# Supplementary material for: An experimental study to investigate typical temperature conditions in fuel tanks of European vehicles
Source: Environ Sci Pollut Res Int. 2019 Apr 25;26(17):17608–22. doi: 10.1007/s11356-019-04985-7 (PMC6546669; doi:10.1007/s11356-019-04985-7)
Supplement: Supplementary file 1 — (XLSX 569 kb) [file 11356_2019_4985_MOESM1_ESM.xlsx]

## Sheet: Continuous
Date	Time	Temperature (°C)
2017-06-28 14:09:40	2017-06-28 14:09:40	21.61
2017-06-28 14:10:40	2017-06-28 14:10:40	21.63
2017-06-28 14:11:40	2017-06-28 14:11:40	21.72
2017-06-28 14:12:40	2017-06-28 14:12:40	21.71
2017-06-28 14:13:40	2017-06-28 14:13:40	21.73
2017-06-28 14:14:40	2017-06-28 14:14:40	21.72
2017-06-28 14:15:40	2017-06-28 14:15:40	21.78
2017-06-28 14:16:40	2017-06-28 14:16:40	21.82
2017-06-28 14:17:40	2017-06-28 14:17:40	21.83
2017-06-28 14:18:40	2017-06-28 14:18:40	21.83
2017-06-28 14:19:40	2017-06-28 14:19:40	21.85
2017-06-28 14:20:40	2017-06-28 14:20:40	21.9
2017-06-28 14:21:40	2017-06-28 14:21:40	21.9
2017-06-28 14:22:40	2017-06-28 14:22:40	21.92
2017-06-28 14:23:40	2017-06-28 14:23:40	21.97
2017-06-28 14:24:40	2017-06-28 14:24:40	21.96
2017-06-28 14:25:40	2017-06-28 14:25:40	21.99
2017-06-28 14:26:40	2017-06-28 14:26:40	21.99
2017-06-28 14:27:40	2017-06-28 14:27:40	22.03
2017-06-28 14:28:40	2017-06-28 14:28:40	22.03
2017-06-28 14:29:40	2017-06-28 14:29:40	22.05
2017-06-28 14:30:40	2017-06-28 14:30:40	22.05
2017-06-28 14:31:40	2017-06-28 14:31:40	22.09
2017-06-28 14:32:40	2017-06-28 14:32:40	22.09
2017-06-28 14:33:40	2017-06-28 14:33:40	22.1
2017-06-28 14:34:40	2017-06-28 14:34:40	22.08
2017-06-28 14:35:40	2017-06-28 14:35:40	22.09
2017-06-28 14:36:40	2017-06-28 14:36:40	22.1
2017-06-28 14:37:40	2017-06-28 14:37:40	22.11
2017-06-28 14:38:40	2017-06-28 14:38:40	22.11
2017-06-28 14:39:40	2017-06-28 14:39:40	22.13
2017-06-28 14:40:40	2017-06-28 14:40:40	22.14
2017-06-28 14:41:40	2017-06-28 14:41:40	22.14
2017-06-28 14:42:40	2017-06-28 14:42:40	22.16
2017-06-28 14:43:40	2017-06-28 14:43:40	22.17
2017-06-28 14:44:40	2017-06-28 14:44:40	22.18
2017-06-28 14:45:40	2017-06-28 14:45:40	22.18
2017-06-28 14:46:40	2017-06-28 14:46:40	22.2
2017-06-28 14:47:40	2017-06-28 14:47:40	22.19
2017-06-28 14:48:40	2017-06-28 14:48:40	22.23
2017-06-28 14:49:40	2017-06-28 14:49:40	22.23
2017-06-28 14:50:40	2017-06-28 14:50:40	22.23
2017-06-28 14:51:40	2017-06-28 14:51:40	22.23
2017-06-28 14:52:40	2017-06-28 14:52:40	22.24
2017-06-28 14:53:40	2017-06-28 14:53:40	22.25
2017-06-28 14:54:40	2017-06-28 14:54:40	22.26
2017-06-28 14:55:40	2017-06-28 14:55:40	22.26
2017-06-28 14:56:40	2017-06-28 14:56:40	22.26
2017-06-28 14:57:40	2017-06-28 14:57:40	22.26
2017-06-28 14:58:40	2017-06-28 14:58:40	22.26
2017-06-28 14:59:40	2017-06-28 14:59:40	22.27
2017-06-28 15:00:40	2017-06-28 15:00:40	22.26
2017-06-28 15:01:40	2017-06-28 15:01:40	22.26
2017-06-28 15:02:40	2017-06-28 15:02:40	22.26
2017-06-28 15:03:40	2017-06-28 15:03:40	22.26
2017-06-28 15:04:40	2017-06-28 15:04:40	22.25
2017-06-28 15:05:40	2017-06-28 15:05:40	22.25
2017-06-28 15:06:40	2017-06-28 15:06:40	22.25
2017-06-28 15:07:40	2017-06-28 15:07:40	22.25
2017-06-28 15:08:40	2017-06-28 15:08:40	22.25
2017-06-28 15:09:40	2017-06-28 15:09:40	22.25
2017-06-28 15:10:40	2017-06-28 15:10:40	22.26
2017-06-28 15:11:40	2017-06-28 15:11:40	22.25
2017-06-28 15:12:40	2017-06-28 15:12:40	22.25
2017-06-28 15:13:40	2017-06-28 15:13:40	22.25
2017-06-28 15:14:40	2017-06-28 15:14:40	22.25
2017-06-28 15:15:40	2017-06-28 15:15:40	22.24
2017-06-28 15:16:40	2017-06-28 15:16:40	22.24
2017-06-28 15:17:40	2017-06-28 15:17:40	22.23
2017-06-28 15:18:40	2017-06-28 15:18:40	22.23
2017-06-28 15:19:40	2017-06-28 15:19:40	22.22
2017-06-28 15:20:40	2017-06-28 15:20:40	22.22
2017-06-28 15:21:40	2017-06-28 15:21:40	22.2
2017-06-28 15:22:40	2017-06-28 15:22:40	22.19
2017-06-28 15:23:40	2017-06-28 15:23:40	22.17
2017-06-28 15:24:40	2017-06-28 15:24:40	22.16
2017-06-28 15:25:40	2017-06-28 15:25:40	22.14
2017-06-28 15:26:40	2017-06-28 15:26:40	22.13
2017-06-28 15:27:40	2017-06-28 15:27:40	22.12
2017-06-28 15:28:40	2017-06-28 15:28:40	22.11
2017-06-28 15:29:40	2017-06-28 15:29:40	22.1
2017-06-28 15:30:40	2017-06-28 15:30:40	22.09
2017-06-28 15:31:40	2017-06-28 15:31:40	22.08
2017-06-28 15:32:40	2017-06-28 15:32:40	22.07
2017-06-28 15:33:40	2017-06-28 15:33:40	22.07
2017-06-28 15:34:40	2017-06-28 15:34:40	22.07
2017-06-28 15:35:40	2017-06-28 15:35:40	22.07
2017-06-28 15:36:40	2017-06-28 15:36:40	22.06
2017-06-28 15:37:40	2017-06-28 15:37:40	22.06
2017-06-28 15:38:40	2017-06-28 15:38:40	22.05
2017-06-28 15:39:40	2017-06-28 15:39:40	22.04
2017-06-28 15:40:40	2017-06-28 15:40:40	22.03
2017-06-28 15:41:40	2017-06-28 15:41:40	22.02
2017-06-28 15:42:40	2017-06-28 15:42:40	22.01
2017-06-28 15:43:40	2017-06-28 15:43:40	22.01
2017-06-28 15:44:40	2017-06-28 15:44:40	22
2017-06-28 15:45:40	2017-06-28 15:45:40	22
2017-06-28 15:46:40	2017-06-28 15:46:40	21.99
2017-06-28 15:47:40	2017-06-28 15:47:40	21.98
2017-06-28 15:48:40	2017-06-28 15:48:40	21.98
2017-06-28 15:49:40	2017-06-28 15:49:40	21.97
2017-06-28 15:50:40	2017-06-28 15:50:40	21.97
2017-06-28 15:51:40	2017-06-28 15:51:40	21.97
2017-06-28 15:52:40	2017-06-28 15:52:40	21.96
2017-06-28 15:53:40	2017-06-28 15:53:40	21.96
2017-06-28 15:54:40	2017-06-28 15:54:40	21.96
2017-06-28 15:55:40	2017-06-28 15:55:40	21.94
2017-06-28 15:56:40	2017-06-28 15:56:40	21.94
2017-06-28 15:57:40	2017-06-28 15:57:40	21.93
2017-06-28 15:58:40	2017-06-28 15:58:40	21.93
2017-06-28 15:59:40	2017-06-28 15:59:40	21.92
2017-06-28 16:00:40	2017-06-28 16:00:40	21.9
2017-06-28 16:01:40	2017-06-28 16:01:40	21.89
2017-06-28 16:02:40	2017-06-28 16:02:40	21.88
2017-06-28 16:03:40	2017-06-28 16:03:40	21.88
2017-06-28 16:04:40	2017-06-28 16:04:40	21.87
2017-06-28 16:05:40	2017-06-28 16:05:40	21.87
2017-06-28 16:06:40	2017-06-28 16:06:40	21.86
2017-06-28 16:07:40	2017-06-28 16:07:40	21.86
2017-06-28 16:08:40	2017-06-28 16:08:40	21.85
2017-06-28 16:09:40	2017-06-28 16:09:40	21.85
2017-06-28 16:10:40	2017-06-28 16:10:40	21.84
2017-06-28 16:11:40	2017-06-28 16:11:40	21.83
2017-06-28 16:12:40	2017-06-28 16:12:40	21.82
2017-06-28 16:13:40	2017-06-28 16:13:40	21.8
2017-06-28 16:14:40	2017-06-28 16:14:40	21.8
2017-06-28 16:15:40	2017-06-28 16:15:40	21.79
2017-06-28 16:16:40	2017-06-28 16:16:40	21.77
2017-06-28 16:17:40	2017-06-28 16:17:40	21.77
2017-06-28 16:18:40	2017-06-28 16:18:40	21.76
2017-06-28 16:19:40	2017-06-28 16:19:40	21.75
2017-06-28 16:20:40	2017-06-28 16:20:40	21.74
2017-06-28 16:21:40	2017-06-28 16:21:40	21.72
2017-06-28 16:22:40	2017-06-28 16:22:40	21.7
2017-06-28 16:23:40	2017-06-28 16:23:40	21.69
2017-06-28 16:24:40	2017-06-28 16:24:40	21.67
2017-06-28 16:25:40	2017-06-28 16:25:40	21.66
2017-06-28 16:26:40	2017-06-28 16:26:40	21.65
2017-06-28 16:27:40	2017-06-28 16:27:40	21.64
2017-06-28 16:28:40	2017-06-28 16:28:40	21.61
2017-06-28 16:29:40	2017-06-28 16:29:40	21.59
2017-06-28 16:30:40	2017-06-28 16:30:40	21.57
2017-06-28 16:31:40	2017-06-28 16:31:40	21.55
2017-06-28 16:32:40	2017-06-28 16:32:40	21.53
2017-06-28 16:33:40	2017-06-28 16:33:40	21.51
2017-06-28 16:34:40	2017-06-28 16:34:40	21.49
2017-06-28 16:35:40	2017-06-28 16:35:40	21.48
2017-06-28 16:36:40	2017-06-28 16:36:40	21.47
2017-06-28 16:37:40	2017-06-28 16:37:40	21.46
2017-06-28 16:38:40	2017-06-28 16:38:40	21.46
2017-06-28 16:39:40	2017-06-28 16:39:40	21.46
2017-06-28 16:40:40	2017-06-28 16:40:40	21.45
2017-06-28 16:41:40	2017-06-28 16:41:40	21.44
2017-06-28 16:42:40	2017-06-28 16:42:40	21.43
2017-06-28 16:43:40	2017-06-28 16:43:40	21.42
2017-06-28 16:44:40	2017-06-28 16:44:40	21.41
2017-06-28 16:45:40	2017-06-28 16:45:40	21.4
2017-06-28 16:46:40	2017-06-28 16:46:40	21.4
2017-06-28 16:47:40	2017-06-28 16:47:40	21.39
2017-06-28 16:48:40	2017-06-28 16:48:40	21.39
2017-06-28 16:49:40	2017-06-28 16:49:40	21.39
2017-06-28 16:50:40	2017-06-28 16:50:40	21.38
2017-06-28 16:51:40	2017-06-28 16:51:40	21.37
2017-06-28 16:52:40	2017-06-28 16:52:40	21.37
2017-06-28 16:53:40	2017-06-28 16:53:40	21.36
2017-06-28 16:54:40	2017-06-28 16:54:40	21.35
2017-06-28 16:55:40	2017-06-28 16:55:40	21.34
2017-06-28 16:56:40	2017-06-28 16:56:40	21.34
2017-06-28 16:57:40	2017-06-28 16:57:40	21.33
2017-06-28 16:58:40	2017-06-28 16:58:40	21.32
2017-06-28 16:59:40	2017-06-28 16:59:40	21.31
2017-06-28 17:00:40	2017-06-28 17:00:40	21.3
2017-06-28 17:01:40	2017-06-28 17:01:40	21.28
2017-06-28 17:02:40	2017-06-28 17:02:40	21.27
2017-06-28 17:03:40	2017-06-28 17:03:40	21.25
2017-06-28 17:04:40	2017-06-28 17:04:40	21.24
2017-06-28 17:05:40	2017-06-28 17:05:40	21.23
2017-06-28 17:06:40	2017-06-28 17:06:40	21.22
2017-06-28 17:07:40	2017-06-28 17:07:40	21.2
2017-06-28 17:08:40	2017-06-28 17:08:40	21.19
2017-06-28 17:09:40	2017-06-28 17:09:40	21.18
2017-06-28 17:10:40	2017-06-28 17:10:40	21.16
2017-06-28 17:11:40	2017-06-28 17:11:40	21.16
2017-06-28 17:12:40	2017-06-28 17:12:40	21.15
2017-06-28 17:13:40	2017-06-28 17:13:40	21.14
2017-06-28 17:14:40	2017-06-28 17:14:40	21.13
2017-06-28 17:15:40	2017-06-28 17:15:40	21.12
2017-06-28 17:16:40	2017-06-28 17:16:40	21.12
2017-06-28 17:17:40	2017-06-28 17:17:40	21.1
2017-06-28 17:18:40	2017-06-28 17:18:40	21.1
2017-06-28 17:19:40	2017-06-28 17:19:40	21.09
2017-06-28 17:20:40	2017-06-28 17:20:40	21.09
2017-06-28 17:21:40	2017-06-28 17:21:40	21.07
2017-06-28 17:22:40	2017-06-28 17:22:40	21.07
2017-06-28 17:23:40	2017-06-28 17:23:40	21.06
2017-06-28 17:24:40	2017-06-28 17:24:40	21.05
2017-06-28 17:25:40	2017-06-28 17:25:40	21.04
2017-06-28 17:26:40	2017-06-28 17:26:40	21.03
2017-06-28 17:27:40	2017-06-28 17:27:40	21.02
2017-06-28 17:28:40	2017-06-28 17:28:40	21.02
2017-06-28 17:29:40	2017-06-28 17:29:40	21.01
2017-06-28 17:30:40	2017-06-28 17:30:40	21
2017-06-28 17:31:40	2017-06-28 17:31:40	20.99
2017-06-28 17:32:40	2017-06-28 17:32:40	20.97
2017-06-28 17:33:40	2017-06-28 17:33:40	20.97
2017-06-28 17:34:40	2017-06-28 17:34:40	20.95
2017-06-28 17:35:40	2017-06-28 17:35:40	20.94
2017-06-28 17:36:40	2017-06-28 17:36:40	20.92
2017-06-28 17:37:40	2017-06-28 17:37:40	20.9
2017-06-28 17:38:40	2017-06-28 17:38:40	20.89
2017-06-28 17:39:40	2017-06-28 17:39:40	20.88
2017-06-28 17:40:40	2017-06-28 17:40:40	20.87
2017-06-28 17:41:40	2017-06-28 17:41:40	20.86
2017-06-28 17:42:40	2017-06-28 17:42:40	20.85
2017-06-28 17:43:40	2017-06-28 17:43:40	20.84
2017-06-28 17:44:40	2017-06-28 17:44:40	20.83
2017-06-28 17:45:40	2017-06-28 17:45:40	20.82
2017-06-28 17:46:40	2017-06-28 17:46:40	20.81
2017-06-28 17:47:40	2017-06-28 17:47:40	20.8
2017-06-28 17:48:40	2017-06-28 17:48:40	20.8
2017-06-28 17:49:40	2017-06-28 17:49:40	20.79
2017-06-28 17:50:40	2017-06-28 17:50:40	20.78
2017-06-28 17:51:40	2017-06-28 17:51:40	20.77
2017-06-28 17:52:40	2017-06-28 17:52:40	20.76
2017-06-28 17:53:40	2017-06-28 17:53:40	20.75
2017-06-28 17:54:40	2017-06-28 17:54:40	20.74
2017-06-28 17:55:40	2017-06-28 17:55:40	20.73
2017-06-28 17:56:40	2017-06-28 17:56:40	20.71
2017-06-28 17:57:40	2017-06-28 17:57:40	20.7
2017-06-28 17:58:40	2017-06-28 17:58:40	20.69
2017-06-28 17:59:40	2017-06-28 17:59:40	20.67
2017-06-28 18:00:40	2017-06-28 18:00:40	20.67
2017-06-28 18:01:40	2017-06-28 18:01:40	20.66
2017-06-28 18:02:40	2017-06-28 18:02:40	20.66
2017-06-28 18:03:40	2017-06-28 18:03:40	20.65
2017-06-28 18:04:40	2017-06-28 18:04:40	20.65
2017-06-28 18:05:40	2017-06-28 18:05:40	20.65
2017-06-28 18:06:40	2017-06-28 18:06:40	20.64
2017-06-28 18:07:40	2017-06-28 18:07:40	20.64
2017-06-28 18:08:40	2017-06-28 18:08:40	20.64
2017-06-28 18:09:40	2017-06-28 18:09:40	20.63
2017-06-28 18:10:40	2017-06-28 18:10:40	20.62
2017-06-28 18:11:40	2017-06-28 18:11:40	20.62
2017-06-28 18:12:40	2017-06-28 18:12:40	20.61
2017-06-28 18:13:40	2017-06-28 18:13:40	20.6
2017-06-28 18:14:40	2017-06-28 18:14:40	20.6
2017-06-28 18:15:40	2017-06-28 18:15:40	20.59
2017-06-28 18:16:40	2017-06-28 18:16:40	20.58
2017-06-28 18:17:40	2017-06-28 18:17:40	21.13
2017-06-28 18:18:40	2017-06-28 18:18:40	21.18
2017-06-28 18:19:40	2017-06-28 18:19:40	21.21
2017-06-28 18:20:40	2017-06-28 18:20:40	21.29
2017-06-28 18:21:40	2017-06-28 18:21:40	21.38
2017-06-28 18:22:40	2017-06-28 18:22:40	21.37
2017-06-28 18:23:40	2017-06-28 18:23:40	21.56
2017-06-28 18:24:40	2017-06-28 18:24:40	21.54
2017-06-28 18:25:40	2017-06-28 18:25:40	21.48
2017-06-28 18:26:40	2017-06-28 18:26:40	21.42
2017-06-28 18:27:40	2017-06-28 18:27:40	21.45
2017-06-28 18:28:40	2017-06-28 18:28:40	21.44
2017-06-28 18:29:40	2017-06-28 18:29:40	21.44
2017-06-28 18:30:40	2017-06-28 18:30:40	21.43
2017-06-28 18:31:40	2017-06-28 18:31:40	21.42
2017-06-28 18:32:40	2017-06-28 18:32:40	21.54
2017-06-28 18:33:40	2017-06-28 18:33:40	21.61
2017-06-28 18:34:40	2017-06-28 18:34:40	21.7
2017-06-28 18:35:40	2017-06-28 18:35:40	21.79
2017-06-28 18:36:40	2017-06-28 18:36:40	21.87
2017-06-28 18:37:40	2017-06-28 18:37:40	21.99
2017-06-28 18:38:40	2017-06-28 18:38:40	22.09
2017-06-28 18:39:40	2017-06-28 18:39:40	22.19
2017-06-28 18:40:40	2017-06-28 18:40:40	22.25
2017-06-28 18:41:40	2017-06-28 18:41:40	22.24
2017-06-28 18:42:40	2017-06-28 18:42:40	22.16
2017-06-28 18:43:40	2017-06-28 18:43:40	22.15
2017-06-28 18:44:40	2017-06-28 18:44:40	22.13
2017-06-28 18:45:40	2017-06-28 18:45:40	22.1
2017-06-28 18:46:40	2017-06-28 18:46:40	22.06
2017-06-28 18:47:40	2017-06-28 18:47:40	22.02
2017-06-28 18:48:40	2017-06-28 18:48:40	21.99
2017-06-28 18:49:40	2017-06-28 18:49:40	21.96
2017-06-28 18:50:40	2017-06-28 18:50:40	21.94
2017-06-28 18:51:40	2017-06-28 18:51:40	21.91
2017-06-28 18:52:40	2017-06-28 18:52:40	21.89
2017-06-28 18:53:40	2017-06-28 18:53:40	21.85
2017-06-28 18:54:40	2017-06-28 18:54:40	21.82
2017-06-28 18:55:40	2017-06-28 18:55:40	21.79
2017-06-28 18:56:40	2017-06-28 18:56:40	21.78
2017-06-28 18:57:40	2017-06-28 18:57:40	21.75
2017-06-28 18:58:40	2017-06-28 18:58:40	21.72
2017-06-28 18:59:40	2017-06-28 18:59:40	21.69
2017-06-28 19:00:40	2017-06-28 19:00:40	21.65
2017-06-28 19:01:40	2017-06-28 19:01:40	21.62
2017-06-28 19:02:40	2017-06-28 19:02:40	21.59
2017-06-28 19:03:40	2017-06-28 19:03:40	21.56
2017-06-28 19:04:40	2017-06-28 19:04:40	21.52
2017-06-28 19:05:40	2017-06-28 19:05:40	21.49
2017-06-28 19:06:40	2017-06-28 19:06:40	21.46
2017-06-28 19:07:40	2017-06-28 19:07:40	21.42
2017-06-28 19:08:40	2017-06-28 19:08:40	21.39
2017-06-28 19:09:40	2017-06-28 19:09:40	21.37
2017-06-28 19:10:40	2017-06-28 19:10:40	21.35
2017-06-28 19:11:40	2017-06-28 19:11:40	21.31
2017-06-28 19:12:40	2017-06-28 19:12:40	21.29
2017-06-28 19:13:40	2017-06-28 19:13:40	21.26
2017-06-28 19:14:40	2017-06-28 19:14:40	21.23
2017-06-28 19:15:40	2017-06-28 19:15:40	21.21
2017-06-28 19:16:40	2017-06-28 19:16:40	21.19
2017-06-28 19:17:40	2017-06-28 19:17:40	21.16
2017-06-28 19:18:40	2017-06-28 19:18:40	21.15
2017-06-28 19:19:40	2017-06-28 19:19:40	21.13
2017-06-28 19:20:40	2017-06-28 19:20:40	21.11
2017-06-28 19:21:40	2017-06-28 19:21:40	21.08
2017-06-28 19:22:40	2017-06-28 19:22:40	21.05
2017-06-28 19:23:40	2017-06-28 19:23:40	21.03
2017-06-28 19:24:40	2017-06-28 19:24:40	21
2017-06-28 19:25:40	2017-06-28 19:25:40	20.97
2017-06-28 19:26:40	2017-06-28 19:26:40	20.95
2017-06-28 19:27:40	2017-06-28 19:27:40	20.94
2017-06-28 19:28:40	2017-06-28 19:28:40	20.91
2017-06-28 19:29:40	2017-06-28 19:29:40	20.89
2017-06-28 19:30:40	2017-06-28 19:30:40	20.88
2017-06-28 19:31:40	2017-06-28 19:31:40	20.86
2017-06-28 19:32:40	2017-06-28 19:32:40	20.85
2017-06-28 19:33:40	2017-06-28 19:33:40	20.82
2017-06-28 19:34:40	2017-06-28 19:34:40	20.8
2017-06-28 19:35:40	2017-06-28 19:35:40	20.76
2017-06-28 19:36:40	2017-06-28 19:36:40	20.74
2017-06-28 19:37:40	2017-06-28 19:37:40	20.73
2017-06-28 19:38:40	2017-06-28 19:38:40	20.72
2017-06-28 19:39:40	2017-06-28 19:39:40	20.7
2017-06-28 19:40:40	2017-06-28 19:40:40	20.69
2017-06-28 19:41:40	2017-06-28 19:41:40	20.68
2017-06-28 19:42:40	2017-06-28 19:42:40	20.66
2017-06-28 19:43:40	2017-06-28 19:43:40	20.66
2017-06-28 19:44:40	2017-06-28 19:44:40	20.65
2017-06-28 19:45:40	2017-06-28 19:45:40	20.65
2017-06-28 19:46:40	2017-06-28 19:46:40	20.63
2017-06-28 19:47:40	2017-06-28 19:47:40	20.63
2017-06-28 19:48:40	2017-06-28 19:48:40	20.62
2017-06-28 19:49:40	2017-06-28 19:49:40	20.61
2017-06-28 19:50:40	2017-06-28 19:50:40	20.61
2017-06-28 19:51:40	2017-06-28 19:51:40	20.61
2017-06-28 19:52:40	2017-06-28 19:52:40	20.6
2017-06-28 19:53:40	2017-06-28 19:53:40	20.59
2017-06-28 19:54:40	2017-06-28 19:54:40	20.59
2017-06-28 19:55:40	2017-06-28 19:55:40	20.58
2017-06-28 19:56:40	2017-06-28 19:56:40	20.57
2017-06-28 19:57:40	2017-06-28 19:57:40	20.56
2017-06-28 19:58:40	2017-06-28 19:58:40	20.55
2017-06-28 19:59:40	2017-06-28 19:59:40	20.54
2017-06-28 20:00:40	2017-06-28 20:00:40	20.53
2017-06-28 20:01:40	2017-06-28 20:01:40	20.51
2017-06-28 20:02:40	2017-06-28 20:02:40	20.5
2017-06-28 20:03:40	2017-06-28 20:03:40	20.48
2017-06-28 20:04:40	2017-06-28 20:04:40	20.48
2017-06-28 20:05:40	2017-06-28 20:05:40	20.45
2017-06-28 20:06:40	2017-06-28 20:06:40	20.44
2017-06-28 20:07:40	2017-06-28 20:07:40	20.42
2017-06-28 20:08:40	2017-06-28 20:08:40	20.4
2017-06-28 20:09:40	2017-06-28 20:09:40	20.38
2017-06-28 20:10:40	2017-06-28 20:10:40	20.38
2017-06-28 20:11:40	2017-06-28 20:11:40	20.36
2017-06-28 20:12:40	2017-06-28 20:12:40	20.36
2017-06-28 20:13:40	2017-06-28 20:13:40	20.35
2017-06-28 20:14:40	2017-06-28 20:14:40	20.33
2017-06-28 20:15:40	2017-06-28 20:15:40	20.31
2017-06-28 20:16:40	2017-06-28 20:16:40	20.3
2017-06-28 20:17:40	2017-06-28 20:17:40	20.29
2017-06-28 20:18:40	2017-06-28 20:18:40	20.29
2017-06-28 20:19:40	2017-06-28 20:19:40	20.28
2017-06-28 20:20:40	2017-06-28 20:20:40	20.28
2017-06-28 20:21:40	2017-06-28 20:21:40	20.27
2017-06-28 20:22:40	2017-06-28 20:22:40	20.26
2017-06-28 20:23:40	2017-06-28 20:23:40	20.24
2017-06-28 20:24:40	2017-06-28 20:24:40	20.22
2017-06-28 20:25:40	2017-06-28 20:25:40	20.21
2017-06-28 20:26:40	2017-06-28 20:26:40	20.2
2017-06-28 20:27:40	2017-06-28 20:27:40	20.19
2017-06-28 20:28:40	2017-06-28 20:28:40	20.17
2017-06-28 20:29:40	2017-06-28 20:29:40	20.17
2017-06-28 20:30:40	2017-06-28 20:30:40	20.15
2017-06-28 20:31:40	2017-06-28 20:31:40	20.14
2017-06-28 20:32:40	2017-06-28 20:32:40	20.13
2017-06-28 20:33:40	2017-06-28 20:33:40	20.13
2017-06-28 20:34:40	2017-06-28 20:34:40	20.12
2017-06-28 20:35:40	2017-06-28 20:35:40	20.12
2017-06-28 20:36:40	2017-06-28 20:36:40	20.11
2017-06-28 20:37:40	2017-06-28 20:37:40	20.1
2017-06-28 20:38:40	2017-06-28 20:38:40	20.09
2017-06-28 20:39:40	2017-06-28 20:39:40	20.09
2017-06-28 20:40:40	2017-06-28 20:40:40	20.08
2017-06-28 20:41:40	2017-06-28 20:41:40	20.08
2017-06-28 20:42:40	2017-06-28 20:42:40	20.08
2017-06-28 20:43:40	2017-06-28 20:43:40	20.07
2017-06-28 20:44:40	2017-06-28 20:44:40	20.07
2017-06-28 20:45:40	2017-06-28 20:45:40	20.06
2017-06-28 20:46:40	2017-06-28 20:46:40	20.06
2017-06-28 20:47:40	2017-06-28 20:47:40	20.05
2017-06-28 20:48:40	2017-06-28 20:48:40	20.05
2017-06-28 20:49:40	2017-06-28 20:49:40	20.05
2017-06-28 20:50:40	2017-06-28 20:50:40	20.04
2017-06-28 20:51:40	2017-06-28 20:51:40	20.03
2017-06-28 20:52:40	2017-06-28 20:52:40	20.03
2017-06-28 20:53:40	2017-06-28 20:53:40	20.03
2017-06-28 20:54:40	2017-06-28 20:54:40	20.03
2017-06-28 20:55:40	2017-06-28 20:55:40	20.02
2017-06-28 20:56:40	2017-06-28 20:56:40	20.02
2017-06-28 20:57:40	2017-06-28 20:57:40	20.01
2017-06-28 20:58:40	2017-06-28 20:58:40	20
2017-06-28 20:59:40	2017-06-28 20:59:40	19.99
2017-06-28 21:00:40	2017-06-28 21:00:40	19.98
2017-06-28 21:01:40	2017-06-28 21:01:40	19.97
2017-06-28 21:02:40	2017-06-28 21:02:40	19.96
2017-06-28 21:03:40	2017-06-28 21:03:40	19.95
2017-06-28 21:04:40	2017-06-28 21:04:40	19.95
2017-06-28 21:05:40	2017-06-28 21:05:40	19.94
2017-06-28 21:06:40	2017-06-28 21:06:40	19.94
2017-06-28 21:07:40	2017-06-28 21:07:40	19.93
2017-06-28 21:08:40	2017-06-28 21:08:40	19.93
2017-06-28 21:09:40	2017-06-28 21:09:40	19.92
2017-06-28 21:10:40	2017-06-28 21:10:40	19.92
2017-06-28 21:11:40	2017-06-28 21:11:40	19.91
2017-06-28 21:12:40	2017-06-28 21:12:40	19.91
2017-06-28 21:13:40	2017-06-28 21:13:40	19.9
2017-06-28 21:14:40	2017-06-28 21:14:40	19.89
2017-06-28 21:15:40	2017-06-28 21:15:40	19.89
2017-06-28 21:16:40	2017-06-28 21:16:40	19.88
2017-06-28 21:17:40	2017-06-28 21:17:40	19.87
2017-06-28 21:18:40	2017-06-28 21:18:40	19.86
2017-06-28 21:19:40	2017-06-28 21:19:40	19.86
2017-06-28 21:20:40	2017-06-28 21:20:40	19.85
2017-06-28 21:21:40	2017-06-28 21:21:40	19.84
2017-06-28 21:22:40	2017-06-28 21:22:40	19.83
2017-06-28 21:23:40	2017-06-28 21:23:40	19.82
2017-06-28 21:24:40	2017-06-28 21:24:40	19.81
2017-06-28 21:25:40	2017-06-28 21:25:40	19.8
2017-06-28 21:26:40	2017-06-28 21:26:40	19.79
2017-06-28 21:27:40	2017-06-28 21:27:40	19.78
2017-06-28 21:28:40	2017-06-28 21:28:40	19.77
2017-06-28 21:29:40	2017-06-28 21:29:40	19.75
2017-06-28 21:30:40	2017-06-28 21:30:40	19.74
2017-06-28 21:31:40	2017-06-28 21:31:40	19.73
2017-06-28 21:32:40	2017-06-28 21:32:40	19.72
2017-06-28 21:33:40	2017-06-28 21:33:40	19.71
2017-06-28 21:34:40	2017-06-28 21:34:40	19.7
2017-06-28 21:35:40	2017-06-28 21:35:40	19.69
2017-06-28 21:36:40	2017-06-28 21:36:40	19.67
2017-06-28 21:37:40	2017-06-28 21:37:40	19.66
2017-06-28 21:38:40	2017-06-28 21:38:40	19.64
2017-06-28 21:39:40	2017-06-28 21:39:40	19.63
2017-06-28 21:40:40	2017-06-28 21:40:40	19.6
2017-06-28 21:41:40	2017-06-28 21:41:40	19.59
2017-06-28 21:42:40	2017-06-28 21:42:40	19.57
2017-06-28 21:43:40	2017-06-28 21:43:40	19.56
2017-06-28 21:44:40	2017-06-28 21:44:40	19.54
2017-06-28 21:45:40	2017-06-28 21:45:40	19.52
2017-06-28 21:46:40	2017-06-28 21:46:40	19.5
2017-06-28 21:47:40	2017-06-28 21:47:40	19.49
2017-06-28 21:48:40	2017-06-28 21:48:40	19.48
2017-06-28 21:49:40	2017-06-28 21:49:40	19.48
2017-06-28 21:50:40	2017-06-28 21:50:40	19.47
2017-06-28 21:51:40	2017-06-28 21:51:40	19.47
2017-06-28 21:52:40	2017-06-28 21:52:40	19.46
2017-06-28 21:53:40	2017-06-28 21:53:40	19.45
2017-06-28 21:54:40	2017-06-28 21:54:40	19.44
2017-06-28 21:55:40	2017-06-28 21:55:40	19.44
2017-06-28 21:56:40	2017-06-28 21:56:40	19.43
2017-06-28 21:57:40	2017-06-28 21:57:40	19.42
2017-06-28 21:58:40	2017-06-28 21:58:40	19.42
2017-06-28 21:59:40	2017-06-28 21:59:40	19.41
2017-06-28 22:00:40	2017-06-28 22:00:40	19.41
2017-06-28 22:01:40	2017-06-28 22:01:40	19.4
2017-06-28 22:02:40	2017-06-28 22:02:40	19.39
2017-06-28 22:03:40	2017-06-28 22:03:40	19.38
2017-06-28 22:04:40	2017-06-28 22:04:40	19.37
2017-06-28 22:05:40	2017-06-28 22:05:40	19.36
2017-06-28 22:06:40	2017-06-28 22:06:40	19.35
2017-06-28 22:07:40	2017-06-28 22:07:40	19.35
2017-06-28 22:08:40	2017-06-28 22:08:40	19.34
2017-06-28 22:09:40	2017-06-28 22:09:40	19.33
2017-06-28 22:10:40	2017-06-28 22:10:40	19.31
2017-06-28 22:11:40	2017-06-28 22:11:40	19.3
2017-06-28 22:12:40	2017-06-28 22:12:40	19.29
2017-06-28 22:13:40	2017-06-28 22:13:40	19.29
2017-06-28 22:14:40	2017-06-28 22:14:40	19.28
2017-06-28 22:15:40	2017-06-28 22:15:40	19.28
2017-06-28 22:16:40	2017-06-28 22:16:40	19.28
2017-06-28 22:17:40	2017-06-28 22:17:40	19.28
2017-06-28 22:18:40	2017-06-28 22:18:40	19.27
2017-06-28 22:19:40	2017-06-28 22:19:40	19.26
2017-06-28 22:20:40	2017-06-28 22:20:40	19.25
2017-06-28 22:21:40	2017-06-28 22:21:40	19.25
2017-06-28 22:22:40	2017-06-28 22:22:40	19.25
2017-06-28 22:23:40	2017-06-28 22:23:40	19.25
2017-06-28 22:24:40	2017-06-28 22:24:40	19.25
2017-06-28 22:25:40	2017-06-28 22:25:40	19.24
2017-06-28 22:26:40	2017-06-28 22:26:40	19.24
2017-06-28 22:27:40	2017-06-28 22:27:40	19.24
2017-06-28 22:28:40	2017-06-28 22:28:40	19.24
2017-06-28 22:29:40	2017-06-28 22:29:40	19.25
2017-06-28 22:30:40	2017-06-28 22:30:40	19.24
2017-06-28 22:31:40	2017-06-28 22:31:40	19.24
2017-06-28 22:32:40	2017-06-28 22:32:40	19.24
2017-06-28 22:33:40	2017-06-28 22:33:40	19.24
2017-06-28 22:34:40	2017-06-28 22:34:40	19.23
2017-06-28 22:35:40	2017-06-28 22:35:40	19.24
2017-06-28 22:36:40	2017-06-28 22:36:40	19.23
2017-06-28 22:37:40	2017-06-28 22:37:40	19.24
2017-06-28 22:38:40	2017-06-28 22:38:40	19.23
2017-06-28 22:39:40	2017-06-28 22:39:40	19.23
2017-06-28 22:40:40	2017-06-28 22:40:40	19.23
2017-06-28 22:41:40	2017-06-28 22:41:40	19.22
2017-06-28 22:42:40	2017-06-28 22:42:40	19.22
2017-06-28 22:43:40	2017-06-28 22:43:40	19.22
2017-06-28 22:44:40	2017-06-28 22:44:40	19.22
2017-06-28 22:45:40	2017-06-28 22:45:40	19.21
2017-06-28 22:46:40	2017-06-28 22:46:40	19.21
2017-06-28 22:47:40	2017-06-28 22:47:40	19.21
2017-06-28 22:48:40	2017-06-28 22:48:40	19.21
2017-06-28 22:49:40	2017-06-28 22:49:40	19.2
2017-06-28 22:50:40	2017-06-28 22:50:40	19.19
2017-06-28 22:51:40	2017-06-28 22:51:40	19.19
2017-06-28 22:52:40	2017-06-28 22:52:40	19.18
2017-06-28 22:53:40	2017-06-28 22:53:40	19.17
2017-06-28 22:54:40	2017-06-28 22:54:40	19.18
2017-06-28 22:55:40	2017-06-28 22:55:40	19.17
2017-06-28 22:56:40	2017-06-28 22:56:40	19.17
2017-06-28 22:57:40	2017-06-28 22:57:40	19.16
2017-06-28 22:58:40	2017-06-28 22:58:40	19.16
2017-06-28 22:59:40	2017-06-28 22:59:40	19.15
2017-06-28 23:00:40	2017-06-28 23:00:40	19.14
2017-06-28 23:01:40	2017-06-28 23:01:40	19.14
2017-06-28 23:02:40	2017-06-28 23:02:40	19.14
2017-06-28 23:03:40	2017-06-28 23:03:40	19.14
2017-06-28 23:04:40	2017-06-28 23:04:40	19.14
2017-06-28 23:05:40	2017-06-28 23:05:40	19.14
2017-06-28 23:06:40	2017-06-28 23:06:40	19.13
2017-06-28 23:07:40	2017-06-28 23:07:40	19.13
2017-06-28 23:08:40	2017-06-28 23:08:40	19.13
2017-06-28 23:09:40	2017-06-28 23:09:40	19.12
2017-06-28 23:10:40	2017-06-28 23:10:40	19.11
2017-06-28 23:11:40	2017-06-28 23:11:40	19.11
2017-06-28 23:12:40	2017-06-28 23:12:40	19.1
2017-06-28 23:13:40	2017-06-28 23:13:40	19.1
2017-06-28 23:14:40	2017-06-28 23:14:40	19.1
2017-06-28 23:15:40	2017-06-28 23:15:40	19.09
2017-06-28 23:16:40	2017-06-28 23:16:40	19.09
2017-06-28 23:17:40	2017-06-28 23:17:40	19.08
2017-06-28 23:18:40	2017-06-28 23:18:40	19.08
2017-06-28 23:19:40	2017-06-28 23:19:40	19.08
2017-06-28 23:20:40	2017-06-28 23:20:40	19.07
2017-06-28 23:21:40	2017-06-28 23:21:40	19.06
2017-06-28 23:22:40	2017-06-28 23:22:40	19.06
2017-06-28 23:23:40	2017-06-28 23:23:40	19.05
2017-06-28 23:24:40	2017-06-28 23:24:40	19.05
2017-06-28 23:25:40	2017-06-28 23:25:40	19.04
2017-06-28 23:26:40	2017-06-28 23:26:40	19.04
2017-06-28 23:27:40	2017-06-28 23:27:40	19.03
2017-06-28 23:28:40	2017-06-28 23:28:40	19.03
2017-06-28 23:29:40	2017-06-28 23:29:40	19.02
2017-06-28 23:30:40	2017-06-28 23:30:40	19.01
2017-06-28 23:31:40	2017-06-28 23:31:40	19.01
2017-06-28 23:32:40	2017-06-28 23:32:40	19.01
2017-06-28 23:33:40	2017-06-28 23:33:40	19
2017-06-28 23:34:40	2017-06-28 23:34:40	18.99
2017-06-28 23:35:40	2017-06-28 23:35:40	18.99
2017-06-28 23:36:40	2017-06-28 23:36:40	18.98
2017-06-28 23:37:40	2017-06-28 23:37:40	18.97
2017-06-28 23:38:40	2017-06-28 23:38:40	18.96
2017-06-28 23:39:40	2017-06-28 23:39:40	18.95
2017-06-28 23:40:40	2017-06-28 23:40:40	18.93
2017-06-28 23:41:40	2017-06-28 23:41:40	18.92
2017-06-28 23:42:40	2017-06-28 23:42:40	18.9
2017-06-28 23:43:40	2017-06-28 23:43:40	18.88
2017-06-28 23:44:40	2017-06-28 23:44:40	18.87
2017-06-28 23:45:40	2017-06-28 23:45:40	18.85
2017-06-28 23:46:40	2017-06-28 23:46:40	18.83
2017-06-28 23:47:40	2017-06-28 23:47:40	18.81
2017-06-28 23:48:40	2017-06-28 23:48:40	18.79
2017-06-28 23:49:40	2017-06-28 23:49:40	18.78
2017-06-28 23:50:40	2017-06-28 23:50:40	18.76
2017-06-28 23:51:40	2017-06-28 23:51:40	18.76
2017-06-28 23:52:40	2017-06-28 23:52:40	18.75
2017-06-28 23:53:40	2017-06-28 23:53:40	18.74
2017-06-28 23:54:40	2017-06-28 23:54:40	18.73
2017-06-28 23:55:40	2017-06-28 23:55:40	18.72
2017-06-28 23:56:40	2017-06-28 23:56:40	18.71
2017-06-28 23:57:40	2017-06-28 23:57:40	18.7
2017-06-28 23:58:40	2017-06-28 23:58:40	18.7
2017-06-28 23:59:40	2017-06-28 23:59:40	18.69
2017-06-29 00:00:40	2017-06-29 00:00:40	18.68
2017-06-29 00:01:40	2017-06-29 00:01:40	18.68
2017-06-29 00:02:40	2017-06-29 00:02:40	18.67
2017-06-29 00:03:40	2017-06-29 00:03:40	18.67
2017-06-29 00:04:40	2017-06-29 00:04:40	18.66
2017-06-29 00:05:40	2017-06-29 00:05:40	18.66
2017-06-29 00:06:40	2017-06-29 00:06:40	18.66
2017-06-29 00:07:40	2017-06-29 00:07:40	18.65
2017-06-29 00:08:40	2017-06-29 00:08:40	18.65
2017-06-29 00:09:40	2017-06-29 00:09:40	18.64
2017-06-29 00:10:40	2017-06-29 00:10:40	18.64
2017-06-29 00:11:40	2017-06-29 00:11:40	18.64
2017-06-29 00:12:40	2017-06-29 00:12:40	18.63
2017-06-29 00:13:40	2017-06-29 00:13:40	18.63
2017-06-29 00:14:40	2017-06-29 00:14:40	18.63
2017-06-29 00:15:40	2017-06-29 00:15:40	18.62
2017-06-29 00:16:40	2017-06-29 00:16:40	18.63
2017-06-29 00:17:40	2017-06-29 00:17:40	18.62
2017-06-29 00:18:40	2017-06-29 00:18:40	18.62
2017-06-29 00:19:40	2017-06-29 00:19:40	18.61
2017-06-29 00:20:40	2017-06-29 00:20:40	18.61
2017-06-29 00:21:40	2017-06-29 00:21:40	18.6
2017-06-29 00:22:40	2017-06-29 00:22:40	18.58
2017-06-29 00:23:40	2017-06-29 00:23:40	18.58
2017-06-29 00:24:40	2017-06-29 00:24:40	18.56
2017-06-29 00:25:40	2017-06-29 00:25:40	18.55
2017-06-29 00:26:40	2017-06-29 00:26:40	18.55
2017-06-29 00:27:40	2017-06-29 00:27:40	18.54
2017-06-29 00:28:40	2017-06-29 00:28:40	18.53
2017-06-29 00:29:40	2017-06-29 00:29:40	18.52
2017-06-29 00:30:40	2017-06-29 00:30:40	18.51
2017-06-29 00:31:40	2017-06-29 00:31:40	18.51
2017-06-29 00:32:40	2017-06-29 00:32:40	18.5
2017-06-29 00:33:40	2017-06-29 00:33:40	18.49
2017-06-29 00:34:40	2017-06-29 00:34:40	18.48
2017-06-29 00:35:40	2017-06-29 00:35:40	18.46
2017-06-29 00:36:40	2017-06-29 00:36:40	18.46
2017-06-29 00:37:40	2017-06-29 00:37:40	18.45
2017-06-29 00:38:40	2017-06-29 00:38:40	18.43
2017-06-29 00:39:40	2017-06-29 00:39:40	18.42
2017-06-29 00:40:40	2017-06-29 00:40:40	18.41
2017-06-29 00:41:40	2017-06-29 00:41:40	18.4
2017-06-29 00:42:40	2017-06-29 00:42:40	18.39
2017-06-29 00:43:40	2017-06-29 00:43:40	18.38
2017-06-29 00:44:40	2017-06-29 00:44:40	18.37
2017-06-29 00:45:40	2017-06-29 00:45:40	18.36
2017-06-29 00:46:40	2017-06-29 00:46:40	18.35
2017-06-29 00:47:40	2017-06-29 00:47:40	18.34
2017-06-29 00:48:40	2017-06-29 00:48:40	18.33
2017-06-29 00:49:40	2017-06-29 00:49:40	18.31
2017-06-29 00:50:40	2017-06-29 00:50:40	18.3
2017-06-29 00:51:40	2017-06-29 00:51:40	18.28
2017-06-29 00:52:40	2017-06-29 00:52:40	18.27
2017-06-29 00:53:40	2017-06-29 00:53:40	18.27
2017-06-29 00:54:40	2017-06-29 00:54:40	18.26
2017-06-29 00:55:40	2017-06-29 00:55:40	18.24
2017-06-29 00:56:40	2017-06-29 00:56:40	18.23
2017-06-29 00:57:40	2017-06-29 00:57:40	18.23
2017-06-29 00:58:40	2017-06-29 00:58:40	18.21
2017-06-29 00:59:40	2017-06-29 00:59:40	18.19
2017-06-29 01:00:40	2017-06-29 01:00:40	18.17
2017-06-29 01:01:40	2017-06-29 01:01:40	18.16
2017-06-29 01:02:40	2017-06-29 01:02:40	18.14
2017-06-29 01:03:40	2017-06-29 01:03:40	18.12
2017-06-29 01:04:40	2017-06-29 01:04:40	18.1
2017-06-29 01:05:40	2017-06-29 01:05:40	18.08
2017-06-29 01:06:40	2017-06-29 01:06:40	18.07
2017-06-29 01:07:40	2017-06-29 01:07:40	18.05
2017-06-29 01:08:40	2017-06-29 01:08:40	18.03
2017-06-29 01:09:40	2017-06-29 01:09:40	18.02
2017-06-29 01:10:40	2017-06-29 01:10:40	18
2017-06-29 01:11:40	2017-06-29 01:11:40	17.99
2017-06-29 01:12:40	2017-06-29 01:12:40	17.97
2017-06-29 01:13:40	2017-06-29 01:13:40	17.96
2017-06-29 01:14:40	2017-06-29 01:14:40	17.95
2017-06-29 01:15:40	2017-06-29 01:15:40	17.93
2017-06-29 01:16:40	2017-06-29 01:16:40	17.92
2017-06-29 01:17:40	2017-06-29 01:17:40	17.91
2017-06-29 01:18:40	2017-06-29 01:18:40	17.9
2017-06-29 01:19:40	2017-06-29 01:19:40	17.9
2017-06-29 01:20:40	2017-06-29 01:20:40	17.88
2017-06-29 01:21:40	2017-06-29 01:21:40	17.87
2017-06-29 01:22:40	2017-06-29 01:22:40	17.87
2017-06-29 01:23:40	2017-06-29 01:23:40	17.87
2017-06-29 01:24:40	2017-06-29 01:24:40	17.87
2017-06-29 01:25:40	2017-06-29 01:25:40	17.87
2017-06-29 01:26:40	2017-06-29 01:26:40	17.86
2017-06-29 01:27:40	2017-06-29 01:27:40	17.85
2017-06-29 01:28:40	2017-06-29 01:28:40	17.85
2017-06-29 01:29:40	2017-06-29 01:29:40	17.84
2017-06-29 01:30:40	2017-06-29 01:30:40	17.84
2017-06-29 01:31:40	2017-06-29 01:31:40	17.85
2017-06-29 01:32:40	2017-06-29 01:32:40	17.85
2017-06-29 01:33:40	2017-06-29 01:33:40	17.85
2017-06-29 01:34:40	2017-06-29 01:34:40	17.86
2017-06-29 01:35:40	2017-06-29 01:35:40	17.86
2017-06-29 01:36:40	2017-06-29 01:36:40	17.86
2017-06-29 01:37:40	2017-06-29 01:37:40	17.86
2017-06-29 01:38:40	2017-06-29 01:38:40	17.86
2017-06-29 01:39:40	2017-06-29 01:39:40	17.86
2017-06-29 01:40:40	2017-06-29 01:40:40	17.86
2017-06-29 01:41:40	2017-06-29 01:41:40	17.86
2017-06-29 01:42:40	2017-06-29 01:42:40	17.86
2017-06-29 01:43:40	2017-06-29 01:43:40	17.86
2017-06-29 01:44:40	2017-06-29 01:44:40	17.85
2017-06-29 01:45:40	2017-06-29 01:45:40	17.85
2017-06-29 01:46:40	2017-06-29 01:46:40	17.84
2017-06-29 01:47:40	2017-06-29 01:47:40	17.84
2017-06-29 01:48:40	2017-06-29 01:48:40	17.83
2017-06-29 01:49:40	2017-06-29 01:49:40	17.82
2017-06-29 01:50:40	2017-06-29 01:50:40	17.81
2017-06-29 01:51:40	2017-06-29 01:51:40	17.81
2017-06-29 01:52:40	2017-06-29 01:52:40	17.81
2017-06-29 01:53:40	2017-06-29 01:53:40	17.81
2017-06-29 01:54:40	2017-06-29 01:54:40	17.81
2017-06-29 01:55:40	2017-06-29 01:55:40	17.81
2017-06-29 01:56:40	2017-06-29 01:56:40	17.81
2017-06-29 01:57:40	2017-06-29 01:57:40	17.81
2017-06-29 01:58:40	2017-06-29 01:58:40	17.81
2017-06-29 01:59:40	2017-06-29 01:59:40	17.81
2017-06-29 02:00:40	2017-06-29 02:00:40	17.81
2017-06-29 02:01:40	2017-06-29 02:01:40	17.81
2017-06-29 02:02:40	2017-06-29 02:02:40	17.81
2017-06-29 02:03:40	2017-06-29 02:03:40	17.81
2017-06-29 02:04:40	2017-06-29 02:04:40	17.81
2017-06-29 02:05:40	2017-06-29 02:05:40	17.81
2017-06-29 02:06:40	2017-06-29 02:06:40	17.8
2017-06-29 02:07:40	2017-06-29 02:07:40	17.8
2017-06-29 02:08:40	2017-06-29 02:08:40	17.79
2017-06-29 02:09:40	2017-06-29 02:09:40	17.79
2017-06-29 02:10:40	2017-06-29 02:10:40	17.79
2017-06-29 02:11:40	2017-06-29 02:11:40	17.79
2017-06-29 02:12:40	2017-06-29 02:12:40	17.79
2017-06-29 02:13:40	2017-06-29 02:13:40	17.78
2017-06-29 02:14:40	2017-06-29 02:14:40	17.78
2017-06-29 02:15:40	2017-06-29 02:15:40	17.78
2017-06-29 02:16:40	2017-06-29 02:16:40	17.78
2017-06-29 02:17:40	2017-06-29 02:17:40	17.77
2017-06-29 02:18:40	2017-06-29 02:18:40	17.77
2017-06-29 02:19:40	2017-06-29 02:19:40	17.77
2017-06-29 02:20:40	2017-06-29 02:20:40	17.77
2017-06-29 02:21:40	2017-06-29 02:21:40	17.77
2017-06-29 02:22:40	2017-06-29 02:22:40	17.77
2017-06-29 02:23:40	2017-06-29 02:23:40	17.76
2017-06-29 02:24:40	2017-06-29 02:24:40	17.76
2017-06-29 02:25:40	2017-06-29 02:25:40	17.76
2017-06-29 02:26:40	2017-06-29 02:26:40	17.76
2017-06-29 02:27:40	2017-06-29 02:27:40	17.76
2017-06-29 02:28:40	2017-06-29 02:28:40	17.76
2017-06-29 02:29:40	2017-06-29 02:29:40	17.75
2017-06-29 02:30:40	2017-06-29 02:30:40	17.75
2017-06-29 02:31:40	2017-06-29 02:31:40	17.75
2017-06-29 02:32:40	2017-06-29 02:32:40	17.75
2017-06-29 02:33:40	2017-06-29 02:33:40	17.74
2017-06-29 02:34:40	2017-06-29 02:34:40	17.74
2017-06-29 02:35:40	2017-06-29 02:35:40	17.74
2017-06-29 02:36:40	2017-06-29 02:36:40	17.72
2017-06-29 02:37:40	2017-06-29 02:37:40	17.72
2017-06-29 02:38:40	2017-06-29 02:38:40	17.71
2017-06-29 02:39:40	2017-06-29 02:39:40	17.7
2017-06-29 02:40:40	2017-06-29 02:40:40	17.69
2017-06-29 02:41:40	2017-06-29 02:41:40	17.69
2017-06-29 02:42:40	2017-06-29 02:42:40	17.68
2017-06-29 02:43:40	2017-06-29 02:43:40	17.67
2017-06-29 02:44:40	2017-06-29 02:44:40	17.66
2017-06-29 02:45:40	2017-06-29 02:45:40	17.65
2017-06-29 02:46:40	2017-06-29 02:46:40	17.64
2017-06-29 02:47:40	2017-06-29 02:47:40	17.63
2017-06-29 02:48:40	2017-06-29 02:48:40	17.63
2017-06-29 02:49:40	2017-06-29 02:49:40	17.61
2017-06-29 02:50:40	2017-06-29 02:50:40	17.61
2017-06-29 02:51:40	2017-06-29 02:51:40	17.61
2017-06-29 02:52:40	2017-06-29 02:52:40	17.62
2017-06-29 02:53:40	2017-06-29 02:53:40	17.61
2017-06-29 02:54:40	2017-06-29 02:54:40	17.61
2017-06-29 02:55:40	2017-06-29 02:55:40	17.61
2017-06-29 02:56:40	2017-06-29 02:56:40	17.61
2017-06-29 02:57:40	2017-06-29 02:57:40	17.61
2017-06-29 02:58:40	2017-06-29 02:58:40	17.61
2017-06-29 02:59:40	2017-06-29 02:59:40	17.61
2017-06-29 03:00:40	2017-06-29 03:00:40	17.61
2017-06-29 03:01:40	2017-06-29 03:01:40	17.61
2017-06-29 03:02:40	2017-06-29 03:02:40	17.61
2017-06-29 03:03:40	2017-06-29 03:03:40	17.61
2017-06-29 03:04:40	2017-06-29 03:04:40	17.61
2017-06-29 03:05:40	2017-06-29 03:05:40	17.61
2017-06-29 03:06:40	2017-06-29 03:06:40	17.61
2017-06-29 03:07:40	2017-06-29 03:07:40	17.61
2017-06-29 03:08:40	2017-06-29 03:08:40	17.61
2017-06-29 03:09:40	2017-06-29 03:09:40	17.6
2017-06-29 03:10:40	2017-06-29 03:10:40	17.61
2017-06-29 03:11:40	2017-06-29 03:11:40	17.61
2017-06-29 03:12:40	2017-06-29 03:12:40	17.61
2017-06-29 03:13:40	2017-06-29 03:13:40	17.61
2017-06-29 03:14:40	2017-06-29 03:14:40	17.6
2017-06-29 03:15:40	2017-06-29 03:15:40	17.61
2017-06-29 03:16:40	2017-06-29 03:16:40	17.6
2017-06-29 03:17:40	2017-06-29 03:17:40	17.61
2017-06-29 03:18:40	2017-06-29 03:18:40	17.6
2017-06-29 03:19:40	2017-06-29 03:19:40	17.6
2017-06-29 03:20:40	2017-06-29 03:20:40	17.6
2017-06-29 03:21:40	2017-06-29 03:21:40	17.59
2017-06-29 03:22:40	2017-06-29 03:22:40	17.6
2017-06-29 03:23:40	2017-06-29 03:23:40	17.59
2017-06-29 03:24:40	2017-06-29 03:24:40	17.6
2017-06-29 03:25:40	2017-06-29 03:25:40	17.59
2017-06-29 03:26:40	2017-06-29 03:26:40	17.58
2017-06-29 03:27:40	2017-06-29 03:27:40	17.58
2017-06-29 03:28:40	2017-06-29 03:28:40	17.58
2017-06-29 03:29:40	2017-06-29 03:29:40	17.58
2017-06-29 03:30:40	2017-06-29 03:30:40	17.57
2017-06-29 03:31:40	2017-06-29 03:31:40	17.57
2017-06-29 03:32:40	2017-06-29 03:32:40	17.56
2017-06-29 03:33:40	2017-06-29 03:33:40	17.56
2017-06-29 03:34:40	2017-06-29 03:34:40	17.55
2017-06-29 03:35:40	2017-06-29 03:35:40	17.54
2017-06-29 03:36:40	2017-06-29 03:36:40	17.53
2017-06-29 03:37:40	2017-06-29 03:37:40	17.52
2017-06-29 03:38:40	2017-06-29 03:38:40	17.51
2017-06-29 03:39:40	2017-06-29 03:39:40	17.5
2017-06-29 03:40:40	2017-06-29 03:40:40	17.5
2017-06-29 03:41:40	2017-06-29 03:41:40	17.49
2017-06-29 03:42:40	2017-06-29 03:42:40	17.48
2017-06-29 03:43:40	2017-06-29 03:43:40	17.48
2017-06-29 03:44:40	2017-06-29 03:44:40	17.47
2017-06-29 03:45:40	2017-06-29 03:45:40	17.47
2017-06-29 03:46:40	2017-06-29 03:46:40	17.46
2017-06-29 03:47:40	2017-06-29 03:47:40	17.46
2017-06-29 03:48:40	2017-06-29 03:48:40	17.46
2017-06-29 03:49:40	2017-06-29 03:49:40	17.45
2017-06-29 03:50:40	2017-06-29 03:50:40	17.45
2017-06-29 03:51:40	2017-06-29 03:51:40	17.45
2017-06-29 03:52:40	2017-06-29 03:52:40	17.46
2017-06-29 03:53:40	2017-06-29 03:53:40	17.46
2017-06-29 03:54:40	2017-06-29 03:54:40	17.46
2017-06-29 03:55:40	2017-06-29 03:55:40	17.45
2017-06-29 03:56:40	2017-06-29 03:56:40	17.45
2017-06-29 03:57:40	2017-06-29 03:57:40	17.45
2017-06-29 03:58:40	2017-06-29 03:58:40	17.45
2017-06-29 03:59:40	2017-06-29 03:59:40	17.45
2017-06-29 04:00:40	2017-06-29 04:00:40	17.45
2017-06-29 04:01:40	2017-06-29 04:01:40	17.46
2017-06-29 04:02:40	2017-06-29 04:02:40	17.45
2017-06-29 04:03:40	2017-06-29 04:03:40	17.45
2017-06-29 04:04:40	2017-06-29 04:04:40	17.45
2017-06-29 04:05:40	2017-06-29 04:05:40	17.45
2017-06-29 04:06:40	2017-06-29 04:06:40	17.46
2017-06-29 04:07:40	2017-06-29 04:07:40	17.46
2017-06-29 04:08:40	2017-06-29 04:08:40	17.46
2017-06-29 04:09:40	2017-06-29 04:09:40	17.46
2017-06-29 04:10:40	2017-06-29 04:10:40	17.45
2017-06-29 04:11:40	2017-06-29 04:11:40	17.45
2017-06-29 04:12:40	2017-06-29 04:12:40	17.45
2017-06-29 04:13:40	2017-06-29 04:13:40	17.46
2017-06-29 04:14:40	2017-06-29 04:14:40	17.46
2017-06-29 04:15:40	2017-06-29 04:15:40	17.45
2017-06-29 04:16:40	2017-06-29 04:16:40	17.45
2017-06-29 04:17:40	2017-06-29 04:17:40	17.45
2017-06-29 04:18:40	2017-06-29 04:18:40	17.44
2017-06-29 04:19:40	2017-06-29 04:19:40	17.43
2017-06-29 04:20:40	2017-06-29 04:20:40	17.42
2017-06-29 04:21:40	2017-06-29 04:21:40	17.41
2017-06-29 04:22:40	2017-06-29 04:22:40	17.4
2017-06-29 04:23:40	2017-06-29 04:23:40	17.4
2017-06-29 04:24:40	2017-06-29 04:24:40	17.39
2017-06-29 04:25:40	2017-06-29 04:25:40	17.39
2017-06-29 04:26:40	2017-06-29 04:26:40	17.38
2017-06-29 04:27:40	2017-06-29 04:27:40	17.38
2017-06-29 04:28:40	2017-06-29 04:28:40	17.37
2017-06-29 04:29:40	2017-06-29 04:29:40	17.37
2017-06-29 04:30:40	2017-06-29 04:30:40	17.37
2017-06-29 04:31:40	2017-06-29 04:31:40	17.37
2017-06-29 04:32:40	2017-06-29 04:32:40	17.37
2017-06-29 04:33:40	2017-06-29 04:33:40	17.36
2017-06-29 04:34:40	2017-06-29 04:34:40	17.36
2017-06-29 04:35:40	2017-06-29 04:35:40	17.36
2017-06-29 04:36:40	2017-06-29 04:36:40	17.37
2017-06-29 04:37:40	2017-06-29 04:37:40	17.37
2017-06-29 04:38:40	2017-06-29 04:38:40	17.37
2017-06-29 04:39:40	2017-06-29 04:39:40	17.37
2017-06-29 04:40:40	2017-06-29 04:40:40	17.37
2017-06-29 04:41:40	2017-06-29 04:41:40	17.38
2017-06-29 04:42:40	2017-06-29 04:42:40	17.38
2017-06-29 04:43:40	2017-06-29 04:43:40	17.38
2017-06-29 04:44:40	2017-06-29 04:44:40	17.37
2017-06-29 04:45:40	2017-06-29 04:45:40	17.37
2017-06-29 04:46:40	2017-06-29 04:46:40	17.37
2017-06-29 04:47:40	2017-06-29 04:47:40	17.37
2017-06-29 04:48:40	2017-06-29 04:48:40	17.38
2017-06-29 04:49:40	2017-06-29 04:49:40	17.37
2017-06-29 04:50:40	2017-06-29 04:50:40	17.37
2017-06-29 04:51:40	2017-06-29 04:51:40	17.37
2017-06-29 04:52:40	2017-06-29 04:52:40	17.37
2017-06-29 04:53:40	2017-06-29 04:53:40	17.35
2017-06-29 04:54:40	2017-06-29 04:54:40	17.35
2017-06-29 04:55:40	2017-06-29 04:55:40	17.35
2017-06-29 04:56:40	2017-06-29 04:56:40	17.35
2017-06-29 04:57:40	2017-06-29 04:57:40	17.34
2017-06-29 04:58:40	2017-06-29 04:58:40	17.34
2017-06-29 04:59:40	2017-06-29 04:59:40	17.34
2017-06-29 05:00:40	2017-06-29 05:00:40	17.34
2017-06-29 05:01:40	2017-06-29 05:01:40	17.33
2017-06-29 05:02:40	2017-06-29 05:02:40	17.33
2017-06-29 05:03:40	2017-06-29 05:03:40	17.33
2017-06-29 05:04:40	2017-06-29 05:04:40	17.33
2017-06-29 05:05:40	2017-06-29 05:05:40	17.32
2017-06-29 05:06:40	2017-06-29 05:06:40	17.32
2017-06-29 05:07:40	2017-06-29 05:07:40	17.32
2017-06-29 05:08:40	2017-06-29 05:08:40	17.31
2017-06-29 05:09:40	2017-06-29 05:09:40	17.31
2017-06-29 05:10:40	2017-06-29 05:10:40	17.31
2017-06-29 05:11:40	2017-06-29 05:11:40	17.31
2017-06-29 05:12:40	2017-06-29 05:12:40	17.31
2017-06-29 05:13:40	2017-06-29 05:13:40	17.3
2017-06-29 05:14:40	2017-06-29 05:14:40	17.3
2017-06-29 05:15:40	2017-06-29 05:15:40	17.3
2017-06-29 05:16:40	2017-06-29 05:16:40	17.3
2017-06-29 05:17:40	2017-06-29 05:17:40	17.3
2017-06-29 05:18:40	2017-06-29 05:18:40	17.3
2017-06-29 05:19:40	2017-06-29 05:19:40	17.3
2017-06-29 05:20:40	2017-06-29 05:20:40	17.3
2017-06-29 05:21:40	2017-06-29 05:21:40	17.29
2017-06-29 05:22:40	2017-06-29 05:22:40	17.3
2017-06-29 05:23:40	2017-06-29 05:23:40	17.3
2017-06-29 05:24:40	2017-06-29 05:24:40	17.3
2017-06-29 05:25:40	2017-06-29 05:25:40	17.29
2017-06-29 05:26:40	2017-06-29 05:26:40	17.29
2017-06-29 05:27:40	2017-06-29 05:27:40	17.29
2017-06-29 05:28:40	2017-06-29 05:28:40	17.29
2017-06-29 05:29:40	2017-06-29 05:29:40	17.28
2017-06-29 05:30:40	2017-06-29 05:30:40	17.28
2017-06-29 05:31:40	2017-06-29 05:31:40	17.28
2017-06-29 05:32:40	2017-06-29 05:32:40	17.28
2017-06-29 05:33:40	2017-06-29 05:33:40	17.29
2017-06-29 05:34:40	2017-06-29 05:34:40	17.29
2017-06-29 05:35:40	2017-06-29 05:35:40	17.29
2017-06-29 05:36:40	2017-06-29 05:36:40	17.28
2017-06-29 05:37:40	2017-06-29 05:37:40	17.28
2017-06-29 05:38:40	2017-06-29 05:38:40	17.28
2017-06-29 05:39:40	2017-06-29 05:39:40	17.27
2017-06-29 05:40:40	2017-06-29 05:40:40	17.27
2017-06-29 05:41:40	2017-06-29 05:41:40	17.27
2017-06-29 05:42:40	2017-06-29 05:42:40	17.26
2017-06-29 05:43:40	2017-06-29 05:43:40	17.26
2017-06-29 05:44:40	2017-06-29 05:44:40	17.24
2017-06-29 05:45:40	2017-06-29 05:45:40	17.24
2017-06-29 05:46:40	2017-06-29 05:46:40	17.23
2017-06-29 05:47:40	2017-06-29 05:47:40	17.23
2017-06-29 05:48:40	2017-06-29 05:48:40	17.23
2017-06-29 05:49:40	2017-06-29 05:49:40	17.23
2017-06-29 05:50:40	2017-06-29 05:50:40	17.23
2017-06-29 05:51:40	2017-06-29 05:51:40	17.23
2017-06-29 05:52:40	2017-06-29 05:52:40	17.23
2017-06-29 05:53:40	2017-06-29 05:53:40	17.23
2017-06-29 05:54:40	2017-06-29 05:54:40	17.23
2017-06-29 05:55:40	2017-06-29 05:55:40	17.22
2017-06-29 05:56:40	2017-06-29 05:56:40	17.22
2017-06-29 05:57:40	2017-06-29 05:57:40	17.21
2017-06-29 05:58:40	2017-06-29 05:58:40	17.22
2017-06-29 05:59:40	2017-06-29 05:59:40	17.21
2017-06-29 06:00:40	2017-06-29 06:00:40	17.21
2017-06-29 06:01:40	2017-06-29 06:01:40	17.21
2017-06-29 06:02:40	2017-06-29 06:02:40	17.2
2017-06-29 06:03:40	2017-06-29 06:03:40	17.2
2017-06-29 06:04:40	2017-06-29 06:04:40	17.2
2017-06-29 06:05:40	2017-06-29 06:05:40	17.19
2017-06-29 06:06:40	2017-06-29 06:06:40	17.19
2017-06-29 06:07:40	2017-06-29 06:07:40	17.19
2017-06-29 06:08:40	2017-06-29 06:08:40	17.18
2017-06-29 06:09:40	2017-06-29 06:09:40	17.18
2017-06-29 06:10:40	2017-06-29 06:10:40	17.18
2017-06-29 06:11:40	2017-06-29 06:11:40	17.17
2017-06-29 06:12:40	2017-06-29 06:12:40	17.17
2017-06-29 06:13:40	2017-06-29 06:13:40	17.17
2017-06-29 06:14:40	2017-06-29 06:14:40	17.17
2017-06-29 06:15:40	2017-06-29 06:15:40	17.17
2017-06-29 06:16:40	2017-06-29 06:16:40	17.17
2017-06-29 06:17:40	2017-06-29 06:17:40	17.16
2017-06-29 06:18:40	2017-06-29 06:18:40	17.17
2017-06-29 06:19:40	2017-06-29 06:19:40	17.17
2017-06-29 06:20:40	2017-06-29 06:20:40	17.17
2017-06-29 06:21:40	2017-06-29 06:21:40	17.17
2017-06-29 06:22:40	2017-06-29 06:22:40	17.17
2017-06-29 06:23:40	2017-06-29 06:23:40	17.16
2017-06-29 06:24:40	2017-06-29 06:24:40	17.17
2017-06-29 06:25:40	2017-06-29 06:25:40	17.17
2017-06-29 06:26:40	2017-06-29 06:26:40	17.17
2017-06-29 06:27:40	2017-06-29 06:27:40	17.16
2017-06-29 06:28:40	2017-06-29 06:28:40	17.16
2017-06-29 06:29:40	2017-06-29 06:29:40	17.15
2017-06-29 06:30:40	2017-06-29 06:30:40	17.14
2017-06-29 06:31:40	2017-06-29 06:31:40	17.14
2017-06-29 06:32:40	2017-06-29 06:32:40	17.14
2017-06-29 06:33:40	2017-06-29 06:33:40	17.13
2017-06-29 06:34:40	2017-06-29 06:34:40	17.13
2017-06-29 06:35:40	2017-06-29 06:35:40	17.13
2017-06-29 06:36:40	2017-06-29 06:36:40	17.13
2017-06-29 06:37:40	2017-06-29 06:37:40	17.13
2017-06-29 06:38:40	2017-06-29 06:38:40	17.13
2017-06-29 06:39:40	2017-06-29 06:39:40	17.13
2017-06-29 06:40:40	2017-06-29 06:40:40	17.14
2017-06-29 06:41:40	2017-06-29 06:41:40	17.13
2017-06-29 06:42:40	2017-06-29 06:42:40	17.14
2017-06-29 06:43:40	2017-06-29 06:43:40	17.14
2017-06-29 06:44:40	2017-06-29 06:44:40	17.14
2017-06-29 06:45:40	2017-06-29 06:45:40	17.14
2017-06-29 06:46:40	2017-06-29 06:46:40	17.13
2017-06-29 06:47:40	2017-06-29 06:47:40	17.14
2017-06-29 06:48:40	2017-06-29 06:48:40	17.14
2017-06-29 06:49:40	2017-06-29 06:49:40	17.14
2017-06-29 06:50:40	2017-06-29 06:50:40	17.13
2017-06-29 06:51:40	2017-06-29 06:51:40	17.12
2017-06-29 06:52:40	2017-06-29 06:52:40	17.13
2017-06-29 06:53:40	2017-06-29 06:53:40	17.12
2017-06-29 06:54:40	2017-06-29 06:54:40	17.12
2017-06-29 06:55:40	2017-06-29 06:55:40	17.11
2017-06-29 06:56:40	2017-06-29 06:56:40	17.11
2017-06-29 06:57:40	2017-06-29 06:57:40	17.11
2017-06-29 06:58:40	2017-06-29 06:58:40	17.11
2017-06-29 06:59:40	2017-06-29 06:59:40	17.12
2017-06-29 07:00:40	2017-06-29 07:00:40	17.11
2017-06-29 07:01:40	2017-06-29 07:01:40	17.11
2017-06-29 07:02:40	2017-06-29 07:02:40	17.11
2017-06-29 07:03:40	2017-06-29 07:03:40	17.11
2017-06-29 07:04:40	2017-06-29 07:04:40	17.11
2017-06-29 07:05:40	2017-06-29 07:05:40	17.11
2017-06-29 07:06:40	2017-06-29 07:06:40	17.1
2017-06-29 07:07:40	2017-06-29 07:07:40	17.11
2017-06-29 07:08:40	2017-06-29 07:08:40	17.11
2017-06-29 07:09:40	2017-06-29 07:09:40	17.12
2017-06-29 07:10:40	2017-06-29 07:10:40	17.11
2017-06-29 07:11:40	2017-06-29 07:11:40	17.11
2017-06-29 07:12:40	2017-06-29 07:12:40	17.11
2017-06-29 07:13:40	2017-06-29 07:13:40	17.1
2017-06-29 07:14:40	2017-06-29 07:14:40	17.11
2017-06-29 07:15:40	2017-06-29 07:15:40	17.1
2017-06-29 07:16:40	2017-06-29 07:16:40	17.1
2017-06-29 07:17:40	2017-06-29 07:17:40	17.1
2017-06-29 07:18:40	2017-06-29 07:18:40	17.1
2017-06-29 07:19:40	2017-06-29 07:19:40	17.1
2017-06-29 07:20:40	2017-06-29 07:20:40	17.09
2017-06-29 07:21:40	2017-06-29 07:21:40	17.09
2017-06-29 07:22:40	2017-06-29 07:22:40	17.09
2017-06-29 07:23:40	2017-06-29 07:23:40	17.08
2017-06-29 07:24:40	2017-06-29 07:24:40	17.08
2017-06-29 07:25:40	2017-06-29 07:25:40	17.08
2017-06-29 07:26:40	2017-06-29 07:26:40	17.09
2017-06-29 07:27:40	2017-06-29 07:27:40	17.1
2017-06-29 07:28:40	2017-06-29 07:28:40	17.09
2017-06-29 07:29:40	2017-06-29 07:29:40	17.09
2017-06-29 07:30:40	2017-06-29 07:30:40	17.09
2017-06-29 07:31:40	2017-06-29 07:31:40	17.08
2017-06-29 07:32:40	2017-06-29 07:32:40	17.09
2017-06-29 07:33:40	2017-06-29 07:33:40	17.1
2017-06-29 07:34:40	2017-06-29 07:34:40	17.09
2017-06-29 07:35:40	2017-06-29 07:35:40	17.1
2017-06-29 07:36:40	2017-06-29 07:36:40	17.1
2017-06-29 07:37:40	2017-06-29 07:37:40	17.1
2017-06-29 07:38:40	2017-06-29 07:38:40	17.1
2017-06-29 07:39:40	2017-06-29 07:39:40	17.09
2017-06-29 07:40:40	2017-06-29 07:40:40	17.09
2017-06-29 07:41:40	2017-06-29 07:41:40	17.1
2017-06-29 07:42:40	2017-06-29 07:42:40	17.11
2017-06-29 07:43:40	2017-06-29 07:43:40	17.1
2017-06-29 07:44:40	2017-06-29 07:44:40	17.11
2017-06-29 07:45:40	2017-06-29 07:45:40	17.1
2017-06-29 07:46:40	2017-06-29 07:46:40	17.11
2017-06-29 07:47:40	2017-06-29 07:47:40	17.11
2017-06-29 07:48:40	2017-06-29 07:48:40	17.1
2017-06-29 07:49:40	2017-06-29 07:49:40	17.1
2017-06-29 07:50:40	2017-06-29 07:50:40	17.11
2017-06-29 07:51:40	2017-06-29 07:51:40	17.11
2017-06-29 07:52:40	2017-06-29 07:52:40	17.12
2017-06-29 07:53:40	2017-06-29 07:53:40	17.12
2017-06-29 07:54:40	2017-06-29 07:54:40	17.12
2017-06-29 07:55:40	2017-06-29 07:55:40	17.11
2017-06-29 07:56:40	2017-06-29 07:56:40	17.12
2017-06-29 07:57:40	2017-06-29 07:57:40	17.12
2017-06-29 07:58:40	2017-06-29 07:58:40	17.12
2017-06-29 07:59:40	2017-06-29 07:59:40	17.12
2017-06-29 08:00:40	2017-06-29 08:00:40	17.13
2017-06-29 08:01:40	2017-06-29 08:01:40	17.12
2017-06-29 08:02:40	2017-06-29 08:02:40	17.13
2017-06-29 08:03:40	2017-06-29 08:03:40	17.12
2017-06-29 08:04:40	2017-06-29 08:04:40	17.13
2017-06-29 08:05:40	2017-06-29 08:05:40	17.12
2017-06-29 08:06:40	2017-06-29 08:06:40	17.12
2017-06-29 08:07:40	2017-06-29 08:07:40	17.12
2017-06-29 08:08:40	2017-06-29 08:08:40	17.12
2017-06-29 08:09:40	2017-06-29 08:09:40	17.12
2017-06-29 08:10:40	2017-06-29 08:10:40	17.13
2017-06-29 08:11:40	2017-06-29 08:11:40	17.13
2017-06-29 08:12:40	2017-06-29 08:12:40	17.12
2017-06-29 08:13:40	2017-06-29 08:13:40	17.12
2017-06-29 08:14:40	2017-06-29 08:14:40	17.12
2017-06-29 08:15:40	2017-06-29 08:15:40	17.13
2017-06-29 08:16:40	2017-06-29 08:16:40	17.13
2017-06-29 08:17:40	2017-06-29 08:17:40	17.14
2017-06-29 08:18:40	2017-06-29 08:18:40	17.13
2017-06-29 08:19:40	2017-06-29 08:19:40	17.14
2017-06-29 08:20:40	2017-06-29 08:20:40	17.14
2017-06-29 08:21:40	2017-06-29 08:21:40	17.13
2017-06-29 08:22:40	2017-06-29 08:22:40	17.14
2017-06-29 08:23:40	2017-06-29 08:23:40	17.14
2017-06-29 08:24:40	2017-06-29 08:24:40	17.14
2017-06-29 08:25:40	2017-06-29 08:25:40	17.13
2017-06-29 08:26:40	2017-06-29 08:26:40	17.14
2017-06-29 08:27:40	2017-06-29 08:27:40	17.15
2017-06-29 08:28:40	2017-06-29 08:28:40	17.15
2017-06-29 08:29:40	2017-06-29 08:29:40	17.15
2017-06-29 08:30:40	2017-06-29 08:30:40	17.16
2017-06-29 08:31:40	2017-06-29 08:31:40	17.16
2017-06-29 08:32:40	2017-06-29 08:32:40	17.15
2017-06-29 08:33:40	2017-06-29 08:33:40	17.17
2017-06-29 08:34:40	2017-06-29 08:34:40	17.17
2017-06-29 08:35:40	2017-06-29 08:35:40	17.17
2017-06-29 08:36:40	2017-06-29 08:36:40	17.18
2017-06-29 08:37:40	2017-06-29 08:37:40	17.2
2017-06-29 08:38:40	2017-06-29 08:38:40	17.19
2017-06-29 08:39:40	2017-06-29 08:39:40	17.2
2017-06-29 08:40:40	2017-06-29 08:40:40	17.21
2017-06-29 08:41:40	2017-06-29 08:41:40	17.21
2017-06-29 08:42:40	2017-06-29 08:42:40	17.23
2017-06-29 08:43:40	2017-06-29 08:43:40	17.23
2017-06-29 08:44:40	2017-06-29 08:44:40	17.22
2017-06-29 08:45:40	2017-06-29 08:45:40	17.24
2017-06-29 08:46:40	2017-06-29 08:46:40	17.25
2017-06-29 08:47:40	2017-06-29 08:47:40	17.25
2017-06-29 08:48:40	2017-06-29 08:48:40	17.26
2017-06-29 08:49:40	2017-06-29 08:49:40	17.28
2017-06-29 08:50:40	2017-06-29 08:50:40	17.28
2017-06-29 08:51:40	2017-06-29 08:51:40	17.28
2017-06-29 08:52:40	2017-06-29 08:52:40	17.3
2017-06-29 08:53:40	2017-06-29 08:53:40	17.3
2017-06-29 08:54:40	2017-06-29 08:54:40	17.31
2017-06-29 08:55:40	2017-06-29 08:55:40	17.34
2017-06-29 08:56:40	2017-06-29 08:56:40	17.36
2017-06-29 08:57:40	2017-06-29 08:57:40	17.49
2017-06-29 08:58:40	2017-06-29 08:58:40	17.65
2017-06-29 08:59:40	2017-06-29 08:59:40	17.91
2017-06-29 09:00:40	2017-06-29 09:00:40	18.08
2017-06-29 09:01:40	2017-06-29 09:01:40	18.3
2017-06-29 09:02:40	2017-06-29 09:02:40	18.47
2017-06-29 09:03:40	2017-06-29 09:03:40	18.65
2017-06-29 09:04:40	2017-06-29 09:04:40	18.9
2017-06-29 09:05:40	2017-06-29 09:05:40	19.05
2017-06-29 09:06:40	2017-06-29 09:06:40	19.05
2017-06-29 09:07:40	2017-06-29 09:07:40	19.13
2017-06-29 09:08:40	2017-06-29 09:08:40	19.15
2017-06-29 09:09:40	2017-06-29 09:09:40	19.14
2017-06-29 09:10:40	2017-06-29 09:10:40	19.2
2017-06-29 09:11:40	2017-06-29 09:11:40	19.18
2017-06-29 09:12:40	2017-06-29 09:12:40	19.23
2017-06-29 09:13:40	2017-06-29 09:13:40	19.21
2017-06-29 09:14:40	2017-06-29 09:14:40	19.22
2017-06-29 09:15:40	2017-06-29 09:15:40	19.25
2017-06-29 09:16:40	2017-06-29 09:16:40	19.27
2017-06-29 09:17:40	2017-06-29 09:17:40	19.29
2017-06-29 09:18:40	2017-06-29 09:18:40	19.31
2017-06-29 09:19:40	2017-06-29 09:19:40	19.33
2017-06-29 09:20:40	2017-06-29 09:20:40	19.34
2017-06-29 09:21:40	2017-06-29 09:21:40	19.36
2017-06-29 09:22:40	2017-06-29 09:22:40	19.38
2017-06-29 09:23:40	2017-06-29 09:23:40	19.39
2017-06-29 09:24:40	2017-06-29 09:24:40	19.41
2017-06-29 09:25:40	2017-06-29 09:25:40	19.44
2017-06-29 09:26:40	2017-06-29 09:26:40	19.47
2017-06-29 09:27:40	2017-06-29 09:27:40	19.49
2017-06-29 09:28:40	2017-06-29 09:28:40	19.51
2017-06-29 09:29:40	2017-06-29 09:29:40	19.54
2017-06-29 09:30:40	2017-06-29 09:30:40	19.55
2017-06-29 09:31:40	2017-06-29 09:31:40	19.57
2017-06-29 09:32:40	2017-06-29 09:32:40	19.59
2017-06-29 09:33:40	2017-06-29 09:33:40	19.6
2017-06-29 09:34:40	2017-06-29 09:34:40	19.61
2017-06-29 09:35:40	2017-06-29 09:35:40	19.63
2017-06-29 09:36:40	2017-06-29 09:36:40	19.63
2017-06-29 09:37:40	2017-06-29 09:37:40	19.65
2017-06-29 09:38:40	2017-06-29 09:38:40	19.65
2017-06-29 09:39:40	2017-06-29 09:39:40	19.66
2017-06-29 09:40:40	2017-06-29 09:40:40	19.67
2017-06-29 09:41:40	2017-06-29 09:41:40	19.69
2017-06-29 09:42:40	2017-06-29 09:42:40	19.69
2017-06-29 09:43:40	2017-06-29 09:43:40	19.7
2017-06-29 09:44:40	2017-06-29 09:44:40	19.71
2017-06-29 09:45:40	2017-06-29 09:45:40	19.72
2017-06-29 09:46:40	2017-06-29 09:46:40	19.73
2017-06-29 09:47:40	2017-06-29 09:47:40	19.74
2017-06-29 09:48:40	2017-06-29 09:48:40	19.75
2017-06-29 09:49:40	2017-06-29 09:49:40	19.76
2017-06-29 09:50:40	2017-06-29 09:50:40	19.77
2017-06-29 09:51:40	2017-06-29 09:51:40	19.77
2017-06-29 09:52:40	2017-06-29 09:52:40	19.78
2017-06-29 09:53:40	2017-06-29 09:53:40	19.79
2017-06-29 09:54:40	2017-06-29 09:54:40	19.8
2017-06-29 09:55:40	2017-06-29 09:55:40	19.81
2017-06-29 09:56:40	2017-06-29 09:56:40	19.82
2017-06-29 09:57:40	2017-06-29 09:57:40	19.83
2017-06-29 09:58:40	2017-06-29 09:58:40	19.84
2017-06-29 09:59:40	2017-06-29 09:59:40	19.85
2017-06-29 10:00:40	2017-06-29 10:00:40	19.85
2017-06-29 10:01:40	2017-06-29 10:01:40	19.86
2017-06-29 10:02:40	2017-06-29 10:02:40	19.86
2017-06-29 10:03:40	2017-06-29 10:03:40	19.87
2017-06-29 10:04:40	2017-06-29 10:04:40	19.88
2017-06-29 10:05:40	2017-06-29 10:05:40	19.89
2017-06-29 10:06:40	2017-06-29 10:06:40	19.9
2017-06-29 10:07:40	2017-06-29 10:07:40	19.91
2017-06-29 10:08:40	2017-06-29 10:08:40	19.92
2017-06-29 10:09:40	2017-06-29 10:09:40	19.93
2017-06-29 10:10:40	2017-06-29 10:10:40	19.94
2017-06-29 10:11:40	2017-06-29 10:11:40	19.95
2017-06-29 10:12:40	2017-06-29 10:12:40	19.95
2017-06-29 10:13:40	2017-06-29 10:13:40	19.96
2017-06-29 10:14:40	2017-06-29 10:14:40	19.97
2017-06-29 10:15:40	2017-06-29 10:15:40	19.98
2017-06-29 10:16:40	2017-06-29 10:16:40	19.99
2017-06-29 10:17:40	2017-06-29 10:17:40	20
2017-06-29 10:18:40	2017-06-29 10:18:40	20.01
2017-06-29 10:19:40	2017-06-29 10:19:40	20.01
2017-06-29 10:20:40	2017-06-29 10:20:40	20.02
2017-06-29 10:21:40	2017-06-29 10:21:40	20.03
2017-06-29 10:22:40	2017-06-29 10:22:40	20.04
2017-06-29 10:23:40	2017-06-29 10:23:40	20.05
2017-06-29 10:24:40	2017-06-29 10:24:40	20.05
2017-06-29 10:25:40	2017-06-29 10:25:40	20.06
2017-06-29 10:26:40	2017-06-29 10:26:40	20.07
2017-06-29 10:27:40	2017-06-29 10:27:40	20.08
2017-06-29 10:28:40	2017-06-29 10:28:40	20.09
2017-06-29 10:29:40	2017-06-29 10:29:40	20.1
2017-06-29 10:30:40	2017-06-29 10:30:40	20.11
2017-06-29 10:31:40	2017-06-29 10:31:40	20.11
2017-06-29 10:32:40	2017-06-29 10:32:40	20.12
2017-06-29 10:33:40	2017-06-29 10:33:40	20.13
2017-06-29 10:34:40	2017-06-29 10:34:40	20.14
2017-06-29 10:35:40	2017-06-29 10:35:40	20.14
2017-06-29 10:36:40	2017-06-29 10:36:40	20.16
2017-06-29 10:37:40	2017-06-29 10:37:40	20.17
2017-06-29 10:38:40	2017-06-29 10:38:40	20.17
2017-06-29 10:39:40	2017-06-29 10:39:40	20.18
2017-06-29 10:40:40	2017-06-29 10:40:40	20.18
2017-06-29 10:41:40	2017-06-29 10:41:40	20.19
2017-06-29 10:42:40	2017-06-29 10:42:40	20.2
2017-06-29 10:43:40	2017-06-29 10:43:40	20.2
2017-06-29 10:44:40	2017-06-29 10:44:40	20.21
2017-06-29 10:45:40	2017-06-29 10:45:40	20.22
2017-06-29 10:46:40	2017-06-29 10:46:40	20.22
2017-06-29 10:47:40	2017-06-29 10:47:40	20.23
2017-06-29 10:48:40	2017-06-29 10:48:40	20.24
2017-06-29 10:49:40	2017-06-29 10:49:40	20.25
2017-06-29 10:50:40	2017-06-29 10:50:40	20.27
2017-06-29 10:51:40	2017-06-29 10:51:40	20.29
2017-06-29 10:52:40	2017-06-29 10:52:40	20.3
2017-06-29 10:53:40	2017-06-29 10:53:40	20.32
2017-06-29 10:54:40	2017-06-29 10:54:40	20.35
2017-06-29 10:55:40	2017-06-29 10:55:40	20.37
2017-06-29 10:56:40	2017-06-29 10:56:40	20.39
2017-06-29 10:57:40	2017-06-29 10:57:40	20.41
2017-06-29 10:58:40	2017-06-29 10:58:40	20.43
2017-06-29 10:59:40	2017-06-29 10:59:40	20.45
2017-06-29 11:00:40	2017-06-29 11:00:40	20.47
2017-06-29 11:01:40	2017-06-29 11:01:40	20.49
2017-06-29 11:02:40	2017-06-29 11:02:40	20.51
2017-06-29 11:03:40	2017-06-29 11:03:40	20.53
2017-06-29 11:04:40	2017-06-29 11:04:40	20.55
2017-06-29 11:05:40	2017-06-29 11:05:40	20.57
2017-06-29 11:06:40	2017-06-29 11:06:40	20.59
2017-06-29 11:07:40	2017-06-29 11:07:40	20.61
2017-06-29 11:08:40	2017-06-29 11:08:40	20.62
2017-06-29 11:09:40	2017-06-29 11:09:40	20.66
2017-06-29 11:10:40	2017-06-29 11:10:40	20.69
2017-06-29 11:11:40	2017-06-29 11:11:40	20.73
2017-06-29 11:12:40	2017-06-29 11:12:40	20.75
2017-06-29 11:13:40	2017-06-29 11:13:40	20.76
2017-06-29 11:14:40	2017-06-29 11:14:40	20.77
2017-06-29 11:15:40	2017-06-29 11:15:40	20.8
2017-06-29 11:16:40	2017-06-29 11:16:40	20.86
2017-06-29 11:17:40	2017-06-29 11:17:40	20.9
2017-06-29 11:18:40	2017-06-29 11:18:40	20.89
2017-06-29 11:19:40	2017-06-29 11:19:40	20.9
2017-06-29 11:20:40	2017-06-29 11:20:40	20.96
2017-06-29 11:21:40	2017-06-29 11:21:40	20.94
2017-06-29 11:22:40	2017-06-29 11:22:40	20.97
2017-06-29 11:23:40	2017-06-29 11:23:40	20.99
2017-06-29 11:24:40	2017-06-29 11:24:40	21.04
2017-06-29 11:25:40	2017-06-29 11:25:40	21.08
2017-06-29 11:26:40	2017-06-29 11:26:40	21.08
2017-06-29 11:27:40	2017-06-29 11:27:40	21.14
2017-06-29 11:28:40	2017-06-29 11:28:40	21.17
2017-06-29 11:29:40	2017-06-29 11:29:40	21.18
2017-06-29 11:30:40	2017-06-29 11:30:40	21.2
2017-06-29 11:31:40	2017-06-29 11:31:40	21.24
2017-06-29 11:32:40	2017-06-29 11:32:40	21.24
2017-06-29 11:33:40	2017-06-29 11:33:40	21.28
2017-06-29 11:34:40	2017-06-29 11:34:40	21.3
2017-06-29 11:35:40	2017-06-29 11:35:40	21.34
2017-06-29 11:36:40	2017-06-29 11:36:40	21.37
2017-06-29 11:37:40	2017-06-29 11:37:40	21.41
2017-06-29 11:38:40	2017-06-29 11:38:40	21.4
2017-06-29 11:39:40	2017-06-29 11:39:40	21.45
2017-06-29 11:40:40	2017-06-29 11:40:40	21.46
2017-06-29 11:41:40	2017-06-29 11:41:40	21.48
2017-06-29 11:42:40	2017-06-29 11:42:40	21.55
2017-06-29 11:43:40	2017-06-29 11:43:40	21.59
2017-06-29 11:44:40	2017-06-29 11:44:40	21.58
2017-06-29 11:45:40	2017-06-29 11:45:40	21.63
2017-06-29 11:46:40	2017-06-29 11:46:40	21.66
2017-06-29 11:47:40	2017-06-29 11:47:40	21.67
2017-06-29 11:48:40	2017-06-29 11:48:40	21.71
2017-06-29 11:49:40	2017-06-29 11:49:40	21.74
2017-06-29 11:50:40	2017-06-29 11:50:40	21.81
2017-06-29 11:51:40	2017-06-29 11:51:40	21.83
2017-06-29 11:52:40	2017-06-29 11:52:40	21.83
2017-06-29 11:53:40	2017-06-29 11:53:40	21.84
2017-06-29 11:54:40	2017-06-29 11:54:40	21.87
2017-06-29 11:55:40	2017-06-29 11:55:40	21.92
2017-06-29 11:56:40	2017-06-29 11:56:40	21.96
2017-06-29 11:57:40	2017-06-29 11:57:40	21.99
2017-06-29 11:58:40	2017-06-29 11:58:40	22
2017-06-29 11:59:40	2017-06-29 11:59:40	22.05
2017-06-29 12:00:40	2017-06-29 12:00:40	22.07
2017-06-29 12:01:40	2017-06-29 12:01:40	22.15
2017-06-29 12:02:40	2017-06-29 12:02:40	22.13
2017-06-29 12:03:40	2017-06-29 12:03:40	22.22
2017-06-29 12:04:40	2017-06-29 12:04:40	22.25
2017-06-29 12:05:40	2017-06-29 12:05:40	22.28
2017-06-29 12:06:40	2017-06-29 12:06:40	22.28
2017-06-29 12:07:40	2017-06-29 12:07:40	22.31
2017-06-29 12:08:40	2017-06-29 12:08:40	22.33
2017-06-29 12:09:40	2017-06-29 12:09:40	22.37
2017-06-29 12:10:40	2017-06-29 12:10:40	22.42
2017-06-29 12:11:40	2017-06-29 12:11:40	22.46
2017-06-29 12:12:40	2017-06-29 12:12:40	22.46
2017-06-29 12:13:40	2017-06-29 12:13:40	22.51
2017-06-29 12:14:40	2017-06-29 12:14:40	22.55
2017-06-29 12:15:40	2017-06-29 12:15:40	22.57
2017-06-29 12:16:40	2017-06-29 12:16:40	22.6
2017-06-29 12:17:40	2017-06-29 12:17:40	22.61
2017-06-29 12:18:40	2017-06-29 12:18:40	22.64
2017-06-29 12:19:40	2017-06-29 12:19:40	22.68
2017-06-29 12:20:40	2017-06-29 12:20:40	22.71
2017-06-29 12:21:40	2017-06-29 12:21:40	22.75
2017-06-29 12:22:40	2017-06-29 12:22:40	22.81
2017-06-29 12:23:40	2017-06-29 12:23:40	22.84
2017-06-29 12:24:40	2017-06-29 12:24:40	22.85
2017-06-29 12:25:40	2017-06-29 12:25:40	22.88
2017-06-29 12:26:40	2017-06-29 12:26:40	22.92
2017-06-29 12:27:40	2017-06-29 12:27:40	22.96
2017-06-29 12:28:40	2017-06-29 12:28:40	22.95
2017-06-29 12:29:40	2017-06-29 12:29:40	23
2017-06-29 12:30:40	2017-06-29 12:30:40	23.03
2017-06-29 12:31:40	2017-06-29 12:31:40	23.06
2017-06-29 12:32:40	2017-06-29 12:32:40	23.09
2017-06-29 12:33:40	2017-06-29 12:33:40	23.14
2017-06-29 12:34:40	2017-06-29 12:34:40	23.18
2017-06-29 12:35:40	2017-06-29 12:35:40	23.21
2017-06-29 12:36:40	2017-06-29 12:36:40	23.25
2017-06-29 12:37:40	2017-06-29 12:37:40	23.24
2017-06-29 12:38:40	2017-06-29 12:38:40	23.29
2017-06-29 12:39:40	2017-06-29 12:39:40	23.31
2017-06-29 12:40:40	2017-06-29 12:40:40	23.35
2017-06-29 12:41:40	2017-06-29 12:41:40	23.4
2017-06-29 12:42:40	2017-06-29 12:42:40	23.39
2017-06-29 12:43:40	2017-06-29 12:43:40	23.42
2017-06-29 12:44:40	2017-06-29 12:44:40	23.46
2017-06-29 12:45:40	2017-06-29 12:45:40	23.51
2017-06-29 12:46:40	2017-06-29 12:46:40	23.49
2017-06-29 12:47:40	2017-06-29 12:47:40	23.52
2017-06-29 12:48:40	2017-06-29 12:48:40	23.53
2017-06-29 12:49:40	2017-06-29 12:49:40	23.57
2017-06-29 12:50:40	2017-06-29 12:50:40	23.58
2017-06-29 12:51:40	2017-06-29 12:51:40	23.59
2017-06-29 12:52:40	2017-06-29 12:52:40	23.6
2017-06-29 12:53:40	2017-06-29 12:53:40	23.63
2017-06-29 12:54:40	2017-06-29 12:54:40	23.64
2017-06-29 12:55:40	2017-06-29 12:55:40	23.65
2017-06-29 12:56:40	2017-06-29 12:56:40	23.68
2017-06-29 12:57:40	2017-06-29 12:57:40	23.7
2017-06-29 12:58:40	2017-06-29 12:58:40	23.72
2017-06-29 12:59:40	2017-06-29 12:59:40	23.72
2017-06-29 13:00:40	2017-06-29 13:00:40	23.75
2017-06-29 13:01:40	2017-06-29 13:01:40	23.76
2017-06-29 13:02:40	2017-06-29 13:02:40	23.76
2017-06-29 13:03:40	2017-06-29 13:03:40	23.79
2017-06-29 13:04:40	2017-06-29 13:04:40	23.81
2017-06-29 13:05:40	2017-06-29 13:05:40	23.8
2017-06-29 13:06:40	2017-06-29 13:06:40	23.83
2017-06-29 13:07:40	2017-06-29 13:07:40	23.85
2017-06-29 13:08:40	2017-06-29 13:08:40	23.87
2017-06-29 13:09:40	2017-06-29 13:09:40	23.9
2017-06-29 13:10:40	2017-06-29 13:10:40	23.94
2017-06-29 13:11:40	2017-06-29 13:11:40	23.96
2017-06-29 13:12:40	2017-06-29 13:12:40	23.97
2017-06-29 13:13:40	2017-06-29 13:13:40	23.99
2017-06-29 13:14:40	2017-06-29 13:14:40	24.01
2017-06-29 13:15:40	2017-06-29 13:15:40	24.04
2017-06-29 13:16:40	2017-06-29 13:16:40	24.07
2017-06-29 13:17:40	2017-06-29 13:17:40	24.06
2017-06-29 13:18:40	2017-06-29 13:18:40	24.07
2017-06-29 13:19:40	2017-06-29 13:19:40	24.11
2017-06-29 13:20:40	2017-06-29 13:20:40	24.12
2017-06-29 13:21:40	2017-06-29 13:21:40	24.17
2017-06-29 13:22:40	2017-06-29 13:22:40	24.17
2017-06-29 13:23:40	2017-06-29 13:23:40	24.2
2017-06-29 13:24:40	2017-06-29 13:24:40	24.21
2017-06-29 13:25:40	2017-06-29 13:25:40	24.23
2017-06-29 13:26:40	2017-06-29 13:26:40	24.27
2017-06-29 13:27:40	2017-06-29 13:27:40	24.29
2017-06-29 13:28:40	2017-06-29 13:28:40	24.29
2017-06-29 13:29:40	2017-06-29 13:29:40	24.31
2017-06-29 13:30:40	2017-06-29 13:30:40	24.33
2017-06-29 13:31:40	2017-06-29 13:31:40	24.34
2017-06-29 13:32:40	2017-06-29 13:32:40	24.36
2017-06-29 13:33:40	2017-06-29 13:33:40	24.38
2017-06-29 13:34:40	2017-06-29 13:34:40	24.39
2017-06-29 13:35:40	2017-06-29 13:35:40	24.4
2017-06-29 13:36:40	2017-06-29 13:36:40	24.42
2017-06-29 13:37:40	2017-06-29 13:37:40	24.44
2017-06-29 13:38:40	2017-06-29 13:38:40	24.45
2017-06-29 13:39:40	2017-06-29 13:39:40	24.46
2017-06-29 13:40:40	2017-06-29 13:40:40	24.46
2017-06-29 13:41:40	2017-06-29 13:41:40	24.48
2017-06-29 13:42:40	2017-06-29 13:42:40	24.48
2017-06-29 13:43:40	2017-06-29 13:43:40	24.49
2017-06-29 13:44:40	2017-06-29 13:44:40	24.49
2017-06-29 13:45:40	2017-06-29 13:45:40	24.49
2017-06-29 13:46:40	2017-06-29 13:46:40	24.5
2017-06-29 13:47:40	2017-06-29 13:47:40	24.5
2017-06-29 13:48:40	2017-06-29 13:48:40	24.5
2017-06-29 13:49:40	2017-06-29 13:49:40	24.51
2017-06-29 13:50:40	2017-06-29 13:50:40	24.52
2017-06-29 13:51:40	2017-06-29 13:51:40	24.52
2017-06-29 13:52:40	2017-06-29 13:52:40	24.51
2017-06-29 13:53:40	2017-06-29 13:53:40	24.51
2017-06-29 13:54:40	2017-06-29 13:54:40	24.51
2017-06-29 13:55:40	2017-06-29 13:55:40	24.51
2017-06-29 13:56:40	2017-06-29 13:56:40	24.52
2017-06-29 13:57:40	2017-06-29 13:57:40	24.51
2017-06-29 13:58:40	2017-06-29 13:58:40	24.51
2017-06-29 13:59:40	2017-06-29 13:59:40	24.51
2017-06-29 14:00:40	2017-06-29 14:00:40	24.51
2017-06-29 14:01:40	2017-06-29 14:01:40	24.52
2017-06-29 14:02:40	2017-06-29 14:02:40	24.53
2017-06-29 14:03:40	2017-06-29 14:03:40	24.53
2017-06-29 14:04:40	2017-06-29 14:04:40	24.53
2017-06-29 14:05:40	2017-06-29 14:05:40	24.53
2017-06-29 14:06:40	2017-06-29 14:06:40	24.52
2017-06-29 14:07:40	2017-06-29 14:07:40	24.52
2017-06-29 14:08:40	2017-06-29 14:08:40	24.52
2017-06-29 14:09:40	2017-06-29 14:09:40	24.53
2017-06-29 14:10:40	2017-06-29 14:10:40	24.53
2017-06-29 14:11:40	2017-06-29 14:11:40	24.54
2017-06-29 14:12:40	2017-06-29 14:12:40	24.54
2017-06-29 14:13:40	2017-06-29 14:13:40	24.54
2017-06-29 14:14:40	2017-06-29 14:14:40	24.54
2017-06-29 14:15:40	2017-06-29 14:15:40	24.54
2017-06-29 14:16:40	2017-06-29 14:16:40	24.55
2017-06-29 14:17:40	2017-06-29 14:17:40	24.55
2017-06-29 14:18:40	2017-06-29 14:18:40	24.55
2017-06-29 14:19:40	2017-06-29 14:19:40	24.55
2017-06-29 14:20:40	2017-06-29 14:20:40	24.56
2017-06-29 14:21:40	2017-06-29 14:21:40	24.56
2017-06-29 14:22:40	2017-06-29 14:22:40	24.56
2017-06-29 14:23:40	2017-06-29 14:23:40	24.56
2017-06-29 14:24:40	2017-06-29 14:24:40	24.57
2017-06-29 14:25:40	2017-06-29 14:25:40	24.57
2017-06-29 14:26:40	2017-06-29 14:26:40	24.57
2017-06-29 14:27:40	2017-06-29 14:27:40	24.57
2017-06-29 14:28:40	2017-06-29 14:28:40	24.58
2017-06-29 14:29:40	2017-06-29 14:29:40	24.58
2017-06-29 14:30:40	2017-06-29 14:30:40	24.58
2017-06-29 14:31:40	2017-06-29 14:31:40	24.58
2017-06-29 14:32:40	2017-06-29 14:32:40	24.59
2017-06-29 14:33:40	2017-06-29 14:33:40	24.59
2017-06-29 14:34:40	2017-06-29 14:34:40	24.59
2017-06-29 14:35:40	2017-06-29 14:35:40	24.59
2017-06-29 14:36:40	2017-06-29 14:36:40	24.6
2017-06-29 14:37:40	2017-06-29 14:37:40	24.6
2017-06-29 14:38:40	2017-06-29 14:38:40	24.6
2017-06-29 14:39:40	2017-06-29 14:39:40	24.6
2017-06-29 14:40:40	2017-06-29 14:40:40	24.6
2017-06-29 14:41:40	2017-06-29 14:41:40	24.6
2017-06-29 14:42:40	2017-06-29 14:42:40	24.6
2017-06-29 14:43:40	2017-06-29 14:43:40	24.61
2017-06-29 14:44:40	2017-06-29 14:44:40	24.61
2017-06-29 14:45:40	2017-06-29 14:45:40	24.61
2017-06-29 14:46:40	2017-06-29 14:46:40	24.61
2017-06-29 14:47:40	2017-06-29 14:47:40	24.61
2017-06-29 14:48:40	2017-06-29 14:48:40	24.61
2017-06-29 14:49:40	2017-06-29 14:49:40	24.62
2017-06-29 14:50:40	2017-06-29 14:50:40	24.62
2017-06-29 14:51:40	2017-06-29 14:51:40	24.63
2017-06-29 14:52:40	2017-06-29 14:52:40	24.63
2017-06-29 14:53:40	2017-06-29 14:53:40	24.63
2017-06-29 14:54:40	2017-06-29 14:54:40	24.63
2017-06-29 14:55:40	2017-06-29 14:55:40	24.63
2017-06-29 14:56:40	2017-06-29 14:56:40	24.64
2017-06-29 14:57:40	2017-06-29 14:57:40	24.64
2017-06-29 14:58:40	2017-06-29 14:58:40	24.64
2017-06-29 14:59:40	2017-06-29 14:59:40	24.64
2017-06-29 15:00:40	2017-06-29 15:00:40	24.64
2017-06-29 15:01:40	2017-06-29 15:01:40	24.63
2017-06-29 15:02:40	2017-06-29 15:02:40	24.63
2017-06-29 15:03:40	2017-06-29 15:03:40	24.62
2017-06-29 15:04:40	2017-06-29 15:04:40	24.62
2017-06-29 15:05:40	2017-06-29 15:05:40	24.61
2017-06-29 15:06:40	2017-06-29 15:06:40	24.59
2017-06-29 15:07:40	2017-06-29 15:07:40	24.58
2017-06-29 15:08:40	2017-06-29 15:08:40	24.57
2017-06-29 15:09:40	2017-06-29 15:09:40	24.53
2017-06-29 15:10:40	2017-06-29 15:10:40	24.5
2017-06-29 15:11:40	2017-06-29 15:11:40	24.46
2017-06-29 15:12:40	2017-06-29 15:12:40	24.43
2017-06-29 15:13:40	2017-06-29 15:13:40	24.4
2017-06-29 15:14:40	2017-06-29 15:14:40	24.38
2017-06-29 15:15:40	2017-06-29 15:15:40	24.35
2017-06-29 15:16:40	2017-06-29 15:16:40	24.32
2017-06-29 15:17:40	2017-06-29 15:17:40	24.29
2017-06-29 15:18:40	2017-06-29 15:18:40	24.25
2017-06-29 15:19:40	2017-06-29 15:19:40	24.22
2017-06-29 15:20:40	2017-06-29 15:20:40	24.18
2017-06-29 15:21:40	2017-06-29 15:21:40	24.13
2017-06-29 15:22:40	2017-06-29 15:22:40	24.09
2017-06-29 15:23:40	2017-06-29 15:23:40	24.06
2017-06-29 15:24:40	2017-06-29 15:24:40	24.04
2017-06-29 15:25:40	2017-06-29 15:25:40	24.02
2017-06-29 15:26:40	2017-06-29 15:26:40	24.01
2017-06-29 15:27:40	2017-06-29 15:27:40	23.98
2017-06-29 15:28:40	2017-06-29 15:28:40	23.96
2017-06-29 15:29:40	2017-06-29 15:29:40	23.93
2017-06-29 15:30:40	2017-06-29 15:30:40	23.91
2017-06-29 15:31:40	2017-06-29 15:31:40	23.88
2017-06-29 15:32:40	2017-06-29 15:32:40	23.85
2017-06-29 15:33:40	2017-06-29 15:33:40	23.83
2017-06-29 15:34:40	2017-06-29 15:34:40	23.8
2017-06-29 15:35:40	2017-06-29 15:35:40	23.79
2017-06-29 15:36:40	2017-06-29 15:36:40	23.77
2017-06-29 15:37:40	2017-06-29 15:37:40	23.76
2017-06-29 15:38:40	2017-06-29 15:38:40	23.73
2017-06-29 15:39:40	2017-06-29 15:39:40	23.71
2017-06-29 15:40:40	2017-06-29 15:40:40	23.67
2017-06-29 15:41:40	2017-06-29 15:41:40	23.63
2017-06-29 15:42:40	2017-06-29 15:42:40	23.6
2017-06-29 15:43:40	2017-06-29 15:43:40	23.57
2017-06-29 15:44:40	2017-06-29 15:44:40	23.56
2017-06-29 15:45:40	2017-06-29 15:45:40	23.53
2017-06-29 15:46:40	2017-06-29 15:46:40	23.52
2017-06-29 15:47:40	2017-06-29 15:47:40	23.51
2017-06-29 15:48:40	2017-06-29 15:48:40	23.5
2017-06-29 15:49:40	2017-06-29 15:49:40	23.48
2017-06-29 15:50:40	2017-06-29 15:50:40	23.47
2017-06-29 15:51:40	2017-06-29 15:51:40	23.45
2017-06-29 15:52:40	2017-06-29 15:52:40	23.43
2017-06-29 15:53:40	2017-06-29 15:53:40	23.41
2017-06-29 15:54:40	2017-06-29 15:54:40	23.41
2017-06-29 15:55:40	2017-06-29 15:55:40	23.41
2017-06-29 15:56:40	2017-06-29 15:56:40	23.41
2017-06-29 15:57:40	2017-06-29 15:57:40	23.4
2017-06-29 15:58:40	2017-06-29 15:58:40	23.39
2017-06-29 15:59:40	2017-06-29 15:59:40	23.39
2017-06-29 16:00:40	2017-06-29 16:00:40	23.38
2017-06-29 16:01:40	2017-06-29 16:01:40	23.37
2017-06-29 16:02:40	2017-06-29 16:02:40	23.36
2017-06-29 16:03:40	2017-06-29 16:03:40	23.36
2017-06-29 16:04:40	2017-06-29 16:04:40	23.36
2017-06-29 16:05:40	2017-06-29 16:05:40	23.36
2017-06-29 16:06:40	2017-06-29 16:06:40	23.34
2017-06-29 16:07:40	2017-06-29 16:07:40	23.33
2017-06-29 16:08:40	2017-06-29 16:08:40	23.32
2017-06-29 16:09:40	2017-06-29 16:09:40	23.3
2017-06-29 16:10:40	2017-06-29 16:10:40	23.3
2017-06-29 16:11:40	2017-06-29 16:11:40	23.3
2017-06-29 16:12:40	2017-06-29 16:12:40	23.31
2017-06-29 16:13:40	2017-06-29 16:13:40	23.31
2017-06-29 16:14:40	2017-06-29 16:14:40	23.31
2017-06-29 16:15:40	2017-06-29 16:15:40	23.31
2017-06-29 16:16:40	2017-06-29 16:16:40	23.32
2017-06-29 16:17:40	2017-06-29 16:17:40	23.34
2017-06-29 16:18:40	2017-06-29 16:18:40	23.34
2017-06-29 16:19:40	2017-06-29 16:19:40	23.34
2017-06-29 16:20:40	2017-06-29 16:20:40	23.34
2017-06-29 16:21:40	2017-06-29 16:21:40	23.35
2017-06-29 16:22:40	2017-06-29 16:22:40	23.36
2017-06-29 16:23:40	2017-06-29 16:23:40	23.37
2017-06-29 16:24:40	2017-06-29 16:24:40	23.37
2017-06-29 16:25:40	2017-06-29 16:25:40	23.37
2017-06-29 16:26:40	2017-06-29 16:26:40	23.36
2017-06-29 16:27:40	2017-06-29 16:27:40	23.36
2017-06-29 16:28:40	2017-06-29 16:28:40	23.36
2017-06-29 16:29:40	2017-06-29 16:29:40	23.36
2017-06-29 16:30:40	2017-06-29 16:30:40	23.36
2017-06-29 16:31:40	2017-06-29 16:31:40	23.37
2017-06-29 16:32:40	2017-06-29 16:32:40	23.37
2017-06-29 16:33:40	2017-06-29 16:33:40	23.38
2017-06-29 16:34:40	2017-06-29 16:34:40	23.4
2017-06-29 16:35:40	2017-06-29 16:35:40	23.4
2017-06-29 16:36:40	2017-06-29 16:36:40	23.4
2017-06-29 16:37:40	2017-06-29 16:37:40	23.41
2017-06-29 16:38:40	2017-06-29 16:38:40	23.41
2017-06-29 16:39:40	2017-06-29 16:39:40	23.41
2017-06-29 16:40:40	2017-06-29 16:40:40	23.41
2017-06-29 16:41:40	2017-06-29 16:41:40	23.42
2017-06-29 16:42:40	2017-06-29 16:42:40	23.42
2017-06-29 16:43:40	2017-06-29 16:43:40	23.42
2017-06-29 16:44:40	2017-06-29 16:44:40	23.43
2017-06-29 16:45:40	2017-06-29 16:45:40	23.43
2017-06-29 16:46:40	2017-06-29 16:46:40	23.43
2017-06-29 16:47:40	2017-06-29 16:47:40	23.43
2017-06-29 16:48:40	2017-06-29 16:48:40	23.43
2017-06-29 16:49:40	2017-06-29 16:49:40	23.43
2017-06-29 16:50:40	2017-06-29 16:50:40	23.43
2017-06-29 16:51:40	2017-06-29 16:51:40	23.42
2017-06-29 16:52:40	2017-06-29 16:52:40	23.43
2017-06-29 16:53:40	2017-06-29 16:53:40	23.44
2017-06-29 16:54:40	2017-06-29 16:54:40	23.44
2017-06-29 16:55:40	2017-06-29 16:55:40	23.44
2017-06-29 16:56:40	2017-06-29 16:56:40	23.45
2017-06-29 16:57:40	2017-06-29 16:57:40	23.45
2017-06-29 16:58:40	2017-06-29 16:58:40	23.45
2017-06-29 16:59:40	2017-06-29 16:59:40	23.47
2017-06-29 17:00:40	2017-06-29 17:00:40	23.47
2017-06-29 17:01:40	2017-06-29 17:01:40	23.49
2017-06-29 17:02:40	2017-06-29 17:02:40	23.51
2017-06-29 17:03:40	2017-06-29 17:03:40	23.53
2017-06-29 17:04:40	2017-06-29 17:04:40	23.54
2017-06-29 17:05:40	2017-06-29 17:05:40	23.54
2017-06-29 17:06:40	2017-06-29 17:06:40	23.54
2017-06-29 17:07:40	2017-06-29 17:07:40	23.55
2017-06-29 17:08:40	2017-06-29 17:08:40	23.55
2017-06-29 17:09:40	2017-06-29 17:09:40	23.57
2017-06-29 17:10:40	2017-06-29 17:10:40	23.57
2017-06-29 17:11:40	2017-06-29 17:11:40	23.57
2017-06-29 17:12:40	2017-06-29 17:12:40	23.57
2017-06-29 17:13:40	2017-06-29 17:13:40	23.57
2017-06-29 17:14:40	2017-06-29 17:14:40	23.58
2017-06-29 17:15:40	2017-06-29 17:15:40	23.59
2017-06-29 17:16:40	2017-06-29 17:16:40	23.59
2017-06-29 17:17:40	2017-06-29 17:17:40	23.59
2017-06-29 17:18:40	2017-06-29 17:18:40	23.6
2017-06-29 17:19:40	2017-06-29 17:19:40	23.6
2017-06-29 17:20:40	2017-06-29 17:20:40	23.59
2017-06-29 17:21:40	2017-06-29 17:21:40	23.59
2017-06-29 17:22:40	2017-06-29 17:22:40	23.59
2017-06-29 17:23:40	2017-06-29 17:23:40	23.58
2017-06-29 17:24:40	2017-06-29 17:24:40	23.57
2017-06-29 17:25:40	2017-06-29 17:25:40	23.57
2017-06-29 17:26:40	2017-06-29 17:26:40	23.57
2017-06-29 17:27:40	2017-06-29 17:27:40	23.56
2017-06-29 17:28:40	2017-06-29 17:28:40	23.55
2017-06-29 17:29:40	2017-06-29 17:29:40	23.53
2017-06-29 17:30:40	2017-06-29 17:30:40	23.52
2017-06-29 17:31:40	2017-06-29 17:31:40	23.52
2017-06-29 17:32:40	2017-06-29 17:32:40	23.52
2017-06-29 17:33:40	2017-06-29 17:33:40	23.51
2017-06-29 17:34:40	2017-06-29 17:34:40	23.52
2017-06-29 17:35:40	2017-06-29 17:35:40	23.52
2017-06-29 17:36:40	2017-06-29 17:36:40	23.52
2017-06-29 17:37:40	2017-06-29 17:37:40	23.52
2017-06-29 17:38:40	2017-06-29 17:38:40	23.53
2017-06-29 17:39:40	2017-06-29 17:39:40	23.52
2017-06-29 17:40:40	2017-06-29 17:40:40	23.51
2017-06-29 17:41:40	2017-06-29 17:41:40	23.5
2017-06-29 17:42:40	2017-06-29 17:42:40	23.5
2017-06-29 17:43:40	2017-06-29 17:43:40	23.5
2017-06-29 17:44:40	2017-06-29 17:44:40	23.49
2017-06-29 17:45:40	2017-06-29 17:45:40	23.49
2017-06-29 17:46:40	2017-06-29 17:46:40	23.48
2017-06-29 17:47:40	2017-06-29 17:47:40	23.48
2017-06-29 17:48:40	2017-06-29 17:48:40	23.48
2017-06-29 17:49:40	2017-06-29 17:49:40	23.48
2017-06-29 17:50:40	2017-06-29 17:50:40	23.48
2017-06-29 17:51:40	2017-06-29 17:51:40	23.48
2017-06-29 17:52:40	2017-06-29 17:52:40	23.48
2017-06-29 17:53:40	2017-06-29 17:53:40	23.49
2017-06-29 17:54:40	2017-06-29 17:54:40	23.49
2017-06-29 17:55:40	2017-06-29 17:55:40	23.49
2017-06-29 17:56:40	2017-06-29 17:56:40	23.5
2017-06-29 17:57:40	2017-06-29 17:57:40	23.5
2017-06-29 17:58:40	2017-06-29 17:58:40	23.51
2017-06-29 17:59:40	2017-06-29 17:59:40	23.51
2017-06-29 18:00:40	2017-06-29 18:00:40	23.51
2017-06-29 18:01:40	2017-06-29 18:01:40	23.51
2017-06-29 18:02:40	2017-06-29 18:02:40	23.51
2017-06-29 18:03:40	2017-06-29 18:03:40	23.5
2017-06-29 18:04:40	2017-06-29 18:04:40	23.5
2017-06-29 18:05:40	2017-06-29 18:05:40	23.5
2017-06-29 18:06:40	2017-06-29 18:06:40	23.49
2017-06-29 18:07:40	2017-06-29 18:07:40	23.49
2017-06-29 18:08:40	2017-06-29 18:08:40	23.5
2017-06-29 18:09:40	2017-06-29 18:09:40	23.5
2017-06-29 18:10:40	2017-06-29 18:10:40	23.49
2017-06-29 18:11:40	2017-06-29 18:11:40	23.49
2017-06-29 18:12:40	2017-06-29 18:12:40	23.48
2017-06-29 18:13:40	2017-06-29 18:13:40	23.48
2017-06-29 18:14:40	2017-06-29 18:14:40	23.47
2017-06-29 18:15:40	2017-06-29 18:15:40	23.47
2017-06-29 18:16:40	2017-06-29 18:16:40	23.46
2017-06-29 18:17:40	2017-06-29 18:17:40	23.45
2017-06-29 18:18:40	2017-06-29 18:18:40	23.44
2017-06-29 18:19:40	2017-06-29 18:19:40	23.43
2017-06-29 18:20:40	2017-06-29 18:20:40	23.42
2017-06-29 18:21:40	2017-06-29 18:21:40	23.42
2017-06-29 18:22:40	2017-06-29 18:22:40	23.42
2017-06-29 18:23:40	2017-06-29 18:23:40	23.43
2017-06-29 18:24:40	2017-06-29 18:24:40	23.42
2017-06-29 18:25:40	2017-06-29 18:25:40	23.42
2017-06-29 18:26:40	2017-06-29 18:26:40	23.41
2017-06-29 18:27:40	2017-06-29 18:27:40	23.4
2017-06-29 18:28:40	2017-06-29 18:28:40	23.4
2017-06-29 18:29:40	2017-06-29 18:29:40	23.39
2017-06-29 18:30:40	2017-06-29 18:30:40	23.38
2017-06-29 18:31:40	2017-06-29 18:31:40	23.37
2017-06-29 18:32:40	2017-06-29 18:32:40	23.35
2017-06-29 18:33:40	2017-06-29 18:33:40	23.34
2017-06-29 18:34:40	2017-06-29 18:34:40	23.32
2017-06-29 18:35:40	2017-06-29 18:35:40	23.31
2017-06-29 18:36:40	2017-06-29 18:36:40	23.31
2017-06-29 18:37:40	2017-06-29 18:37:40	23.3
2017-06-29 18:38:40	2017-06-29 18:38:40	23.3
2017-06-29 18:39:40	2017-06-29 18:39:40	23.29
2017-06-29 18:40:40	2017-06-29 18:40:40	23.28
2017-06-29 18:41:40	2017-06-29 18:41:40	23.28
2017-06-29 18:42:40	2017-06-29 18:42:40	23.28
2017-06-29 18:43:40	2017-06-29 18:43:40	23.27
2017-06-29 18:44:40	2017-06-29 18:44:40	23.27
2017-06-29 18:45:40	2017-06-29 18:45:40	23.26
2017-06-29 18:46:40	2017-06-29 18:46:40	23.25
2017-06-29 18:47:40	2017-06-29 18:47:40	23.24
2017-06-29 18:48:40	2017-06-29 18:48:40	23.24
2017-06-29 18:49:40	2017-06-29 18:49:40	23.24
2017-06-29 18:50:40	2017-06-29 18:50:40	23.23
2017-06-29 18:51:40	2017-06-29 18:51:40	23.23
2017-06-29 18:52:40	2017-06-29 18:52:40	23.22
2017-06-29 18:53:40	2017-06-29 18:53:40	23.21
2017-06-29 18:54:40	2017-06-29 18:54:40	23.2
2017-06-29 18:55:40	2017-06-29 18:55:40	23.19
2017-06-29 18:56:40	2017-06-29 18:56:40	23.18
2017-06-29 18:57:40	2017-06-29 18:57:40	23.17
2017-06-29 18:58:40	2017-06-29 18:58:40	23.16
2017-06-29 18:59:40	2017-06-29 18:59:40	23.16
2017-06-29 19:00:40	2017-06-29 19:00:40	23.16
2017-06-29 19:01:40	2017-06-29 19:01:40	23.15
2017-06-29 19:02:40	2017-06-29 19:02:40	23.15
2017-06-29 19:03:40	2017-06-29 19:03:40	23.15
2017-06-29 19:04:40	2017-06-29 19:04:40	23.14
2017-06-29 19:05:40	2017-06-29 19:05:40	23.14
2017-06-29 19:06:40	2017-06-29 19:06:40	23.14
2017-06-29 19:07:40	2017-06-29 19:07:40	23.15
2017-06-29 19:08:40	2017-06-29 19:08:40	23.15
2017-06-29 19:09:40	2017-06-29 19:09:40	23.15
2017-06-29 19:10:40	2017-06-29 19:10:40	23.16
2017-06-29 19:11:40	2017-06-29 19:11:40	23.16
2017-06-29 19:12:40	2017-06-29 19:12:40	23.17
2017-06-29 19:13:40	2017-06-29 19:13:40	23.17
2017-06-29 19:14:40	2017-06-29 19:14:40	23.17
2017-06-29 19:15:40	2017-06-29 19:15:40	23.18
2017-06-29 19:16:40	2017-06-29 19:16:40	23.18
2017-06-29 19:17:40	2017-06-29 19:17:40	23.18
2017-06-29 19:18:40	2017-06-29 19:18:40	23.18
2017-06-29 19:19:40	2017-06-29 19:19:40	23.18
2017-06-29 19:20:40	2017-06-29 19:20:40	23.17
2017-06-29 19:21:40	2017-06-29 19:21:40	23.17
2017-06-29 19:22:40	2017-06-29 19:22:40	23.17
2017-06-29 19:23:40	2017-06-29 19:23:40	23.16
2017-06-29 19:24:40	2017-06-29 19:24:40	23.16
2017-06-29 19:25:40	2017-06-29 19:25:40	23.15
2017-06-29 19:26:40	2017-06-29 19:26:40	23.13
2017-06-29 19:27:40	2017-06-29 19:27:40	23.11
2017-06-29 19:28:40	2017-06-29 19:28:40	23.11
2017-06-29 19:29:40	2017-06-29 19:29:40	23.1
2017-06-29 19:30:40	2017-06-29 19:30:40	23.09
2017-06-29 19:31:40	2017-06-29 19:31:40	23.08
2017-06-29 19:32:40	2017-06-29 19:32:40	23.07
2017-06-29 19:33:40	2017-06-29 19:33:40	23.07
2017-06-29 19:34:40	2017-06-29 19:34:40	23.06
2017-06-29 19:35:40	2017-06-29 19:35:40	23.06
2017-06-29 19:36:40	2017-06-29 19:36:40	23.05
2017-06-29 19:37:40	2017-06-29 19:37:40	23.05	1
2017-06-29 19:38:40	2017-06-29 19:38:40	23.04
2017-06-29 19:39:40	2017-06-29 19:39:40	23.03
2017-06-29 19:40:40	2017-06-29 19:40:40	23.03
2017-06-29 19:41:40	2017-06-29 19:41:40	23.03
2017-06-29 19:42:40	2017-06-29 19:42:40	23.02
2017-06-29 19:43:40	2017-06-29 19:43:40	23.01
2017-06-29 19:44:40	2017-06-29 19:44:40	23.01
2017-06-29 19:45:40	2017-06-29 19:45:40	23.01
2017-06-29 19:46:40	2017-06-29 19:46:40	23.01
2017-06-29 19:47:40	2017-06-29 19:47:40	23
2017-06-29 19:48:40	2017-06-29 19:48:40	23
2017-06-29 19:49:40	2017-06-29 19:49:40	22.99
2017-06-29 19:50:40	2017-06-29 19:50:40	22.98
2017-06-29 19:51:40	2017-06-29 19:51:40	22.97
2017-06-29 19:52:40	2017-06-29 19:52:40	22.96
2017-06-29 19:53:40	2017-06-29 19:53:40	22.95
2017-06-29 19:54:40	2017-06-29 19:54:40	22.95
2017-06-29 19:55:40	2017-06-29 19:55:40	22.94
2017-06-29 19:56:40	2017-06-29 19:56:40	22.92
2017-06-29 19:57:40	2017-06-29 19:57:40	22.91
2017-06-29 19:58:40	2017-06-29 19:58:40	22.9
2017-06-29 19:59:40	2017-06-29 19:59:40	22.89
2017-06-29 20:00:40	2017-06-29 20:00:40	22.89
2017-06-29 20:01:40	2017-06-29 20:01:40	22.88
2017-06-29 20:02:40	2017-06-29 20:02:40	22.88
2017-06-29 20:03:40	2017-06-29 20:03:40	22.88
2017-06-29 20:04:40	2017-06-29 20:04:40	22.87
2017-06-29 20:05:40	2017-06-29 20:05:40	22.87
2017-06-29 20:06:40	2017-06-29 20:06:40	22.87
2017-06-29 20:07:40	2017-06-29 20:07:40	22.86
2017-06-29 20:08:40	2017-06-29 20:08:40	22.86
2017-06-29 20:09:40	2017-06-29 20:09:40	22.86
2017-06-29 20:10:40	2017-06-29 20:10:40	22.85
2017-06-29 20:11:40	2017-06-29 20:11:40	22.85
2017-06-29 20:12:40	2017-06-29 20:12:40	22.84
2017-06-29 20:13:40	2017-06-29 20:13:40	22.83
2017-06-29 20:14:40	2017-06-29 20:14:40	23.23
2017-06-29 20:15:40	2017-06-29 20:15:40	23.53
2017-06-29 20:16:40	2017-06-29 20:16:40	23.78
2017-06-29 20:17:40	2017-06-29 20:17:40	23.83
2017-06-29 20:18:40	2017-06-29 20:18:40	24.01
2017-06-29 20:19:40	2017-06-29 20:19:40	24.12
2017-06-29 20:20:40	2017-06-29 20:20:40	24.25
2017-06-29 20:21:40	2017-06-29 20:21:40	24.37
2017-06-29 20:22:40	2017-06-29 20:22:40	24.37
2017-06-29 20:23:40	2017-06-29 20:23:40	24.4
2017-06-29 20:24:40	2017-06-29 20:24:40	24.41
2017-06-29 20:25:40	2017-06-29 20:25:40	24.42
2017-06-29 20:26:40	2017-06-29 20:26:40	24.43
2017-06-29 20:27:40	2017-06-29 20:27:40	24.43
2017-06-29 20:28:40	2017-06-29 20:28:40	24.43
2017-06-29 20:29:40	2017-06-29 20:29:40	24.43
2017-06-29 20:30:40	2017-06-29 20:30:40	24.43
2017-06-29 20:31:40	2017-06-29 20:31:40	24.43
2017-06-29 20:32:40	2017-06-29 20:32:40	24.44
2017-06-29 20:33:40	2017-06-29 20:33:40	24.43
2017-06-29 20:34:40	2017-06-29 20:34:40	24.42
2017-06-29 20:35:40	2017-06-29 20:35:40	24.42
2017-06-29 20:36:40	2017-06-29 20:36:40	24.41
2017-06-29 20:37:40	2017-06-29 20:37:40	24.4
2017-06-29 20:38:40	2017-06-29 20:38:40	24.39
2017-06-29 20:39:40	2017-06-29 20:39:40	24.38
2017-06-29 20:40:40	2017-06-29 20:40:40	24.38
2017-06-29 20:41:40	2017-06-29 20:41:40	24.36
2017-06-29 20:42:40	2017-06-29 20:42:40	24.36
2017-06-29 20:43:40	2017-06-29 20:43:40	24.35
2017-06-29 20:44:40	2017-06-29 20:44:40	24.33
2017-06-29 20:45:40	2017-06-29 20:45:40	24.31
2017-06-29 20:46:40	2017-06-29 20:46:40	24.3
2017-06-29 20:47:40	2017-06-29 20:47:40	24.29
2017-06-29 20:48:40	2017-06-29 20:48:40	24.28
2017-06-29 20:49:40	2017-06-29 20:49:40	24.26
2017-06-29 20:50:40	2017-06-29 20:50:40	24.25
2017-06-29 20:51:40	2017-06-29 20:51:40	24.24
2017-06-29 20:52:40	2017-06-29 20:52:40	24.22
2017-06-29 20:53:40	2017-06-29 20:53:40	24.21
2017-06-29 20:54:40	2017-06-29 20:54:40	24.2
2017-06-29 20:55:40	2017-06-29 20:55:40	24.19
2017-06-29 20:56:40	2017-06-29 20:56:40	24.17
2017-06-29 20:57:40	2017-06-29 20:57:40	24.15
2017-06-29 20:58:40	2017-06-29 20:58:40	24.14
2017-06-29 20:59:40	2017-06-29 20:59:40	24.13
2017-06-29 21:00:40	2017-06-29 21:00:40	24.11
2017-06-29 21:01:40	2017-06-29 21:01:40	24.1
2017-06-29 21:02:40	2017-06-29 21:02:40	24.08
2017-06-29 21:03:40	2017-06-29 21:03:40	24.07
2017-06-29 21:04:40	2017-06-29 21:04:40	24.06
2017-06-29 21:05:40	2017-06-29 21:05:40	24.05
2017-06-29 21:06:40	2017-06-29 21:06:40	24.03
2017-06-29 21:07:40	2017-06-29 21:07:40	24.02
2017-06-29 21:08:40	2017-06-29 21:08:40	24
2017-06-29 21:09:40	2017-06-29 21:09:40	23.99
2017-06-29 21:10:40	2017-06-29 21:10:40	23.97
2017-06-29 21:11:40	2017-06-29 21:11:40	23.96
2017-06-29 21:12:40	2017-06-29 21:12:40	23.94
2017-06-29 21:13:40	2017-06-29 21:13:40	23.93
2017-06-29 21:14:40	2017-06-29 21:14:40	23.92
2017-06-29 21:15:40	2017-06-29 21:15:40	23.9
2017-06-29 21:16:40	2017-06-29 21:16:40	23.89
2017-06-29 21:17:40	2017-06-29 21:17:40	23.87
2017-06-29 21:18:40	2017-06-29 21:18:40	23.86
2017-06-29 21:19:40	2017-06-29 21:19:40	23.84
2017-06-29 21:20:40	2017-06-29 21:20:40	23.83
2017-06-29 21:21:40	2017-06-29 21:21:40	23.82
2017-06-29 21:22:40	2017-06-29 21:22:40	23.8
2017-06-29 21:23:40	2017-06-29 21:23:40	23.79
2017-06-29 21:24:40	2017-06-29 21:24:40	23.78
2017-06-29 21:25:40	2017-06-29 21:25:40	23.76
2017-06-29 21:26:40	2017-06-29 21:26:40	23.75
2017-06-29 21:27:40	2017-06-29 21:27:40	23.74
2017-06-29 21:28:40	2017-06-29 21:28:40	23.72
2017-06-29 21:29:40	2017-06-29 21:29:40	23.7
2017-06-29 21:30:40	2017-06-29 21:30:40	23.69
2017-06-29 21:31:40	2017-06-29 21:31:40	23.68
2017-06-29 21:32:40	2017-06-29 21:32:40	23.67
2017-06-29 21:33:40	2017-06-29 21:33:40	23.65
2017-06-29 21:34:40	2017-06-29 21:34:40	23.64
2017-06-29 21:35:40	2017-06-29 21:35:40	23.63
2017-06-29 21:36:40	2017-06-29 21:36:40	23.62
2017-06-29 21:37:40	2017-06-29 21:37:40	23.61
2017-06-29 21:38:40	2017-06-29 21:38:40	23.59
2017-06-29 21:39:40	2017-06-29 21:39:40	23.58
2017-06-29 21:40:40	2017-06-29 21:40:40	23.57
2017-06-29 21:41:40	2017-06-29 21:41:40	23.56
2017-06-29 21:42:40	2017-06-29 21:42:40	23.54
2017-06-29 21:43:40	2017-06-29 21:43:40	23.54
2017-06-29 21:44:40	2017-06-29 21:44:40	23.52
2017-06-29 21:45:40	2017-06-29 21:45:40	23.51
2017-06-29 21:46:40	2017-06-29 21:46:40	23.5
2017-06-29 21:47:40	2017-06-29 21:47:40	23.48
2017-06-29 21:48:40	2017-06-29 21:48:40	23.47
2017-06-29 21:49:40	2017-06-29 21:49:40	23.46
2017-06-29 21:50:40	2017-06-29 21:50:40	23.44
2017-06-29 21:51:40	2017-06-29 21:51:40	23.43
2017-06-29 21:52:40	2017-06-29 21:52:40	23.41
2017-06-29 21:53:40	2017-06-29 21:53:40	23.4
2017-06-29 21:54:40	2017-06-29 21:54:40	23.38
2017-06-29 21:55:40	2017-06-29 21:55:40	23.36
2017-06-29 21:56:40	2017-06-29 21:56:40	23.34
2017-06-29 21:57:40	2017-06-29 21:57:40	23.33
2017-06-29 21:58:40	2017-06-29 21:58:40	23.31
2017-06-29 21:59:40	2017-06-29 21:59:40	23.3
2017-06-29 22:00:40	2017-06-29 22:00:40	23.29
2017-06-29 22:01:40	2017-06-29 22:01:40	23.28
2017-06-29 22:02:40	2017-06-29 22:02:40	23.27
2017-06-29 22:03:40	2017-06-29 22:03:40	23.26
2017-06-29 22:04:40	2017-06-29 22:04:40	23.25
2017-06-29 22:05:40	2017-06-29 22:05:40	23.23
2017-06-29 22:06:40	2017-06-29 22:06:40	23.23
2017-06-29 22:07:40	2017-06-29 22:07:40	23.22
2017-06-29 22:08:40	2017-06-29 22:08:40	23.21
2017-06-29 22:09:40	2017-06-29 22:09:40	23.2
2017-06-29 22:10:40	2017-06-29 22:10:40	23.18
2017-06-29 22:11:40	2017-06-29 22:11:40	23.17
2017-06-29 22:12:40	2017-06-29 22:12:40	23.16
2017-06-29 22:13:40	2017-06-29 22:13:40	23.15
2017-06-29 22:14:40	2017-06-29 22:14:40	23.13
2017-06-29 22:15:40	2017-06-29 22:15:40	23.11
2017-06-29 22:16:40	2017-06-29 22:16:40	23.1
2017-06-29 22:17:40	2017-06-29 22:17:40	23.08
2017-06-29 22:18:40	2017-06-29 22:18:40	23.07
2017-06-29 22:19:40	2017-06-29 22:19:40	23.05
2017-06-29 22:20:40	2017-06-29 22:20:40	23.04
2017-06-29 22:21:40	2017-06-29 22:21:40	23.03
2017-06-29 22:22:40	2017-06-29 22:22:40	23.01
2017-06-29 22:23:40	2017-06-29 22:23:40	23
2017-06-29 22:24:40	2017-06-29 22:24:40	22.99
2017-06-29 22:25:40	2017-06-29 22:25:40	22.97
2017-06-29 22:26:40	2017-06-29 22:26:40	22.97
2017-06-29 22:27:40	2017-06-29 22:27:40	22.95
2017-06-29 22:28:40	2017-06-29 22:28:40	22.93
2017-06-29 22:29:40	2017-06-29 22:29:40	22.92
2017-06-29 22:30:40	2017-06-29 22:30:40	22.91
2017-06-29 22:31:40	2017-06-29 22:31:40	22.89
2017-06-29 22:32:40	2017-06-29 22:32:40	22.88
2017-06-29 22:33:40	2017-06-29 22:33:40	22.87
2017-06-29 22:34:40	2017-06-29 22:34:40	22.84
2017-06-29 22:35:40	2017-06-29 22:35:40	22.83
2017-06-29 22:36:40	2017-06-29 22:36:40	22.82
2017-06-29 22:37:40	2017-06-29 22:37:40	22.81
2017-06-29 22:38:40	2017-06-29 22:38:40	22.8
2017-06-29 22:39:40	2017-06-29 22:39:40	22.78
2017-06-29 22:40:40	2017-06-29 22:40:40	22.77
2017-06-29 22:41:40	2017-06-29 22:41:40	22.76
2017-06-29 22:42:40	2017-06-29 22:42:40	22.74
2017-06-29 22:43:40	2017-06-29 22:43:40	22.73
2017-06-29 22:44:40	2017-06-29 22:44:40	22.72
2017-06-29 22:45:40	2017-06-29 22:45:40	22.71
2017-06-29 22:46:40	2017-06-29 22:46:40	22.7
2017-06-29 22:47:40	2017-06-29 22:47:40	22.69
2017-06-29 22:48:40	2017-06-29 22:48:40	22.68
2017-06-29 22:49:40	2017-06-29 22:49:40	22.67
2017-06-29 22:50:40	2017-06-29 22:50:40	22.66
2017-06-29 22:51:40	2017-06-29 22:51:40	22.65
2017-06-29 22:52:40	2017-06-29 22:52:40	22.64
2017-06-29 22:53:40	2017-06-29 22:53:40	22.63
2017-06-29 22:54:40	2017-06-29 22:54:40	22.62
2017-06-29 22:55:40	2017-06-29 22:55:40	22.6
2017-06-29 22:56:40	2017-06-29 22:56:40	22.59
2017-06-29 22:57:40	2017-06-29 22:57:40	22.58
2017-06-29 22:58:40	2017-06-29 22:58:40	22.57
2017-06-29 22:59:40	2017-06-29 22:59:40	22.56
2017-06-29 23:00:40	2017-06-29 23:00:40	22.55
2017-06-29 23:01:40	2017-06-29 23:01:40	22.54
2017-06-29 23:02:40	2017-06-29 23:02:40	22.53
2017-06-29 23:03:40	2017-06-29 23:03:40	22.53
2017-06-29 23:04:40	2017-06-29 23:04:40	22.51
2017-06-29 23:05:40	2017-06-29 23:05:40	22.49
2017-06-29 23:06:40	2017-06-29 23:06:40	22.48
2017-06-29 23:07:40	2017-06-29 23:07:40	22.46
2017-06-29 23:08:40	2017-06-29 23:08:40	22.45
2017-06-29 23:09:40	2017-06-29 23:09:40	22.43
2017-06-29 23:10:40	2017-06-29 23:10:40	22.41
2017-06-29 23:11:40	2017-06-29 23:11:40	22.4
2017-06-29 23:12:40	2017-06-29 23:12:40	22.37
2017-06-29 23:13:40	2017-06-29 23:13:40	22.36
2017-06-29 23:14:40	2017-06-29 23:14:40	22.34
2017-06-29 23:15:40	2017-06-29 23:15:40	22.32
2017-06-29 23:16:40	2017-06-29 23:16:40	22.28
2017-06-29 23:17:40	2017-06-29 23:17:40	22.25
2017-06-29 23:18:40	2017-06-29 23:18:40	22.21
2017-06-29 23:19:40	2017-06-29 23:19:40	22.17
2017-06-29 23:20:40	2017-06-29 23:20:40	22.13
2017-06-29 23:21:40	2017-06-29 23:21:40	22.09
2017-06-29 23:22:40	2017-06-29 23:22:40	22.04
2017-06-29 23:23:40	2017-06-29 23:23:40	22
2017-06-29 23:24:40	2017-06-29 23:24:40	21.97
2017-06-29 23:25:40	2017-06-29 23:25:40	21.94
2017-06-29 23:26:40	2017-06-29 23:26:40	21.91
2017-06-29 23:27:40	2017-06-29 23:27:40	21.88
[truncated: 6,463 more rows]
[truncated: 1 more columns]

## Sheet: Mini Cooper 1
Date	Time	Temperature (°C)	Ambient Temp Meteo	Ambient Temp OBD	DT Meteo	DT OBD	Normalized DT OBD		Bins	Bins		Bin	Frequency DT	Cumulative DT	Prcent Cum DT	Frequency Nrm DT	Cumulative Nrm DT	Prcent Cum Nrm DT
2017-06-28 18:17:40	2017-06-28 18:17:40	21.13	20.206	21	0.924	0.13	0.03		0	≤20		0	4	4	2.5	6	6	3.75
2017-06-28 18:18:40	2017-06-28 18:18:40	21.18	20.371	21	0.809	0.18	0.08		1	21		1	35	39	24.375	62	68	42.5
2017-06-28 18:19:40	2017-06-28 18:19:40	21.21	20.256	21	0.954	0.21	0.11		2	22		2	56	95	59.375	44	112	70
2017-06-28 18:20:40	2017-06-28 18:20:40	21.29	20.328	21	0.962	0.29	0.19		3	23		3	22	117	73.125	18	130	81.25
2017-06-28 18:21:40	2017-06-28 18:21:40	21.38	20.182	21	1.198	0.38	0.28		4	24		4	14	131	81.875	21	151	94.375
2017-06-28 18:22:40	2017-06-28 18:22:40	21.37	20.173	21	1.197	0.37	0.27		5	25		5	16	147	91.875	5	156	97.5
2017-06-28 18:23:40	2017-06-28 18:23:40	21.56	20.174	21	1.386	0.56	0.46		6	26		6	10	157	98.125	4	160	100
2017-06-28 18:33:40	2017-06-28 18:33:40	21.61	20.157	21	1.453	0.61	0.01		7	27		7	3	160	100	0	160	100
2017-06-28 18:34:40	2017-06-28 18:34:40	21.7	20.01	20.2	1.69	1.5	0.9		8	28		8	0	160	100	0	160	100
2017-06-28 18:35:40	2017-06-28 18:35:40	21.79	19.947	20.1833	1.843	1.60667	1.00667		9	29		9	0	160	100	0	160	100
2017-06-28 18:36:40	2017-06-28 18:36:40	21.87	19.936	20.5167	1.934	1.35333	0.753333		10	30		10	0	160	100	0	160	100
2017-06-28 18:37:40	2017-06-28 18:37:40	21.99	20.002	20.2833	1.988	1.70667	1.10667			31
2017-06-28 18:38:40	2017-06-28 18:38:40	22.09	19.968	20.7	2.122	1.39	0.79			32
2017-06-28 18:39:40	2017-06-28 18:39:40	22.19	19.911	20.55	2.279	1.64	1.04			33
2017-06-28 18:40:40	2017-06-28 18:40:40	22.25	19.959	20.2333	2.291	2.01667	1.41667			34
2017-06-29 08:56:40	2017-06-29 08:56:40	17.36	16.329	17	1.031	0.36	-0.04			35
2017-06-29 08:57:40	2017-06-29 08:57:40	17.49	16.541	17	0.949	0.49	0.09			36
2017-06-29 08:58:40	2017-06-29 08:58:40	17.65	16.6	17	1.05	0.65	0.25			37
2017-06-29 08:59:40	2017-06-29 08:59:40	17.91	16.568	17	1.342	0.91	0.51			38
2017-06-29 09:00:40	2017-06-29 09:00:40	18.08	16.598	17	1.482	1.08	0.68			39
2017-06-29 09:01:40	2017-06-29 09:01:40	18.3	16.896	17	1.404	1.3	0.9			40
2017-06-29 09:02:40	2017-06-29 09:02:40	18.47	16.812	17	1.658	1.47	1.07				Bin	Fr Tank	Cumulative Tank	Fr Ambient	Cumulative Ambient
2017-06-29 09:03:40	2017-06-29 09:03:40	18.65	16.787	17	1.863	1.65	1.25				≤20	24	24	26	26
2017-06-29 09:04:40	2017-06-29 09:04:40	18.9	16.728	17	2.172	1.9	1.5				21	2	26	15	41
2017-06-29 09:05:40	2017-06-29 09:05:40	19.05	16.687	17.0167	2.363	2.03333	1.63333				22	12	38	5	46
2017-06-29 20:14:40	2017-06-29 20:14:40	23.23	22.13	23	1.1	0.23	0.03				23	3	41	25	71
2017-06-29 20:15:40	2017-06-29 20:15:40	23.53	22.062	23	1.468	0.53	0.33				24	15	56	26	97
2017-06-29 20:16:40	2017-06-29 20:16:40	23.78	21.975	23	1.805	0.78	0.58				25	22	78	17	114
2017-06-29 20:17:40	2017-06-29 20:17:40	23.83	21.934	22.5	1.896	1.33	1.13				26	6	84	16	130
2017-06-29 20:18:40	2017-06-29 20:18:40	24.01	21.91	22.7	2.1	1.31	1.11				27	7	91	3	133
2017-06-29 20:19:40	2017-06-29 20:19:40	24.12	21.903	22.6667	2.217	1.45333	1.25333				28	7	98	18	151
2017-06-29 20:20:40	2017-06-29 20:20:40	24.25	22.072	23	2.178	1.25	1.05				29	16	114	9	160
2017-06-29 20:21:40	2017-06-29 20:21:40	24.37	21.878	23	2.492	1.37	1.17				30	20	134	0	160
2017-06-30 09:06:40	2017-06-30 09:06:40	16.85	15.911	17	0.939	-0.15	-0.05				31	18	152	0	160
2017-06-30 09:07:40	2017-06-30 09:07:40	16.88	16.012	17	0.868	-0.12	-0.02				32	8	160	0	160
2017-06-30 09:08:40	2017-06-30 09:08:40	17.01	16.01	17	1	0.01	0.11				33	0	160	0	160
2017-06-30 09:09:40	2017-06-30 09:09:40	17.22	16.11	17	1.11	0.22	0.32				34	0	160	0	160
2017-06-30 09:10:40	2017-06-30 09:10:40	17.41	16.023	17	1.387	0.41	0.51				35	0	160	0	160
2017-06-30 09:11:40	2017-06-30 09:11:40	17.6	16.229	17	1.371	0.6	0.7				36	0	160	0	160
2017-06-30 09:12:40	2017-06-30 09:12:40	17.81	16.09	17	1.72	0.81	0.91				37	0	160	0	160
2017-06-30 09:13:40	2017-06-30 09:13:40	18	16.277	17	1.723	1	1.1				38	0	160	0	160
2017-06-30 09:14:40	2017-06-30 09:14:40	18.3	16.206	17	2.094	1.3	1.4				39	0	160	0	160
2017-07-01 00:14:40	2017-07-01 00:14:40	19.17	17.225	19	1.945	0.17	-0.03				40	0	160	0	160
2017-07-01 00:15:40	2017-07-01 00:15:40	19.54	17.296	19	2.244	0.54	0.34
2017-07-01 00:16:40	2017-07-01 00:16:40	19.69	17.449	19	2.241	0.69	0.49
2017-07-01 00:17:40	2017-07-01 00:17:40	19.76	17.505	19	2.255	0.76	0.56
2017-07-01 00:18:40	2017-07-01 00:18:40	19.94	17.304	19	2.636	0.94	0.74
2017-07-01 00:19:40	2017-07-01 00:19:40	20.07	17.25	19	2.82	1.07	0.87
2017-07-01 00:20:40	2017-07-01 00:20:40	20.19	17.391	19	2.799	1.19	0.99
2017-07-01 14:24:40	2017-07-01 14:24:40	24.12	23.31	24	0.81	0.12	0.02
2017-07-01 14:25:40	2017-07-01 14:25:40	24.4	23.19	24	1.21	0.4	0.3
2017-07-01 14:26:40	2017-07-01 14:26:40	24.61	23.007	23.6833	1.603	0.926667	0.826667
2017-07-01 14:27:40	2017-07-01 14:27:40	24.78	23.082	24	1.698	0.78	0.68
2017-07-01 14:28:40	2017-07-01 14:28:40	25.08	23.307	23.7667	1.773	1.31333	1.21333
2017-07-01 14:29:40	2017-07-01 14:29:40	25.22	22.582	23.9333	2.638	1.28667	1.18667
2017-07-01 14:30:40	2017-07-01 14:30:40	25.43	22.754	24	2.676	1.43	1.33
2017-07-01 14:31:40	2017-07-01 14:31:40	25.71	22.592	24	3.118	1.71	1.61
2017-07-01 14:32:40	2017-07-01 14:32:40	25.79	22.798	24	2.992	1.79	1.69
2017-07-01 14:33:40	2017-07-01 14:33:40	25.84	22.971	24	2.869	1.84	1.74
2017-07-01 14:34:40	2017-07-01 14:34:40	26.01	23.197	24	2.813	2.01	1.91
2017-07-01 14:35:40	2017-07-01 14:35:40	26.21	23.499	24	2.711	2.21	2.11
2017-07-01 14:36:40	2017-07-01 14:36:40	26.21	23.937	24	2.273	2.21	2.11
2017-07-01 14:37:40	2017-07-01 14:37:40	26.47	23.748	24	2.722	2.47	2.37
2017-07-01 14:38:40	2017-07-01 14:38:40	26.61	23.905	24	2.705	2.61	2.51
2017-07-01 14:39:40	2017-07-01 14:39:40	26.83	23.97	24	2.86	2.83	2.73
2017-07-01 14:40:40	2017-07-01 14:40:40	26.96	23.896	24	3.064	2.96	2.86
2017-07-01 14:41:40	2017-07-01 14:41:40	27.15	24.124	24	3.026	3.15	3.05
2017-07-01 14:42:40	2017-07-01 14:42:40	27.27	23.849	24	3.421	3.27	3.17
2017-07-01 14:43:40	2017-07-01 14:43:40	27.54	23.261	24	4.279	3.54	3.44
2017-07-01 14:44:40	2017-07-01 14:44:40	27.76	23.649	24.3	4.111	3.46	3.36
2017-07-01 14:45:40	2017-07-01 14:45:40	27.98	23.462	24.25	4.518	3.73	3.63
2017-07-01 14:46:40	2017-07-01 14:46:40	28.15	23.67	25	4.48	3.15	3.05
2017-07-01 14:47:40	2017-07-01 14:47:40	28.42	23.99	24.75	4.43	3.67	3.57
2017-07-01 14:48:40	2017-07-01 14:48:40	28.57	24.203	24	4.367	4.57	4.47
2017-07-01 14:49:40	2017-07-01 14:49:40	28.72	23.92	24	4.8	4.72	4.62
2017-07-01 14:50:40	2017-07-01 14:50:40	28.82	23.98	24.1833	4.84	4.63667	4.53667
2017-07-01 14:51:40	2017-07-01 14:51:40	29.11	24.002	24.0667	5.108	5.04333	4.94333
2017-07-01 14:52:40	2017-07-01 14:52:40	29.32	23.408	24.1167	5.912	5.20333	5.10333
2017-07-01 14:53:40	2017-07-01 14:53:40	29.49	24.474	24.3	5.016	5.19	5.09
2017-07-01 14:54:40	2017-07-01 14:54:40	29.58	23.986	24.4167	5.594	5.16333	5.06333
2017-07-01 14:55:40	2017-07-01 14:55:40	29.63	24.283	24.1333	5.347	5.49667	5.39667
2017-07-01 16:36:40	2017-07-01 16:36:40	29.32	25.664	28	3.656	1.32	0.02
2017-07-01 16:37:40	2017-07-01 16:37:40	29.55	25.452	28.3167	4.098	1.23333	0
2017-07-01 16:38:40	2017-07-01 16:38:40	29.66	25.454	28.15	4.206	1.51	0.21
2017-07-01 16:39:40	2017-07-01 16:39:40	29.72	25.809	28.4167	3.911	1.30333	0.00333333
2017-07-01 16:40:40	2017-07-01 16:40:40	29.9	25.69	28.3	4.21	1.6	0.3
2017-07-01 16:41:40	2017-07-01 16:41:40	30.05	25.097	28	4.953	2.05	0.75
2017-07-01 16:42:40	2017-07-01 16:42:40	30.24	25.431	28.4167	4.809	1.82333	0.523333
2017-07-01 16:43:40	2017-07-01 16:43:40	30.39	25.124	28	5.266	2.39	1.09
2017-07-01 16:44:40	2017-07-01 16:44:40	30.44	25.196	28	5.244	2.44	1.14
2017-07-01 16:45:40	2017-07-01 16:45:40	30.63	25.152	28.45	5.478	2.18	0.88
2017-07-01 16:46:40	2017-07-01 16:46:40	30.87	24.937	28	5.933	2.87	1.57
2017-07-01 16:47:40	2017-07-01 16:47:40	31.06	24.848	28	6.212	3.06	1.76
2017-07-01 16:48:40	2017-07-01 16:48:40	31.21	24.769	27.7333	6.441	3.47667	2.17667
2017-07-01 16:49:40	2017-07-01 16:49:40	31.35	24.603	28	6.747	3.35	2.05
2017-07-01 16:50:40	2017-07-01 16:50:40	31.5	24.294	28.4333	7.206	3.06667	1.76667
2017-07-01 16:51:40	2017-07-01 16:51:40	31.6	24.17	27	7.43	4.6	3.3
2017-07-01 16:52:40	2017-07-01 16:52:40	31.75	23.811	27	7.939	4.75	3.45
2017-07-01 16:53:40	2017-07-01 16:53:40	31.89	23.813	27.5	8.077	4.39	3.09
2017-07-01 16:54:40	2017-07-01 16:54:40	31.85	23.778	27.4667	8.072	4.38333	3.08333
2017-07-01 19:13:40	2017-07-01 19:13:40	28.11	25.085	26	3.025	2.11	0.01
2017-07-01 19:14:40	2017-07-01 19:14:40	28.2	24.968	25	3.232	3.2	1.1
2017-07-01 19:15:40	2017-07-01 19:15:40	28.48	25.197	25.7	3.283	2.78	0.68
2017-07-01 19:16:40	2017-07-01 19:16:40	28.49	25.435	25.6667	3.055	2.82333	0.723333
2017-07-01 19:17:40	2017-07-01 19:17:40	28.71	25.216	26.2167	3.494	2.49333	0.393333
2017-07-01 19:18:40	2017-07-01 19:18:40	28.74	25.612	26	3.128	2.74	0.64
2017-07-01 19:19:40	2017-07-01 19:19:40	28.75	25.088	25.6	3.662	3.15	1.05
2017-07-01 19:20:40	2017-07-01 19:20:40	29.25	25.137	25.7333	4.113	3.51667	1.41667
2017-07-01 19:21:40	2017-07-01 19:21:40	29.35	25.168	25	4.182	4.35	2.25
2017-07-01 19:22:40	2017-07-01 19:22:40	29.53	25.518	25	4.012	4.53	2.43
2017-07-01 19:23:40	2017-07-01 19:23:40	29.72	26.122	25.65	3.598	4.07	1.97
2017-07-01 19:24:40	2017-07-01 19:24:40	29.85	25.499	25.8167	4.351	4.03333	1.93333
2017-07-01 19:25:40	2017-07-01 19:25:40	29.96	25.071	25.3333	4.889	4.62667	2.52667
2017-07-01 19:26:40	2017-07-01 19:26:40	30.15	24.705	25.5333	5.445	4.61667	2.51667
2017-07-01 19:27:40	2017-07-01 19:27:40	30.28	24.88	26	5.4	4.28	2.18
2017-07-01 19:28:40	2017-07-01 19:28:40	30.35	24.853	26	5.497	4.35	2.25
2017-07-01 19:29:40	2017-07-01 19:29:40	30.41	24.772	25.0167	5.638	5.39333	3.29333
2017-07-01 19:30:40	2017-07-01 19:30:40	30.58	24.959	25.1667	5.621	5.41333	3.31333
2017-07-01 19:31:40	2017-07-01 19:31:40	30.54	24.518	26	6.022	4.54	2.44
2017-07-01 19:32:40	2017-07-01 19:32:40	30.59	24.562	25.5333	6.028	5.05667	2.95667
2017-07-01 19:33:40	2017-07-01 19:33:40	30.69	25.016	24.6167	5.674	6.07333	3.97333
2017-07-01 19:34:40	2017-07-01 19:34:40	30.63	24.925	24.9167	5.705	5.71333	3.61333
2017-07-01 19:35:40	2017-07-01 19:35:40	30.46	24.925	24.2833	5.535	6.17667	4.07667
2017-07-01 19:36:40	2017-07-01 19:36:40	30.18	25.233	24.5	4.947	5.68	3.58
2017-07-01 19:37:40	2017-07-01 19:37:40	30.03	25.271	23.9833	4.759	6.04667	3.94667
2017-07-01 23:55:40	2017-07-01 23:55:40	23.83	20.601	23.3167	3.229	0.513333	0.0133333
2017-07-01 23:56:40	2017-07-01 23:56:40	23.95	20.613	23.1667	3.337	0.783333	0.283333
2017-07-01 23:57:40	2017-07-01 23:57:40	23.58	20.732	22.85	2.848	0.73	0.23
2017-07-01 23:58:40	2017-07-01 23:58:40	24.05	20.729	22.8333	3.321	1.21667	0.716667
2017-07-01 23:59:40	2017-07-01 23:59:40	24.18	20.709	22.95	3.471	1.23	0.73
2017-07-02 00:00:40	2017-07-02 00:00:40	24.33	20.685	23.2333	3.645	1.09667	0.596667
2017-07-02 00:01:40	2017-07-02 00:01:40	24.48	20.632	22.7833	3.848	1.69667	1.19667
2017-07-02 00:02:40	2017-07-02 00:02:40	24.49	20.483	22.6833	4.007	1.80667	1.30667
2017-07-02 00:03:40	2017-07-02 00:03:40	24.49	20.392	22.7	4.098	1.79	1.29
2017-07-02 00:04:40	2017-07-02 00:04:40	24.63	20.317	22.8	4.313	1.83	1.33
2017-07-02 00:05:40	2017-07-02 00:05:40	24.5	20.218	22.7833	4.282	1.71667	1.21667
2017-07-02 00:06:40	2017-07-02 00:06:40	24.59	20.118	23	4.472	1.59	1.09
2017-07-02 00:07:40	2017-07-02 00:07:40	24.47	20.13	22.7333	4.34	1.73667	1.23667
2017-07-02 00:08:40	2017-07-02 00:08:40	24.36	20.153	23	4.207	1.36	0.86
2017-07-02 00:09:40	2017-07-02 00:09:40	23.96	20.074	22.2667	3.886	1.69333	1.19333
2017-07-02 19:44:40	2017-07-02 19:44:40	27.54	29.385	29	-1.845	-1.46	0.04
2017-07-02 19:45:40	2017-07-02 19:45:40	27.91	28.994	28.5273	-1.084	-0.617273	0.882727
2017-07-02 19:46:40	2017-07-02 19:46:40	28.05	28.933	28	-0.883	0.05	1.55
2017-07-02 19:47:40	2017-07-02 19:47:40	28.34	29.165	28	-0.825	0.34	1.84
2017-07-02 19:48:40	2017-07-02 19:48:40	28.67	29.254	27.2182	-0.584	1.45182	2.95182
2017-07-02 19:49:40	2017-07-02 19:49:40	28.75	29.073	27.6545	-0.323	1.09545	2.59545
2017-07-02 19:50:40	2017-07-02 19:50:40	29.03	28.891	27.4	0.139	1.63	3.13
2017-07-02 19:51:40	2017-07-02 19:51:40	29.26	28.908	27.6182	0.352	1.64182	3.14182
2017-07-02 19:52:40	2017-07-02 19:52:40	29.36	28.908	27.6364	0.452	1.72364	3.22364
2017-07-02 19:53:40	2017-07-02 19:53:40	29.43	28.708	27.5636	0.722	1.86636	3.36636
2017-07-04 09:15:40	2017-07-04 09:15:40	23.08	19.235	22	3.845	1.08	-0.02
2017-07-04 09:16:40	2017-07-04 09:16:40	23.48	19.224	22	4.256	1.48	0.38
2017-07-04 09:17:40	2017-07-04 09:17:40	23.67	19.308	21.5833	4.362	2.08667	0.986667
2017-07-04 09:18:40	2017-07-04 09:18:40	23.81	19.286	22.1333	4.524	1.67667	0.576667
2017-07-04 09:19:40	2017-07-04 09:19:40	23.73	19.306	22.15	4.424	1.58	0.48
2017-07-04 09:20:40	2017-07-04 09:20:40	23.86	19.445	21.2833	4.415	2.57667	1.47667
2017-07-04 09:21:40	2017-07-04 09:21:40	23.98	19.422	22.25	4.558	1.73	0.63
2017-07-04 09:22:40	2017-07-04 09:22:40	24.01	19.349	21.7333	4.661	2.27667	1.17667
2017-07-04 09:23:40	2017-07-04 09:23:40	24.03	19.362	22.3833	4.668	1.64667	0.546667
2017-07-04 09:24:40	2017-07-04 09:24:40	24.04	19.46	22.5333	4.58	1.50667	0.406667

## Sheet: Trip 1
Date	Time	Temperature (°C)	Ambient Temp Meteo	Ambient Temp OBD	DT M	DT OBD	Normalized DT M	Normalized DT OBD					Vehicle speed	Engine rpm	Air temperature
2017-06-28 18:17:40	2017-06-28 18:17:40	21.13	20.206	21	0.924	0.13	0.024	0.03					0	1282	21
2017-06-28 18:18:40	2017-06-28 18:18:40	21.18	20.371	21	0.809	0.18	-0.091	0.08					0	1282	21
2017-06-28 18:19:40	2017-06-28 18:19:40	21.21	20.256	21	0.954	0.21	0.054	0.11					6	1282	21
2017-06-28 18:20:40	2017-06-28 18:20:40	21.29	20.328	21	0.962	0.29	0.062	0.19					6	1282	21
2017-06-28 18:21:40	2017-06-28 18:21:40	21.38	20.182	21	1.198	0.38	0.298	0.28					6	1282	21
2017-06-28 18:22:40	2017-06-28 18:22:40	21.37	20.173	21	1.197	0.37	0.297	0.27					0	1510	21
2017-06-28 18:23:40	2017-06-28 18:23:40	21.56	20.174	21	1.386	0.56	0.486	0.46					1	1510	21
													5	1660	21
													8	1660	21
													8	1660	21
													14	1521	21
													17	1521	21
													17	1521	21
													17	1542	21
													17	1165	21
													19	1165	21
													19	1367	21
													26	1367	21
													26	1367	21
													28	1774	21
													28	1774	21
													28	1774	21
													30	1827	21
													32	1827	21
													31	1961	21
													30	1961	21
													28	1783	21
													25	1783	21
													25	1783	21
													11	854	21
													11	854	21
													14	854	21
													22	2304	21
Date	Time	Temperature (°C)	Ambient Temp Meteo	Ambient Temp OBD	DT M	DT OBD	Normalized DT M	Normalized DT OBD	Vehicle speed	Engine rpm	Purge	Fuel Level	28	2304	21
	439	21.3029	20.2414	21	1.06143	0.302857	0.161429	0.202857	26.5809	1440.71	n/a	n/a	27	2397	21
		21.56	20.371	21	1.386	0.56	0.486	0.46	59	2749	n/a	n/a	29	2397	21
													34	2076	21
													38	2076	21
													38	2076	21
													45	2749	21
													44	2749	21
													44	2749	21
													44	1849	21
													44	1818	21
													40	1818	21
													40	1818	21
													24	1061	21
													24	1061	21
													18	1141	21
													18	1141	21
													22	1141	21
													29	1725	21
													34	1725	21
													41	2459	21
													44	2459	21
													44	2231	21
													46	2231	21
													46	2231	21
													50	2077	21
													55	2077	21
													55	2370	21
													55	2370	21
													55	2292	21
													54	2292	21
													54	2292	21
													53	2238	21
													53	2238	21
													54	2268	21
													54	2268	21
													55	2268	21
													54	1785	21
													54	1785	21
													53	1770	21
													52	1770	21
													48	1628	21
													43	1628	21
													43	1628	21
													28	970	21
													25	970	21
													25	970	21
													25	1037	21
													25	1037	21
													25	1034	21
													25	1034	21
													28	1094	21
													28	1094	21
													32	1330	21
													32	1330	21
													35	1330	21
													39	1640	21
													41	1640	21
													42	1772	21
													42	1772	21
													41	1729	21
													40	1729	21
													40	1729	21
													34	857	21
													23	857	21
													23	936	21
													8	936	21
													8	936	21
													5	983	21
													4	983	21
													1	971	21
													0	971	21
													0	971	21
													0	930	21
													0	930	21
													0	930	21
													0	937	21
													0	937	21
													0	1385	21
													1	1385	21
													1	1180	21
													1	1180	21
													1	906	21
													1	906	21
													0	906	21
													0	874	21
													0	874	21
													0	876	21
													0	876	21
													0	873	21
													0	873	21
													0	873	21
													0	876	21
													0	876	21
													0	865	21
													0	865	21
													0	847	21
													0	847	21
													0	1046	21
													0	1046	21
													0	1046	21
													5	1298	21
													5	1298	21
													7	1298	21
													10	1062	21
													10	1062	21
													10	885	21
													9	885	21
													6	857	21
													6	857	21
													6	857	21
													13	1356	21
													18	1356	21
													18	1356	21
													17	977	21
													18	977	21
													21	1275	21
													23	1275	21
													26	1604	21
													28	1604	21
													32	1935	21
													32	1935	21
													40	1935	21
													39	1581	21
													39	1581	21
													42	1764	21
													44	1764	21
													47	1971	21
													48	1971	21
													48	1971	21
													47	1465	21
													49	1465	21
													49	1707	21
													52	1707	21
													52	1753	21
													53	1753	21
													53	1775	21
													53	1775	21
													53	1775	21
													53	1759	21
													53	1759	21
													54	1759	21
													54	1800	21
													54	1800	21
													50	1681	21
													49	1681	21
													49	1665	21
													49	1665	21
													49	1665	21
													50	1666	21
													51	1666	21
													51	1666	21
													51	1709	21
													52	1709	21
													52	1744	21
													52	1744	21
													52	1720	21
													51	1720	21
													47	1565	21
													47	1565	21
													46	1565	21
													46	1522	21
													47	1522	21
													50	1671	21
													53	1671	21
													55	1825	21
													56	1825	21
													56	1825	21
													55	1844	21
													54	1844	21
													54	1740	21
													51	1740	21
													51	1678	21
													51	1678	21
													51	1678	21
													54	1775	21
													56	1775	21
													59	1949	21
													59	1949	21
													59	1949	21
													59	1946	21
													58	1946	21
													58	1933	21
													58	1933	21
													57	1885	21
													56	1885	21
													56	1885	21
													54	1793	21
													51	1793	21
													51	1793	21
													48	1173	21
													44	1173	21
													40	1498	21
													39	1498	21
													40	1688	21
													40	1688	21
													36	1533	21
													36	1533	21
													28	1533	21
													20	808	21
													17	808	21
													16	825	21
													15	825	21
													18	1720	21
													21	1720	21
													21	1720	21
													31	1858	21
													39	1858	21
													39	2628	21
													42	2628	21
													41	1760	21
													41	1760	21
													37	1342	21
													32	1342	21
													32	1342	21
													27	747	21
													24	747	21
													24	1357	21
													22	1357	21
													22	1387	21
													25	1387	21
													25	1387	21
													30	1844	21
													34	1844	21
													45	2739	21
													45	2739	21
													47	2739	21
													46	1937	21
													46	1937	21
													46	1950	21
													46	1950	21
													47	1961	21
													47	1961	21
													47	1961	21
													47	1975	21
													47	1975	21
													47	1975	21
													47	1993	21
													47	1993	21
													47	1993	21
													47	1984	21
													47	1984	21
													47	1984	21
													47	1964	21
													47	1964	21
													47	1964	21
													47	1977	21
													47	1977	21
													47	1981	21
													47	1981	21
													47	1989	21
													47	1989	21
													47	1989	21
													47	1971	21
													47	1971	21
													47	1948	21
													46	1948	21
													46	1948	21
													46	1934	21
													46	1934	21
													45	1922	21
													46	1922	21
													46	1916	21
													46	1916	21
													42	1916	21
													37	1443	21
													37	1443	21
													33	1443	21
													26	793	21
													24	793	21
													18	809	21
													13	809	21
													13	809	21
													3	838	21
													0	838	21
													0	838	21
													0	780	21
													0	780	21
													0	767	21
													0	767	21
													0	782	21
													0	782	21
													0	759	21
													0	759	21
													0	759	21
													0	758	21
													0	758	21
													0	755	21
													0	755	21
													0	782	21
													0	782	21
													0	782	21
													0	779	21
													0	779	21
													0	743	21
													0	743	21
													0	743	21
													0	757	21
													0	757	21
													0	766	21
													0	766	21
													0	1604	21
													0	1604	21
													1	1604	21
													5	825	21
													8	825	21
													12	1301	21
													17	1301	21
													25	2668	21
													25	2668	21
													25	2668	21
													30	1823	21
													29	1823	21
													29	1823	21
													25	1634	21
													24	1634	21
													26	1554	21
													26	1671	21
													27	1671	21
													27	1671	21
													27	1691	21
													27	1691	21
													25	1691	21
													25	1559	21
													24	1559	21
													21	1246	21
													17	1246	21
													16	886	21
													17	886	21
													17	886	21
													21	1294	21
													24	1294	21
													24	1294	21
													24	1525	21
													24	1525	21
													19	804	21
													19	804	21
													15	768	21
													14	768	21
													20	1210	21
													20	1210	21
													24	1210	21
													21	816	21
													18	816	21
													17	764	21
													17	764	21
													23	1346	21
													28	1346	21
													28	1346	21
													32	1317	21
													36	1317	21
													36	1317	21
													34	1495	21
													34	1495	21
													29	738	21
													25	738	21
													21	742	21
													21	742	21
													21	742	21
													23	1427	21
													26	1427	21
													26	1647	21
													25	1647	21
													25	1647	21
													18	822	21
													18	807	21
													13	807	21
													13	807	21
													9	770	21
													9	770	21
													10	770	21
													10	767	21
													10	767	21
													6	756	21
													2	756	21
													0	808	21
													0	808	21
													0	808	21
													4	1263	21
													3	1263	21
													3	1263	21
													3	751	21
													3	751	21
													2	892	21
													2	892	21
													1	1697	21
													0	1697	21
													1	918	21
													1	918	21
													0	918	21
													0	918	21
													0	918	21
													0	918	21
													0	918	21
													0	918	21
													0	918	21
													0	918	21
													0	918	21
													0	918	21
													0	918	21
													0	918	21
													0	918	21
													0	918	21
													0	918	21
													0	918	21
													0	918	21

## Sheet: Trip 2
Date	Time	Temperature (°C)	Ambient Temp Meteo	Ambient Temp OBD	DT M	DT OBD	Normalized DT M	Normalized DT OBD					Vehicle speed	Engine rpm	Air temperature
2017-06-28 18:33:40	2017-06-28 18:33:40	21.61	20.157	21	1.453	0.61	-0.047	0.01					0	1983	21
2017-06-28 18:34:40	2017-06-28 18:34:40	21.7	20.01	20.2	1.69	1.5	0.19	0.9					4	1983	21
2017-06-28 18:35:40	2017-06-28 18:35:40	21.79	19.947	20.1833	1.843	1.60667	0.343	1.00667					7	1983	21
2017-06-28 18:36:40	2017-06-28 18:36:40	21.87	19.936	20.5167	1.934	1.35333	0.434	0.753333					11	1983	21
2017-06-28 18:37:40	2017-06-28 18:37:40	21.99	20.002	20.2833	1.988	1.70667	0.488	1.10667					15	1983	21
2017-06-28 18:38:40	2017-06-28 18:38:40	22.09	19.968	20.7	2.122	1.39	0.622	0.79					18	1075	21
2017-06-28 18:39:40	2017-06-28 18:39:40	22.19	19.911	20.55	2.279	1.64	0.779	1.04					20	1075	21
2017-06-28 18:40:40	2017-06-28 18:40:40	22.25	19.959	20.2333	2.291	2.01667	0.791	1.41667					21	796	21
													21	796	21
													21	796	21
													27	1671	21
													34	1671	21
													34	1671	21
													36	1471	21
													38	1471	21
													40	1734	21
													40	1734	21
													38	1652	21
													38	1652	21
													37	1588	21
													37	1588	21
													36	1588	21
													35	1509	21
													35	1509	21
													34	1447	21
													33	1447	21
													33	1388	21
													32	1388	21
													32	1388	21
													30	1292	21
													30	1292	21
													22	1292	21
													16	786	21
Date	Time	Temperature (°C)	Ambient Temp Meteo	Ambient Temp OBD	DT M	DT OBD	Normalized DT M	Normalized DT OBD	Vehicle speed	Engine rpm	Purge	Fuel Level	11	786	21
	480	21.9362	19.9863	20.4583	1.95	1.47792	0.45	0.877917	43.9875	1837.24	n/a	n/a	6	769	21
		22.25	20.157	21	2.291	2.01667	0.791	1.41667	82	3242	n/a	n/a	6	769	21
													10	1104	21
													15	1104	21
													15	1104	21
													22	2360	21
													27	2360	21
													27	2360	21
													40	2078	21
													40	2078	21
													43	2079	21
													43	2079	21
													46	1878	21
													46	1878	21
													47	1960	21
													47	1960	21
													49	1960	21
													53	2201	21
													56	2201	21
													59	2485	21
													59	2485	21
													60	1973	21
													60	1973	21
													60	1973	21
													61	2021	21
													60	2021	21
													60	2021	21
													57	1913	21
													53	1913	21
													46	904	21
													40	904	21
													33	1388	21
													25	1388	21
													6	734	21
													6	734	21
													8	734	21
													17	2400	21
													23	2400	20
													30	3098	20
													31	3098	20
													39	2349	20
													45	2349	20
													45	2349	20
													56	3242	20
													50	3242	20
													50	3242	20
													42	997	20
													38	997	20
													29	909	20
													24	909	20
													19	1063	20
													21	1063	20
													27	1700	20
													27	1700	20
													29	1700	20
													37	2204	20
													41	2204	20
													42	2625	20
													42	2625	20
													41	1810	20
													40	1810	20
													40	1810	20
													46	1923	20
													52	1923	20
													52	1923	20
													57	2393	20
													60	2393	20
													61	2107	20
													61	2107	20
													62	2042	20
													62	2042	20
													62	2042	20
													63	2091	20
													63	2091	20
													63	2091	20
													62	2079	20
													62	2079	20
													60	1993	20
													59	1993	20
													60	1949	20
													61	1949	20
													64	2128	20
													64	2128	20
													65	2128	20
													63	2114	20
													62	2114	20
													59	1972	20
													56	1972	20
													54	1811	20
													55	1811	20
													55	1811	20
													58	1920	20
													61	1920	20
													61	1920	20
													62	2071	20
													62	2071	20
													61	2017	20
													60	2017	20
													60	1988	20
													61	1988	20
													64	2111	20
													64	2111	20
													66	2111	20
													67	2233	20
													67	2233	20
													67	2235	20
													67	2235	20
													67	2226	20
													67	2226	20
													67	2226	20
													66	2203	20
													64	2203	20
													64	2203	20
													64	2119	20
													64	2119	20
													63	2107	20
													63	2107	20
													61	1884	20
													56	1884	20
													44	1421	20
													44	1421	20
													31	1421	20
													23	828	20
													23	828	20
													26	1885	20
													30	1885	20
													32	1966	20
													34	1966	20
													34	1966	20
													36	1538	20
													41	1538	20
													41	1538	20
													45	1858	20
													45	1858	21
													43	1864	21
													38	1864	21
													30	839	21
													25	839	21
													25	1774	21
													22	1774	21
													30	1774	21
													37	2225	21
													42	2225	21
													50	3029	21
													52	3029	21
													52	2208	21
													55	2208	21
													55	2208	20
													64	2653	20
													70	2653	20
													70	2653	20
													68	2305	20
													71	2305	20
													74	2433	20
													74	2433	20
													75	2497	20
													76	2497	20
													76	2520	20
													76	2520	20
													76	2520	21
													79	2609	21
													82	2609	21
													81	2697	21
													80	2697	21
													79	2612	21
													77	2612	21
													77	2612	21
													77	2554	21
													78	2554	21
													78	2554	21
													78	2579	21
													78	2579	21
													79	2596	21
													78	2596	20
													77	2552	20
													75	2552	20
													72	2420	20
													72	2420	20
													71	2420	20
													71	2351	20
													71	2351	20
													69	2298	20
													67	2298	20
													64	2165	20
													63	2165	20
													63	2165	20
													58	2428	20
													59	2428	20
													59	2428	20
													60	2524	20
													60	2524	21
													57	2434	21
													56	2434	21
													53	2245	21
													51	2245	21
													50	2128	21
													50	2128	21
													55	2274	21
													55	2274	21
													54	2295	21
													53	2295	21
													51	2179	21
													50	2179	21
													50	2179	21
													49	2069	20
													49	2069	20
													50	2069	20
													50	2069	20
													46	1935	20
													46	1935	20
													44	1935	20
													36	823	20
													31	823	20
													31	823	20
													24	909	20
													21	909	20
													21	909	20
													27	1586	21
													30	1586	21
													42	2236	21
													42	2236	21
													43	2255	21
													43	2255	21
													44	1889	21
													44	1889	21
													34	1889	21
													25	838	21
													24	838	21
													27	1660	21
													30	1660	21
													30	1830	21
													28	1830	20
													28	1830	20
													22	1400	20
													21	1400	20
													21	1400	20
													26	1563	20
													30	1563	20
													36	2216	20
													39	2216	20
													38	2387	20
													35	2387	20
													24	823	20
													24	823	20
													20	823	20
													24	1548	20
													27	1548	20
													34	2071	20
													37	2071	20
													38	1826	20
													39	1826	20
													39	1826	20
													46	1911	20
													46	1911	20
													46	1911	20
													47	1953	20
													50	1953	20
													58	2280	20
													58	2280	20
													61	2585	20
													60	2585	20
													60	1991	21
													60	1991	21
													60	1991	21
													62	2050	21
													62	2050	21
													63	2050	21
													64	2132	21
													64	2132	21
													64	2141	21
													64	2141	21
													64	2141	21
													64	2123	21
													62	2123	21
													62	2123	21
													61	2031	20
													60	2031	20
													59	1708	20
													57	1708	20
													53	2263	20
													49	2263	20
													49	1690	20
													39	1690	20
													39	1690	20
													39	1690	20
													43	1817	20
													46	1817	20
													51	2114	20
													54	2114	20
													59	2472	20
													63	2472	20
													66	2585	20
													66	2585	20
													63	2585	21
													61	2042	21
													61	2042	21
													60	1981	21
													58	1981	21
													58	1915	21
													57	1915	21
													57	1915	21
													59	1969	21
													57	1969	21
													57	1969	21
													55	1827	21
													56	1827	21
													57	1898	21
													58	1898	21
													58	1926	21
													56	1926	21
													51	2132	21
													51	2132	21
													47	2132	21
													49	2056	21
													51	2056	21
													54	2261	21
													56	2261	21
													60	2484	21
													62	2484	21
													62	2484	21
													65	2764	21
													63	2764	21
													63	2764	21
													62	2059	21
													62	2059	21
													60	2015	21
													58	2015	21
													55	1848	21
													54	1848	21
													55	1833	21
													55	1833	21
													58	1833	21
													60	1981	21
													60	1981	21
													58	1945	21
													57	1945	21
													56	1875	21
													57	1875	21
													57	1875	21
													55	1856	21
													52	1856	21
													52	1856	20
													48	1638	20
													48	1638	20
													45	1494	20
													45	1494	20
													43	1843	20
													43	1843	20
													43	1813	20
													43	1813	20
													43	1813	20
													42	1770	20
													40	1770	20
													37	1432	20
													33	1432	20
													33	1432	20
													25	847	20
													17	847	20
													10	761	20
													10	761	20
													17	761	20
													25	1486	20
													31	1486	20
													41	2442	20
													44	2442	20
													47	1948	20
													50	1948	20
													50	1948	20
													51	2213	21
													41	2213	21
													41	2213	21
													30	1108	21
													23	1108	21
													20	869	21
													20	869	21
													29	1707	21
													33	1707	21
													47	2835	21
													47	2835	21
													51	2835	21
													51	2125	21
													53	2125	21
													57	2366	21
													56	2366	21
													55	1832	21
													54	1832	21
													54	1832	21
													53	1769	21
													55	1769	21
													55	1769	21
													51	1735	21
													47	1735	21
													46	1541	21
													48	1541	20
													51	1675	20
													52	1675	20
													54	1792	20
													54	1792	20
													55	1792	20
													55	1839	20
													55	1839	20
													54	1793	20
													51	1793	20
													41	799	20
													34	799	20
													34	799	20
													15	775	20
													9	775	20
													9	775	20
													0	789	20
													6	1723	20
													6	1723	20
													6	821	20
													6	821	20
													3	747	20
													3	747	20
													2	747	20
													2	1556	20
													2	1556	20
													1	835	20
													0	835	20
													0	794	20
													0	794	20
													0	794	20
													0	750	20
													0	750	20
													0	750	20
													3	1967	20
													2	1967	20
													3	984	20
													2	984	20
													1	766	20
													1	766	20
													0	782	20
													0	782	20
													0	782	20
													0	791	20
													0	791	20
													0	743	20
													0	743	20
													0	780	20
													0	780	20
													0	780	20
													0	752	20
													0	752	20
													0	752	20

## Sheet: Trip 3
Date	Time	Temperature (°C)	Ambient Temp Meteo	Ambient Temp OBD	DT M	DT OBD	Normalized DT M	Normalized DT OBD					Vehicle speed	Engine rpm	Air temperature
2017-06-29 08:56:40	2017-06-29 08:56:40	17.36	16.329	17	1.031	0.36	0.031	-0.04					0	1297	17
2017-06-29 08:57:40	2017-06-29 08:57:40	17.49	16.541	17	0.949	0.49	-0.051	0.09					0	1297	17
2017-06-29 08:58:40	2017-06-29 08:58:40	17.65	16.6	17	1.05	0.65	0.05	0.25					0	1297	17
2017-06-29 08:59:40	2017-06-29 08:59:40	17.91	16.568	17	1.342	0.91	0.342	0.51					0	1297	17
2017-06-29 09:00:40	2017-06-29 09:00:40	18.08	16.598	17	1.482	1.08	0.482	0.68					0	1297	17
2017-06-29 09:01:40	2017-06-29 09:01:40	18.3	16.896	17	1.404	1.3	0.404	0.9					3	1328	17
2017-06-29 09:02:40	2017-06-29 09:02:40	18.47	16.812	17	1.658	1.47	0.658	1.07					2	1328	17
2017-06-29 09:03:40	2017-06-29 09:03:40	18.65	16.787	17	1.863	1.65	0.863	1.25					2	1390	17
2017-06-29 09:04:40	2017-06-29 09:04:40	18.9	16.728	17	2.172	1.9	1.172	1.5					2	1390	17
2017-06-29 09:05:40	2017-06-29 09:05:40	19.05	16.687	17.0167	2.363	2.03333	1.363	1.63333					2	1390	17
													1	1527	17
													7	1527	17
													7	1527	17
													14	1111	17
													14	1975	17
													19	1975	17
													19	1465	17
													22	1465	17
													22	1465	17
													27	1646	17
													27	1646	17
													32	1646	17
													36	2165	17
													35	2165	17
													36	1501	17
													36	1501	17
													37	1567	17
													38	1567	17
													38	1567	17
													38	1622	17
													38	1622	17
													39	1622	17
													40	1683	17
Date	Time	Temperature (°C)	Ambient Temp Meteo	Ambient Temp OBD	DT M	DT OBD	Normalized DT M	Normalized DT OBD	Vehicle speed	Engine rpm	Purge	Fuel Level	41	1683	17
	560	18.186	16.6546	17.0017	1.5314	1.18433	0.5314	0.784333	30.4786	1450.03	n/a	n/a	42	1749	17
		19.05	16.896	17.0167	2.363	2.03333	1.363	1.63333	77	2728	n/a	n/a	42	1749	17
													43	1826	17
													44	1826	17
													44	1826	17
													44	1846	17
													45	1846	17
													45	1916	17
													45	1916	17
													45	1858	17
													45	1858	17
													45	1858	17
													48	1965	17
													48	1965	17
													48	2034	17
													48	2034	17
													46	2034	17
													38	1661	17
													33	1661	17
													24	1073	17
													18	1073	17
													17	2042	17
													18	2042	17
													18	2042	17
													28	1672	17
													36	1672	17
													36	1672	17
													38	2396	17
													37	1570	17
													37	1570	17
													37	1570	17
													38	1590	17
													38	1590	17
													36	1535	17
													36	1535	17
													28	1535	17
													13	1125	17
													7	1125	17
													1	1162	17
													0	1162	17
													0	1170	17
													0	1170	17
													0	1170	17
													5	1765	17
													13	1765	17
													13	1765	17
													17	1829	17
													19	1829	17
													24	1444	17
													28	1444	17
													33	1955	17
													33	1955	17
													36	1532	17
													36	1532	17
													36	1532	17
													37	1556	17
													38	1556	17
													37	1576	17
													36	1576	17
													38	1583	17
													39	1583	17
													39	1583	17
													45	1886	17
													46	1886	17
													46	1886	17
													47	1567	17
													47	1567	17
													45	1513	17
													43	1513	17
													44	1461	17
													44	1461	17
													44	1461	17
													45	1508	17
													46	1508	17
													46	1508	17
													46	1548	17
													46	1548	17
													46	1528	17
													44	1528	17
													42	1414	17
													39	1414	17
													38	1286	17
													38	1286	17
													38	1286	17
													39	1289	17
													38	1289	17
													38	1286	17
													38	1286	17
													38	1287	17
													38	1287	17
													38	1287	17
													40	1342	17
													42	1342	17
													42	1390	17
													43	1390	17
													43	1415	17
													41	1415	17
													41	1341	17
													38	1341	17
													38	1341	17
													35	1181	17
													35	1181	17
													33	1181	17
													35	1147	17
													35	1147	17
													37	1236	17
													39	1236	17
													40	1324	17
													40	1324	17
													40	1324	17
													41	1383	17
													41	1383	17
													41	1383	17
													41	1383	17
													41	1383	17
													37	1179	17
													37	1590	17
													38	1590	17
													38	1590	17
													38	1586	17
													38	1586	17
													37	1586	17
													37	1547	17
													37	1547	17
													35	1503	17
													35	1503	17
													33	1427	17
													33	1427	17
													33	1427	17
													33	1402	17
													32	1402	17
													32	1402	17
													33	1384	17
													33	1384	17
													34	1402	17
													34	1402	17
													35	1475	17
													35	1475	17
													35	1504	17
													35	1504	17
													35	1504	17
													35	1504	17
													33	1441	17
													33	1383	17
													32	1383	17
													32	1293	17
													26	1293	17
													26	1293	17
													19	905	17
													19	905	17
													21	905	17
													27	1615	17
													31	1615	17
													37	2202	17
													38	2202	17
													39	1633	17
													42	1633	17
													42	1633	17
													47	1966	17
													49	1966	17
													49	1966	17
													48	2021	17
													48	2021	17
													48	1595	17
													49	1595	17
													49	1623	17
													49	1623	17
													48	1598	17
													48	1598	17
													47	1598	17
													46	1539	17
													46	1539	17
													45	1517	17
													45	1517	17
													44	1467	17
													43	1467	17
													43	1467	17
													42	1414	17
													41	1414	17
													41	1342	17
													40	1342	17
													40	1317	17
													38	1317	17
													36	1242	17
													36	1242	17
													32	902	17
													32	902	17
													25	902	17
													17	875	17
													2	841	17
													2	841	17
													4	1598	17
													8	1598	17
													8	1598	17
													19	2002	17
													19	2002	17
													19	2002	17
													22	1350	17
													24	1350	17
													25	1529	17
													25	1489	17
													23	1489	17
													23	1489	17
													20	1283	17
													20	1283	17
													20	1283	17
													20	1283	17
													17	1283	17
													12	808	17
													13	808	17
													13	1458	17
													15	1458	17
													15	2657	17
													31	2657	17
													31	2657	17
													32	1963	17
													32	1963	17
													33	1963	17
													34	2157	17
													33	2157	17
													33	1400	17
													33	1400	17
													32	1361	17
													32	1361	17
													32	1361	17
													30	1291	17
													26	1291	17
													26	1291	17
													20	797	17
													16	797	17
													9	820	17
													5	820	17
													1	841	17
													1	841	17
													4	752	17
													4	752	17
													6	752	17
													6	829	17
													5	829	17
													7	863	17
													8	863	17
													8	922	17
													9	922	17
													9	922	17
													10	1120	17
													12	1120	17
													12	1315	17
													12	1315	17
													12	1315	17
													11	1236	17
													11	1236	17
													5	781	17
													1	781	17
													0	775	17
													0	775	17
													0	775	17
													0	788	17
													0	788	17
													0	807	17
													0	807	17
													0	800	17
													0	800	17
													0	800	17
													0	798	17
													0	798	17
													0	774	17
													0	774	17
													0	749	17
													0	749	17
													0	778	17
													0	778	17
													0	778	17
													0	770	17
													0	770	17
													0	770	17
													0	775	17
													0	775	17
													0	785	17
													0	785	17
													0	792	17
													0	792	17
													0	792	17
													0	768	17
													0	768	17
													0	768	17
													0	764	17
													0	764	17
													0	776	17
													0	776	17
													0	775	17
													0	775	17
													0	775	17
													0	744	17
													0	744	17
													0	744	17
													0	777	17
													0	743	17
													0	743	17
													0	770	17
													0	770	17
													0	770	17
													0	808	17
													0	808	17
													0	808	17
													0	735	17
													0	735	17
													0	747	17
													0	747	17
													0	787	17
													6	787	17
													6	787	17
													19	1671	17
													23	1671	17
													23	1671	17
													31	1875	17
													34	1875	17
													34	1465	17
													36	1465	17
													40	1663	17
													41	1663	17
													43	1420	17
													43	1420	17
													44	1420	17
													44	1489	17
													44	1489	17
													45	1501	17
													45	1501	17
													46	1534	17
													47	1534	17
													47	1534	17
													48	1599	17
													48	1599	17
													48	1598	17
													48	1598	17
													48	1607	17
													47	1607	17
													47	1573	17
													48	1573	17
													48	1573	17
													51	1680	17
													51	1680	17
													52	1680	17
													50	1649	17
													50	1649	17
													53	1751	17
													56	1751	17
													61	2026	17
													66	2026	17
													66	2026	17
													69	1300	17
													73	1300	17
													73	1300	17
													75	1988	17
													75	1988	17
													76	2021	17
													77	2021	17
													77	2055	17
													77	2055	17
													77	2055	17
													74	1985	17
													66	1985	17
													66	1213	17
													40	1213	17
													40	805	17
													25	805	17
													25	1732	17
													29	1732	17
													29	1732	17
													37	2258	17
													37	2258	17
													45	2258	17
													49	2728	17
													49	2728	17
													52	2179	17
													54	2179	17
													58	2417	17
													60	2417	17
													60	2417	17
													64	2684	17
													63	2684	17
													63	2684	17
													64	2127	17
													64	2127	17
													62	2056	17
													59	2056	17
													48	1580	17
													40	1580	17
													26	801	17
													26	801	17
													27	801	17
													32	1976	17
													36	1976	17
													43	2594	17
													43	2594	17
													43	1816	17
													45	1816	17
													45	1816	17
													50	2077	17
													51	2077	17
													51	2138	17
													51	2138	17
													51	2138	17
													45	1916	17
													44	1916	17
													44	1876	17
													45	1876	17
													45	1905	17
													45	1905	17
													44	1905	17
													44	1866	17
													43	1866	17
													42	1751	17
													38	1751	17
													31	762	17
													29	762	17
													29	762	17
													28	1750	17
													29	1750	17
													29	1749	17
													26	1749	17
													26	1467	17
													21	1467	17
													21	1246	17
													18	1246	17
													18	1246	17
													9	801	17
													9	801	17
													10	801	17
													13	866	17
													17	866	17
													22	1330	17
													25	1330	17
													31	1880	17
													35	1880	17
													35	1880	17
													36	1508	17
													42	1508	17
													42	1508	17
													47	1951	17
													48	1951	17
													49	1634	17
													49	1634	17
													49	1629	17
													50	1629	17
													51	1695	17
													51	1695	17
													51	1695	17
													50	1673	17
													50	1673	17
													49	1645	17
													49	1645	17
													48	1591	17
													47	1591	17
													47	1591	17
													47	1554	17
													47	1554	17
													47	1600	17
													49	1600	17
													49	1640	17
													49	1640	17
													49	1637	17
													50	1637	17
													50	1637	17
													50	1663	17
													50	1663	17
													50	1663	17
													49	1630	17
													48	1630	17
													47	1566	17
													45	1566	17
													40	796	17
													35	796	17
													35	796	17
													25	1552	17
													23	1552	17
													23	1552	17
													27	1670	17
													32	1670	17
													47	2465	17
													47	2366	17
													49	2366	17
													49	2366	17
													52	2163	17
													52	2163	17
													51	2163	17
													45	1962	17
													40	1962	17
													31	789	17
													25	789	17
													21	1303	17
													22	1303	17
													22	1303	17
													25	1503	17
													26	1503	17
													26	1619	17
													25	1619	17
													25	1619	17
													23	1413	18
													21	1413	18
													21	1279	18
													21	1279	18
													21	1279	18
													23	1395	18
													21	1395	18
													21	1395	18
													21	1275	18
													21	1275	18
													21	1337	18
													22	1337	18
													20	1270	18
													20	1270	18
													17	769	18
													17	769	18
													15	769	18
													8	771	18
													4	771	18
													0	751	18
													0	751	18
													0	802	18
													0	802	18
													0	802	18
													0	782	18
													0	782	18
													0	726	18
													0	726	18
													0	0	18

## Sheet: Trip 4
Date	Time	Temperature (°C)	Ambient Temp Meteo	Ambient Temp OBD	DT M	DT OBD	Normalized DT M	Normalized DT OBD					Vehicle speed	Engine rpm	Air temperature
2017-06-29 20:14:40	2017-06-29 20:14:40	23.23	22.13	23	1.1	0.23	0	0.03					0	1213	23
2017-06-29 20:15:40	2017-06-29 20:15:40	23.53	22.062	23	1.468	0.53	0.368	0.33					0	1213	23
2017-06-29 20:16:40	2017-06-29 20:16:40	23.78	21.975	23	1.805	0.78	0.705	0.58					2	1213	23
2017-06-29 20:17:40	2017-06-29 20:17:40	23.83	21.934	22.5	1.896	1.33	0.796	1.13					2	1213	23
2017-06-29 20:18:40	2017-06-29 20:18:40	24.01	21.91	22.7	2.1	1.31	1	1.11					2	1213	23
2017-06-29 20:19:40	2017-06-29 20:19:40	24.12	21.903	22.6667	2.217	1.45333	1.117	1.25333					3	1196	23
2017-06-29 20:20:40	2017-06-29 20:20:40	24.25	22.072	23	2.178	1.25	1.078	1.05					4	1196	23
2017-06-29 20:21:40	2017-06-29 20:21:40	24.37	21.878	23	2.492	1.37	1.392	1.17					3	1269	23
													2	1269	23
													2	1269	23
													2	1356	23
													0	1356	23
													0	1674	23
													3	1674	23
													3	1212	23
													10	1212	23
													10	1421	23
													16	1421	23
													16	1421	23
													18	1725	23
													18	1725	23
													20	1725	23
													21	1228	23
													22	1228	23
													24	1453	23
													25	1453	23
													26	1643	23
													27	1643	23
													27	1643	23
													25	1558	23
													25	1558	23
													26	1558	23
													26	1644	23
Date	Time	Temperature (°C)	Ambient Temp Meteo	Ambient Temp OBD	DT M	DT OBD	Normalized DT M	Normalized DT OBD	Vehicle speed	Engine rpm	Purge	Fuel Level	26	1644	23
	478	23.89	21.983	22.8583	1.907	1.03167	0.807	0.831667	36.8096	1693.86	n/a	n/a	25	1566	23
		24.37	22.13	23	2.492	1.45333	1.392	1.25333	84	3182	n/a	n/a	24	1566	23
													16	1181	23
													12	1181	23
													12	1181	23
													14	1459	23
													21	1459	23
													21	1459	23
													25	2614	23
													25	1553	23
													27	1553	23
													27	1805	23
													31	1805	23
													31	1805	23
													36	2216	23
													36	2216	23
													39	2216	23
													38	2142	23
													38	2142	23
													38	1590	23
													37	1590	23
													35	1491	23
													30	1491	23
													30	1491	23
													17	1131	23
													19	1131	23
													19	1131	23
													22	1359	23
													26	1359	23
													30	1845	23
													33	1845	23
													37	2231	23
													39	2231	23
													41	2526	23
													41	2526	23
													40	2526	23
													41	1715	23
													41	1715	23
													43	1815	23
													44	1815	23
													45	1901	23
													45	1901	23
													45	1901	23
													46	1916	23
													46	1916	23
													46	1928	23
													46	1928	23
													46	1946	23
													46	1946	23
													46	1940	23
													46	1940	23
													46	1940	23
													45	1899	23
													45	1899	23
													43	1899	23
													40	1697	23
													37	1697	23
													29	960	23
													25	960	23
													22	1180	23
													21	1180	23
													21	1180	23
													23	1396	23
													24	1396	23
													24	1396	23
													25	1559	23
													26	1559	23
													29	1769	22
													30	1769	22
													33	1992	22
													35	1992	22
													35	1992	22
													36	2263	22
													33	2263	22
													33	1365	22
													33	1365	22
													33	1364	22
													31	1364	22
													31	908	22
													29	908	22
													29	908	22
													19	968	22
													19	968	22
													10	968	22
													7	949	22
													7	949	22
													11	691	22
													11	691	22
													11	921	22
													11	921	22
													11	921	22
													11	929	22
													7	929	22
													7	929	22
													8	1010	22
													11	1010	22
													14	861	22
													17	861	23
													21	1272	23
													22	1272	23
													22	1371	23
													22	1371	23
													21	1371	23
													21	1335	23
													21	1335	23
													23	1390	23
													24	1390	23
													26	1594	23
													27	1594	23
													27	1594	23
													29	1805	23
													32	1805	23
													32	2254	23
													40	2254	23
													40	1887	23
													40	1887	23
													40	1792	23
													45	1792	23
													45	1792	23
													50	2083	23
													50	2083	23
													53	2083	22
													58	2397	22
													62	2397	22
													67	2798	22
													71	2798	22
													76	3182	22
													79	3182	22
													79	3182	22
													77	2564	22
													77	2564	22
													77	2564	22
													78	2575	22
													80	2575	22
													82	2710	22
													83	2710	22
													84	2786	22
													84	2786	22
													84	2797	22
													84	2797	23
													83	2797	23
													83	2797	23
													83	2758	23
													83	2756	23
													83	2756	23
													83	2752	23
													83	2752	23
													83	2752	23
													82	2734	23
													82	2734	23
													81	2734	23
													79	2639	23
													78	2639	23
													76	2523	23
													75	2523	23
													73	2440	23
													72	2440	23
													72	2440	23
													71	2353	23
													69	2353	23
													69	2353	23
													68	2271	23
													67	2271	23
													66	2215	23
													66	2215	23
													64	2147	23
													63	2147	23
													58	1936	23
													58	1936	23
													55	1936	23
													54	1791	23
													53	1791	23
													54	1803	23
													55	1803	23
													55	1843	23
													55	1843	23
													55	1843	23
													53	1772	23
													51	1772	23
													51	1684	23
													50	1684	23
													50	1644	23
													48	1644	23
													48	1562	23
													45	1562	23
													45	1562	23
													40	1132	23
													40	1132	23
													31	1132	23
													23	980	23
													20	980	23
													17	1057	23
													17	1057	23
													21	1274	23
													25	1274	23
													25	1274	23
													33	2012	23
													37	2012	23
													37	2012	23
													37	1565	23
													39	1565	23
													39	1662	23
													38	1662	23
													33	1445	23
													26	1445	23
													22	1543	23
													22	1543	23
													27	1543	23
													30	1827	23
													29	1827	22
													27	1677	22
													24	1677	22
													24	1414	22
													23	1414	22
													23	1414	22
													30	1818	22
													30	1818	22
													37	1818	22
													45	2704	22
													44	2704	22
													31	1999	22
													24	1999	22
													23	1470	22
													27	1470	22
													27	1470	22
													36	2178	22
													36	2178	22
													36	2178	22
													38	1587	22
													40	1587	23
													42	1768	23
													44	1768	23
													46	1910	23
													47	1910	23
													49	2041	23
													49	2041	23
													49	2041	23
													50	2100	23
													49	2100	23
													49	1671	23
													50	1671	23
													51	1697	23
													51	1697	23
													51	1697	23
													52	1735	23
													53	1735	23
													53	1782	23
													54	1782	23
													54	1808	23
													55	1808	23
													55	1906	23
													59	1906	23
													59	1906	23
													62	2060	23
													62	2060	23
													62	2060	23
													61	2001	23
													58	2001	23
													54	1346	23
													49	1346	23
													40	1715	23
													36	1715	23
													36	1715	23
													35	1482	23
													40	1482	23
													40	1482	23
													44	1843	23
													47	1843	23
													51	2125	23
													53	2125	23
													55	2320	23
													56	2320	23
													57	2398	23
													57	2398	23
													57	2398	23
													56	2354	23
													55	2354	23
													55	2315	23
													55	2315	23
													55	2332	23
													56	2332	23
													56	2332	23
													57	2364	23
													57	2364	23
													55	2364	23
													54	2254	23
													54	2254	23
													56	2337	23
													58	2337	23
													58	2456	23
													57	2456	23
													53	2262	23
													53	2262	23
													49	2262	23
													49	2054	23
													50	2054	23
													53	2243	23
													56	2243	23
													59	2450	23
													61	2450	23
													61	2450	23
													64	2706	23
													63	2706	23
													63	2706	23
													63	2086	23
													63	2086	23
													61	2052	23
													61	2052	23
													56	1934	23
													56	1934	23
													56	1836	23
													56	1836	23
													56	1861	23
													56	1861	23
													56	1868	23
													55	1868	23
													54	1794	23
													53	1794	23
													53	1794	23
													52	1733	23
													50	1733	23
													50	1576	23
													46	1576	23
													46	1449	23
													39	1449	23
													39	1449	23
													39	756	23
													23	756	23
													23	756	23
													21	1481	23
													21	1481	23
													24	1481	23
													28	1731	23
													31	1731	23
													35	2153	23
													36	2153	23
													35	1463	23
													34	1463	23
													34	1463	23
													33	1424	23
													31	1424	23
													31	1424	23
													19	822	23
													19	756	23
													10	756	23
													10	996	23
													17	996	23
													17	996	23
													30	1842	23
													30	1842	23
													43	1842	23
													44	1676	23
													45	1676	23
													46	1938	23
													45	1938	23
													45	1697	23
													35	1697	23
													35	1697	23
													26	995	23
													26	995	23
													18	995	23
													19	1134	23
													22	1134	23
													29	1741	23
													33	1741	23
													41	2483	23
													46	2483	23
													46	2483	23
													47	2004	23
													52	2004	23
													52	2004	23
													55	2320	23
													56	2320	23
													55	1823	23
													54	1823	23
													55	1823	23
													55	1823	23
													56	1871	23
													56	1871	23
													57	1871	23
													58	1949	23
													58	1949	23
													57	1905	23
													57	1905	23
													56	1880	23
													56	1880	23
													56	1880	23
													56	1872	23
													55	1872	23
													55	1751	23
													47	1751	23
													47	1280	23
													29	1280	23
													29	812	23
													12	812	23
													12	812	23
													4	817	23
													4	817	23
													0	817	23
													2	1341	23
													3	1341	23
													4	1532	23
													4	1532	23
													3	852	23
													2	852	23
													2	852	23
													2	819	23
													2	819	23
													2	819	23
													2	851	23
													2	851	23
													1	804	23
													0	804	23
													1	728	23
													1	728	23
													2	860	23
													2	860	23
													0	860	23
													1	1130	23
													0	1130	23
													0	798	23
													0	798	23
													0	779	23
													0	779	23
													0	779	23
													0	779	23
													0	779	23
													0	779	23
													0	779	23
													0	779	23
													0	779	23
													0	779	23
													0	779	23
													0	779	23
													0	779	23
													0	779	23
													0	779	23
													0	779	23
													0	779	23
													0	779	23
													0	779	23
													0	779	23
													0	779	23
													0	779	23

## Sheet: Trip 5
Date	Time	Temperature (°C)	Ambient Temp Meteo	Ambient Temp OBD	DT M	DT OBD	Normalized DT M	Normalized DT OBD					Vehicle speed	Engine rpm	Air temperature
2017-06-30 09:06:40	2017-06-30 09:06:40	16.85	15.911	17	0.939	-0.15	0.039	-0.05					0	1395	17
2017-06-30 09:07:40	2017-06-30 09:07:40	16.88	16.012	17	0.868	-0.12	-0.032	-0.02					0	1395	17
2017-06-30 09:08:40	2017-06-30 09:08:40	17.01	16.01	17	1	0.01	0.1	0.11					3	1395	17
2017-06-30 09:09:40	2017-06-30 09:09:40	17.22	16.11	17	1.11	0.22	0.21	0.32					3	1395	17
2017-06-30 09:10:40	2017-06-30 09:10:40	17.41	16.023	17	1.387	0.41	0.487	0.51					3	1395	17
2017-06-30 09:11:40	2017-06-30 09:11:40	17.6	16.229	17	1.371	0.6	0.471	0.7					2	1335	17
2017-06-30 09:12:40	2017-06-30 09:12:40	17.81	16.09	17	1.72	0.81	0.82	0.91					2	1335	17
2017-06-30 09:13:40	2017-06-30 09:13:40	18	16.277	17	1.723	1	0.823	1.1					1	1760	17
2017-06-30 09:14:40	2017-06-30 09:14:40	18.3	16.206	17	2.094	1.3	1.194	1.4					4	1760	17
													4	1760	17
													9	1025	17
													16	1025	17
													16	1025	17
													20	1892	17
													20	1442	17
													27	1442	17
													27	1903	17
													34	1903	17
													34	1903	17
													37	1733	17
													37	1733	17
													38	1733	17
													42	1745	17
													44	1745	17
													46	1897	17
													45	1897	17
													46	1539	17
													46	1539	17
													46	1539	17
													49	1628	17
													49	1628	17
													49	1628	17
													48	1609	17
Date	Time	Temperature (°C)	Ambient Temp Meteo	Ambient Temp OBD	DT M	DT OBD	Normalized DT M	Normalized DT OBD	Vehicle speed	Engine rpm	Purge	Fuel Level	47	1609	17
	539	17.4533	16.0964	17	1.35689	0.453333	0.456889	0.553333	31.9165	1492	n/a	n/a	45	1533	17
		18.3	16.277	17	2.094	1.3	1.194	1.4	72	3083	n/a	n/a	43	1533	17
													42	1407	17
													41	1407	17
													41	1407	17
													32	1204	17
													13	1204	17
													13	1179	17
													6	1179	17
													6	1342	17
													4	1342	17
													4	1026	17
													7	1026	17
													7	1026	17
													9	1337	17
													9	1337	17
													17	1337	17
													29	3083	17
													29	3083	17
													34	2107	17
													39	2107	17
													46	2784	17
													45	2784	17
													45	2784	17
													42	1784	17
													30	1784	17
													30	1784	17
													19	1149	17
													14	1149	17
													14	1263	17
													15	1263	17
													23	1147	17
													23	1147	17
													34	2022	17
													34	2022	17
													43	2022	17
													46	2610	17
													45	2610	17
													43	1814	17
													41	1814	17
													39	1592	17
													34	1592	17
													34	1592	17
													18	1097	17
													6	1097	17
													6	1097	17
													1	1102	17
													1	1242	17
													7	1242	17
													7	1242	17
													12	1308	17
													14	1308	17
													19	2053	17
													19	2053	17
													25	2053	17
													29	1795	17
													29	1795	17
													30	1891	17
													32	1891	17
													38	2313	17
													39	2313	17
													39	2313	17
													41	1728	17
													43	1728	17
													43	1728	17
													43	1437	17
													43	1437	17
													44	1479	17
													44	1479	17
													46	1523	17
													48	1523	17
													48	1523	17
													50	1657	17
													51	1657	17
													51	1720	17
													54	1720	17
													54	1873	17
													58	1873	17
													58	1935	17
													54	1935	17
													54	1935	17
													47	1571	17
													47	1571	17
													46	1571	17
													46	1529	17
													47	1529	17
													48	1604	17
													49	1604	17
													50	1667	17
													51	1667	17
													51	1667	17
													51	1696	17
													52	1696	17
													52	1696	17
													52	1740	17
													53	1740	17
													53	1761	17
													53	1761	17
													52	1765	17
													52	1765	17
													46	1561	17
													46	1561	17
													45	1561	17
													46	1519	17
													46	1519	17
													48	1602	17
													49	1602	17
													49	1637	17
													49	1637	17
													49	1637	17
													49	1635	17
													50	1635	17
													50	1682	17
													52	1682	17
													52	1682	17
													53	1744	17
													53	1744	17
													56	1854	17
													58	1854	17
													61	2019	17
													61	2019	17
													61	2019	17
													60	1988	17
													59	1988	17
													58	1929	17
													57	1929	17
													56	1870	17
													55	1870	17
													55	1870	17
													53	1704	17
													44	1704	17
													44	1592	17
													34	1592	17
													34	1395	17
													35	1395	17
													35	1666	17
													45	1666	17
													45	1666	17
													52	1537	17
													52	1537	17
													53	1537	17
													55	1818	17
													55	1818	17
													55	1848	17
													55	1848	17
													55	1823	17
													54	1823	17
													54	1823	17
													53	1758	17
													51	1758	17
													51	1758	17
													50	1686	17
													49	1686	17
													49	1625	17
													48	1625	17
													47	1560	17
													47	1560	17
													45	1519	17
													45	1519	17
													44	1519	17
													42	1395	17
													41	1395	17
													39	1307	17
													39	1307	17
													35	877	17
													33	877	17
													25	900	17
													25	900	17
													25	913	17
													21	913	17
													21	876	17
													12	882	17
													12	882	17
													12	882	17
													4	893	17
													4	893	17
													0	893	17
													0	879	17
													0	879	17
													0	876	17
													0	876	17
													0	876	17
													0	876	17
													0	878	17
													0	878	17
													0	878	17
													0	859	17
													0	859	17
													0	873	17
													0	873	17
													0	867	17
													0	867	17
													0	881	17
													0	881	17
													0	881	17
													0	872	17
													0	872	17
													4	2345	17
													12	2345	17
													22	2306	17
													27	2306	17
													27	2306	17
													29	1771	17
													29	1771	17
													29	1771	17
													29	1771	17
													36	1771	17
													36	1884	17
													38	1884	17
													38	1884	17
													38	1592	17
													38	1592	17
													38	1613	17
													38	1613	17
													38	1613	17
													36	1529	17
													35	1529	17
													35	1529	17
													34	1435	17
													33	1435	17
													32	1350	17
													31	1350	17
													26	842	17
													22	842	17
													13	830	17
													13	830	17
													6	830	17
													3	852	17
													2	852	17
													1	818	17
													2	818	17
													3	818	17
													4	818	17
													4	818	17
													5	842	17
													6	842	17
													6	797	17
													7	797	17
													7	857	17
													7	857	17
													7	762	17
													11	762	17
													11	762	17
													11	878	17
													11	878	17
													11	878	17
													10	833	17
													9	833	17
													6	879	17
													1	879	17
													0	830	17
													0	830	17
													0	830	17
													0	856	17
													0	856	17
													0	856	17
													0	827	17
													0	827	17
													0	827	17
													0	827	17
													0	824	17
													0	824	17
													0	813	17
													0	813	17
													0	813	17
													4	1925	17
													10	1925	17
													20	2075	17
													26	2075	17
													28	2032	17
													30	2032	17
													30	2032	17
													41	2491	17
													46	2491	17
													46	1937	17
													47	1937	17
													47	1937	17
													50	2093	17
													50	2093	17
													51	1676	17
													51	1676	17
													51	1715	17
													51	1715	17
													51	1715	17
													51	1715	17
													51	1700	17
													51	1700	17
													49	1650	17
													48	1650	17
													46	1564	17
													45	1564	17
													46	1521	17
													46	1521	17
													47	1521	17
													49	1632	17
													51	1632	17
													54	1772	17
													55	1772	17
													56	1865	17
													56	1865	17
													56	1865	17
													59	1957	17
													62	1957	17
													62	2138	17
													65	2138	17
													65	2166	17
													65	2166	17
													65	2156	17
													67	2156	17
													67	2156	17
													70	2296	17
													70	2296	17
													71	2296	17
													69	2315	17
													69	2315	17
													68	2289	17
													68	2289	17
													68	2250	17
													68	2250	17
													68	2250	17
													68	2254	17
													68	2254	17
													68	2254	17
													70	2308	17
													70	2308	17
													71	2365	17
													71	2365	17
													72	2384	17
													72	2384	17
													72	2375	17
													72	2375	17
													71	2375	17
													71	2313	17
													70	2313	17
													69	2295	17
													68	2295	17
													67	2241	17
													66	2241	17
													66	2241	17
													67	2215	17
													67	2215	17
													67	2204	17
													65	2204	17
													65	2204	17
													59	1989	17
													58	1989	17
													56	1898	17
													55	1898	17
													54	1820	17
													54	1820	17
													52	1820	17
													49	1304	17
													45	1304	17
													34	1493	17
													28	1493	17
													28	1493	17
													26	835	17
													26	835	17
													27	1666	17
													27	1666	17
													29	1666	17
													29	1605	17
													28	1605	17
													22	817	17
													17	817	17
													10	795	17
													6	795	17
													6	795	17
													6	1229	17
													12	1229	17
													12	1287	17
													21	1287	17
													21	1519	17
													25	1519	17
													25	1519	17
													28	1314	17
													28	1314	17
													32	1340	17
													32	1340	17
													35	1340	17
													34	1465	17
													34	1465	17
													35	1468	17
													35	1468	17
													33	1400	17
													31	1400	17
													31	1400	17
													32	1338	17
													35	1338	17
													35	1338	17
													38	1597	17
													38	1281	17
													38	1281	17
													38	1253	17
													38	1253	17
													40	1332	17
													44	1470	17
													44	1470	17
													44	1470	17
													45	1505	17
													45	1505	17
													46	1525	17
													46	1525	17
													46	1525	17
													48	1592	17
													49	1592	17
													49	1658	17
													50	1658	17
													50	1658	17
													50	1642	17
													49	1642	17
													49	1645	17
													49	1645	17
													50	1658	17
													50	1658	17
													48	1658	17
													38	826	17
													32	826	17
													23	781	17
													17	781	17
													12	758	17
													13	758	17
													13	758	17
													23	1450	17
													23	1450	17
													33	1450	17
													42	2541	17
													43	2541	17
													44	1855	17
													46	1855	17
													51	2120	17
													52	2120	17
													52	2120	17
													51	2162	17
													41	2162	17
													41	882	17
													24	882	17
													24	1548	17
													25	1548	17
													25	1717	17
													28	1717	17
													28	1717	17
													27	1689	17
													27	1689	17
													27	1689	17
													27	1689	17
													24	1689	17
													23	1413	17
													23	1413	17
													23	1434	17
													24	1434	17
													24	1475	17
													23	1475	17
													23	1475	17
													24	1468	17
													24	1468	17
													24	788	17
													15	788	17
													15	777	17
													13	777	17
													13	978	17
													15	978	17
													15	978	17
													7	814	17
													7	814	17
													1	814	17
													0	805	17
													0	805	17
													0	788	17
													0	788	17
													0	763	17
													0	763	17
													0	763	17
													0	763	17
													0	763	17
													0	763	17
													0	763	17
													0	763	17
													0	763	17
													0	763	17
													0	763	17
													0	763	17
													0	763	17
													0	763	17
													0	763	17
													0	763	17
													0	763	17
													0	763	17
													0	763	17
													0	763	17
													0	763	17
													0	763	17
													0	763	17
													0	763	17
													0	763	17
													0	763	17
													0	763	17
													0	763	17
													0	763	17
													0	763	17
													0	763	17
													0	763	17
													0	763	17
													0	763	17
													0	763	17

## Sheet: Trip 6
Date	Time	Temperature (°C)	Ambient Temp Meteo	Ambient Temp OBD	DT M	DT OBD	Normalized DT M	Normalized DT OBD					Vehicle speed	Engine rpm	Air temperature
2017-07-01 00:14:40	2017-07-01 00:14:40	19.17	17.225	19	1.945	0.17	0.045	-0.03					0	1239	19
2017-07-01 00:15:40	2017-07-01 00:15:40	19.54	17.296	19	2.244	0.54	0.344	0.34					0	1239	19
2017-07-01 00:16:40	2017-07-01 00:16:40	19.69	17.449	19	2.241	0.69	0.341	0.49					0	1239	19
2017-07-01 00:17:40	2017-07-01 00:17:40	19.76	17.505	19	2.255	0.76	0.355	0.56					0	1239	19
2017-07-01 00:18:40	2017-07-01 00:18:40	19.94	17.304	19	2.636	0.94	0.736	0.74					0	1239	19
2017-07-01 00:19:40	2017-07-01 00:19:40	20.07	17.25	19	2.82	1.07	0.92	0.87					1	1320	19
2017-07-01 00:20:40	2017-07-01 00:20:40	20.19	17.391	19	2.799	1.19	0.899	0.99					2	1320	19
													2	1297	19
													3	1297	19
													3	1297	19
													2	1497	19
													2	1497	19
													2	1497	19
													3	1021	19
													3	1021	19
													2	1250	19
													1	1250	19
													0	1381	19
													2	1381	19
													11	1293	19
													11	1293	19
													16	1293	19
													15	1577	19
													15	1577	19
													16	1092	19
													16	1092	19
													15	1351	19
													13	1351	19
													13	1351	19
													7	1356	19
													7	1356	19
													6	1356	19
													9	1932	19
Date	Time	Temperature (°C)	Ambient Temp Meteo	Ambient Temp OBD	DT M	DT OBD	Normalized DT M	Normalized DT OBD	Vehicle speed	Engine rpm	Purge	Fuel Level	13	1932	19
	419	19.7657	17.3457	19	2.42	0.765714	0.52	0.565714	37.6874	1642.32	n/a	n/a	18	1940	19
		20.19	17.505	19	2.82	1.19	0.92	0.99	70	2482	n/a	n/a	23	1940	19
													21	2242	19
													21	2242	19
													24	1478	19
													24	1478	19
													29	1478	19
													36	2179	19
													38	2179	19
													40	2482	19
													39	2482	19
													39	1634	19
													39	1634	19
													39	1634	19
													42	1772	19
													45	1772	19
													45	1772	19
													47	1962	19
													47	1962	19
													47	1990	19
													47	1990	19
													47	1979	19
													47	1979	19
													47	1982	19
													47	1982	19
													46	1982	19
													46	1533	19
													46	1533	19
													46	1544	19
													46	1544	19
													45	1493	19
													44	1493	19
													44	1493	19
													38	997	19
													32	997	19
													32	1247	19
													29	1247	19
													29	1248	19
													30	1248	19
													30	1310	19
													32	1310	19
													32	1310	19
													34	1428	19
													34	1428	19
													38	1428	19
													42	1744	19
													44	1744	19
													49	2024	19
													50	2024	19
													50	1654	19
													51	1654	19
													51	1654	19
													55	1827	19
													59	1827	19
													59	1827	19
													62	2060	19
													64	2060	19
													66	2171	19
													67	2171	19
													68	2240	19
													68	2240	19
													67	2250	19
													67	2250	19
													67	2250	19
													68	2250	19
													68	2250	19
													69	2292	19
													70	2292	19
													70	2292	19
													70	2325	19
													70	2325	19
													70	2334	19
													70	2334	19
													70	2334	19
													70	2327	19
													70	2327	19
													70	2335	19
													70	2335	19
													70	2328	19
													70	2328	19
													70	2328	19
													70	2334	19
													70	2334	19
													70	2303	19
													69	2303	19
													69	2256	19
													67	2256	19
													67	2177	19
													64	2177	19
													64	2177	19
													62	2074	19
													62	2074	19
													61	2074	19
													60	2014	19
													60	2014	19
													59	1977	19
													59	1977	19
													58	1949	19
													58	1949	19
													58	1949	19
													57	1900	19
													56	1900	19
													56	1900	19
													55	1824	19
													54	1824	19
													51	1721	19
													50	1721	19
													45	1991	19
													44	1991	19
													43	1838	19
													43	1838	19
													44	1838	19
													46	1922	19
													47	1922	19
													48	2001	19
													48	2001	19
													48	2017	19
													47	2017	19
													47	2017	19
													47	1975	19
													47	1975	19
													47	1980	19
													47	1980	19
													47	1948	19
													45	1948	19
													45	1834	19
													41	1834	19
													41	1834	19
													31	861	19
													31	861	19
													23	861	19
													18	1179	19
													17	1179	19
													20	1246	19
													23	1246	19
													27	1665	19
													31	1665	19
													31	1665	19
													38	2232	19
													38	2232	19
													40	2232	19
													42	1757	19
													40	1757	19
													33	1189	19
													25	1189	19
													20	969	19
													22	969	19
													22	969	19
													30	1796	19
													29	1796	19
													29	1796	19
													19	1432	19
													19	1161	19
													19	1161	19
													19	1267	19
													24	1267	19
													24	1267	19
													30	1810	19
													30	1810	19
													32	1810	19
													31	1928	19
													29	1928	19
													22	807	19
													17	807	19
													14	757	19
													15	757	19
													15	757	19
													22	1315	19
													30	1315	19
													30	2333	19
													38	2333	19
													38	1642	19
													42	1642	19
													42	1862	19
													45	1862	19
													45	1862	19
													45	1894	19
													45	1894	19
													42	1894	19
													41	1763	19
													41	1763	19
													44	1811	19
													44	1811	19
													44	1872	19
													44	1872	19
													44	1872	19
													42	1783	19
													40	1783	19
													40	1783	19
													44	1729	19
													44	1729	19
													49	2037	19
													51	2037	19
													55	2293	19
													55	2293	19
													56	1867	19
													56	1867	19
													59	1867	19
													60	1985	19
													60	1985	19
													59	1990	19
													59	1990	19
													56	1866	19
													53	1866	19
													53	1866	19
													47	1264	19
													38	1264	19
													38	1417	19
													32	1417	19
													32	1417	19
													34	1429	19
													37	1429	19
													41	1727	19
													44	1727	19
													44	1727	19
													50	2102	19
													54	2102	19
													54	2102	19
													57	2374	19
													58	2374	19
													59	2471	19
													59	2471	19
													57	1934	19
													56	1934	19
													56	1858	19
													56	1858	19
													56	1858	19
													56	1851	19
													56	1851	19
													55	1864	19
													57	1864	19
													56	1877	19
													55	1877	19
													55	1877	19
													55	1849	19
													56	1849	19
													56	1848	19
													53	1848	19
													53	1687	19
													48	1687	19
													48	1917	19
													46	1917	19
													46	1917	19
													49	2039	19
													49	2039	19
													53	2039	19
													56	2341	19
													58	2341	19
													58	2433	19
													59	2433	19
													57	2191	19
													57	2191	19
													57	2191	19
													57	1913	19
													55	1913	19
													55	1736	19
													50	1736	19
													50	1622	19
													49	1622	19
													49	1622	19
													51	1692	19
													53	1692	19
													55	1838	19
													55	1838	19
													56	1838	19
													54	1805	19
													53	1805	19
													52	1730	19
													51	1730	19
													48	1611	19
													47	1611	19
													47	1611	19
													46	1543	19
													46	1543	19
													46	1543	19
													45	1517	19
													45	1487	19
													44	1487	19
													44	1457	19
													43	1457	19
													43	1457	19
													40	1337	19
													40	1337	19
													36	1337	19
													33	1116	19
													32	1116	19
													28	764	19
													24	764	19
													16	785	19
													14	785	19
													14	785	19
													20	1208	19
													31	1208	19
													31	1499	19
													34	1499	19
													34	1541	19
													38	1541	19
													38	1541	19
													40	1669	19
													40	1669	19
													40	1685	19
													40	1685	19
													34	1685	19
													28	821	19
													23	821	19
													17	1101	19
													19	1101	19
													25	1487	19
													29	1487	19
													29	1487	19
													37	2270	19
													40	2270	19
													40	2270	19
													40	1693	19
													41	1835	19
													44	1835	19
													44	1885	19
													44	1885	19
													44	1885	19
													42	1770	19
													42	1770	19
													40	1770	19
													40	1678	19
													40	1678	19
													42	1760	19
													44	1760	19
													45	1496	19
													47	1496	19
													47	1496	19
													49	1634	19
													48	1634	19
													48	1559	19
													46	1559	19
													46	1536	19
													46	1536	19
													46	1541	19
													46	1541	19
													46	1541	19
													45	1524	19
													45	1524	19
													43	1524	19
													40	1028	19
													35	1028	19
													28	840	19
													23	840	19
													16	820	19
													12	820	19
													12	820	19
													4	827	19
													0	827	19
													0	1560	19
													3	1560	19
													3	1560	19
													4	893	19
													3	893	19
													2	822	19
													2	822	19
													2	822	19
													2	746	19
													2	746	19
													2	728	19
													1	728	19
													1	854	19
													1	854	19
													1	798	19
													0	798	19
													0	798	19
													1	732	19
													1	732	19
													0	732	19
													0	1388	19
													1	1388	19
													1	1009	19
													0	1009	19
													0	1518	19
													0	1518	19
													0	1518	19
													0	864	19
													0	864	19
													0	774	19
													0	738	19
													0	738	19
													0	801	19
													0	801	19
													0	801	19

## Sheet: Trip 7
Date	Time	Temperature (°C)	Ambient Temp Meteo	Ambient Temp OBD	DT M	DT OBD	Normalized DT M	Normalized DT OBD					Vehicle speed	Engine rpm	Air temperature
2017-07-01 14:24:40	2017-07-01 14:24:40	24.12	23.31	24	0.81	0.12	0.01	0.02					0	1242	24
2017-07-01 14:25:40	2017-07-01 14:25:40	24.4	23.19	24	1.21	0.4	0.41	0.3					0	1242	24
2017-07-01 14:26:40	2017-07-01 14:26:40	24.61	23.007	23.6833	1.603	0.926667	0.803	0.826667					0	1242	24
2017-07-01 14:27:40	2017-07-01 14:27:40	24.78	23.082	24	1.698	0.78	0.898	0.68					0	1242	24
2017-07-01 14:28:40	2017-07-01 14:28:40	25.08	23.307	23.7667	1.773	1.31333	0.973	1.21333					0	1242	24
2017-07-01 14:29:40	2017-07-01 14:29:40	25.22	22.582	23.9333	2.638	1.28667	1.838	1.18667					0	1629	24
2017-07-01 14:30:40	2017-07-01 14:30:40	25.43	22.754	24	2.676	1.43	1.876	1.33					0	1629	24
2017-07-01 14:31:40	2017-07-01 14:31:40	25.71	22.592	24	3.118	1.71	2.318	1.61					0	1243	24
2017-07-01 14:32:40	2017-07-01 14:32:40	25.79	22.798	24	2.992	1.79	2.192	1.69					0	1243	24
2017-07-01 14:33:40	2017-07-01 14:33:40	25.84	22.971	24	2.869	1.84	2.069	1.74					0	1243	24
2017-07-01 14:34:40	2017-07-01 14:34:40	26.01	23.197	24	2.813	2.01	2.013	1.91					5	1300	24
2017-07-01 14:35:40	2017-07-01 14:35:40	26.21	23.499	24	2.711	2.21	1.911	2.11					1	1324	24
2017-07-01 14:36:40	2017-07-01 14:36:40	26.21	23.937	24	2.273	2.21	1.473	2.11					1	1324	24
2017-07-01 14:37:40	2017-07-01 14:37:40	26.47	23.748	24	2.722	2.47	1.922	2.37					2	1324	24
2017-07-01 14:38:40	2017-07-01 14:38:40	26.61	23.905	24	2.705	2.61	1.905	2.51					1	1350	24
2017-07-01 14:39:40	2017-07-01 14:39:40	26.83	23.97	24	2.86	2.83	2.06	2.73					1	1242	24
2017-07-01 14:40:40	2017-07-01 14:40:40	26.96	23.896	24	3.064	2.96	2.264	2.86					7	1242	24
2017-07-01 14:41:40	2017-07-01 14:41:40	27.15	24.124	24	3.026	3.15	2.226	3.05					7	1242	24
2017-07-01 14:42:40	2017-07-01 14:42:40	27.27	23.849	24	3.421	3.27	2.621	3.17					11	1230	24
2017-07-01 14:43:40	2017-07-01 14:43:40	27.54	23.261	24	4.279	3.54	3.479	3.44					11	1230	24
2017-07-01 14:44:40	2017-07-01 14:44:40	27.76	23.649	24.3	4.111	3.46	3.311	3.36					17	1230	24
2017-07-01 14:45:40	2017-07-01 14:45:40	27.98	23.462	24.25	4.518	3.73	3.718	3.63					21	2157	24
2017-07-01 14:46:40	2017-07-01 14:46:40	28.15	23.67	25	4.48	3.15	3.68	3.05					21	2157	24
2017-07-01 14:47:40	2017-07-01 14:47:40	28.42	23.99	24.75	4.43	3.67	3.63	3.57					22	1361	24
2017-07-01 14:48:40	2017-07-01 14:48:40	28.57	24.203	24	4.367	4.57	3.567	4.47					24	1361	24
2017-07-01 14:49:40	2017-07-01 14:49:40	28.72	23.92	24	4.8	4.72	4	4.62					27	1663	24
2017-07-01 14:50:40	2017-07-01 14:50:40	28.82	23.98	24.1833	4.84	4.63667	4.04	4.53667					31	1663	24
2017-07-01 14:51:40	2017-07-01 14:51:40	29.11	24.002	24.0667	5.108	5.04333	4.308	4.94333					31	1663	24
2017-07-01 14:52:40	2017-07-01 14:52:40	29.32	23.408	24.1167	5.912	5.20333	5.112	5.10333					40	2395	24
2017-07-01 14:53:40	2017-07-01 14:53:40	29.49	24.474	24.3	5.016	5.19	4.216	5.09					40	2395	24
2017-07-01 14:54:40	2017-07-01 14:54:40	29.58	23.986	24.4167	5.594	5.16333	4.794	5.06333					41	2395	24
2017-07-01 14:55:40	2017-07-01 14:55:40	29.63	24.283	24.1333	5.347	5.49667	4.547	5.39667					41	1720	24
													42	1720	24
Date	Time	Temperature (°C)	Ambient Temp Meteo	Ambient Temp OBD	DT M	DT OBD	Normalized DT M	Normalized DT OBD	Vehicle speed	Engine rpm	Purge	Fuel Level	42	1778	24
	1859	26.9934	23.5627	24.0906	3.43075	2.90281	2.63075	2.80281	42.6444	1676.42	n/a	n/a	43	1778	24
		29.63	24.474	25	5.912	5.49667	5.112	5.39667	108	4283	n/a	n/a	44	1862	24
													45	1862	24
													46	1951	24
													46	1951	24
													45	1951	24
													45	1885	24
													44	1885	24
													44	1841	24
													43	1841	23
													43	1800	23
													43	1800	23
													43	1800	23
													44	1845	23
													45	1845	23
													45	1834	23
													42	1834	23
													42	1834	23
													36	1686	23
													36	1061	23
													29	1061	23
													29	1061	23
													31	1303	23
													31	1303	23
													33	1303	23
													33	1303	23
													32	1368	23
													29	1368	23
													23	1096	24
													17	1096	24
													13	1113	24
													14	1113	24
													14	1113	24
													21	1256	24
													29	1256	24
													29	1256	24
													34	2062	24
													36	2062	24
													37	2263	24
													37	2263	24
													36	2235	24
													36	2235	24
													32	2039	24
													32	2039	24
													30	2039	24
													27	1658	24
													23	1658	24
													13	1025	24
													6	1025	24
													0	1039	24
													1	1039	24
													1	1039	24
													6	1142	24
													12	1142	24
													12	2102	24
													25	2102	24
													25	2539	24
													24	2539	24
													24	1591	24
													27	1591	24
													27	1591	24
													32	1972	24
													32	1972	24
													36	1972	24
													39	2393	24
													40	2393	24
													41	2558	24
													40	2558	24
													40	2558	24
													39	1641	24
													38	1641	24
													39	1648	24
													39	1648	24
													42	1648	24
													45	1294	24
													47	1294	24
													50	1631	24
													51	1631	24
													53	1755	24
													54	1755	24
													54	1755	24
													56	1875	24
													58	1875	24
													58	1942	24
													59	1942	24
													59	1960	24
													59	1960	24
													59	2014	24
													62	2014	24
													62	2014	24
													63	2087	24
													63	2087	24
													64	2087	24
													63	2096	24
													62	2096	24
													59	1967	24
													56	1967	24
													52	1738	24
													49	1738	24
													49	1738	24
													48	1592	24
													50	1592	24
													50	1592	24
													53	1740	24
													54	1740	24
													56	1866	24
													58	1866	24
													60	1969	24
													61	1969	24
													63	2102	24
													63	2102	24
													65	2102	24
													65	2171	24
													64	2171	24
													63	2102	24
													63	2102	24
													64	2125	24
													64	2125	24
													64	2125	24
													67	2230	24
													73	2230	24
													73	1980	24
													72	1980	24
													72	1900	24
													69	1900	24
													69	1854	24
													69	1854	24
													69	1854	24
													71	1889	24
													71	1889	24
													73	1889	24
													71	1905	24
													68	1905	24
													68	1817	24
													69	1817	24
													71	1879	24
													71	1879	24
													71	1879	24
													72	1931	24
													72	1931	24
													75	1931	24
													78	2061	24
													78	2061	24
													80	2123	24
													80	2123	24
													80	2123	24
													80	2123	24
													80	2123	24
													80	2128	24
													79	2128	24
													79	1988	24
													70	1988	24
													70	1756	24
													63	1756	24
													63	1587	24
													58	1587	24
													58	1587	24
													58	1548	24
													58	1548	24
													57	1548	24
													51	950	24
													46	950	24
													38	1634	24
													34	1634	24
													32	1393	24
													33	1393	24
													33	1393	24
													40	1682	24
													47	1682	24
													47	1682	24
													52	2156	24
													55	2156	24
													57	2382	23
													57	2382	23
													54	1805	23
													52	1805	23
													51	1701	23
													51	1701	23
													53	1701	23
													55	1841	23
													56	1841	23
													56	1877	23
													56	1877	23
													56	1864	23
													55	1864	23
													55	1864	23
													53	1786	23
													53	1786	23
													53	1752	23
													54	1752	23
													54	1824	24
													56	1824	24
													56	1824	24
													57	1891	24
													57	1891	24
													58	1942	24
													58	1942	24
													59	1942	24
													59	1970	24
													59	1970	24
													58	1924	24
													56	1924	24
													53	1782	24
													51	1782	24
													51	1782	24
													46	1551	24
													41	1551	24
													41	1551	24
													35	1197	24
													33	1197	24
													32	1062	24
													33	1062	24
													40	1287	24
													43	1287	24
													43	1287	24
													51	1691	24
													53	1691	24
													53	1691	24
													55	1822	24
													56	1892	24
													57	1892	24
													57	1892	24
													58	1917	24
													57	1917	24
													56	1876	24
													56	1876	24
													55	1876	24
													53	1792	24
													52	1792	24
													48	1615	24
													47	1615	24
													46	1534	24
													45	1534	24
													45	1534	24
													43	1460	24
													41	1460	24
													41	1460	24
													34	765	24
													30	765	24
													24	790	24
													21	790	24
													17	792	24
													15	792	24
													11	773	24
													11	773	24
													6	773	24
													3	832	24
													2	832	24
													0	800	24
													0	800	24
													0	766	24
													0	766	24
													0	766	24
													0	789	24
													0	789	24
													0	772	24
													0	772	24
													0	772	24
													0	763	24
													0	745	24
													0	745	24
													0	745	24
													0	749	24
													0	749	24
													0	749	24
													0	756	24
													0	756	24
													0	768	24
													0	768	24
													0	764	24
													0	764	24
													0	764	24
													0	759	24
													0	759	24
													0	759	24
													0	740	24
													0	740	24
													0	745	24
													0	745	24
													0	749	24
													0	749	24
													0	782	24
													0	782	24
													4	782	24
													4	782	24
													11	1379	24
													15	1379	24
													21	2234	24
													22	1419	24
													26	1419	24
													26	1419	24
													35	2131	24
													35	2131	24
													36	2131	24
													37	1562	24
													39	1562	24
													42	1765	24
													43	1765	24
													44	1835	24
													44	1835	24
													44	1835	24
													43	1822	24
													42	1822	24
													42	1783	24
													42	1783	24
													42	1783	24
													42	1773	24
													42	1773	24
													42	1751	24
													42	1751	24
													42	1763	24
													42	1763	24
													41	1763	24
													39	1660	24
													36	1660	24
													31	1356	24
													29	1356	24
													24	782	24
													22	782	24
													22	782	24
													16	789	24
													11	789	24
													11	789	24
													4	752	24
													4	752	24
													0	774	24
													0	774	24
													0	782	24
													0	782	24
													8	1906	24
													8	1906	24
													22	1906	24
													25	2034	24
													29	2034	24
													37	2259	24
													43	2259	24
													52	3147	24
													57	3147	24
													57	3147	24
													62	3168	24
													69	3168	24
													69	3168	24
													79	3128	24
													79	3128	24
													84	3494	24
													86	3494	24
													88	3620	24
													88	3620	24
													87	2318	24
													87	2318	24
													87	2318	24
													87	2310	24
													87	2310	24
													89	2351	24
													90	2351	24
													90	2351	24
													91	2426	24
													92	2426	24
													93	2468	24
													93	2468	24
													93	2468	24
													94	2497	24
													95	2497	24
													95	2531	24
													96	2531	24
													96	2569	24
													97	2569	24
													97	2569	24
													97	2592	24
													98	2592	24
													98	2609	24
													98	2609	24
													98	2590	24
													97	2590	24
													97	2590	24
													96	2555	24
													96	2555	24
													94	2514	24
													94	2514	24
													93	2514	24
													92	2462	24
													92	2462	24
													92	2443	24
													92	2443	24
													93	2454	24
													93	2454	24
													93	2454	24
													93	2482	24
													93	2482	24
													93	2482	24
													93	2472	24
													93	2472	24
													92	2452	24
													92	2431	24
													91	2431	24
													91	2431	24
													91	2417	24
													91	2417	24
													89	2417	24
													88	2342	24
													88	2342	24
													87	2334	24
													88	2334	24
													88	2345	24
													88	2345	24
													88	2345	24
													89	2360	24
													89	2360	24
													89	2371	24
													89	2371	24
													89	2371	24
													89	2368	24
													89	2382	24
													89	2382	24
													89	2382	24
													89	2366	24
													89	2366	24
													88	2366	24
													88	2341	24
													87	2341	24
													87	2321	24
													86	2292	24
													86	2292	24
													86	2292	24
													85	2250	24
													85	2250	24
													83	2250	24
													81	2165	24
													80	2165	24
													79	2107	24
													77	2107	24
													76	2031	24
													75	2031	24
													75	2031	24
													74	1972	24
													71	1972	24
													71	1735	24
													60	1735	24
													60	1455	24
													49	1455	24
													49	1175	24
													39	1175	24
													39	1175	24
													30	766	24
													30	766	24
													30	766	24
													20	766	24
													16	808	24
													13	808	24
													7	770	24
													5	770	24
													1	789	24
													1	789	24
													1	789	24
													1	797	24
													0	797	24
													0	797	24
													0	786	24
													0	786	24
													0	763	24
													0	763	24
													0	781	24
													0	781	24
													0	787	24
													0	787	24
													0	787	24
													0	762	24
													0	762	24
													0	747	24
													0	747	24
													0	754	24
													0	754	24
													0	754	24
													0	746	24
													0	746	24
													0	755	24
													0	755	24
													0	744	24
													0	744	24
													0	754	24
													0	754	24
													0	754	24
													0	749	24
													0	749	24
													0	749	24
													0	769	24
													0	769	24
													0	764	24
													0	764	24
													0	758	24
													0	758	24
													0	758	24
													0	780	24
													0	780	24
													0	780	24
													0	774	24
													0	774	24
													0	760	24
													0	760	24
													0	762	24
													0	762	24
													0	762	24
													0	758	24
													0	758	24
													0	758	24
													0	744	24
													0	744	24
													4	2113	24
													4	2113	24
													12	1895	24
													12	1895	24
													22	2419	24
													22	2419	24
													24	2419	24
													30	1777	24
													33	1777	24
													40	2379	24
													44	2379	24
													53	3166	24
													55	3166	24
													55	3166	24
													55	2325	24
													59	2325	24
													59	2325	24
													62	2611	24
													64	2611	24
													65	2723	24
													66	2723	24
													64	2493	24
													64	2493	24
													66	2191	24
													66	2191	24
													68	2191	24
													69	2298	24
													70	2298	24
													70	2326	24
													70	2326	24
													70	2317	24
													70	2317	24
													70	2317	24
													71	2350	24
													73	2350	24
													73	2424	24
													73	2424	24
													73	2416	24
													72	2416	24
													72	2416	24
													70	2366	24
													70	2366	24
													69	2277	24
													71	2343	24
													71	2343	24
													71	2343	24
													70	2315	24
													69	2315	24
													67	2234	24
													66	2234	24
													66	2234	24
													64	2151	24
													65	2151	24
													65	2151	24
													64	2143	24
													63	2143	24
													61	2059	24
													60	2059	24
													60	2059	24
													58	1946	24
													57	1946	24
													57	1800	24
													54	1800	24
													51	1800	24
													51	1800	24
													49	1629	24
													48	1629	24
													47	1564	24
													46	1564	24
													45	1545	24
													45	1545	24
													39	1086	24
													39	1086	24
													30	1086	24
													25	799	24
													22	799	24
													17	794	24
													14	794	24
													8	771	24
													4	771	24
													4	771	24
													0	791	24
													0	791	24
													0	778	24
													0	778	24
													0	778	24
													0	757	24
													0	757	24
													0	777	24
													0	777	24
													0	762	24
													0	762	24
													0	762	24
													0	767	24
													0	767	24
													0	735	24
													0	735	24
													0	747	24
													0	747	24
													0	747	24
													0	752	24
													0	752	24
													0	752	24
													0	751	24
													0	751	24
													0	751	24
													0	751	24
													0	748	24
													0	748	24
													0	737	24
													0	737	24
													0	737	24
													0	747	24
													0	747	24
													0	734	24
													0	734	24
													0	740	24
													0	740	24
													0	740	24
													0	748	24
													0	748	24
													0	772	24
													0	772	24
													0	772	24
													0	742	24
													0	742	24
													0	758	24
													0	758	24
													0	750	24
													0	750	24
													0	750	24
													0	754	24
													0	754	24
													0	741	24
													0	741	24
													0	741	24
													0	734	24
													0	734	24
													0	736	24
													0	736	24
													0	736	24
													0	725	24
													0	725	24
													0	726	24
													0	726	24
													0	730	24
													0	730	24
													0	730	24
													0	735	24
													0	735	24
													0	735	24
													0	737	24
													0	737	24
													0	724	24
													0	724	24
													7	1857	24
													7	1857	24
													18	1924	24
													18	1924	24
													27	1924	24
													31	1857	24
													36	1857	24
													43	2601	24
													46	2601	24
													46	2005	24
													49	2005	24
													49	2005	24
													56	2340	24
													63	2340	24
													63	2340	24
													69	2858	24
													70	2858	24
													70	2331	24
													71	2331	24
													72	2384	24
													72	2384	24
													73	2435	24
													73	2435	24
													74	2435	24
													75	2470	24
													75	2470	24
													75	2484	24
													75	2484	24
													78	2566	24
													79	2566	24
													79	2566	24
													80	2648	24
													80	2648	24
													80	2672	24
													80	2672	24
													80	2672	24
													80	2673	24
													80	2669	24
													80	2669	24
													80	2669	24
													80	2639	24
													80	2639	24
													79	2639	24
													80	2632	24
													79	2632	24
													79	2627	24
													79	2627	24
													78	2588	24
													76	2588	24
													76	2588	24
													71	2361	24
													71	2361	24
													70	2361	24
													69	2289	24
													69	2289	24
													69	2280	24
													69	2280	24
													69	2290	24
													69	2290	24
													69	2290	24
													70	2325	24
													72	2325	24
													72	2417	24
													73	2417	24
													73	2417	24
													77	2466	24
													77	2651	24
													82	2651	24
													82	2651	24
													88	2909	24
													88	2909	24
													90	2909	24
													89	2945	24
													88	2945	24
													89	2948	24
													90	2948	24
													91	3023	24
													92	3023	24
													92	3023	24
													90	2983	24
													84	2983	24
													84	2983	24
													73	2445	24
													66	2445	24
													59	1983	24
													57	1983	24
													57	1886	24
													65	2114	24
													65	2114	24
													68	2114	24
													66	2200	24
													67	2200	24
													70	2322	24
													74	2322	24
													79	2616	24
													78	2616	24
													78	2616	24
													65	2223	24
													55	2223	24
													55	2223	24
													51	1649	24
													51	2179	24
													53	2179	24
													53	2303	24
													57	2303	24
													57	2303	24
													62	2597	24
													62	2597	24
													67	2597	24
													72	2993	24
													74	2993	24
													74	2585	24
													75	2585	24
													78	2567	24
													79	2567	24
													79	2567	24
													81	2671	24
													77	2671	24
													77	2671	24
													72	2399	24
													68	2399	24
													62	2087	24
													59	2087	24
													56	1880	24
													55	1880	24
													55	1880	24
													52	1752	24
													51	1752	24
													51	1752	24
													50	1670	24
													50	1670	24
													51	1702	24
													51	1702	24
													50	1655	24
													50	1655	24
													52	1710	24
													52	1710	24
													51	1710	24
													49	1633	24
													48	1633	24
													46	1533	24
													44	1533	24
													37	1006	24
													37	1006	24
													36	1006	24
													36	1006	24
													40	1672	24
													44	1672	24
													44	1400	24
													45	1400	24
													45	1543	24
													47	1543	24
													47	1604	24
													49	1604	24
													49	1604	24
													51	1677	24
													51	1677	24
													51	1677	24
													50	1668	24
													49	1668	24
													48	1612	24
													47	1612	24
													46	1557	24
													45	1557	24
													45	1557	24
													44	1462	24
													46	1462	24
													46	1462	24
													48	1588	24
													49	1588	24
													48	1636	24
													48	1570	24
													44	1570	24
													44	1570	24
													34	884	24
													34	884	24
													21	884	24
													10	756	24
													8	756	24
													12	2024	24
													18	2024	24
													29	3029	24
													29	3029	24
													29	3029	24
													35	2104	24
													40	2104	24
													40	2580	24
													42	2580	24
													42	1872	24
													47	1872	24
													47	1872	24
													50	2088	24
													50	2088	24
													50	1735	24
													52	1735	24
													54	1735	24
													54	1735	24
													55	1817	24
													54	1817	24
													53	1768	24
													52	1768	24
													51	1699	24
													50	1699	24
													50	1670	24
													50	1670	24
													50	1670	24
													49	1624	24
													48	1624	24
													46	1538	24
													45	1538	24
													43	1446	24
													42	1446	24
													42	1446	24
													39	1300	24
													35	1300	24
													35	823	24
													24	823	24
													24	1658	24
													24	1658	24
													24	1683	24
													29	1683	24
													29	1683	24
													29	1808	24
													29	1808	24
													27	1808	24
													27	1658	24
													27	1658	24
													27	1663	24
													26	1663	24
													27	1680	24
													30	1680	24
													30	1680	24
													40	2413	24
													44	2413	24
													44	2413	24
													44	1911	24
													45	1911	24
													47	1995	24
													48	1995	24
													48	2036	24
													48	2036	24
													49	2058	24
													49	2058	24
													50	2058	24
													53	2202	24
													54	2202	24
													54	2272	24
													55	2272	24
													56	2348	24
													57	2348	24
													57	2348	24
													56	1863	24
													56	1863	24
													56	1807	24
													54	1807	24
													54	1807	24
													54	1789	24
													54	1764	24
													52	1764	24
													52	1764	24
													48	1625	24
													48	1625	24
													46	1625	24
													45	1496	24
													44	1496	24
													44	1471	24
													44	1471	24
													44	1471	24
													44	1464	24
													45	1464	24
													47	1556	24
													47	1556	24
													49	1556	24
													49	1619	24
													49	1619	24
													49	1631	24
													49	1631	24
													49	1638	24
													49	1638	24
													49	1638	24
													48	1606	24
													48	1606	24
													48	1606	24
													48	1616	24
													48	1595	24
													48	1595	24
													48	1616	24
													49	1616	24
													49	1616	24
													50	1647	24
													50	1647	24
													50	1647	24
													50	1658	24
													49	1658	24
													49	1633	24
													49	1633	24
													49	1635	24
													50	1635	24
													50	1635	24
													51	1683	24
													51	1683	24
													51	1699	24
													51	1699	24
													51	1709	24
													52	1716	24
													52	1716	24
													51	1715	24
													51	1715	24
													51	1715	24
													50	1665	24
													50	1665	24
													50	1676	24
													51	1676	24
													51	1714	24
													52	1714	24
													52	1714	24
													53	1765	24
													53	1765	24
													53	1765	24
													53	1783	24
													53	1779	24
													53	1779	24
													53	1779	24
													53	1779	24
													53	1779	24
													54	1783	24
													53	1783	24
													53	1757	24
													53	1757	24
													53	1757	24
													54	1781	24
													53	1781	24
													53	1776	24
													53	1776	24
													52	1726	24
													52	1726	24
													50	1657	24
													50	1657	24
													47	1657	24
													46	1555	24
													45	1555	24
													44	1490	24
													44	1490	24
													43	954	24
													40	954	24
													40	954	24
													32	1377	24
													32	1377	24
													32	1377	24
													35	1447	24
													35	1447	24
													35	1472	24
													36	1472	24
													41	1646	24
													41	1646	24
													46	1899	24
													46	1899	24
													51	1899	24
													53	2170	24
													53	2170	24
													55	1813	24
													55	1813	24
													56	1852	24
													55	1852	24
													55	1852	24
													54	1809	24
													53	1809	24
													53	1764	24
													52	1764	24
													52	1713	24
													51	1713	24
													51	1713	24
													50	1683	24
													50	1683	24
													49	1647	24
													49	1647	24
													49	1647	24
													48	1607	24
													48	1607	24
													49	1617	24
													49	1617	24
													49	1642	24
													49	1642	24
													49	1642	24
													49	1642	24
													49	1636	24
													48	1636	24
													48	1636	24
													48	1609	24
													48	1596	24
													48	1596	24
													48	1596	24
													50	1632	24
													50	1632	24
													51	1690	24
													51	1690	24
													51	1690	24
													51	1684	24
													50	1684	24
													49	1645	24
													49	1645	24
													50	1675	24
													51	1675	24
													51	1675	24
													52	1724	24
													49	1724	24
													49	1977	24
													47	1977	24
													47	1977	24
													46	1940	24
													46	1940	24
													46	1959	24
													46	1959	24
													46	1959	24
													46	1960	24
													46	1960	24
													46	1960	24
													46	1937	24
													47	1937	24
													47	1996	24
													47	1996	24
													46	1937	24
													45	1937	24
													42	1764	24
													42	1764	24
													40	1764	24
													39	1662	24
													39	1662	24
													38	1611	24
													39	1611	24
													39	1648	24
													39	1648	24
													39	1648	24
													40	1679	24
													30	1679	24
													30	1112	24
													25	1112	24
													25	1507	24
													23	1507	24
													23	1616	24
													28	1616	24
													28	1616	25
													30	1840	25
													30	1840	25
													29	1840	25
													33	2017	25
													33	2017	25
													34	1387	25
													36	1387	25
													38	1588	25
													39	1588	25
													39	1588	25
													43	1793	25
													45	1793	25
													45	1793	25
													44	1660	25
													43	1660	25
													43	1446	25
													44	1446	25
													43	1438	24
													43	1438	24
													42	1395	24
													42	1395	24
													41	1395	24
													39	1306	24
													38	1306	24
													36	1199	24
													35	1199	24
													34	1153	24
													34	1153	24
													34	1153	24
													36	1189	24
													37	1189	24
													37	1281	24
													40	1281	24
													40	1345	24
													40	1345	24
													40	1347	24
													40	1347	24
													40	1347	24
													39	1321	24
													39	1321	24
													39	1321	24
													40	1325	24
													40	1325	24
													40	1360	24
													40	1360	24
													41	1360	24
													40	1360	24
													40	1360	24
													42	1403	24
													42	1403	24
													44	1403	24
													44	1462	24
													43	1462	24
													43	1451	24
													45	1451	24
													48	1599	24
													51	1599	24
													54	1788	24
													54	1788	24
													56	1788	24
													52	1758	24
													47	1758	24
													43	1027	24
													41	1027	24
													42	1773	24
													44	1773	24
													44	1773	24
													47	1838	24
													46	1838	24
													46	1573	24
													47	1573	24
													47	1571	24
													47	1571	24
													47	1562	24
													47	1562	24
													47	1562	24
													46	1542	24
													46	1542	24
													44	1542	24
													43	1451	24
													43	1451	24
													44	1473	24
													45	1473	24
													45	1503	24
													45	1503	24
													45	1503	24
													45	1490	24
													44	1490	25
													44	1490	25
													45	1512	25
													46	1512	25
													46	1552	25
													46	1552	25
													46	1541	25
													47	1541	25
													47	1564	25
													47	1564	25
													46	1538	25
													46	1538	25
													47	1577	25
													48	1577	25
													50	1646	25
													50	1646	25
													50	1646	25
													51	1679	25
													51	1679	25
													51	1679	25
													50	1666	25
													50	1666	25
													49	1641	25
													48	1641	25
													48	1595	25
													47	1595	25
													47	1595	25
													46	1541	25
													47	1541	25
													47	1541	25
													47	1564	25
													46	1564	25
													45	1523	25
													43	1523	25
													43	1523	25
													35	831	25
													30	831	25
													14	769	25
													14	769	25
													5	793	25
													0	793	25
													0	776	25
													0	776	25
													0	766	25
													0	766	25
													0	766	25
													0	772	25
													0	772	25
													0	749	25
													0	749	25
													0	749	25
													0	761	25
													0	770	25
													0	770	25
													0	770	25
													0	759	25
													0	759	25
													0	759	25
													0	774	25
													0	774	25
													0	769	25
													0	769	25
													0	733	25
													0	733	25
													0	733	25
													0	827	25
													9	827	25
													9	827	25
													21	2092	25
													28	2092	25
													30	2857	25
													31	2857	25
													36	2200	25
													40	2200	25
													45	2236	25
													45	2236	25
													47	2236	25
													47	1693	25
													47	1693	25
													45	1516	25
													45	1516	25
													44	1469	25
													43	1469	25
													43	1469	25
													42	1415	25
													41	1415	25
													41	1429	25
													44	1429	25
													44	1538	25
													47	1538	25
													47	1596	25
													48	1596	25
													48	1596	25
													48	1553	25
													48	1553	25
													48	1553	25
													46	1553	25
													46	1522	25
													45	1522	25
													45	1490	25
													45	1490	25
													45	1510	25
													46	1510	25
													46	1510	25
													45	1495	25
													43	1495	25
													43	1495	25
													42	1404	25
													40	1404	25
													36	930	25
													32	930	25
													29	1262	25
													29	1262	25
													29	1218	25
													29	1218	25
													29	1218	25
													32	1325	25
													34	1325	25
													37	1544	25
													38	1544	25
													40	1678	24
													41	1678	24
													41	1678	24
													42	1778	24
													45	1778	24
													45	1778	24
													45	1356	24
													45	1515	24
													45	1515	24
													45	1527	24
													46	1527	24
													46	1527	24
													45	1485	24
													45	1485	24
													45	1485	24
													48	1576	24
													48	1576	24
													49	1617	24
													49	1617	24
													48	1616	24
													48	1616	24
													48	1616	24
													47	1557	24
													45	1557	24
													45	1557	24
													44	1481	24
													44	1481	24
													42	1427	24
													42	1427	24
													38	1184	24
													34	1184	24
													23	787	24
													23	787	24
													17	787	24
													11	797	24
													7	797	24
													7	1141	24
													11	1141	24
													21	2155	24
													28	2155	24
													28	2155	24
													30	1793	24
													38	1793	24
													38	2886	24
													52	2886	24
													52	2886	24
													52	2285	24
													53	2285	24
													52	1728	24
													51	1728	24
													51	1728	24
													49	1657	24
													41	1657	24
													41	1657	24
													33	1214	24
													32	1214	24
													31	1316	24
													30	1316	24
													30	1294	24
													38	1599	24
													49	2052	24
													49	2052	24
													50	2052	24
													51	1675	24
													51	1675	24
													51	1712	24
													52	1712	24
													52	1712	24
													52	1725	24
													52	1725	24
													52	1725	24
													52	1741	24
													52	1741	24
													50	1682	24
													48	1682	24
													45	1539	24
													45	1539	24
													45	1506	24
													45	1506	24
													45	1506	24
													45	1534	24
													46	1534	24
													48	1595	24
													49	1595	24
													51	1677	24
													51	1677	24
													51	1677	24
													51	1704	24
													50	1704	24
													50	1704	24
													49	1645	24
													47	1645	24
													44	1284	24
													44	1284	24
													44	1284	24
													40	1284	24
													37	1608	24
													36	1608	24
													33	1404	24
													33	1404	24
													33	1404	24
													38	1572	24
													40	1572	24
													45	1881	24
													48	1881	24
													48	1484	24
													48	1484	24
													48	1484	24
													50	1653	24
													50	1653	24
													50	1653	24
													48	1611	24
													48	1611	24
													46	1558	24
													46	1553	24
													47	1553	24
													47	1553	24
													49	1632	24
													49	1632	24
													51	1632	24
													51	1712	24
													52	1712	24
													53	1749	24
													53	1749	24
													53	1766	24
													53	1766	24
													52	1746	24
													51	1746	24
													51	1746	24
													49	1660	24
													49	1660	24
													48	1612	24
													49	1612	24
													49	1647	24
													50	1647	24
													50	1679	24
													50	1679	24
													49	1679	24
													50	1657	24
													50	1657	24
													51	1689	24
													53	1689	24
													55	1820	24
													55	1820	24
													55	1820	24
													56	1858	24
													55	1858	24
													55	1852	24
													56	1852	24
													56	1884	24
													57	1884	24
													57	1888	24
													57	1888	24
													57	1888	24
													57	1888	24
													56	1857	24
													56	1857	24
													54	1857	24
													53	1768	24
													52	1768	24
													52	1738	24
													52	1738	24
													53	1772	24
													53	1772	24
													53	1772	24
													54	1802	24
													54	1802	24
													54	1802	24
													54	1795	24
													54	1795	24
													54	1811	24
													54	1811	25
													54	1791	25
													53	1791	25
													53	1781	25
													53	1781	25
													54	1781	25
													55	1821	25
													55	1821	25
													56	1862	25
													57	1862	25
													57	1897	25
													58	1897	24
													58	1897	24
													58	1937	24
													59	1937	24
													59	1975	24
													59	1975	24
													59	1975	24
													60	1977	24
													59	1977	24
													59	1971	24
													59	1971	24
													59	1971	24
													59	1966	24
													59	1966	24
													59	1972	24
													59	1972	24
													59	1939	24
													58	1939	24
													58	1920	24
													57	1920	24
													57	1920	24
													57	1908	24
													57	1908	24
													57	1908	25
													57	1886	25
													57	1886	25
													57	1906	24
													58	1906	24
													58	1925	24
													58	1925	24
													58	1925	24
													57	1919	24
													56	1919	24
													56	1919	24
													55	1818	24
													54	1818	24
													54	1785	24
													54	1796	24
													54	1796	24
													54	1796	24
													55	1817	24
													55	1817	24
													55	1817	24
													55	1840	24
													56	1840	24
													56	1862	24
													56	1862	24
													57	1898	24
													58	1898	24
													58	1898	24
													60	1988	24
													60	1988	24
													60	1934	24
													57	1934	24
													57	1845	24
													55	1845	24
													55	1845	24
													56	1845	24
													56	1845	24
													55	1835	24
													55	1835	24
													54	1835	24
													53	1769	24
													52	1769	24
													52	1746	24
													52	1746	24
													53	1761	24
													54	1761	24
													54	1761	24
													55	1825	24
													56	1825	24
													56	1825	24
													57	1881	25
													57	1881	25
													57	1887	25
													56	1822	25
													54	1822	25
													54	1822	25
													51	1717	24
													51	1717	24
													49	1717	24
													48	1612	24
													48	1612	24
													50	1643	24
													50	1643	24
													51	1701	24
													52	1701	24
													52	1701	24
													53	1779	24
													54	1779	24
													54	1787	24
													52	1787	24
													52	1690	24
													50	1690	24
													50	1690	24
													46	1542	24
													43	1542	24
													39	1310	24
													39	1310	24
													36	1310	24
													36	1034	24
													33	1034	25
													26	843	25
													26	843	24
													28	1737	24
													31	1737	24
													31	1737	24
													41	2481	24
													43	2481	24
													43	2481	24
													42	2601	24
													39	2243	24
													34	2243	24
													34	2046	24
													33	2046	24
													33	2046	24
													30	1940	24
													30	1940	24
													32	1940	24
													34	2105	24
													37	2105	24
													38	2265	24
													39	2265	24
													43	1807	24
													46	1807	24
													46	1807	24
													50	2075	24
													50	2075	24
													50	2109	24
													50	2109	24
													50	2109	24
													50	2121	24
													50	2121	24
													50	2123	25
													50	2123	25
													51	2156	25
													51	2156	25
													54	2156	25
													60	2500	25
													64	2500	25
													65	2764	25
													57	2540	25
													57	2540	25
													57	2540	25
													58	2429	25
													58	2429	25
													58	2429	25
													57	2426	25
													57	2426	25
													60	2505	25
													65	2505	25
													72	2999	24
													72	2999	24
													76	2999	24
													76	2999	24
													85	3519	24
													91	3519	24
													91	4051	24
													101	4051	24
													101	4051	24
													105	4283	24
													105	3570	24
													108	3570	24
													108	3570	24
													103	3448	24
													103	3448	24
													101	3448	24
													97	3231	24
													95	3231	24
													93	3086	24
													91	3086	24
													89	2951	24
													87	2951	24
													87	2951	24
													84	2785	24
													81	2785	24
													81	2785	24
													78	2606	24
													77	2606	24
													74	2473	24
													72	2473	24
													65	2205	24
													62	2205	24
													59	2017	24
													59	2017	24
													58	2017	24
													58	1928	24
													58	1928	24
													57	1918	24
													57	1918	24
													57	1893	24
													57	1893	24
													57	1893	24
													55	1833	24
													52	1833	24
													52	1590	25
													46	1590	25
													46	1474	25
													41	1474	25
													41	1474	25
													38	816	25
													38	816	25
													37	1567	25
													37	1567	25
													37	1567	25
													40	1672	25
													42	1672	25
													44	1868	25
													45	1868	25
													45	1894	25
													44	1894	25
													44	1894	25
													42	1779	25
													40	1779	25
													40	1779	25
													38	1617	25
													37	1617	25
													35	1493	25
													34	1493	25
													33	1416	25
													33	1416	24
													30	804	24
													30	804	24
													23	804	24
													23	804	24
													14	745	24
													14	776	24
													6	776	24
													6	776	24
													0	790	24
													0	790	24
													0	788	24
													0	788	24
													0	788	24
													0	788	24
													0	788	24
													0	773	24
													0	773	24
													0	768	24
													0	768	24
													0	768	24
													0	765	24
													0	765	24
													0	765	24
													0	753	24
													0	753	24
													0	763	24
													0	763	24
													0	771	24
													0	771	24
													0	768	24
													0	768	24
													0	768	24
													0	744	24
													0	744	24
													0	754	24
													0	754	24
													0	748	24
													0	748	24
													0	748	24
													0	754	24
													0	754	24
													0	762	24
													0	762	24
													0	762	24
													0	757	24
													0	759	24
													0	759	24
													0	759	24
													0	745	24
													0	745	24
													0	745	24
													0	748	24
													0	748	24
													3	1502	24
													1	1502	24
													0	801	24
													0	801	24
													0	801	24
													1	1075	24
													9	1075	24
													9	1075	24
													20	2070	24
													25	2070	24
													27	2372	24
													27	2372	24
													26	807	24
													25	807	24
													20	771	24
													20	771	24
													17	771	24
													14	779	24
													13	779	24
													10	776	24
													8	776	24
													8	776	24
													6	756	24
													6	756	24
													7	1138	24
													7	1138	24
													7	1138	24
													7	1180	24
													7	1180	24
													6	819	24
													6	819	24
													7	1698	25
													9	1698	25
													9	1698	25
													12	1135	25
													12	1135	25
													12	744	25
													9	744	25
													9	769	25
													0	769	25
													0	769	25
													1	755	25
													1	755	25
													0	818	25
													0	818	25
													1	818	25
													0	1068	25
													0	1068	25
													0	799	25
													0	799	25
													0	781	25
													0	781	25
													0	781	25
													0	781	25
													0	781	25
													0	781	25
													0	781	25
													0	781	25

## Sheet: Trip 8
Date	Time	Temperature (°C)	Ambient Temp Meteo	Ambient Temp OBD	DT M	DT OBD	Normalized DT M	Normalized DT OBD					Vehicle speed	Engine rpm	Air temperature
2017-07-01 16:36:40	2017-07-01 16:36:40	29.32	25.664	28	3.656	1.32	-0.044	0.02					0	0	28
2017-07-01 16:37:40	2017-07-01 16:37:40	29.55	25.452	28.3167	4.098	1.23333	0.398	0					0	0	28
2017-07-01 16:38:40	2017-07-01 16:38:40	29.66	25.454	28.15	4.206	1.51	0.506	0.21					1	731	28
2017-07-01 16:39:40	2017-07-01 16:39:40	29.72	25.809	28.4167	3.911	1.30333	0.211	0.00333333					1	731	28
2017-07-01 16:40:40	2017-07-01 16:40:40	29.9	25.69	28.3	4.21	1.6	0.51	0.3					1	731	28
2017-07-01 16:41:40	2017-07-01 16:41:40	30.05	25.097	28	4.953	2.05	1.253	0.75					2	1206	28
2017-07-01 16:42:40	2017-07-01 16:42:40	30.24	25.431	28.4167	4.809	1.82333	1.109	0.523333					2	1206	28
2017-07-01 16:43:40	2017-07-01 16:43:40	30.39	25.124	28	5.266	2.39	1.566	1.09					1	1092	28
2017-07-01 16:44:40	2017-07-01 16:44:40	30.44	25.196	28	5.244	2.44	1.544	1.14					1	1092	28
2017-07-01 16:45:40	2017-07-01 16:45:40	30.63	25.152	28.45	5.478	2.18	1.778	0.88					1	1092	28
2017-07-01 16:46:40	2017-07-01 16:46:40	30.87	24.937	28	5.933	2.87	2.233	1.57					1	1011	28
2017-07-01 16:47:40	2017-07-01 16:47:40	31.06	24.848	28	6.212	3.06	2.512	1.76					2	1011	28
2017-07-01 16:48:40	2017-07-01 16:48:40	31.21	24.769	27.7333	6.441	3.47667	2.741	2.17667					2	801	28
2017-07-01 16:49:40	2017-07-01 16:49:40	31.35	24.603	28	6.747	3.35	3.047	2.05					1	801	28
2017-07-01 16:50:40	2017-07-01 16:50:40	31.5	24.294	28.4333	7.206	3.06667	3.506	1.76667					1	749	28
2017-07-01 16:51:40	2017-07-01 16:51:40	31.6	24.17	27	7.43	4.6	3.73	3.3					0	749	28
2017-07-01 16:52:40	2017-07-01 16:52:40	31.75	23.811	27	7.939	4.75	4.239	3.45					0	1590	28
2017-07-01 16:53:40	2017-07-01 16:53:40	31.89	23.813	27.5	8.077	4.39	4.377	3.09					8	1590	28
2017-07-01 16:54:40	2017-07-01 16:54:40	31.85	23.778	27.4667	8.072	4.38333	4.372	3.08333					8	1590	28
													13	1492	28
													13	1492	28
													15	1492	28
													11	739	28
													9	739	28
													7	746	28
													8	746	28
													11	1223	28
													12	1223	28
													12	1223	28
													16	1735	28
													16	1735	28
													15	1735	28
													12	1367	29
Date	Time	Temperature (°C)	Ambient Temp Meteo	Ambient Temp OBD	DT M	DT OBD	Normalized DT M	Normalized DT OBD	Vehicle speed	Engine rpm	Purge	Fuel Level	10	1367	29
	1139	30.6832	24.8996	27.957	5.78358	2.72614	2.08358	1.42965	35.9464	1498.25	n/a	n/a	10	1137	29
		31.89	25.809	28.45	8.077	4.75	4.377	3.45	74	2971	n/a	n/a	11	1137	29
													13	1439	29
													14	1439	29
													14	1439	29
													15	1644	29
													16	1644	29
													16	1644	29
													16	1747	29
													15	1747	29
													12	1442	29
													10	1442	29
													9	996	29
													8	996	29
													6	803	29
													6	803	29
													9	803	29
													11	1187	28
													12	1187	28
													10	1134	28
													8	1134	28
													4	752	28
													2	752	28
													2	752	28
													0	776	28
													0	776	28
													0	1678	28
													14	1678	28
													14	2132	28
													20	2132	28
													20	781	28
													11	781	28
													11	781	28
													3	808	28
													3	808	28
													4	808	28
													5	824	28
													6	824	28
													8	1314	28
													10	1314	28
													12	1364	28
													13	1364	28
													13	1364	28
													14	1510	28
													13	1510	28
													13	1243	28
													9	1243	28
													9	1243	28
													9	1004	28
													9	1004	28
													9	1031	28
													9	1031	28
													8	925	28
													8	925	28
													5	925	28
													1	804	28
													0	804	28
													8	2296	28
													15	2296	28
													23	2405	28
													31	2405	28
													31	2405	28
													34	2473	28
													40	2473	28
													40	2473	28
													39	1741	28
													40	1741	28
													42	1743	28
													43	1743	28
													44	1872	28
													45	1872	28
													45	1872	28
													46	1939	28
													45	1939	28
													45	1519	28
													46	1519	28
													46	1526	29
													45	1526	29
													45	1470	29
													43	1470	29
													43	1470	29
													41	1368	29
													41	1368	29
													34	1368	29
													27	779	29
													23	779	29
													22	963	29
													21	963	29
													22	1358	29
													21	1358	29
													21	1358	29
													19	1200	29
													19	1200	29
													19	1257	29
													21	1257	29
													21	1527	28
													28	1527	28
													28	2052	28
													37	2052	28
													37	2052	28
													43	2635	28
													43	2635	28
													43	2635	28
													42	1762	28
													41	1762	28
													39	1637	28
													37	1637	28
													35	1510	29
													34	1510	29
													34	1510	29
													34	1449	29
													37	1449	29
													37	1449	29
													39	1619	29
													40	1619	29
													41	1651	29
													41	1651	29
													43	1421	29
													43	1421	29
													43	1421	29
													43	1421	29
													43	1433	28
													42	1433	28
													39	1064	28
													37	1064	28
													35	832	28
													33	832	28
													33	832	28
													23	727	28
													21	727	28
													21	1319	28
													22	1319	28
													22	1414	28
													22	1414	28
													22	1337	28
													23	1337	28
													23	1337	28
													27	1690	28
													27	1690	28
													29	1690	28
													29	2010	28
													35	2010	28
													35	2288	28
													37	2288	28
													37	1600	28
													37	1600	28
													39	1600	28
													39	1600	28
													43	1795	28
													43	1795	28
													43	1795	28
													43	1430	28
													41	1430	28
													39	809	28
													38	809	28
													37	842	28
													37	842	28
													37	842	28
													41	1718	28
													42	1718	28
													42	1718	28
													43	1434	28
													44	1434	28
													44	1475	28
													45	1475	28
													46	1526	28
													46	1526	28
													48	1579	28
													48	1579	28
													48	1579	28
													49	1622	28
													49	1622	28
													49	1626	28
													49	1626	29
													48	1611	29
													48	1611	29
													48	1611	29
													47	1572	29
													46	1572	29
													46	1572	29
													43	1499	29
													43	774	29
													34	774	29
													34	1223	29
													25	1223	29
													25	1223	29
													20	895	29
													20	895	29
													21	895	29
													22	1386	29
													23	1386	29
													27	1634	28
													29	1634	28
													30	1341	28
													32	1341	28
													32	1341	28
													36	1522	28
													40	1522	28
													40	1769	28
													43	1769	28
													43	1406	28
													43	1406	28
													43	1440	28
													43	1440	28
													43	1440	28
													43	1453	28
													43	1453	28
													44	1453	28
													44	1455	28
													44	1455	28
													44	1478	28
													44	1478	28
													44	1513	28
													46	1513	28
													46	1513	28
													47	1565	28
													47	1565	28
													47	1565	28
													47	1573	28
													47	1573	28
													47	1559	28
													46	1559	28
													46	1548	28
													46	1548	28
													46	1548	28
													46	1547	28
													46	1547	28
													46	1547	28
													46	1530	28
													45	1530	28
													45	1495	28
													44	1495	28
													43	1443	28
													43	1443	28
													41	1390	28
													41	1390	28
													39	1390	28
													34	1191	28
													32	1191	28
													29	898	28
													28	898	28
													28	836	28
													27	836	28
													27	836	28
													28	1724	28
													26	1724	28
													26	1575	28
													25	1575	28
													25	1558	28
													25	1558	28
													25	1594	28
													26	1594	28
													26	1594	28
													27	1675	28
													27	1675	28
													28	1675	28
													26	1621	28
													25	1621	28
													24	1477	28
													23	1477	28
													21	1358	28
													21	1358	28
													21	1358	28
													18	1146	28
													15	1146	28
													15	770	29
													6	770	29
													6	804	29
													4	804	29
													4	743	29
													4	743	29
													4	743	29
													11	1268	29
													11	1268	29
													16	1268	29
													20	2081	29
													23	2081	29
													27	2914	29
													27	2914	29
													27	1689	29
													27	1689	29
													27	1689	29
													28	1703	29
													28	1703	29
													29	1703	29
													29	1703	29
													28	1703	29
													26	1648	29
													26	1648	29
													26	1611	29
													26	1611	28
													26	1611	28
													26	1602	28
													26	1602	28
													26	1558	28
													25	1558	28
													25	1516	28
													24	1516	28
													24	1451	28
													22	1451	28
													22	1451	28
													19	1211	28
													19	1211	28
													18	1211	28
													17	1075	28
													17	1075	28
													16	1025	28
													16	1025	28
													11	813	28
													8	813	28
													8	813	28
													5	814	28
													5	814	28
													5	821	28
													7	821	28
													7	913	28
													11	913	28
													11	1630	28
													16	1630	28
													16	1630	28
													15	1629	28
													15	1629	28
													14	1629	28
													13	1502	28
													13	1502	28
													13	1428	28
													12	1428	28
													10	1180	28
													9	1180	28
													9	1180	28
													3	753	28
													2	753	28
													2	753	28
													4	1307	28
													7	1307	28
													8	882	28
													7	882	28
													5	583	28
													5	583	28
													5	583	28
													7	583	28
													7	809	28
													7	809	28
													7	833	28
													7	833	28
													6	748	28
													6	748	28
													6	748	28
													7	760	28
													7	760	28
													7	758	28
													7	758	28
													7	758	28
													7	775	28
													7	775	28
													6	740	28
													6	740	28
													6	740	28
													7	770	28
													7	770	28
													7	757	28
													7	757	28
													7	753	28
													7	753	28
													7	764	28
													6	764	28
													6	764	28
													3	807	28
													3	807	28
													5	807	28
													7	794	28
													8	794	28
													9	1026	28
													9	1026	28
													8	925	28
													8	925	28
													8	925	28
													8	870	28
													9	870	28
													9	1026	28
													9	1026	28
													9	1091	28
													11	1091	28
													11	1419	28
													14	1419	28
													14	1419	28
													14	1419	28
													18	1918	28
													18	1918	28
													19	1918	28
													18	1364	28
													18	1364	28
													20	1246	28
													22	1246	28
													24	1455	28
													25	1455	28
													25	1455	28
													26	1625	28
													24	1625	28
													24	1625	28
													22	1362	28
													22	1362	28
													22	1368	28
													21	1368	28
													21	1287	28
													20	1287	28
													19	1181	28
													19	1181	28
													27	1181	28
													27	1710	28
													28	1710	28
													28	1744	28
													28	1744	28
													29	1768	28
													30	1768	28
													30	1768	28
													36	2153	28
													40	2153	28
													40	1875	28
													46	1875	28
													46	1875	28
													49	2036	28
													49	2114	28
													51	2114	28
													51	2114	28
													53	2231	28
													53	2231	28
													51	2231	28
													51	2070	28
													47	2070	28
													47	1990	28
													48	1990	28
													48	2083	28
													51	2083	28
													51	2083	28
													53	2235	28
													53	2235	28
													56	2235	28
													62	2598	28
													66	2598	28
													69	2887	28
													70	2887	28
													69	2279	28
													68	2279	28
													68	2279	28
													67	2232	28
													66	2232	28
													66	2151	28
													64	2151	28
													64	2151	28
													63	2111	28
													62	2111	28
													62	2057	28
													62	2057	29
													60	2016	29
													60	1983	29
													60	1983	29
													60	1983	29
													60	2003	29
													61	2003	29
													63	2047	29
													63	2047	29
													65	2145	29
													66	2145	29
													66	2145	29
													66	2196	29
													66	2196	29
													66	2174	29
													65	2174	29
													65	2154	29
													65	2154	29
													63	2108	29
													61	2014	29
													61	2014	29
													60	2014	29
													58	1954	29
													58	1954	29
													55	1869	29
													55	1869	29
													52	1735	29
													50	1735	28
													50	1681	28
													51	1681	28
													51	1681	28
													52	1711	28
													52	1726	28
													52	1726	28
													52	1726	28
													53	1763	28
													53	1763	28
													53	1763	28
													55	1821	28
													55	1821	28
													55	1839	28
													56	1839	28
													56	1853	28
													55	1853	28
													55	1853	28
													53	1788	28
													53	1788	28
													51	1788	28
													49	1628	28
													49	1628	28
													49	1628	28
													49	1628	28
													49	1628	28
													48	1628	28
													46	1534	28
													45	1534	28
													45	1504	28
													45	1504	28
													45	1504	28
													45	1499	28
													45	1499	28
													45	1499	28
													46	1529	28
													46	1529	28
													47	1555	28
													47	1555	28
													48	1595	28
													48	1595	28
													51	1685	28
													51	1685	28
													54	1685	28
													55	1843	28
													56	1843	28
													57	1898	28
													58	1898	28
													58	1937	28
													59	1937	28
													59	1937	28
													60	1993	28
													61	1993	28
													61	1993	28
													63	2078	28
													63	2078	28
													62	2084	28
													62	2058	28
													61	2058	28
													61	2058	28
													60	2009	28
													60	2009	28
													60	2009	28
													59	1980	28
													59	1980	28
													59	1965	28
													59	1965	28
													59	1956	28
													59	1956	28
													59	1956	28
													58	1949	28
													58	1949	28
													58	1921	28
													57	1921	28
													57	1899	28
													57	1899	28
													57	1899	28
													56	1875	28
													56	1875	28
													56	1855	28
													56	1855	28
													57	1855	28
													58	1917	28
													58	1917	28
													58	1943	28
													58	1943	28
													57	1912	28
													57	1912	28
													57	1912	28
													56	1866	28
													56	1866	28
													55	1866	28
													54	1805	28
													53	1805	28
													53	1786	28
													53	1786	28
													53	1776	28
													53	1776	28
													53	1776	28
													52	1756	28
													52	1756	28
													52	1756	28
													52	1732	28
													52	1732	28
													52	1745	28
													52	1745	28
													52	1724	28
													52	1724	28
													53	1746	28
													53	1746	28
													53	1746	28
													53	1764	28
													53	1764	28
													52	1744	28
													52	1744	28
													51	1704	28
													50	1704	28
													50	1704	28
													48	1593	28
													45	1593	28
													45	1469	28
													43	1469	28
													43	1394	28
													41	1394	28
													41	1316	28
													39	1316	28
													39	1316	28
													38	1280	28
													38	1280	28
													38	1280	28
													39	1292	28
													40	1292	28
													41	1370	28
													42	1370	28
													42	1409	28
													42	1409	28
													42	1409	28
													42	1392	28
													42	1392	28
													42	1453	28
													45	1453	28
													45	1532	28
													47	1532	28
													47	1569	28
													47	1569	28
													47	1569	28
													47	1563	28
													47	1563	28
													45	1563	28
													44	1475	28
													44	1475	28
													45	1500	28
													46	1500	28
													46	1530	28
													45	1530	28
													45	1530	28
													46	1528	28
													47	1528	28
													47	1528	28
													47	1570	27
													48	1570	27
													49	1625	27
													50	1625	27
													51	1683	27
													51	1683	27
													51	1683	27
													52	1726	27
													52	1726	27
													52	1726	27
													50	1684	27
													50	1684	27
													49	1632	27
													48	1632	27
													48	1594	27
													48	1594	27
													49	1637	28
													49	1637	28
													50	1637	28
													49	1636	28
													49	1636	28
													49	1649	28
													49	1649	28
													48	1616	28
													48	1616	28
													48	1616	28
													48	1608	28
													49	1608	28
													49	1619	28
													49	1619	28
													49	1607	28
													48	1607	28
													48	1596	28
													48	1596	28
													48	1596	28
													47	1576	28
													47	1576	28
													48	1576	28
													49	1628	28
													49	1628	28
													51	1683	28
													51	1683	28
													51	1711	28
													51	1711	28
													51	1711	28
													51	1700	28
													50	1700	28
													50	1610	28
													47	1610	28
													47	1517	28
													41	1517	28
													31	795	28
													31	795	28
													23	804	28
													23	804	28
													16	804	28
													3	778	28
													3	778	28
													0	778	28
													0	783	28
													0	762	28
													0	762	28
													0	762	28
													0	762	28
													0	777	28
													0	777	28
													0	763	28
													0	763	28
													0	739	28
													0	739	28
													6	1235	28
													6	1235	28
													17	1235	28
													17	2463	28
													24	2463	28
													24	1982	28
													31	1982	28
													31	2309	28
													42	2309	28
													42	2309	28
													49	2971	28
													49	2971	28
													47	2971	28
													48	2021	28
													49	2021	28
													50	2128	28
													50	2128	28
													50	1677	28
													51	1677	28
													51	1677	28
													52	1746	28
													53	1746	28
													53	1756	28
													53	1756	28
													53	1755	28
													53	1755	28
													53	1748	28
													52	1748	28
													52	1748	28
													52	1742	28
													52	1742	28
													52	1742	28
													52	1741	28
													53	1741	28
													53	1741	28
													53	1741	28
													53	1741	28
													53	1760	28
													53	1760	29
													52	1745	29
													51	1745	29
													51	1745	29
													51	1704	29
													51	1704	29
													51	1704	29
													53	1734	29
													53	1734	29
													55	1804	29
													55	1804	29
													57	1884	29
													58	1884	29
													61	2020	29
													61	2020	29
													65	2020	29
													67	2236	29
													67	2236	29
													66	1886	29
													66	1886	29
													66	1763	29
													67	1763	29
													67	1763	29
													68	1814	29
													70	1814	29
													70	1814	29
													72	1889	29
													72	1929	29
													73	1929	29
													73	1935	29
													72	1935	29
													72	1935	29
													71	1903	29
													71	1903	29
													71	1903	28
													71	1882	28
													70	1882	28
													71	1877	28
													70	1877	27
													70	1882	27
													71	1882	27
													71	1882	27
													71	1896	27
													71	1896	27
													71	1896	27
													71	1899	27
													71	1899	27
													71	1895	27
													71	1895	27
													71	1893	27
													71	1893	27
													71	1893	27
													72	1900	27
													72	1900	27
													72	1923	27
													72	1923	27
													72	1939	27
													73	1939	27
													73	1953	27
													73	1953	27
													73	1953	27
													73	1955	27
													73	1955	27
													73	1955	27
													73	1954	27
													74	1954	27
													73	1951	27
													72	1951	27
													71	1911	27
													71	1911	27
													71	1911	27
													70	1868	27
													70	1868	27
													70	1868	27
													70	1866	27
													69	1866	27
													69	1857	27
													69	1857	27
													68	1814	27
													68	1814	27
													67	1786	27
													67	1786	27
													67	1786	27
													67	1777	27
													66	1777	27
													65	1741	27
													65	1741	27
													64	1702	27
													63	1702	27
													63	1702	27
													61	1623	27
													59	1623	27
													59	1557	27
													58	1557	27
													58	1522	27
													56	1522	27
													56	1426	27
													52	1426	27
													52	1426	27
													51	1366	27
													51	1366	27
													51	1366	27
													51	1378	27
													52	1378	27
													53	1413	27
													53	1413	27
													54	1451	27
													55	1451	27
													55	1451	27
													56	1490	27
													56	1490	27
													56	1490	27
													56	1482	27
													55	1482	27
													55	1465	27
													54	1465	27
													53	1419	27
													53	1419	27
													52	1391	27
													52	1391	27
													52	1391	27
													53	1407	27
													53	1407	27
													53	1405	27
													52	1405	27
													52	1403	27
													52	1403	27
													52	1403	27
													52	1394	27
													52	1394	27
													52	1394	27
													52	1389	27
													52	1389	27
													52	1385	27
													52	1385	27
													53	1406	27
													53	1406	27
													53	1423	27
													53	1423	27
													54	1423	27
													55	1472	27
													56	1472	27
													56	1500	27
													56	1500	27
													57	1531	27
													57	1531	27
													57	1531	27
													56	1495	27
													54	1495	27
													54	1267	27
													51	1267	27
													51	1539	27
													44	1539	27
													44	1187	27
													36	1187	27
													36	1187	27
													33	1405	27
													33	1405	27
													34	1405	27
													36	1534	27
													37	1534	27
													37	1580	27
													37	1580	27
													38	1585	27
													38	1585	27
													38	1585	27
													40	1682	27
													41	1682	27
													41	1743	27
													41	1743	27
													41	1745	27
													41	1745	27
													41	1745	27
													42	1752	27
													41	1752	27
													40	1695	27
													40	1695	28
													39	1695	28
													40	1663	28
													41	1663	28
													41	1742	28
													42	1742	28
													42	1742	28
													43	1803	28
													43	1803	28
													43	1422	28
													43	1422	28
													44	1422	28
													44	1475	28
													44	1475	28
													45	1493	28
													45	1493	28
													45	1498	28
													45	1498	28
													45	1498	28
													44	1479	28
													44	1479	28
													44	1479	28
													42	1422	28
													42	1422	28
													39	1346	28
													39	1346	28
													40	1328	28
													40	1328	28
													40	1348	28
													40	1348	28
													40	1348	27
													39	1317	27
													38	1317	27
													37	1260	27
													37	1260	27
													36	1609	27
													36	1609	27
													36	1609	27
													38	1594	27
													39	1594	27
													39	1714	27
													44	1714	27
													44	1496	27
													44	1496	27
													44	1470	27
													45	1470	27
													45	1470	27
													44	1473	27
													44	1473	27
													41	1473	27
													38	1288	27
													37	1288	27
													33	1169	27
													31	1169	27
													23	756	27
													20	756	27
													20	756	27
													15	1013	27
													17	1013	27
													17	1013	27
													20	1231	27
													23	1231	27
													29	1718	27
													31	1718	27
													34	2068	27
													35	2068	27
													35	2196	27
													35	2196	27
													35	2196	27
													34	2117	27
													33	2117	27
													30	1902	27
													30	1902	27
													33	2017	27
													37	2017	27
													37	2017	27
													42	2309	27
													42	2309	27
													41	2309	28
													40	1700	28
													40	1700	28
													38	1624	28
													37	1624	28
													35	1497	28
													32	1497	28
													32	1497	28
													20	824	28
													14	824	28
													14	1031	28
													15	1031	28
													15	1099	28
													19	1099	28
													19	1263	28
													22	1263	28
													22	1263	28
													24	1486	28
													24	1486	28
													25	1486	28
													26	1595	28
													25	1595	28
													23	1477	28
													22	1477	28
													20	1294	28
													20	1294	28
													20	1294	28
													23	1393	28
													23	1393	28
													23	1512	28
													24	1512	28
													24	820	28
													21	820	28
													21	914	28
													20	914	28
													20	914	28
													22	1378	28
													22	1378	28
													24	1378	28
													24	1518	28
													24	1518	28
													25	1527	28
													20	1527	28
													8	772	28
													2	772	28
													2	772	28
													3	1891	28
													5	1891	28
													5	1891	28
													4	760	28
													2	760	28
													2	686	28
													1	686	28
													1	685	28
													1	685	28
													0	710	28
													0	710	28
													1	710	28
													1	692	28
													1	692	28
													0	744	28
													0	744	28
													0	932	28
													0	932	28
													0	932	28
													0	828	28
													0	828	28
													0	1514	27
													2	1514	27
													2	1514	27
													0	780	27
													0	780	27
													0	773	27
													1	773	27
													1	773	27
													0	887	27
													0	887	27
													0	887	27
													0	770	27
													0	770	27
													0	748	27
													0	748	27
													0	748	27
													0	894	27
													0	894	27
													0	894	27
													0	790	27
													0	790	27
													0	738	27
													0	738	27
													0	829	27
													0	829	27
													0	829	27
													0	730	27
													0	730	27
													0	730	27
													0	750	27
													0	750	27
													1	862	27
													1	862	27
													0	828	27
													0	828	27
													0	781	27
													0	768	27

[truncated: 5 more sheets: Trip 9, Trip 10, Trip 11, Trip 12, Overall]
