# Supplementary material for: An experimental study to investigate typical temperature conditions in fuel tanks of European vehicles
Source: Environ Sci Pollut Res Int. 2019 Apr 25;26(17):17608–22. doi: 10.1007/s11356-019-04985-7 (PMC6546669; doi:10.1007/s11356-019-04985-7)
Supplement: Supplementary file 2 — (XLSX 759 kb) [file 11356_2019_4985_MOESM2_ESM.xlsx]

## Sheet: Continuous
Date	Time	Temperature (°C)
2017-07-05 15:06:01	2017-07-05 15:06:01	29.93
2017-07-05 15:07:01	2017-07-05 15:07:01	29.93
2017-07-05 15:08:01	2017-07-05 15:08:01	29.95
2017-07-05 15:09:01	2017-07-05 15:09:01	29.95
2017-07-05 15:10:01	2017-07-05 15:10:01	29.96
2017-07-05 15:11:01	2017-07-05 15:11:01	29.97
2017-07-05 15:12:01	2017-07-05 15:12:01	29.98
2017-07-05 15:13:01	2017-07-05 15:13:01	29.99
2017-07-05 15:14:01	2017-07-05 15:14:01	30
2017-07-05 15:15:01	2017-07-05 15:15:01	30.01
2017-07-05 15:16:01	2017-07-05 15:16:01	30.02
2017-07-05 15:17:01	2017-07-05 15:17:01	30.03
2017-07-05 15:18:01	2017-07-05 15:18:01	30.04
2017-07-05 15:19:01	2017-07-05 15:19:01	30.06
2017-07-05 15:20:01	2017-07-05 15:20:01	30.06
2017-07-05 15:21:01	2017-07-05 15:21:01	30.07
2017-07-05 15:22:01	2017-07-05 15:22:01	30.08
2017-07-05 15:23:01	2017-07-05 15:23:01	30.09
2017-07-05 15:24:01	2017-07-05 15:24:01	30.1
2017-07-05 15:25:01	2017-07-05 15:25:01	30.11
2017-07-05 15:26:01	2017-07-05 15:26:01	30.11
2017-07-05 15:27:01	2017-07-05 15:27:01	30.12
2017-07-05 15:28:01	2017-07-05 15:28:01	30.13
2017-07-05 15:29:01	2017-07-05 15:29:01	30.14
2017-07-05 15:30:01	2017-07-05 15:30:01	30.16
2017-07-05 15:31:01	2017-07-05 15:31:01	30.16
2017-07-05 15:32:01	2017-07-05 15:32:01	30.18
2017-07-05 15:33:01	2017-07-05 15:33:01	30.19
2017-07-05 15:34:01	2017-07-05 15:34:01	30.2
2017-07-05 15:35:01	2017-07-05 15:35:01	30.21
2017-07-05 15:36:01	2017-07-05 15:36:01	30.23
2017-07-05 15:37:01	2017-07-05 15:37:01	30.23
2017-07-05 15:38:01	2017-07-05 15:38:01	30.25
2017-07-05 15:39:01	2017-07-05 15:39:01	30.26
2017-07-05 15:40:01	2017-07-05 15:40:01	30.28
2017-07-05 15:41:01	2017-07-05 15:41:01	30.29
2017-07-05 15:42:01	2017-07-05 15:42:01	30.3
2017-07-05 15:43:01	2017-07-05 15:43:01	30.31
2017-07-05 15:44:01	2017-07-05 15:44:01	30.32
2017-07-05 15:45:01	2017-07-05 15:45:01	30.33
2017-07-05 15:46:01	2017-07-05 15:46:01	30.34
2017-07-05 15:47:01	2017-07-05 15:47:01	30.35
2017-07-05 15:48:01	2017-07-05 15:48:01	30.36
2017-07-05 15:49:01	2017-07-05 15:49:01	30.37
2017-07-05 15:50:01	2017-07-05 15:50:01	30.38
2017-07-05 15:51:01	2017-07-05 15:51:01	30.39
2017-07-05 15:52:01	2017-07-05 15:52:01	30.4
2017-07-05 15:53:01	2017-07-05 15:53:01	30.41
2017-07-05 15:54:01	2017-07-05 15:54:01	30.42
2017-07-05 15:55:01	2017-07-05 15:55:01	30.43
2017-07-05 15:56:01	2017-07-05 15:56:01	30.44
2017-07-05 15:57:01	2017-07-05 15:57:01	30.45
2017-07-05 15:58:01	2017-07-05 15:58:01	30.46
2017-07-05 15:59:01	2017-07-05 15:59:01	30.47
2017-07-05 16:00:01	2017-07-05 16:00:01	30.49
2017-07-05 16:01:01	2017-07-05 16:01:01	30.49
2017-07-05 16:02:01	2017-07-05 16:02:01	30.51
2017-07-05 16:03:01	2017-07-05 16:03:01	30.51
2017-07-05 16:04:01	2017-07-05 16:04:01	30.52
2017-07-05 16:05:01	2017-07-05 16:05:01	30.54
2017-07-05 16:06:01	2017-07-05 16:06:01	30.55
2017-07-05 16:07:01	2017-07-05 16:07:01	30.56
2017-07-05 16:08:01	2017-07-05 16:08:01	30.57
2017-07-05 16:09:01	2017-07-05 16:09:01	30.58
2017-07-05 16:10:01	2017-07-05 16:10:01	30.59
2017-07-05 16:11:01	2017-07-05 16:11:01	30.6
2017-07-05 16:12:01	2017-07-05 16:12:01	30.61
2017-07-05 16:13:01	2017-07-05 16:13:01	30.62
2017-07-05 16:14:01	2017-07-05 16:14:01	30.63
2017-07-05 16:15:01	2017-07-05 16:15:01	30.64
2017-07-05 16:16:01	2017-07-05 16:16:01	30.65
2017-07-05 16:17:01	2017-07-05 16:17:01	30.66
2017-07-05 16:18:01	2017-07-05 16:18:01	30.67
2017-07-05 16:19:01	2017-07-05 16:19:01	30.68
2017-07-05 16:20:01	2017-07-05 16:20:01	30.69
2017-07-05 16:21:01	2017-07-05 16:21:01	30.7
2017-07-05 16:22:01	2017-07-05 16:22:01	30.71
2017-07-05 16:23:01	2017-07-05 16:23:01	30.72
2017-07-05 16:24:01	2017-07-05 16:24:01	30.74
2017-07-05 16:25:01	2017-07-05 16:25:01	30.75
2017-07-05 16:26:01	2017-07-05 16:26:01	30.76
2017-07-05 16:27:01	2017-07-05 16:27:01	30.77
2017-07-05 16:28:01	2017-07-05 16:28:01	30.78
2017-07-05 16:29:01	2017-07-05 16:29:01	30.79
2017-07-05 16:30:01	2017-07-05 16:30:01	30.8
2017-07-05 16:31:01	2017-07-05 16:31:01	30.98
2017-07-05 16:32:01	2017-07-05 16:32:01	31.11
2017-07-05 16:33:01	2017-07-05 16:33:01	31.24
2017-07-05 16:34:01	2017-07-05 16:34:01	31.42
2017-07-05 16:35:01	2017-07-05 16:35:01	31.6
2017-07-05 16:36:01	2017-07-05 16:36:01	31.75
2017-07-05 16:37:01	2017-07-05 16:37:01	32
2017-07-05 16:38:01	2017-07-05 16:38:01	32.29
2017-07-05 16:39:01	2017-07-05 16:39:01	32.53
2017-07-05 16:40:01	2017-07-05 16:40:01	32.87
2017-07-05 16:41:01	2017-07-05 16:41:01	33.17
2017-07-05 16:42:01	2017-07-05 16:42:01	33.44
2017-07-05 16:43:01	2017-07-05 16:43:01	33.78
2017-07-05 16:44:01	2017-07-05 16:44:01	34.07
2017-07-05 16:45:01	2017-07-05 16:45:01	34.2
2017-07-05 16:46:01	2017-07-05 16:46:01	34.22
2017-07-05 16:47:01	2017-07-05 16:47:01	34.25
2017-07-05 16:48:01	2017-07-05 16:48:01	34.28
2017-07-05 16:49:01	2017-07-05 16:49:01	34.28
2017-07-05 16:50:01	2017-07-05 16:50:01	34.29
2017-07-05 16:51:01	2017-07-05 16:51:01	34.3
2017-07-05 16:52:01	2017-07-05 16:52:01	34.33
2017-07-05 16:53:01	2017-07-05 16:53:01	34.34
2017-07-05 16:54:01	2017-07-05 16:54:01	34.42
2017-07-05 16:55:01	2017-07-05 16:55:01	34.78
2017-07-05 16:56:01	2017-07-05 16:56:01	35.04
2017-07-05 16:57:01	2017-07-05 16:57:01	35.37
2017-07-05 16:58:01	2017-07-05 16:58:01	35.65
2017-07-05 16:59:01	2017-07-05 16:59:01	35.96
2017-07-05 17:00:01	2017-07-05 17:00:01	36.25
2017-07-05 17:01:01	2017-07-05 17:01:01	36.51
2017-07-05 17:02:01	2017-07-05 17:02:01	36.55
2017-07-05 17:03:01	2017-07-05 17:03:01	36.69
2017-07-05 17:04:01	2017-07-05 17:04:01	36.69
2017-07-05 17:05:01	2017-07-05 17:05:01	36.69
2017-07-05 17:06:01	2017-07-05 17:06:01	36.69
2017-07-05 17:07:01	2017-07-05 17:07:01	36.73
2017-07-05 17:08:01	2017-07-05 17:08:01	36.72
2017-07-05 17:09:01	2017-07-05 17:09:01	36.75
2017-07-05 17:10:01	2017-07-05 17:10:01	36.74
2017-07-05 17:11:01	2017-07-05 17:11:01	36.74
2017-07-05 17:12:01	2017-07-05 17:12:01	36.75
2017-07-05 17:13:01	2017-07-05 17:13:01	36.76
2017-07-05 17:14:01	2017-07-05 17:14:01	36.77
2017-07-05 17:15:01	2017-07-05 17:15:01	36.78
2017-07-05 17:16:01	2017-07-05 17:16:01	36.78
2017-07-05 17:17:01	2017-07-05 17:17:01	36.79
2017-07-05 17:18:01	2017-07-05 17:18:01	36.79
2017-07-05 17:19:01	2017-07-05 17:19:01	36.79
2017-07-05 17:20:01	2017-07-05 17:20:01	36.79
2017-07-05 17:21:01	2017-07-05 17:21:01	36.79
2017-07-05 17:22:01	2017-07-05 17:22:01	36.79
2017-07-05 17:23:01	2017-07-05 17:23:01	36.79
2017-07-05 17:24:01	2017-07-05 17:24:01	36.79
2017-07-05 17:25:01	2017-07-05 17:25:01	36.78
2017-07-05 17:26:01	2017-07-05 17:26:01	36.78
2017-07-05 17:27:01	2017-07-05 17:27:01	36.78
2017-07-05 17:28:01	2017-07-05 17:28:01	36.78
2017-07-05 17:29:01	2017-07-05 17:29:01	36.77
2017-07-05 17:30:01	2017-07-05 17:30:01	36.76
2017-07-05 17:31:01	2017-07-05 17:31:01	36.76
2017-07-05 17:32:01	2017-07-05 17:32:01	36.75
2017-07-05 17:33:01	2017-07-05 17:33:01	36.75
2017-07-05 17:34:01	2017-07-05 17:34:01	36.74
2017-07-05 17:35:01	2017-07-05 17:35:01	36.73
2017-07-05 17:36:01	2017-07-05 17:36:01	36.72
2017-07-05 17:37:01	2017-07-05 17:37:01	36.71
2017-07-05 17:38:01	2017-07-05 17:38:01	36.7
2017-07-05 17:39:01	2017-07-05 17:39:01	36.7
2017-07-05 17:40:01	2017-07-05 17:40:01	36.69
2017-07-05 17:41:01	2017-07-05 17:41:01	36.68
2017-07-05 17:42:01	2017-07-05 17:42:01	36.67
2017-07-05 17:43:01	2017-07-05 17:43:01	36.66
2017-07-05 17:44:01	2017-07-05 17:44:01	36.65
2017-07-05 17:45:01	2017-07-05 17:45:01	36.65
2017-07-05 17:46:01	2017-07-05 17:46:01	36.56
2017-07-05 17:47:01	2017-07-05 17:47:01	36.62
2017-07-05 17:48:01	2017-07-05 17:48:01	36.66
2017-07-05 17:49:01	2017-07-05 17:49:01	36.84
2017-07-05 17:50:01	2017-07-05 17:50:01	37.05
2017-07-05 17:51:01	2017-07-05 17:51:01	37.16
2017-07-05 17:52:01	2017-07-05 17:52:01	37.35
2017-07-05 17:53:01	2017-07-05 17:53:01	37.41
2017-07-05 17:54:01	2017-07-05 17:54:01	37.4
2017-07-05 17:55:01	2017-07-05 17:55:01	37.41
2017-07-05 17:56:01	2017-07-05 17:56:01	37.41
2017-07-05 17:57:01	2017-07-05 17:57:01	37.41
2017-07-05 17:58:01	2017-07-05 17:58:01	37.41
2017-07-05 17:59:01	2017-07-05 17:59:01	37.41
2017-07-05 18:00:01	2017-07-05 18:00:01	37.4
2017-07-05 18:01:01	2017-07-05 18:01:01	37.39
2017-07-05 18:02:01	2017-07-05 18:02:01	37.39
2017-07-05 18:03:01	2017-07-05 18:03:01	37.39
2017-07-05 18:04:01	2017-07-05 18:04:01	37.38
2017-07-05 18:05:01	2017-07-05 18:05:01	37.38
2017-07-05 18:06:01	2017-07-05 18:06:01	37.37
2017-07-05 18:07:01	2017-07-05 18:07:01	37.36
2017-07-05 18:08:01	2017-07-05 18:08:01	37.34
2017-07-05 18:09:01	2017-07-05 18:09:01	37.33
2017-07-05 18:10:01	2017-07-05 18:10:01	37.32
2017-07-05 18:11:01	2017-07-05 18:11:01	37.3
2017-07-05 18:12:01	2017-07-05 18:12:01	37.29
2017-07-05 18:13:01	2017-07-05 18:13:01	37.27
2017-07-05 18:14:01	2017-07-05 18:14:01	37.26
2017-07-05 18:15:01	2017-07-05 18:15:01	37.24
2017-07-05 18:16:01	2017-07-05 18:16:01	37.22
2017-07-05 18:17:01	2017-07-05 18:17:01	37.2
2017-07-05 18:18:01	2017-07-05 18:18:01	37.18
2017-07-05 18:19:01	2017-07-05 18:19:01	37.16
2017-07-05 18:20:01	2017-07-05 18:20:01	37.13
2017-07-05 18:21:01	2017-07-05 18:21:01	37.11
2017-07-05 18:22:01	2017-07-05 18:22:01	37.08
2017-07-05 18:23:01	2017-07-05 18:23:01	37.06
2017-07-05 18:24:01	2017-07-05 18:24:01	37.04
2017-07-05 18:25:01	2017-07-05 18:25:01	37.01
2017-07-05 18:26:01	2017-07-05 18:26:01	36.99
2017-07-05 18:27:01	2017-07-05 18:27:01	36.96
2017-07-05 18:28:01	2017-07-05 18:28:01	36.94
2017-07-05 18:29:01	2017-07-05 18:29:01	36.91
2017-07-05 18:30:01	2017-07-05 18:30:01	36.88
2017-07-05 18:31:01	2017-07-05 18:31:01	36.86
2017-07-05 18:32:01	2017-07-05 18:32:01	36.83
2017-07-05 18:33:01	2017-07-05 18:33:01	36.81
2017-07-05 18:34:01	2017-07-05 18:34:01	36.77
2017-07-05 18:35:01	2017-07-05 18:35:01	36.75
2017-07-05 18:36:01	2017-07-05 18:36:01	36.72
2017-07-05 18:37:01	2017-07-05 18:37:01	36.69
2017-07-05 18:38:01	2017-07-05 18:38:01	36.66
2017-07-05 18:39:01	2017-07-05 18:39:01	36.64
2017-07-05 18:40:01	2017-07-05 18:40:01	36.61
2017-07-05 18:41:01	2017-07-05 18:41:01	36.58
2017-07-05 18:42:01	2017-07-05 18:42:01	36.55
2017-07-05 18:43:01	2017-07-05 18:43:01	36.52
2017-07-05 18:44:01	2017-07-05 18:44:01	36.48
2017-07-05 18:45:01	2017-07-05 18:45:01	36.45
2017-07-05 18:46:01	2017-07-05 18:46:01	36.42
2017-07-05 18:47:01	2017-07-05 18:47:01	36.39
2017-07-05 18:48:01	2017-07-05 18:48:01	36.36
2017-07-05 18:49:01	2017-07-05 18:49:01	36.32
2017-07-05 18:50:01	2017-07-05 18:50:01	36.29
2017-07-05 18:51:01	2017-07-05 18:51:01	36.26
2017-07-05 18:52:01	2017-07-05 18:52:01	36.23
2017-07-05 18:53:01	2017-07-05 18:53:01	36.19
2017-07-05 18:54:01	2017-07-05 18:54:01	36.16
2017-07-05 18:55:01	2017-07-05 18:55:01	36.13
2017-07-05 18:56:01	2017-07-05 18:56:01	36.1
2017-07-05 18:57:01	2017-07-05 18:57:01	36.07
2017-07-05 18:58:01	2017-07-05 18:58:01	36.03
2017-07-05 18:59:01	2017-07-05 18:59:01	36
2017-07-05 19:00:01	2017-07-05 19:00:01	35.97
2017-07-05 19:01:01	2017-07-05 19:01:01	35.93
2017-07-05 19:02:01	2017-07-05 19:02:01	35.9
2017-07-05 19:03:01	2017-07-05 19:03:01	35.87
2017-07-05 19:04:01	2017-07-05 19:04:01	35.84
2017-07-05 19:05:01	2017-07-05 19:05:01	35.8
2017-07-05 19:06:01	2017-07-05 19:06:01	35.77
2017-07-05 19:07:01	2017-07-05 19:07:01	35.74
2017-07-05 19:08:01	2017-07-05 19:08:01	35.7
2017-07-05 19:09:01	2017-07-05 19:09:01	35.67
2017-07-05 19:10:01	2017-07-05 19:10:01	35.64
2017-07-05 19:11:01	2017-07-05 19:11:01	35.61
2017-07-05 19:12:01	2017-07-05 19:12:01	35.58
2017-07-05 19:13:01	2017-07-05 19:13:01	35.55
2017-07-05 19:14:01	2017-07-05 19:14:01	35.52
2017-07-05 19:15:01	2017-07-05 19:15:01	35.49
2017-07-05 19:16:01	2017-07-05 19:16:01	35.46
2017-07-05 19:17:01	2017-07-05 19:17:01	35.42
2017-07-05 19:18:01	2017-07-05 19:18:01	35.39
2017-07-05 19:19:01	2017-07-05 19:19:01	35.36
2017-07-05 19:20:01	2017-07-05 19:20:01	35.33
2017-07-05 19:21:01	2017-07-05 19:21:01	35.3
2017-07-05 19:22:01	2017-07-05 19:22:01	35.27
2017-07-05 19:23:01	2017-07-05 19:23:01	35.24
2017-07-05 19:24:01	2017-07-05 19:24:01	35.2
2017-07-05 19:25:01	2017-07-05 19:25:01	35.18
2017-07-05 19:26:01	2017-07-05 19:26:01	35.14
2017-07-05 19:27:01	2017-07-05 19:27:01	35.11
2017-07-05 19:28:01	2017-07-05 19:28:01	35.08
2017-07-05 19:29:01	2017-07-05 19:29:01	35.05
2017-07-05 19:30:01	2017-07-05 19:30:01	35.01
2017-07-05 19:31:01	2017-07-05 19:31:01	34.99
2017-07-05 19:32:01	2017-07-05 19:32:01	34.96
2017-07-05 19:33:01	2017-07-05 19:33:01	34.93
2017-07-05 19:34:01	2017-07-05 19:34:01	34.9
2017-07-05 19:35:01	2017-07-05 19:35:01	34.86
2017-07-05 19:36:01	2017-07-05 19:36:01	34.84
2017-07-05 19:37:01	2017-07-05 19:37:01	34.8
2017-07-05 19:38:01	2017-07-05 19:38:01	34.78
2017-07-05 19:39:01	2017-07-05 19:39:01	34.75
2017-07-05 19:40:01	2017-07-05 19:40:01	34.72
2017-07-05 19:41:01	2017-07-05 19:41:01	34.69
2017-07-05 19:42:01	2017-07-05 19:42:01	34.66
2017-07-05 19:43:01	2017-07-05 19:43:01	34.63
2017-07-05 19:44:01	2017-07-05 19:44:01	34.6
2017-07-05 19:45:01	2017-07-05 19:45:01	34.58
2017-07-05 19:46:01	2017-07-05 19:46:01	34.55
2017-07-05 19:47:01	2017-07-05 19:47:01	34.52
2017-07-05 19:48:01	2017-07-05 19:48:01	34.49
2017-07-05 19:49:01	2017-07-05 19:49:01	34.46
2017-07-05 19:50:01	2017-07-05 19:50:01	34.43
2017-07-05 19:51:01	2017-07-05 19:51:01	34.41
2017-07-05 19:52:01	2017-07-05 19:52:01	34.38
2017-07-05 19:53:01	2017-07-05 19:53:01	34.35
2017-07-05 19:54:01	2017-07-05 19:54:01	34.33
2017-07-05 19:55:01	2017-07-05 19:55:01	34.3
2017-07-05 19:56:01	2017-07-05 19:56:01	34.27
2017-07-05 19:57:01	2017-07-05 19:57:01	34.24
2017-07-05 19:58:01	2017-07-05 19:58:01	34.21
2017-07-05 19:59:01	2017-07-05 19:59:01	34.18
2017-07-05 20:00:01	2017-07-05 20:00:01	34.16
2017-07-05 20:01:01	2017-07-05 20:01:01	34.13
2017-07-05 20:02:01	2017-07-05 20:02:01	34.1
2017-07-05 20:03:01	2017-07-05 20:03:01	34.07
2017-07-05 20:04:01	2017-07-05 20:04:01	34.04
2017-07-05 20:05:01	2017-07-05 20:05:01	34.02
2017-07-05 20:06:01	2017-07-05 20:06:01	33.99
2017-07-05 20:07:01	2017-07-05 20:07:01	33.96
2017-07-05 20:08:01	2017-07-05 20:08:01	33.93
2017-07-05 20:09:01	2017-07-05 20:09:01	33.91
2017-07-05 20:10:01	2017-07-05 20:10:01	33.88
2017-07-05 20:11:01	2017-07-05 20:11:01	33.86
2017-07-05 20:12:01	2017-07-05 20:12:01	33.83
2017-07-05 20:13:01	2017-07-05 20:13:01	33.8
2017-07-05 20:14:01	2017-07-05 20:14:01	33.77
2017-07-05 20:15:01	2017-07-05 20:15:01	33.74
2017-07-05 20:16:01	2017-07-05 20:16:01	33.72
2017-07-05 20:17:01	2017-07-05 20:17:01	33.69
2017-07-05 20:18:01	2017-07-05 20:18:01	33.66
2017-07-05 20:19:01	2017-07-05 20:19:01	33.64
2017-07-05 20:20:01	2017-07-05 20:20:01	33.61
2017-07-05 20:21:01	2017-07-05 20:21:01	33.58
2017-07-05 20:22:01	2017-07-05 20:22:01	33.56
2017-07-05 20:23:01	2017-07-05 20:23:01	33.53
2017-07-05 20:24:01	2017-07-05 20:24:01	33.5
2017-07-05 20:25:01	2017-07-05 20:25:01	33.47
2017-07-05 20:26:01	2017-07-05 20:26:01	33.45
2017-07-05 20:27:01	2017-07-05 20:27:01	33.42
2017-07-05 20:28:01	2017-07-05 20:28:01	33.39
2017-07-05 20:29:01	2017-07-05 20:29:01	33.37
2017-07-05 20:30:01	2017-07-05 20:30:01	33.34
2017-07-05 20:31:01	2017-07-05 20:31:01	33.31
2017-07-05 20:32:01	2017-07-05 20:32:01	33.28
2017-07-05 20:33:01	2017-07-05 20:33:01	33.26
2017-07-05 20:34:01	2017-07-05 20:34:01	33.23
2017-07-05 20:35:01	2017-07-05 20:35:01	33.2
2017-07-05 20:36:01	2017-07-05 20:36:01	33.17
2017-07-05 20:37:01	2017-07-05 20:37:01	33.15
2017-07-05 20:38:01	2017-07-05 20:38:01	33.12
2017-07-05 20:39:01	2017-07-05 20:39:01	33.09
2017-07-05 20:40:01	2017-07-05 20:40:01	33.07
2017-07-05 20:41:01	2017-07-05 20:41:01	33.04
2017-07-05 20:42:01	2017-07-05 20:42:01	33.02
2017-07-05 20:43:01	2017-07-05 20:43:01	32.99
2017-07-05 20:44:01	2017-07-05 20:44:01	32.96
2017-07-05 20:45:01	2017-07-05 20:45:01	32.93
2017-07-05 20:46:01	2017-07-05 20:46:01	32.91
2017-07-05 20:47:01	2017-07-05 20:47:01	32.88
2017-07-05 20:48:01	2017-07-05 20:48:01	32.85
2017-07-05 20:49:01	2017-07-05 20:49:01	32.83
2017-07-05 20:50:01	2017-07-05 20:50:01	32.8
2017-07-05 20:51:01	2017-07-05 20:51:01	32.77
2017-07-05 20:52:01	2017-07-05 20:52:01	32.75
2017-07-05 20:53:01	2017-07-05 20:53:01	32.73
2017-07-05 20:54:01	2017-07-05 20:54:01	32.7
2017-07-05 20:55:01	2017-07-05 20:55:01	32.68
2017-07-05 20:56:01	2017-07-05 20:56:01	32.65
2017-07-05 20:57:01	2017-07-05 20:57:01	32.62
2017-07-05 20:58:01	2017-07-05 20:58:01	32.6
2017-07-05 20:59:01	2017-07-05 20:59:01	32.57
2017-07-05 21:00:01	2017-07-05 21:00:01	32.55
2017-07-05 21:01:01	2017-07-05 21:01:01	32.52
2017-07-05 21:02:01	2017-07-05 21:02:01	32.5
2017-07-05 21:03:01	2017-07-05 21:03:01	32.47
2017-07-05 21:04:01	2017-07-05 21:04:01	32.44
2017-07-05 21:05:01	2017-07-05 21:05:01	32.42
2017-07-05 21:06:01	2017-07-05 21:06:01	32.39
2017-07-05 21:07:01	2017-07-05 21:07:01	32.37
2017-07-05 21:08:01	2017-07-05 21:08:01	32.35
2017-07-05 21:09:01	2017-07-05 21:09:01	32.32
2017-07-05 21:10:01	2017-07-05 21:10:01	32.29
2017-07-05 21:11:01	2017-07-05 21:11:01	32.27
2017-07-05 21:12:01	2017-07-05 21:12:01	32.25
2017-07-05 21:13:01	2017-07-05 21:13:01	32.22
2017-07-05 21:14:01	2017-07-05 21:14:01	32.19
2017-07-05 21:15:01	2017-07-05 21:15:01	32.17
2017-07-05 21:16:01	2017-07-05 21:16:01	32.14
2017-07-05 21:17:01	2017-07-05 21:17:01	32.12
2017-07-05 21:18:01	2017-07-05 21:18:01	32.09
2017-07-05 21:19:01	2017-07-05 21:19:01	32.07
2017-07-05 21:20:01	2017-07-05 21:20:01	32.04
2017-07-05 21:21:01	2017-07-05 21:21:01	32.02
2017-07-05 21:22:01	2017-07-05 21:22:01	31.99
2017-07-05 21:23:01	2017-07-05 21:23:01	31.97
2017-07-05 21:24:01	2017-07-05 21:24:01	31.94
2017-07-05 21:25:01	2017-07-05 21:25:01	31.92
2017-07-05 21:26:01	2017-07-05 21:26:01	31.89
2017-07-05 21:27:01	2017-07-05 21:27:01	31.87
2017-07-05 21:28:01	2017-07-05 21:28:01	31.84
2017-07-05 21:29:01	2017-07-05 21:29:01	31.82
2017-07-05 21:30:01	2017-07-05 21:30:01	31.79
2017-07-05 21:31:01	2017-07-05 21:31:01	31.77
2017-07-05 21:32:01	2017-07-05 21:32:01	31.75
2017-07-05 21:33:01	2017-07-05 21:33:01	31.72
2017-07-05 21:34:01	2017-07-05 21:34:01	31.7
2017-07-05 21:35:01	2017-07-05 21:35:01	31.68
2017-07-05 21:36:01	2017-07-05 21:36:01	31.65
2017-07-05 21:37:01	2017-07-05 21:37:01	31.63
2017-07-05 21:38:01	2017-07-05 21:38:01	31.6
2017-07-05 21:39:01	2017-07-05 21:39:01	31.58
2017-07-05 21:40:01	2017-07-05 21:40:01	31.56
2017-07-05 21:41:01	2017-07-05 21:41:01	31.53
2017-07-05 21:42:01	2017-07-05 21:42:01	31.5
2017-07-05 21:43:01	2017-07-05 21:43:01	31.47
2017-07-05 21:44:01	2017-07-05 21:44:01	31.45
2017-07-05 21:45:01	2017-07-05 21:45:01	31.43
2017-07-05 21:46:01	2017-07-05 21:46:01	31.4
2017-07-05 21:47:01	2017-07-05 21:47:01	31.38
2017-07-05 21:48:01	2017-07-05 21:48:01	31.36
2017-07-05 21:49:01	2017-07-05 21:49:01	31.34
2017-07-05 21:50:01	2017-07-05 21:50:01	31.31
2017-07-05 21:51:01	2017-07-05 21:51:01	31.29
2017-07-05 21:52:01	2017-07-05 21:52:01	31.26
2017-07-05 21:53:01	2017-07-05 21:53:01	31.24
2017-07-05 21:54:01	2017-07-05 21:54:01	31.22
2017-07-05 21:55:01	2017-07-05 21:55:01	31.2
2017-07-05 21:56:01	2017-07-05 21:56:01	31.17
2017-07-05 21:57:01	2017-07-05 21:57:01	31.15
2017-07-05 21:58:01	2017-07-05 21:58:01	31.12
2017-07-05 21:59:01	2017-07-05 21:59:01	31.1
2017-07-05 22:00:01	2017-07-05 22:00:01	31.08
2017-07-05 22:01:01	2017-07-05 22:01:01	31.05
2017-07-05 22:02:01	2017-07-05 22:02:01	31.02
2017-07-05 22:03:01	2017-07-05 22:03:01	31
2017-07-05 22:04:01	2017-07-05 22:04:01	30.98
2017-07-05 22:05:01	2017-07-05 22:05:01	30.96
2017-07-05 22:06:01	2017-07-05 22:06:01	30.94
2017-07-05 22:07:01	2017-07-05 22:07:01	30.92
2017-07-05 22:08:01	2017-07-05 22:08:01	30.89
2017-07-05 22:09:01	2017-07-05 22:09:01	30.87
2017-07-05 22:10:01	2017-07-05 22:10:01	30.85
2017-07-05 22:11:01	2017-07-05 22:11:01	30.83
2017-07-05 22:12:01	2017-07-05 22:12:01	30.8
2017-07-05 22:13:01	2017-07-05 22:13:01	30.78
2017-07-05 22:14:01	2017-07-05 22:14:01	30.76
2017-07-05 22:15:01	2017-07-05 22:15:01	30.74
2017-07-05 22:16:01	2017-07-05 22:16:01	30.72
2017-07-05 22:17:01	2017-07-05 22:17:01	30.69
2017-07-05 22:18:01	2017-07-05 22:18:01	30.67
2017-07-05 22:19:01	2017-07-05 22:19:01	30.65
2017-07-05 22:20:01	2017-07-05 22:20:01	30.63
2017-07-05 22:21:01	2017-07-05 22:21:01	30.6
2017-07-05 22:22:01	2017-07-05 22:22:01	30.58
2017-07-05 22:23:01	2017-07-05 22:23:01	30.56
2017-07-05 22:24:01	2017-07-05 22:24:01	30.54
2017-07-05 22:25:01	2017-07-05 22:25:01	30.52
2017-07-05 22:26:01	2017-07-05 22:26:01	30.5
2017-07-05 22:27:01	2017-07-05 22:27:01	30.47
2017-07-05 22:28:01	2017-07-05 22:28:01	30.46
2017-07-05 22:29:01	2017-07-05 22:29:01	30.43
2017-07-05 22:30:01	2017-07-05 22:30:01	30.41
2017-07-05 22:31:01	2017-07-05 22:31:01	30.39
2017-07-05 22:32:01	2017-07-05 22:32:01	30.37
2017-07-05 22:33:01	2017-07-05 22:33:01	30.35
2017-07-05 22:34:01	2017-07-05 22:34:01	30.32
2017-07-05 22:35:01	2017-07-05 22:35:01	30.3
2017-07-05 22:36:01	2017-07-05 22:36:01	30.28
2017-07-05 22:37:01	2017-07-05 22:37:01	30.26
2017-07-05 22:38:01	2017-07-05 22:38:01	30.25
2017-07-05 22:39:01	2017-07-05 22:39:01	30.22
2017-07-05 22:40:01	2017-07-05 22:40:01	30.2
2017-07-05 22:41:01	2017-07-05 22:41:01	30.18
2017-07-05 22:42:01	2017-07-05 22:42:01	30.16
2017-07-05 22:43:01	2017-07-05 22:43:01	30.14
2017-07-05 22:44:01	2017-07-05 22:44:01	30.12
2017-07-05 22:45:01	2017-07-05 22:45:01	30.1
2017-07-05 22:46:01	2017-07-05 22:46:01	30.08
2017-07-05 22:47:01	2017-07-05 22:47:01	30.05
2017-07-05 22:48:01	2017-07-05 22:48:01	30.04
2017-07-05 22:49:01	2017-07-05 22:49:01	30.01
2017-07-05 22:50:01	2017-07-05 22:50:01	30
2017-07-05 22:51:01	2017-07-05 22:51:01	29.98
2017-07-05 22:52:01	2017-07-05 22:52:01	29.95
2017-07-05 22:53:01	2017-07-05 22:53:01	29.93
2017-07-05 22:54:01	2017-07-05 22:54:01	29.91
2017-07-05 22:55:01	2017-07-05 22:55:01	29.9
2017-07-05 22:56:01	2017-07-05 22:56:01	29.88
2017-07-05 22:57:01	2017-07-05 22:57:01	29.86
2017-07-05 22:58:01	2017-07-05 22:58:01	29.84
2017-07-05 22:59:01	2017-07-05 22:59:01	29.82
2017-07-05 23:00:01	2017-07-05 23:00:01	29.8
2017-07-05 23:01:01	2017-07-05 23:01:01	29.78
2017-07-05 23:02:01	2017-07-05 23:02:01	29.76
2017-07-05 23:03:01	2017-07-05 23:03:01	29.75
2017-07-05 23:04:01	2017-07-05 23:04:01	29.73
2017-07-05 23:05:01	2017-07-05 23:05:01	29.71
2017-07-05 23:06:01	2017-07-05 23:06:01	29.69
2017-07-05 23:07:01	2017-07-05 23:07:01	29.68
2017-07-05 23:08:01	2017-07-05 23:08:01	29.66
2017-07-05 23:09:01	2017-07-05 23:09:01	29.63
2017-07-05 23:10:01	2017-07-05 23:10:01	29.62
2017-07-05 23:11:01	2017-07-05 23:11:01	29.6
2017-07-05 23:12:01	2017-07-05 23:12:01	29.58
2017-07-05 23:13:01	2017-07-05 23:13:01	29.56
2017-07-05 23:14:01	2017-07-05 23:14:01	29.55
2017-07-05 23:15:01	2017-07-05 23:15:01	29.52
2017-07-05 23:16:01	2017-07-05 23:16:01	29.51
2017-07-05 23:17:01	2017-07-05 23:17:01	29.49
2017-07-05 23:18:01	2017-07-05 23:18:01	29.47
2017-07-05 23:19:01	2017-07-05 23:19:01	29.46
2017-07-05 23:20:01	2017-07-05 23:20:01	29.44
2017-07-05 23:21:01	2017-07-05 23:21:01	29.42
2017-07-05 23:22:01	2017-07-05 23:22:01	29.4
2017-07-05 23:23:01	2017-07-05 23:23:01	29.39
2017-07-05 23:24:01	2017-07-05 23:24:01	29.37
2017-07-05 23:25:01	2017-07-05 23:25:01	29.35
2017-07-05 23:26:01	2017-07-05 23:26:01	29.33
2017-07-05 23:27:01	2017-07-05 23:27:01	29.31
2017-07-05 23:28:01	2017-07-05 23:28:01	29.3
2017-07-05 23:29:01	2017-07-05 23:29:01	29.28
2017-07-05 23:30:01	2017-07-05 23:30:01	29.26
2017-07-05 23:31:01	2017-07-05 23:31:01	29.24
2017-07-05 23:32:01	2017-07-05 23:32:01	29.23
2017-07-05 23:33:01	2017-07-05 23:33:01	29.21
2017-07-05 23:34:01	2017-07-05 23:34:01	29.19
2017-07-05 23:35:01	2017-07-05 23:35:01	29.17
2017-07-05 23:36:01	2017-07-05 23:36:01	29.16
2017-07-05 23:37:01	2017-07-05 23:37:01	29.14
2017-07-05 23:38:01	2017-07-05 23:38:01	29.12
2017-07-05 23:39:01	2017-07-05 23:39:01	29.11
2017-07-05 23:40:01	2017-07-05 23:40:01	29.09
2017-07-05 23:41:01	2017-07-05 23:41:01	29.07
2017-07-05 23:42:01	2017-07-05 23:42:01	29.06
2017-07-05 23:43:01	2017-07-05 23:43:01	29.04
2017-07-05 23:44:01	2017-07-05 23:44:01	29.02
2017-07-05 23:45:01	2017-07-05 23:45:01	29
2017-07-05 23:46:01	2017-07-05 23:46:01	28.99
2017-07-05 23:47:01	2017-07-05 23:47:01	28.97
2017-07-05 23:48:01	2017-07-05 23:48:01	28.95
2017-07-05 23:49:01	2017-07-05 23:49:01	28.93
2017-07-05 23:50:01	2017-07-05 23:50:01	28.92
2017-07-05 23:51:01	2017-07-05 23:51:01	28.9
2017-07-05 23:52:01	2017-07-05 23:52:01	28.89
2017-07-05 23:53:01	2017-07-05 23:53:01	28.87
2017-07-05 23:54:01	2017-07-05 23:54:01	28.85
2017-07-05 23:55:01	2017-07-05 23:55:01	28.83
2017-07-05 23:56:01	2017-07-05 23:56:01	28.82
2017-07-05 23:57:01	2017-07-05 23:57:01	28.8
2017-07-05 23:58:01	2017-07-05 23:58:01	28.79
2017-07-05 23:59:01	2017-07-05 23:59:01	28.77
2017-07-06 00:00:01	2017-07-06 00:00:01	28.75
2017-07-06 00:01:01	2017-07-06 00:01:01	28.74
2017-07-06 00:02:01	2017-07-06 00:02:01	28.73
2017-07-06 00:03:01	2017-07-06 00:03:01	28.71
2017-07-06 00:04:01	2017-07-06 00:04:01	28.69
2017-07-06 00:05:01	2017-07-06 00:05:01	28.68
2017-07-06 00:06:01	2017-07-06 00:06:01	28.66
2017-07-06 00:07:01	2017-07-06 00:07:01	28.65
2017-07-06 00:08:01	2017-07-06 00:08:01	28.63
2017-07-06 00:09:01	2017-07-06 00:09:01	28.62
2017-07-06 00:10:01	2017-07-06 00:10:01	28.6
2017-07-06 00:11:01	2017-07-06 00:11:01	28.58
2017-07-06 00:12:01	2017-07-06 00:12:01	28.57
2017-07-06 00:13:01	2017-07-06 00:13:01	28.55
2017-07-06 00:14:01	2017-07-06 00:14:01	28.54
2017-07-06 00:15:01	2017-07-06 00:15:01	28.52
2017-07-06 00:16:01	2017-07-06 00:16:01	28.51
2017-07-06 00:17:01	2017-07-06 00:17:01	28.49
2017-07-06 00:18:01	2017-07-06 00:18:01	28.48
2017-07-06 00:19:01	2017-07-06 00:19:01	28.47
2017-07-06 00:20:01	2017-07-06 00:20:01	28.45
2017-07-06 00:21:01	2017-07-06 00:21:01	28.44
2017-07-06 00:22:01	2017-07-06 00:22:01	28.42
2017-07-06 00:23:01	2017-07-06 00:23:01	28.41
2017-07-06 00:24:01	2017-07-06 00:24:01	28.39
2017-07-06 00:25:01	2017-07-06 00:25:01	28.38
2017-07-06 00:26:01	2017-07-06 00:26:01	28.36
2017-07-06 00:27:01	2017-07-06 00:27:01	28.35
2017-07-06 00:28:01	2017-07-06 00:28:01	28.33
2017-07-06 00:29:01	2017-07-06 00:29:01	28.32
2017-07-06 00:30:01	2017-07-06 00:30:01	28.3
2017-07-06 00:31:01	2017-07-06 00:31:01	28.29
2017-07-06 00:32:01	2017-07-06 00:32:01	28.28
2017-07-06 00:33:01	2017-07-06 00:33:01	28.26
2017-07-06 00:34:01	2017-07-06 00:34:01	28.24
2017-07-06 00:35:01	2017-07-06 00:35:01	28.23
2017-07-06 00:36:01	2017-07-06 00:36:01	28.21
2017-07-06 00:37:01	2017-07-06 00:37:01	28.2
2017-07-06 00:38:01	2017-07-06 00:38:01	28.19
2017-07-06 00:39:01	2017-07-06 00:39:01	28.17
2017-07-06 00:40:01	2017-07-06 00:40:01	28.16
2017-07-06 00:41:01	2017-07-06 00:41:01	28.14
2017-07-06 00:42:01	2017-07-06 00:42:01	28.13
2017-07-06 00:43:01	2017-07-06 00:43:01	28.11
2017-07-06 00:44:01	2017-07-06 00:44:01	28.1
2017-07-06 00:45:01	2017-07-06 00:45:01	28.09
2017-07-06 00:46:01	2017-07-06 00:46:01	28.07
2017-07-06 00:47:01	2017-07-06 00:47:01	28.06
2017-07-06 00:48:01	2017-07-06 00:48:01	28.05
2017-07-06 00:49:01	2017-07-06 00:49:01	28.03
2017-07-06 00:50:01	2017-07-06 00:50:01	28.02
2017-07-06 00:51:01	2017-07-06 00:51:01	28
2017-07-06 00:52:01	2017-07-06 00:52:01	27.99
2017-07-06 00:53:01	2017-07-06 00:53:01	27.97
2017-07-06 00:54:01	2017-07-06 00:54:01	27.96
2017-07-06 00:55:01	2017-07-06 00:55:01	27.95
2017-07-06 00:56:01	2017-07-06 00:56:01	27.93
2017-07-06 00:57:01	2017-07-06 00:57:01	27.92
2017-07-06 00:58:01	2017-07-06 00:58:01	27.91
2017-07-06 00:59:01	2017-07-06 00:59:01	27.89
2017-07-06 01:00:01	2017-07-06 01:00:01	27.88
2017-07-06 01:01:01	2017-07-06 01:01:01	27.86
2017-07-06 01:02:01	2017-07-06 01:02:01	27.85
2017-07-06 01:03:01	2017-07-06 01:03:01	27.84
2017-07-06 01:04:01	2017-07-06 01:04:01	27.82
2017-07-06 01:05:01	2017-07-06 01:05:01	27.81
2017-07-06 01:06:01	2017-07-06 01:06:01	27.8
2017-07-06 01:07:01	2017-07-06 01:07:01	27.78
2017-07-06 01:08:01	2017-07-06 01:08:01	27.77
2017-07-06 01:09:01	2017-07-06 01:09:01	27.76
2017-07-06 01:10:01	2017-07-06 01:10:01	27.75
2017-07-06 01:11:01	2017-07-06 01:11:01	27.73
2017-07-06 01:12:01	2017-07-06 01:12:01	27.72
2017-07-06 01:13:01	2017-07-06 01:13:01	27.71
2017-07-06 01:14:01	2017-07-06 01:14:01	27.69
2017-07-06 01:15:01	2017-07-06 01:15:01	27.68
2017-07-06 01:16:01	2017-07-06 01:16:01	27.67
2017-07-06 01:17:01	2017-07-06 01:17:01	27.66
2017-07-06 01:18:01	2017-07-06 01:18:01	27.64
2017-07-06 01:19:01	2017-07-06 01:19:01	27.63
2017-07-06 01:20:01	2017-07-06 01:20:01	27.61
2017-07-06 01:21:01	2017-07-06 01:21:01	27.6
2017-07-06 01:22:01	2017-07-06 01:22:01	27.59
2017-07-06 01:23:01	2017-07-06 01:23:01	27.58
2017-07-06 01:24:01	2017-07-06 01:24:01	27.56
2017-07-06 01:25:01	2017-07-06 01:25:01	27.55
2017-07-06 01:26:01	2017-07-06 01:26:01	27.54
2017-07-06 01:27:01	2017-07-06 01:27:01	27.53
2017-07-06 01:28:01	2017-07-06 01:28:01	27.52
2017-07-06 01:29:01	2017-07-06 01:29:01	27.5
2017-07-06 01:30:01	2017-07-06 01:30:01	27.49
2017-07-06 01:31:01	2017-07-06 01:31:01	27.48
2017-07-06 01:32:01	2017-07-06 01:32:01	27.46
2017-07-06 01:33:01	2017-07-06 01:33:01	27.45
2017-07-06 01:34:01	2017-07-06 01:34:01	27.44
2017-07-06 01:35:01	2017-07-06 01:35:01	27.43
2017-07-06 01:36:01	2017-07-06 01:36:01	27.41
2017-07-06 01:37:01	2017-07-06 01:37:01	27.4
2017-07-06 01:38:01	2017-07-06 01:38:01	27.39
2017-07-06 01:39:01	2017-07-06 01:39:01	27.38
2017-07-06 01:40:01	2017-07-06 01:40:01	27.37
2017-07-06 01:41:01	2017-07-06 01:41:01	27.35
2017-07-06 01:42:01	2017-07-06 01:42:01	27.34
2017-07-06 01:43:01	2017-07-06 01:43:01	27.32
2017-07-06 01:44:01	2017-07-06 01:44:01	27.31
2017-07-06 01:45:01	2017-07-06 01:45:01	27.3
2017-07-06 01:46:01	2017-07-06 01:46:01	27.29
2017-07-06 01:47:01	2017-07-06 01:47:01	27.27
2017-07-06 01:48:01	2017-07-06 01:48:01	27.26
2017-07-06 01:49:01	2017-07-06 01:49:01	27.25
2017-07-06 01:50:01	2017-07-06 01:50:01	27.24
2017-07-06 01:51:01	2017-07-06 01:51:01	27.22
2017-07-06 01:52:01	2017-07-06 01:52:01	27.21
2017-07-06 01:53:01	2017-07-06 01:53:01	27.2
2017-07-06 01:54:01	2017-07-06 01:54:01	27.18
2017-07-06 01:55:01	2017-07-06 01:55:01	27.17
2017-07-06 01:56:01	2017-07-06 01:56:01	27.16
2017-07-06 01:57:01	2017-07-06 01:57:01	27.15
2017-07-06 01:58:01	2017-07-06 01:58:01	27.14
2017-07-06 01:59:01	2017-07-06 01:59:01	27.13
2017-07-06 02:00:01	2017-07-06 02:00:01	27.12
2017-07-06 02:01:01	2017-07-06 02:01:01	27.1
2017-07-06 02:02:01	2017-07-06 02:02:01	27.09
2017-07-06 02:03:01	2017-07-06 02:03:01	27.08
2017-07-06 02:04:01	2017-07-06 02:04:01	27.07
2017-07-06 02:05:01	2017-07-06 02:05:01	27.05
2017-07-06 02:06:01	2017-07-06 02:06:01	27.05
2017-07-06 02:07:01	2017-07-06 02:07:01	27.03
2017-07-06 02:08:01	2017-07-06 02:08:01	27.02
2017-07-06 02:09:01	2017-07-06 02:09:01	27.01
2017-07-06 02:10:01	2017-07-06 02:10:01	27
2017-07-06 02:11:01	2017-07-06 02:11:01	26.98
2017-07-06 02:12:01	2017-07-06 02:12:01	26.97
2017-07-06 02:13:01	2017-07-06 02:13:01	26.96
2017-07-06 02:14:01	2017-07-06 02:14:01	26.95
2017-07-06 02:15:01	2017-07-06 02:15:01	26.94
2017-07-06 02:16:01	2017-07-06 02:16:01	26.93
2017-07-06 02:17:01	2017-07-06 02:17:01	26.92
2017-07-06 02:18:01	2017-07-06 02:18:01	26.91
2017-07-06 02:19:01	2017-07-06 02:19:01	26.89
2017-07-06 02:20:01	2017-07-06 02:20:01	26.88
2017-07-06 02:21:01	2017-07-06 02:21:01	26.87
2017-07-06 02:22:01	2017-07-06 02:22:01	26.86
2017-07-06 02:23:01	2017-07-06 02:23:01	26.85
2017-07-06 02:24:01	2017-07-06 02:24:01	26.84
2017-07-06 02:25:01	2017-07-06 02:25:01	26.83
2017-07-06 02:26:01	2017-07-06 02:26:01	26.81
2017-07-06 02:27:01	2017-07-06 02:27:01	26.8
2017-07-06 02:28:01	2017-07-06 02:28:01	26.79
2017-07-06 02:29:01	2017-07-06 02:29:01	26.78
2017-07-06 02:30:01	2017-07-06 02:30:01	26.77
2017-07-06 02:31:01	2017-07-06 02:31:01	26.76
2017-07-06 02:32:01	2017-07-06 02:32:01	26.75
2017-07-06 02:33:01	2017-07-06 02:33:01	26.74
2017-07-06 02:34:01	2017-07-06 02:34:01	26.72
2017-07-06 02:35:01	2017-07-06 02:35:01	26.71
2017-07-06 02:36:01	2017-07-06 02:36:01	26.7
2017-07-06 02:37:01	2017-07-06 02:37:01	26.69
2017-07-06 02:38:01	2017-07-06 02:38:01	26.69
2017-07-06 02:39:01	2017-07-06 02:39:01	26.67
2017-07-06 02:40:01	2017-07-06 02:40:01	26.66
2017-07-06 02:41:01	2017-07-06 02:41:01	26.65
2017-07-06 02:42:01	2017-07-06 02:42:01	26.64
2017-07-06 02:43:01	2017-07-06 02:43:01	26.63
2017-07-06 02:44:01	2017-07-06 02:44:01	26.62
2017-07-06 02:45:01	2017-07-06 02:45:01	26.6
2017-07-06 02:46:01	2017-07-06 02:46:01	26.6
2017-07-06 02:47:01	2017-07-06 02:47:01	26.59
2017-07-06 02:48:01	2017-07-06 02:48:01	26.58
2017-07-06 02:49:01	2017-07-06 02:49:01	26.57
2017-07-06 02:50:01	2017-07-06 02:50:01	26.55
2017-07-06 02:51:01	2017-07-06 02:51:01	26.54
2017-07-06 02:52:01	2017-07-06 02:52:01	26.54
2017-07-06 02:53:01	2017-07-06 02:53:01	26.52
2017-07-06 02:54:01	2017-07-06 02:54:01	26.52
2017-07-06 02:55:01	2017-07-06 02:55:01	26.5
2017-07-06 02:56:01	2017-07-06 02:56:01	26.49
2017-07-06 02:57:01	2017-07-06 02:57:01	26.49
2017-07-06 02:58:01	2017-07-06 02:58:01	26.48
2017-07-06 02:59:01	2017-07-06 02:59:01	26.47
2017-07-06 03:00:01	2017-07-06 03:00:01	26.46
2017-07-06 03:01:01	2017-07-06 03:01:01	26.44
2017-07-06 03:02:01	2017-07-06 03:02:01	26.44
2017-07-06 03:03:01	2017-07-06 03:03:01	26.42
2017-07-06 03:04:01	2017-07-06 03:04:01	26.41
2017-07-06 03:05:01	2017-07-06 03:05:01	26.4
2017-07-06 03:06:01	2017-07-06 03:06:01	26.39
2017-07-06 03:07:01	2017-07-06 03:07:01	26.38
2017-07-06 03:08:01	2017-07-06 03:08:01	26.37
2017-07-06 03:09:01	2017-07-06 03:09:01	26.36
2017-07-06 03:10:01	2017-07-06 03:10:01	26.35
2017-07-06 03:11:01	2017-07-06 03:11:01	26.34
2017-07-06 03:12:01	2017-07-06 03:12:01	26.33
2017-07-06 03:13:01	2017-07-06 03:13:01	26.32
2017-07-06 03:14:01	2017-07-06 03:14:01	26.31
2017-07-06 03:15:01	2017-07-06 03:15:01	26.3
2017-07-06 03:16:01	2017-07-06 03:16:01	26.29
2017-07-06 03:17:01	2017-07-06 03:17:01	26.28
2017-07-06 03:18:01	2017-07-06 03:18:01	26.27
2017-07-06 03:19:01	2017-07-06 03:19:01	26.26
2017-07-06 03:20:01	2017-07-06 03:20:01	26.26
2017-07-06 03:21:01	2017-07-06 03:21:01	26.24
2017-07-06 03:22:01	2017-07-06 03:22:01	26.24
2017-07-06 03:23:01	2017-07-06 03:23:01	26.22
2017-07-06 03:24:01	2017-07-06 03:24:01	26.21
2017-07-06 03:25:01	2017-07-06 03:25:01	26.2
2017-07-06 03:26:01	2017-07-06 03:26:01	26.19
2017-07-06 03:27:01	2017-07-06 03:27:01	26.18
2017-07-06 03:28:01	2017-07-06 03:28:01	26.17
2017-07-06 03:29:01	2017-07-06 03:29:01	26.17
2017-07-06 03:30:01	2017-07-06 03:30:01	26.15
2017-07-06 03:31:01	2017-07-06 03:31:01	26.15
2017-07-06 03:32:01	2017-07-06 03:32:01	26.13
2017-07-06 03:33:01	2017-07-06 03:33:01	26.13
2017-07-06 03:34:01	2017-07-06 03:34:01	26.12
2017-07-06 03:35:01	2017-07-06 03:35:01	26.11
2017-07-06 03:36:01	2017-07-06 03:36:01	26.1
2017-07-06 03:37:01	2017-07-06 03:37:01	26.08
2017-07-06 03:38:01	2017-07-06 03:38:01	26.08
2017-07-06 03:39:01	2017-07-06 03:39:01	26.07
2017-07-06 03:40:01	2017-07-06 03:40:01	26.06
2017-07-06 03:41:01	2017-07-06 03:41:01	26.05
2017-07-06 03:42:01	2017-07-06 03:42:01	26.04
2017-07-06 03:43:01	2017-07-06 03:43:01	26.03
2017-07-06 03:44:01	2017-07-06 03:44:01	26.02
2017-07-06 03:45:01	2017-07-06 03:45:01	26.01
2017-07-06 03:46:01	2017-07-06 03:46:01	26
2017-07-06 03:47:01	2017-07-06 03:47:01	25.99
2017-07-06 03:48:01	2017-07-06 03:48:01	25.98
2017-07-06 03:49:01	2017-07-06 03:49:01	25.97
2017-07-06 03:50:01	2017-07-06 03:50:01	25.96
2017-07-06 03:51:01	2017-07-06 03:51:01	25.95
2017-07-06 03:52:01	2017-07-06 03:52:01	25.94
2017-07-06 03:53:01	2017-07-06 03:53:01	25.93
2017-07-06 03:54:01	2017-07-06 03:54:01	25.93
2017-07-06 03:55:01	2017-07-06 03:55:01	25.92
2017-07-06 03:56:01	2017-07-06 03:56:01	25.91
2017-07-06 03:57:01	2017-07-06 03:57:01	25.9
2017-07-06 03:58:01	2017-07-06 03:58:01	25.89
2017-07-06 03:59:01	2017-07-06 03:59:01	25.88
2017-07-06 04:00:01	2017-07-06 04:00:01	25.87
2017-07-06 04:01:01	2017-07-06 04:01:01	25.86
2017-07-06 04:02:01	2017-07-06 04:02:01	25.85
2017-07-06 04:03:01	2017-07-06 04:03:01	25.84
2017-07-06 04:04:01	2017-07-06 04:04:01	25.84
2017-07-06 04:05:01	2017-07-06 04:05:01	25.83
2017-07-06 04:06:01	2017-07-06 04:06:01	25.82
2017-07-06 04:07:01	2017-07-06 04:07:01	25.81
2017-07-06 04:08:01	2017-07-06 04:08:01	25.8
2017-07-06 04:09:01	2017-07-06 04:09:01	25.79
2017-07-06 04:10:01	2017-07-06 04:10:01	25.78
2017-07-06 04:11:01	2017-07-06 04:11:01	25.77
2017-07-06 04:12:01	2017-07-06 04:12:01	25.76
2017-07-06 04:13:01	2017-07-06 04:13:01	25.76
2017-07-06 04:14:01	2017-07-06 04:14:01	25.75
2017-07-06 04:15:01	2017-07-06 04:15:01	25.73
2017-07-06 04:16:01	2017-07-06 04:16:01	25.73
2017-07-06 04:17:01	2017-07-06 04:17:01	25.72
2017-07-06 04:18:01	2017-07-06 04:18:01	25.71
2017-07-06 04:19:01	2017-07-06 04:19:01	25.7
2017-07-06 04:20:01	2017-07-06 04:20:01	25.69
2017-07-06 04:21:01	2017-07-06 04:21:01	25.68
2017-07-06 04:22:01	2017-07-06 04:22:01	25.67
2017-07-06 04:23:01	2017-07-06 04:23:01	25.66
2017-07-06 04:24:01	2017-07-06 04:24:01	25.66
2017-07-06 04:25:01	2017-07-06 04:25:01	25.65
2017-07-06 04:26:01	2017-07-06 04:26:01	25.64
2017-07-06 04:27:01	2017-07-06 04:27:01	25.63
2017-07-06 04:28:01	2017-07-06 04:28:01	25.62
2017-07-06 04:29:01	2017-07-06 04:29:01	25.61
2017-07-06 04:30:01	2017-07-06 04:30:01	25.6
2017-07-06 04:31:01	2017-07-06 04:31:01	25.6
2017-07-06 04:32:01	2017-07-06 04:32:01	25.59
2017-07-06 04:33:01	2017-07-06 04:33:01	25.58
2017-07-06 04:34:01	2017-07-06 04:34:01	25.57
2017-07-06 04:35:01	2017-07-06 04:35:01	25.56
2017-07-06 04:36:01	2017-07-06 04:36:01	25.55
2017-07-06 04:37:01	2017-07-06 04:37:01	25.54
2017-07-06 04:38:01	2017-07-06 04:38:01	25.54
2017-07-06 04:39:01	2017-07-06 04:39:01	25.53
2017-07-06 04:40:01	2017-07-06 04:40:01	25.52
2017-07-06 04:41:01	2017-07-06 04:41:01	25.51
2017-07-06 04:42:01	2017-07-06 04:42:01	25.5
2017-07-06 04:43:01	2017-07-06 04:43:01	25.49
2017-07-06 04:44:01	2017-07-06 04:44:01	25.49
2017-07-06 04:45:01	2017-07-06 04:45:01	25.48
2017-07-06 04:46:01	2017-07-06 04:46:01	25.47
2017-07-06 04:47:01	2017-07-06 04:47:01	25.46
2017-07-06 04:48:01	2017-07-06 04:48:01	25.45
2017-07-06 04:49:01	2017-07-06 04:49:01	25.45
2017-07-06 04:50:01	2017-07-06 04:50:01	25.44
2017-07-06 04:51:01	2017-07-06 04:51:01	25.43
2017-07-06 04:52:01	2017-07-06 04:52:01	25.42
2017-07-06 04:53:01	2017-07-06 04:53:01	25.41
2017-07-06 04:54:01	2017-07-06 04:54:01	25.4
2017-07-06 04:55:01	2017-07-06 04:55:01	25.4
2017-07-06 04:56:01	2017-07-06 04:56:01	25.39
2017-07-06 04:57:01	2017-07-06 04:57:01	25.38
2017-07-06 04:58:01	2017-07-06 04:58:01	25.37
2017-07-06 04:59:01	2017-07-06 04:59:01	25.36
2017-07-06 05:00:01	2017-07-06 05:00:01	25.36
2017-07-06 05:01:01	2017-07-06 05:01:01	25.35
2017-07-06 05:02:01	2017-07-06 05:02:01	25.34
2017-07-06 05:03:01	2017-07-06 05:03:01	25.33
2017-07-06 05:04:01	2017-07-06 05:04:01	25.32
2017-07-06 05:05:01	2017-07-06 05:05:01	25.32
2017-07-06 05:06:01	2017-07-06 05:06:01	25.3
2017-07-06 05:07:01	2017-07-06 05:07:01	25.3
2017-07-06 05:08:01	2017-07-06 05:08:01	25.29
2017-07-06 05:09:01	2017-07-06 05:09:01	25.28
2017-07-06 05:10:01	2017-07-06 05:10:01	25.27
2017-07-06 05:11:01	2017-07-06 05:11:01	25.27
2017-07-06 05:12:01	2017-07-06 05:12:01	25.26
2017-07-06 05:13:01	2017-07-06 05:13:01	25.25
2017-07-06 05:14:01	2017-07-06 05:14:01	25.24
2017-07-06 05:15:01	2017-07-06 05:15:01	25.23
2017-07-06 05:16:01	2017-07-06 05:16:01	25.22
2017-07-06 05:17:01	2017-07-06 05:17:01	25.22
2017-07-06 05:18:01	2017-07-06 05:18:01	25.21
2017-07-06 05:19:01	2017-07-06 05:19:01	25.2
2017-07-06 05:20:01	2017-07-06 05:20:01	25.19
2017-07-06 05:21:01	2017-07-06 05:21:01	25.19
2017-07-06 05:22:01	2017-07-06 05:22:01	25.18
2017-07-06 05:23:01	2017-07-06 05:23:01	25.17
2017-07-06 05:24:01	2017-07-06 05:24:01	25.16
2017-07-06 05:25:01	2017-07-06 05:25:01	25.15
2017-07-06 05:26:01	2017-07-06 05:26:01	25.15
2017-07-06 05:27:01	2017-07-06 05:27:01	25.14
2017-07-06 05:28:01	2017-07-06 05:28:01	25.13
2017-07-06 05:29:01	2017-07-06 05:29:01	25.12
2017-07-06 05:30:01	2017-07-06 05:30:01	25.12
2017-07-06 05:31:01	2017-07-06 05:31:01	25.11
2017-07-06 05:32:01	2017-07-06 05:32:01	25.1
2017-07-06 05:33:01	2017-07-06 05:33:01	25.09
2017-07-06 05:34:01	2017-07-06 05:34:01	25.09
2017-07-06 05:35:01	2017-07-06 05:35:01	25.08
2017-07-06 05:36:01	2017-07-06 05:36:01	25.07
2017-07-06 05:37:01	2017-07-06 05:37:01	25.06
2017-07-06 05:38:01	2017-07-06 05:38:01	25.06
2017-07-06 05:39:01	2017-07-06 05:39:01	25.05
2017-07-06 05:40:01	2017-07-06 05:40:01	25.04
2017-07-06 05:41:01	2017-07-06 05:41:01	25.03
2017-07-06 05:42:01	2017-07-06 05:42:01	25.03
2017-07-06 05:43:01	2017-07-06 05:43:01	25.02
2017-07-06 05:44:01	2017-07-06 05:44:01	25.01
2017-07-06 05:45:01	2017-07-06 05:45:01	25
2017-07-06 05:46:01	2017-07-06 05:46:01	25
2017-07-06 05:47:01	2017-07-06 05:47:01	24.99
2017-07-06 05:48:01	2017-07-06 05:48:01	24.98
2017-07-06 05:49:01	2017-07-06 05:49:01	24.98
2017-07-06 05:50:01	2017-07-06 05:50:01	24.97
2017-07-06 05:51:01	2017-07-06 05:51:01	24.96
2017-07-06 05:52:01	2017-07-06 05:52:01	24.96
2017-07-06 05:53:01	2017-07-06 05:53:01	24.95
2017-07-06 05:54:01	2017-07-06 05:54:01	24.94
2017-07-06 05:55:01	2017-07-06 05:55:01	24.93
2017-07-06 05:56:01	2017-07-06 05:56:01	24.93
2017-07-06 05:57:01	2017-07-06 05:57:01	24.92
2017-07-06 05:58:01	2017-07-06 05:58:01	24.91
2017-07-06 05:59:01	2017-07-06 05:59:01	24.9
2017-07-06 06:00:01	2017-07-06 06:00:01	24.9
2017-07-06 06:01:01	2017-07-06 06:01:01	24.89
2017-07-06 06:02:01	2017-07-06 06:02:01	24.89
2017-07-06 06:03:01	2017-07-06 06:03:01	24.88
2017-07-06 06:04:01	2017-07-06 06:04:01	24.87
2017-07-06 06:05:01	2017-07-06 06:05:01	24.87
2017-07-06 06:06:01	2017-07-06 06:06:01	24.86
2017-07-06 06:07:01	2017-07-06 06:07:01	24.85
2017-07-06 06:08:01	2017-07-06 06:08:01	24.84
2017-07-06 06:09:01	2017-07-06 06:09:01	24.84
2017-07-06 06:10:01	2017-07-06 06:10:01	24.83
2017-07-06 06:11:01	2017-07-06 06:11:01	24.83
2017-07-06 06:12:01	2017-07-06 06:12:01	24.82
2017-07-06 06:13:01	2017-07-06 06:13:01	24.81
2017-07-06 06:14:01	2017-07-06 06:14:01	24.81
2017-07-06 06:15:01	2017-07-06 06:15:01	24.8
2017-07-06 06:16:01	2017-07-06 06:16:01	24.79
2017-07-06 06:17:01	2017-07-06 06:17:01	24.78
2017-07-06 06:18:01	2017-07-06 06:18:01	24.78
2017-07-06 06:19:01	2017-07-06 06:19:01	24.77
2017-07-06 06:20:01	2017-07-06 06:20:01	24.76
2017-07-06 06:21:01	2017-07-06 06:21:01	24.76
2017-07-06 06:22:01	2017-07-06 06:22:01	24.75
2017-07-06 06:23:01	2017-07-06 06:23:01	24.75
2017-07-06 06:24:01	2017-07-06 06:24:01	24.74
2017-07-06 06:25:01	2017-07-06 06:25:01	24.73
2017-07-06 06:26:01	2017-07-06 06:26:01	24.72
2017-07-06 06:27:01	2017-07-06 06:27:01	24.72
2017-07-06 06:28:01	2017-07-06 06:28:01	24.71
2017-07-06 06:29:01	2017-07-06 06:29:01	24.71
2017-07-06 06:30:01	2017-07-06 06:30:01	24.7
2017-07-06 06:31:01	2017-07-06 06:31:01	24.69
2017-07-06 06:32:01	2017-07-06 06:32:01	24.68
2017-07-06 06:33:01	2017-07-06 06:33:01	24.68
2017-07-06 06:34:01	2017-07-06 06:34:01	24.67
2017-07-06 06:35:01	2017-07-06 06:35:01	24.66
2017-07-06 06:36:01	2017-07-06 06:36:01	24.66
2017-07-06 06:37:01	2017-07-06 06:37:01	24.65
2017-07-06 06:38:01	2017-07-06 06:38:01	24.65
2017-07-06 06:39:01	2017-07-06 06:39:01	24.64
2017-07-06 06:40:01	2017-07-06 06:40:01	24.63
2017-07-06 06:41:01	2017-07-06 06:41:01	24.62
2017-07-06 06:42:01	2017-07-06 06:42:01	24.62
2017-07-06 06:43:01	2017-07-06 06:43:01	24.61
2017-07-06 06:44:01	2017-07-06 06:44:01	24.61
2017-07-06 06:45:01	2017-07-06 06:45:01	24.6
2017-07-06 06:46:01	2017-07-06 06:46:01	24.6
2017-07-06 06:47:01	2017-07-06 06:47:01	24.59
2017-07-06 06:48:01	2017-07-06 06:48:01	24.58
2017-07-06 06:49:01	2017-07-06 06:49:01	24.58
2017-07-06 06:50:01	2017-07-06 06:50:01	24.57
2017-07-06 06:51:01	2017-07-06 06:51:01	24.56
2017-07-06 06:52:01	2017-07-06 06:52:01	24.56
2017-07-06 06:53:01	2017-07-06 06:53:01	24.55
2017-07-06 06:54:01	2017-07-06 06:54:01	24.55
2017-07-06 06:55:01	2017-07-06 06:55:01	24.54
2017-07-06 06:56:01	2017-07-06 06:56:01	24.53
2017-07-06 06:57:01	2017-07-06 06:57:01	24.53
2017-07-06 06:58:01	2017-07-06 06:58:01	24.52
2017-07-06 06:59:01	2017-07-06 06:59:01	24.52
2017-07-06 07:00:01	2017-07-06 07:00:01	24.51
2017-07-06 07:01:01	2017-07-06 07:01:01	24.51
2017-07-06 07:02:01	2017-07-06 07:02:01	24.5
2017-07-06 07:03:01	2017-07-06 07:03:01	24.49
2017-07-06 07:04:01	2017-07-06 07:04:01	24.49
2017-07-06 07:05:01	2017-07-06 07:05:01	24.48
2017-07-06 07:06:01	2017-07-06 07:06:01	24.48
2017-07-06 07:07:01	2017-07-06 07:07:01	24.47
2017-07-06 07:08:01	2017-07-06 07:08:01	24.47
2017-07-06 07:09:01	2017-07-06 07:09:01	24.46
2017-07-06 07:10:01	2017-07-06 07:10:01	24.45
2017-07-06 07:11:01	2017-07-06 07:11:01	24.44
2017-07-06 07:12:01	2017-07-06 07:12:01	24.44
2017-07-06 07:13:01	2017-07-06 07:13:01	24.44
2017-07-06 07:14:01	2017-07-06 07:14:01	24.43
2017-07-06 07:15:01	2017-07-06 07:15:01	24.42
2017-07-06 07:16:01	2017-07-06 07:16:01	24.42
2017-07-06 07:17:01	2017-07-06 07:17:01	24.41
2017-07-06 07:18:01	2017-07-06 07:18:01	24.41
2017-07-06 07:19:01	2017-07-06 07:19:01	24.4
2017-07-06 07:20:01	2017-07-06 07:20:01	24.4
2017-07-06 07:21:01	2017-07-06 07:21:01	24.39
2017-07-06 07:22:01	2017-07-06 07:22:01	24.39
2017-07-06 07:23:01	2017-07-06 07:23:01	24.38
2017-07-06 07:24:01	2017-07-06 07:24:01	24.38
2017-07-06 07:25:01	2017-07-06 07:25:01	24.37
2017-07-06 07:26:01	2017-07-06 07:26:01	24.36
2017-07-06 07:27:01	2017-07-06 07:27:01	24.36
2017-07-06 07:28:01	2017-07-06 07:28:01	24.35
2017-07-06 07:29:01	2017-07-06 07:29:01	24.35
2017-07-06 07:30:01	2017-07-06 07:30:01	24.34
2017-07-06 07:31:01	2017-07-06 07:31:01	24.34
2017-07-06 07:32:01	2017-07-06 07:32:01	24.33
2017-07-06 07:33:01	2017-07-06 07:33:01	24.33
2017-07-06 07:34:01	2017-07-06 07:34:01	24.32
2017-07-06 07:35:01	2017-07-06 07:35:01	24.31
2017-07-06 07:36:01	2017-07-06 07:36:01	24.31
2017-07-06 07:37:01	2017-07-06 07:37:01	24.3
2017-07-06 07:38:01	2017-07-06 07:38:01	24.3
2017-07-06 07:39:01	2017-07-06 07:39:01	24.3
2017-07-06 07:40:01	2017-07-06 07:40:01	24.29
2017-07-06 07:41:01	2017-07-06 07:41:01	24.28
2017-07-06 07:42:01	2017-07-06 07:42:01	24.28
2017-07-06 07:43:01	2017-07-06 07:43:01	24.27
2017-07-06 07:44:01	2017-07-06 07:44:01	24.27
2017-07-06 07:45:01	2017-07-06 07:45:01	24.26
2017-07-06 07:46:01	2017-07-06 07:46:01	24.26
2017-07-06 07:47:01	2017-07-06 07:47:01	24.25
2017-07-06 07:48:01	2017-07-06 07:48:01	24.25
2017-07-06 07:49:01	2017-07-06 07:49:01	24.24
2017-07-06 07:50:01	2017-07-06 07:50:01	24.23
2017-07-06 07:51:01	2017-07-06 07:51:01	24.23
2017-07-06 07:52:01	2017-07-06 07:52:01	24.23
2017-07-06 07:53:01	2017-07-06 07:53:01	24.22
2017-07-06 07:54:01	2017-07-06 07:54:01	24.22
2017-07-06 07:55:01	2017-07-06 07:55:01	24.21
2017-07-06 07:56:01	2017-07-06 07:56:01	24.21
2017-07-06 07:57:01	2017-07-06 07:57:01	24.21
2017-07-06 07:58:01	2017-07-06 07:58:01	24.13
2017-07-06 07:59:01	2017-07-06 07:59:01	24.22
2017-07-06 08:00:01	2017-07-06 08:00:01	24.27
2017-07-06 08:01:01	2017-07-06 08:01:01	24.39
2017-07-06 08:02:01	2017-07-06 08:02:01	24.47
2017-07-06 08:03:01	2017-07-06 08:03:01	24.55
2017-07-06 08:04:01	2017-07-06 08:04:01	24.54
2017-07-06 08:05:01	2017-07-06 08:05:01	24.55
2017-07-06 08:06:01	2017-07-06 08:06:01	24.55
2017-07-06 08:07:01	2017-07-06 08:07:01	24.54
2017-07-06 08:08:01	2017-07-06 08:08:01	24.54
2017-07-06 08:09:01	2017-07-06 08:09:01	24.54
2017-07-06 08:10:01	2017-07-06 08:10:01	24.54
2017-07-06 08:11:01	2017-07-06 08:11:01	24.54
2017-07-06 08:12:01	2017-07-06 08:12:01	24.54
2017-07-06 08:13:01	2017-07-06 08:13:01	24.54
2017-07-06 08:14:01	2017-07-06 08:14:01	24.54
2017-07-06 08:15:01	2017-07-06 08:15:01	24.54
2017-07-06 08:16:01	2017-07-06 08:16:01	24.53
2017-07-06 08:17:01	2017-07-06 08:17:01	24.53
2017-07-06 08:18:01	2017-07-06 08:18:01	24.52
2017-07-06 08:19:01	2017-07-06 08:19:01	24.52
2017-07-06 08:20:01	2017-07-06 08:20:01	24.53
2017-07-06 08:21:01	2017-07-06 08:21:01	24.52
2017-07-06 08:22:01	2017-07-06 08:22:01	24.53
2017-07-06 08:23:01	2017-07-06 08:23:01	24.52
2017-07-06 08:24:01	2017-07-06 08:24:01	24.52
2017-07-06 08:25:01	2017-07-06 08:25:01	24.52
2017-07-06 08:26:01	2017-07-06 08:26:01	24.53
2017-07-06 08:27:01	2017-07-06 08:27:01	24.52
2017-07-06 08:28:01	2017-07-06 08:28:01	24.52
2017-07-06 08:29:01	2017-07-06 08:29:01	24.52
2017-07-06 08:30:01	2017-07-06 08:30:01	24.52
2017-07-06 08:31:01	2017-07-06 08:31:01	24.52
2017-07-06 08:32:01	2017-07-06 08:32:01	24.53
2017-07-06 08:33:01	2017-07-06 08:33:01	24.52
2017-07-06 08:34:01	2017-07-06 08:34:01	24.53
2017-07-06 08:35:01	2017-07-06 08:35:01	24.53
2017-07-06 08:36:01	2017-07-06 08:36:01	24.53
2017-07-06 08:37:01	2017-07-06 08:37:01	24.63
2017-07-06 08:38:01	2017-07-06 08:38:01	24.78
2017-07-06 08:39:01	2017-07-06 08:39:01	24.98
2017-07-06 08:40:01	2017-07-06 08:40:01	25.05
2017-07-06 08:41:01	2017-07-06 08:41:01	25.28
2017-07-06 08:42:01	2017-07-06 08:42:01	25.46
2017-07-06 08:43:01	2017-07-06 08:43:01	25.6
2017-07-06 08:44:01	2017-07-06 08:44:01	25.83
2017-07-06 08:45:01	2017-07-06 08:45:01	26.08
2017-07-06 08:46:01	2017-07-06 08:46:01	26.32
2017-07-06 08:47:01	2017-07-06 08:47:01	26.57
2017-07-06 08:48:01	2017-07-06 08:48:01	26.81
2017-07-06 08:49:01	2017-07-06 08:49:01	26.95
2017-07-06 08:50:01	2017-07-06 08:50:01	27.18
2017-07-06 08:51:01	2017-07-06 08:51:01	27.27
2017-07-06 08:52:01	2017-07-06 08:52:01	27.28
2017-07-06 08:53:01	2017-07-06 08:53:01	27.29
2017-07-06 08:54:01	2017-07-06 08:54:01	27.29
2017-07-06 08:55:01	2017-07-06 08:55:01	27.29
2017-07-06 08:56:01	2017-07-06 08:56:01	27.3
2017-07-06 08:57:01	2017-07-06 08:57:01	27.29
2017-07-06 08:58:01	2017-07-06 08:58:01	27.29
2017-07-06 08:59:01	2017-07-06 08:59:01	27.29
2017-07-06 09:00:01	2017-07-06 09:00:01	27.29
2017-07-06 09:01:01	2017-07-06 09:01:01	27.29
2017-07-06 09:02:01	2017-07-06 09:02:01	27.29
2017-07-06 09:03:01	2017-07-06 09:03:01	27.28
2017-07-06 09:04:01	2017-07-06 09:04:01	27.28
2017-07-06 09:05:01	2017-07-06 09:05:01	27.28
2017-07-06 09:06:01	2017-07-06 09:06:01	27.28
2017-07-06 09:07:01	2017-07-06 09:07:01	27.27
2017-07-06 09:08:01	2017-07-06 09:08:01	27.27
2017-07-06 09:09:01	2017-07-06 09:09:01	27.26
2017-07-06 09:10:01	2017-07-06 09:10:01	27.26
2017-07-06 09:11:01	2017-07-06 09:11:01	27.25
2017-07-06 09:12:01	2017-07-06 09:12:01	27.25
2017-07-06 09:13:01	2017-07-06 09:13:01	27.24
2017-07-06 09:14:01	2017-07-06 09:14:01	27.23
2017-07-06 09:15:01	2017-07-06 09:15:01	27.23
2017-07-06 09:16:01	2017-07-06 09:16:01	27.22
2017-07-06 09:17:01	2017-07-06 09:17:01	27.21
2017-07-06 09:18:01	2017-07-06 09:18:01	27.21
2017-07-06 09:19:01	2017-07-06 09:19:01	27.2
2017-07-06 09:20:01	2017-07-06 09:20:01	27.18
2017-07-06 09:21:01	2017-07-06 09:21:01	27.18
2017-07-06 09:22:01	2017-07-06 09:22:01	27.17
2017-07-06 09:23:01	2017-07-06 09:23:01	27.16
2017-07-06 09:24:01	2017-07-06 09:24:01	27.15
2017-07-06 09:25:01	2017-07-06 09:25:01	27.14
2017-07-06 09:26:01	2017-07-06 09:26:01	27.13
2017-07-06 09:27:01	2017-07-06 09:27:01	27.11
2017-07-06 09:28:01	2017-07-06 09:28:01	27.11
2017-07-06 09:29:01	2017-07-06 09:29:01	27.1
2017-07-06 09:30:01	2017-07-06 09:30:01	27.09
2017-07-06 09:31:01	2017-07-06 09:31:01	27.07
2017-07-06 09:32:01	2017-07-06 09:32:01	27.06
2017-07-06 09:33:01	2017-07-06 09:33:01	27.05
2017-07-06 09:34:01	2017-07-06 09:34:01	27.04
2017-07-06 09:35:01	2017-07-06 09:35:01	27.03
2017-07-06 09:36:01	2017-07-06 09:36:01	27.02
2017-07-06 09:37:01	2017-07-06 09:37:01	27.01
2017-07-06 09:38:01	2017-07-06 09:38:01	26.99
2017-07-06 09:39:01	2017-07-06 09:39:01	26.98
2017-07-06 09:40:01	2017-07-06 09:40:01	26.97
2017-07-06 09:41:01	2017-07-06 09:41:01	26.96
2017-07-06 09:42:01	2017-07-06 09:42:01	26.95
2017-07-06 09:43:01	2017-07-06 09:43:01	26.94
2017-07-06 09:44:01	2017-07-06 09:44:01	26.93
2017-07-06 09:45:01	2017-07-06 09:45:01	26.92
2017-07-06 09:46:01	2017-07-06 09:46:01	26.91
2017-07-06 09:47:01	2017-07-06 09:47:01	26.91
2017-07-06 09:48:01	2017-07-06 09:48:01	26.9
2017-07-06 09:49:01	2017-07-06 09:49:01	26.89
2017-07-06 09:50:01	2017-07-06 09:50:01	26.88
2017-07-06 09:51:01	2017-07-06 09:51:01	26.87
2017-07-06 09:52:01	2017-07-06 09:52:01	26.86
2017-07-06 09:53:01	2017-07-06 09:53:01	26.85
2017-07-06 09:54:01	2017-07-06 09:54:01	26.84
2017-07-06 09:55:01	2017-07-06 09:55:01	26.83
2017-07-06 09:56:01	2017-07-06 09:56:01	26.83
2017-07-06 09:57:01	2017-07-06 09:57:01	26.82
2017-07-06 09:58:01	2017-07-06 09:58:01	26.81
2017-07-06 09:59:01	2017-07-06 09:59:01	26.8
2017-07-06 10:00:01	2017-07-06 10:00:01	26.79
2017-07-06 10:01:01	2017-07-06 10:01:01	26.78
2017-07-06 10:02:01	2017-07-06 10:02:01	26.77
2017-07-06 10:03:01	2017-07-06 10:03:01	26.77
2017-07-06 10:04:01	2017-07-06 10:04:01	26.76
2017-07-06 10:05:01	2017-07-06 10:05:01	26.75
2017-07-06 10:06:01	2017-07-06 10:06:01	26.74
2017-07-06 10:07:01	2017-07-06 10:07:01	26.73
2017-07-06 10:08:01	2017-07-06 10:08:01	26.73
2017-07-06 10:09:01	2017-07-06 10:09:01	26.72
2017-07-06 10:10:01	2017-07-06 10:10:01	26.71
2017-07-06 10:11:01	2017-07-06 10:11:01	26.71
2017-07-06 10:12:01	2017-07-06 10:12:01	26.7
2017-07-06 10:13:01	2017-07-06 10:13:01	26.69
2017-07-06 10:14:01	2017-07-06 10:14:01	26.68
2017-07-06 10:15:01	2017-07-06 10:15:01	26.68
2017-07-06 10:16:01	2017-07-06 10:16:01	26.67
2017-07-06 10:17:01	2017-07-06 10:17:01	26.66
2017-07-06 10:18:01	2017-07-06 10:18:01	26.66
2017-07-06 10:19:01	2017-07-06 10:19:01	26.65
2017-07-06 10:20:01	2017-07-06 10:20:01	26.64
2017-07-06 10:21:01	2017-07-06 10:21:01	26.63
2017-07-06 10:22:01	2017-07-06 10:22:01	26.62
2017-07-06 10:23:01	2017-07-06 10:23:01	26.62
2017-07-06 10:24:01	2017-07-06 10:24:01	26.61
2017-07-06 10:25:01	2017-07-06 10:25:01	26.6
2017-07-06 10:26:01	2017-07-06 10:26:01	26.6
2017-07-06 10:27:01	2017-07-06 10:27:01	26.59
2017-07-06 10:28:01	2017-07-06 10:28:01	26.58
2017-07-06 10:29:01	2017-07-06 10:29:01	26.58
2017-07-06 10:30:01	2017-07-06 10:30:01	26.57
2017-07-06 10:31:01	2017-07-06 10:31:01	26.57
2017-07-06 10:32:01	2017-07-06 10:32:01	26.56
2017-07-06 10:33:01	2017-07-06 10:33:01	26.56
2017-07-06 10:34:01	2017-07-06 10:34:01	26.55
2017-07-06 10:35:01	2017-07-06 10:35:01	26.55
2017-07-06 10:36:01	2017-07-06 10:36:01	26.54
2017-07-06 10:37:01	2017-07-06 10:37:01	26.54
2017-07-06 10:38:01	2017-07-06 10:38:01	26.53
2017-07-06 10:39:01	2017-07-06 10:39:01	26.53
2017-07-06 10:40:01	2017-07-06 10:40:01	26.52
2017-07-06 10:41:01	2017-07-06 10:41:01	26.52
2017-07-06 10:42:01	2017-07-06 10:42:01	26.51
2017-07-06 10:43:01	2017-07-06 10:43:01	26.51
2017-07-06 10:44:01	2017-07-06 10:44:01	26.5
2017-07-06 10:45:01	2017-07-06 10:45:01	26.5
2017-07-06 10:46:01	2017-07-06 10:46:01	26.5
2017-07-06 10:47:01	2017-07-06 10:47:01	26.49
2017-07-06 10:48:01	2017-07-06 10:48:01	26.49
2017-07-06 10:49:01	2017-07-06 10:49:01	26.49
2017-07-06 10:50:01	2017-07-06 10:50:01	26.49
2017-07-06 10:51:01	2017-07-06 10:51:01	26.48
2017-07-06 10:52:01	2017-07-06 10:52:01	26.48
2017-07-06 10:53:01	2017-07-06 10:53:01	26.47
2017-07-06 10:54:01	2017-07-06 10:54:01	26.47
2017-07-06 10:55:01	2017-07-06 10:55:01	26.47
2017-07-06 10:56:01	2017-07-06 10:56:01	26.47
2017-07-06 10:57:01	2017-07-06 10:57:01	26.46
2017-07-06 10:58:01	2017-07-06 10:58:01	26.46
2017-07-06 10:59:01	2017-07-06 10:59:01	26.45
2017-07-06 11:00:01	2017-07-06 11:00:01	26.45
2017-07-06 11:01:01	2017-07-06 11:01:01	26.45
2017-07-06 11:02:01	2017-07-06 11:02:01	26.45
2017-07-06 11:03:01	2017-07-06 11:03:01	26.45
2017-07-06 11:04:01	2017-07-06 11:04:01	26.44
2017-07-06 11:05:01	2017-07-06 11:05:01	26.44
2017-07-06 11:06:01	2017-07-06 11:06:01	26.44
2017-07-06 11:07:01	2017-07-06 11:07:01	26.44
2017-07-06 11:08:01	2017-07-06 11:08:01	26.44
2017-07-06 11:09:01	2017-07-06 11:09:01	26.44
2017-07-06 11:10:01	2017-07-06 11:10:01	26.43
2017-07-06 11:11:01	2017-07-06 11:11:01	26.43
2017-07-06 11:12:01	2017-07-06 11:12:01	26.43
2017-07-06 11:13:01	2017-07-06 11:13:01	26.43
2017-07-06 11:14:01	2017-07-06 11:14:01	26.43
2017-07-06 11:15:01	2017-07-06 11:15:01	26.43
2017-07-06 11:16:01	2017-07-06 11:16:01	26.43
2017-07-06 11:17:01	2017-07-06 11:17:01	26.43
2017-07-06 11:18:01	2017-07-06 11:18:01	26.43
2017-07-06 11:19:01	2017-07-06 11:19:01	26.43
2017-07-06 11:20:01	2017-07-06 11:20:01	26.43
2017-07-06 11:21:01	2017-07-06 11:21:01	26.43
2017-07-06 11:22:01	2017-07-06 11:22:01	26.43
2017-07-06 11:23:01	2017-07-06 11:23:01	26.43
2017-07-06 11:24:01	2017-07-06 11:24:01	26.43
2017-07-06 11:25:01	2017-07-06 11:25:01	26.43
2017-07-06 11:26:01	2017-07-06 11:26:01	26.43
2017-07-06 11:27:01	2017-07-06 11:27:01	26.44
2017-07-06 11:28:01	2017-07-06 11:28:01	26.43
2017-07-06 11:29:01	2017-07-06 11:29:01	26.44
2017-07-06 11:30:01	2017-07-06 11:30:01	26.44
2017-07-06 11:31:01	2017-07-06 11:31:01	26.44
2017-07-06 11:32:01	2017-07-06 11:32:01	26.44
2017-07-06 11:33:01	2017-07-06 11:33:01	26.44
2017-07-06 11:34:01	2017-07-06 11:34:01	26.44
2017-07-06 11:35:01	2017-07-06 11:35:01	26.44
2017-07-06 11:36:01	2017-07-06 11:36:01	26.45
2017-07-06 11:37:01	2017-07-06 11:37:01	26.45
2017-07-06 11:38:01	2017-07-06 11:38:01	26.45
2017-07-06 11:39:01	2017-07-06 11:39:01	26.45
2017-07-06 11:40:01	2017-07-06 11:40:01	26.45
2017-07-06 11:41:01	2017-07-06 11:41:01	26.46
2017-07-06 11:42:01	2017-07-06 11:42:01	26.46
2017-07-06 11:43:01	2017-07-06 11:43:01	26.46
2017-07-06 11:44:01	2017-07-06 11:44:01	26.47
2017-07-06 11:45:01	2017-07-06 11:45:01	26.47
2017-07-06 11:46:01	2017-07-06 11:46:01	26.48
2017-07-06 11:47:01	2017-07-06 11:47:01	26.48
2017-07-06 11:48:01	2017-07-06 11:48:01	26.48
2017-07-06 11:49:01	2017-07-06 11:49:01	26.48
2017-07-06 11:50:01	2017-07-06 11:50:01	26.49
2017-07-06 11:51:01	2017-07-06 11:51:01	26.49
2017-07-06 11:52:01	2017-07-06 11:52:01	26.49
2017-07-06 11:53:01	2017-07-06 11:53:01	26.5
2017-07-06 11:54:01	2017-07-06 11:54:01	26.5
2017-07-06 11:55:01	2017-07-06 11:55:01	26.51
2017-07-06 11:56:01	2017-07-06 11:56:01	26.51
2017-07-06 11:57:01	2017-07-06 11:57:01	26.52
2017-07-06 11:58:01	2017-07-06 11:58:01	26.52
2017-07-06 11:59:01	2017-07-06 11:59:01	26.53
2017-07-06 12:00:01	2017-07-06 12:00:01	26.53
2017-07-06 12:01:01	2017-07-06 12:01:01	26.54
2017-07-06 12:02:01	2017-07-06 12:02:01	26.54
2017-07-06 12:03:01	2017-07-06 12:03:01	26.54
2017-07-06 12:04:01	2017-07-06 12:04:01	26.55
2017-07-06 12:05:01	2017-07-06 12:05:01	26.56
2017-07-06 12:06:01	2017-07-06 12:06:01	26.56
2017-07-06 12:07:01	2017-07-06 12:07:01	26.57
2017-07-06 12:08:01	2017-07-06 12:08:01	26.58
2017-07-06 12:09:01	2017-07-06 12:09:01	26.58
2017-07-06 12:10:01	2017-07-06 12:10:01	26.59
2017-07-06 12:11:01	2017-07-06 12:11:01	26.59
2017-07-06 12:12:01	2017-07-06 12:12:01	26.6
2017-07-06 12:13:01	2017-07-06 12:13:01	26.61
2017-07-06 12:14:01	2017-07-06 12:14:01	26.61
2017-07-06 12:15:01	2017-07-06 12:15:01	26.62
2017-07-06 12:16:01	2017-07-06 12:16:01	26.62
2017-07-06 12:17:01	2017-07-06 12:17:01	26.63
2017-07-06 12:18:01	2017-07-06 12:18:01	26.64
2017-07-06 12:19:01	2017-07-06 12:19:01	26.64
2017-07-06 12:20:01	2017-07-06 12:20:01	26.65
2017-07-06 12:21:01	2017-07-06 12:21:01	26.66
2017-07-06 12:22:01	2017-07-06 12:22:01	26.66
2017-07-06 12:23:01	2017-07-06 12:23:01	26.68
2017-07-06 12:24:01	2017-07-06 12:24:01	26.69
2017-07-06 12:25:01	2017-07-06 12:25:01	26.69
2017-07-06 12:26:01	2017-07-06 12:26:01	26.7
2017-07-06 12:27:01	2017-07-06 12:27:01	26.72
2017-07-06 12:28:01	2017-07-06 12:28:01	26.73
2017-07-06 12:29:01	2017-07-06 12:29:01	26.74
2017-07-06 12:30:01	2017-07-06 12:30:01	26.75
2017-07-06 12:31:01	2017-07-06 12:31:01	26.76
2017-07-06 12:32:01	2017-07-06 12:32:01	26.77
2017-07-06 12:33:01	2017-07-06 12:33:01	26.78
2017-07-06 12:34:01	2017-07-06 12:34:01	26.79
2017-07-06 12:35:01	2017-07-06 12:35:01	26.8
2017-07-06 12:36:01	2017-07-06 12:36:01	26.8
2017-07-06 12:37:01	2017-07-06 12:37:01	26.81
2017-07-06 12:38:01	2017-07-06 12:38:01	26.82
2017-07-06 12:39:01	2017-07-06 12:39:01	26.83
2017-07-06 12:40:01	2017-07-06 12:40:01	26.84
2017-07-06 12:41:01	2017-07-06 12:41:01	26.85
2017-07-06 12:42:01	2017-07-06 12:42:01	26.86
2017-07-06 12:43:01	2017-07-06 12:43:01	26.87
2017-07-06 12:44:01	2017-07-06 12:44:01	26.88
2017-07-06 12:45:01	2017-07-06 12:45:01	26.89
2017-07-06 12:46:01	2017-07-06 12:46:01	26.91
2017-07-06 12:47:01	2017-07-06 12:47:01	26.92
2017-07-06 12:48:01	2017-07-06 12:48:01	26.93
2017-07-06 12:49:01	2017-07-06 12:49:01	26.94
2017-07-06 12:50:01	2017-07-06 12:50:01	26.96
2017-07-06 12:51:01	2017-07-06 12:51:01	26.97
2017-07-06 12:52:01	2017-07-06 12:52:01	26.99
2017-07-06 12:53:01	2017-07-06 12:53:01	27
2017-07-06 12:54:01	2017-07-06 12:54:01	27.01
2017-07-06 12:55:01	2017-07-06 12:55:01	27.02
2017-07-06 12:56:01	2017-07-06 12:56:01	27.04
2017-07-06 12:57:01	2017-07-06 12:57:01	27.06
2017-07-06 12:58:01	2017-07-06 12:58:01	27.07
2017-07-06 12:59:01	2017-07-06 12:59:01	27.08
2017-07-06 13:00:01	2017-07-06 13:00:01	27.09
2017-07-06 13:01:01	2017-07-06 13:01:01	27.1
2017-07-06 13:02:01	2017-07-06 13:02:01	27.11
2017-07-06 13:03:01	2017-07-06 13:03:01	27.13
2017-07-06 13:04:01	2017-07-06 13:04:01	27.14
2017-07-06 13:05:01	2017-07-06 13:05:01	27.15
2017-07-06 13:06:01	2017-07-06 13:06:01	27.16
2017-07-06 13:07:01	2017-07-06 13:07:01	27.18
2017-07-06 13:08:01	2017-07-06 13:08:01	27.19
2017-07-06 13:09:01	2017-07-06 13:09:01	27.2
2017-07-06 13:10:01	2017-07-06 13:10:01	27.22
2017-07-06 13:11:01	2017-07-06 13:11:01	27.23
2017-07-06 13:12:01	2017-07-06 13:12:01	27.24
2017-07-06 13:13:01	2017-07-06 13:13:01	27.25
2017-07-06 13:14:01	2017-07-06 13:14:01	27.27
2017-07-06 13:15:01	2017-07-06 13:15:01	27.27
2017-07-06 13:16:01	2017-07-06 13:16:01	27.28
2017-07-06 13:17:01	2017-07-06 13:17:01	27.29
2017-07-06 13:18:01	2017-07-06 13:18:01	27.3
2017-07-06 13:19:01	2017-07-06 13:19:01	27.32
2017-07-06 13:20:01	2017-07-06 13:20:01	27.34
2017-07-06 13:21:01	2017-07-06 13:21:01	27.35
2017-07-06 13:22:01	2017-07-06 13:22:01	27.36
2017-07-06 13:23:01	2017-07-06 13:23:01	27.37
2017-07-06 13:24:01	2017-07-06 13:24:01	27.38
2017-07-06 13:25:01	2017-07-06 13:25:01	27.39
2017-07-06 13:26:01	2017-07-06 13:26:01	27.41
2017-07-06 13:27:01	2017-07-06 13:27:01	27.42
2017-07-06 13:28:01	2017-07-06 13:28:01	27.43
2017-07-06 13:29:01	2017-07-06 13:29:01	27.44
2017-07-06 13:30:01	2017-07-06 13:30:01	27.45
2017-07-06 13:31:01	2017-07-06 13:31:01	27.46
2017-07-06 13:32:01	2017-07-06 13:32:01	27.47
2017-07-06 13:33:01	2017-07-06 13:33:01	27.48
2017-07-06 13:34:01	2017-07-06 13:34:01	27.49
2017-07-06 13:35:01	2017-07-06 13:35:01	27.5
2017-07-06 13:36:01	2017-07-06 13:36:01	27.51
2017-07-06 13:37:01	2017-07-06 13:37:01	27.52
2017-07-06 13:38:01	2017-07-06 13:38:01	27.73
2017-07-06 13:39:01	2017-07-06 13:39:01	27.99
2017-07-06 13:40:01	2017-07-06 13:40:01	28.2
2017-07-06 13:41:01	2017-07-06 13:41:01	28.42
2017-07-06 13:42:01	2017-07-06 13:42:01	28.58
2017-07-06 13:43:01	2017-07-06 13:43:01	28.6
2017-07-06 13:44:01	2017-07-06 13:44:01	28.62
2017-07-06 13:45:01	2017-07-06 13:45:01	28.63
2017-07-06 13:46:01	2017-07-06 13:46:01	28.63
2017-07-06 13:47:01	2017-07-06 13:47:01	28.64
2017-07-06 13:48:01	2017-07-06 13:48:01	28.65
2017-07-06 13:49:01	2017-07-06 13:49:01	28.65
2017-07-06 13:50:01	2017-07-06 13:50:01	28.67
2017-07-06 13:51:01	2017-07-06 13:51:01	28.69
2017-07-06 13:52:01	2017-07-06 13:52:01	28.7
2017-07-06 13:53:01	2017-07-06 13:53:01	28.72
2017-07-06 13:54:01	2017-07-06 13:54:01	28.73
2017-07-06 13:55:01	2017-07-06 13:55:01	28.75
2017-07-06 13:56:01	2017-07-06 13:56:01	28.76
2017-07-06 13:57:01	2017-07-06 13:57:01	28.78
2017-07-06 13:58:01	2017-07-06 13:58:01	28.8
2017-07-06 13:59:01	2017-07-06 13:59:01	28.8
2017-07-06 14:00:01	2017-07-06 14:00:01	28.82
2017-07-06 14:01:01	2017-07-06 14:01:01	28.83
2017-07-06 14:02:01	2017-07-06 14:02:01	28.85
2017-07-06 14:03:01	2017-07-06 14:03:01	28.86
2017-07-06 14:04:01	2017-07-06 14:04:01	28.88
2017-07-06 14:05:01	2017-07-06 14:05:01	28.89
2017-07-06 14:06:01	2017-07-06 14:06:01	28.9
2017-07-06 14:07:01	2017-07-06 14:07:01	28.91
2017-07-06 14:08:01	2017-07-06 14:08:01	28.93
2017-07-06 14:09:01	2017-07-06 14:09:01	28.94
2017-07-06 14:10:01	2017-07-06 14:10:01	28.95
2017-07-06 14:11:01	2017-07-06 14:11:01	29.27
2017-07-06 14:12:01	2017-07-06 14:12:01	29.39
2017-07-06 14:13:01	2017-07-06 14:13:01	29.66
2017-07-06 14:14:01	2017-07-06 14:14:01	29.81
2017-07-06 14:15:01	2017-07-06 14:15:01	30.04
2017-07-06 14:16:01	2017-07-06 14:16:01	30.26
2017-07-06 14:17:01	2017-07-06 14:17:01	30.3
2017-07-06 14:18:01	2017-07-06 14:18:01	30.34
2017-07-06 14:19:01	2017-07-06 14:19:01	30.37
2017-07-06 14:20:01	2017-07-06 14:20:01	30.42
2017-07-06 14:21:01	2017-07-06 14:21:01	30.42
2017-07-06 14:22:01	2017-07-06 14:22:01	30.49
2017-07-06 14:23:01	2017-07-06 14:23:01	30.5
2017-07-06 14:24:01	2017-07-06 14:24:01	30.52
2017-07-06 14:25:01	2017-07-06 14:25:01	30.58
2017-07-06 14:26:01	2017-07-06 14:26:01	30.59
2017-07-06 14:27:01	2017-07-06 14:27:01	30.64
2017-07-06 14:28:01	2017-07-06 14:28:01	30.68
2017-07-06 14:29:01	2017-07-06 14:29:01	30.72
2017-07-06 14:30:01	2017-07-06 14:30:01	30.76
2017-07-06 14:31:01	2017-07-06 14:31:01	30.78
2017-07-06 14:32:01	2017-07-06 14:32:01	30.81
2017-07-06 14:33:01	2017-07-06 14:33:01	30.85
2017-07-06 14:34:01	2017-07-06 14:34:01	30.89
2017-07-06 14:35:01	2017-07-06 14:35:01	30.93
2017-07-06 14:36:01	2017-07-06 14:36:01	30.95
2017-07-06 14:37:01	2017-07-06 14:37:01	30.98
2017-07-06 14:38:01	2017-07-06 14:38:01	31.01
2017-07-06 14:39:01	2017-07-06 14:39:01	31.03
2017-07-06 14:40:01	2017-07-06 14:40:01	31.06
2017-07-06 14:41:01	2017-07-06 14:41:01	31.1
2017-07-06 14:42:01	2017-07-06 14:42:01	31.14
2017-07-06 14:43:01	2017-07-06 14:43:01	31.16
2017-07-06 14:44:01	2017-07-06 14:44:01	31.18
2017-07-06 14:45:01	2017-07-06 14:45:01	31.22
2017-07-06 14:46:01	2017-07-06 14:46:01	31.25
2017-07-06 14:47:01	2017-07-06 14:47:01	31.28
2017-07-06 14:48:01	2017-07-06 14:48:01	31.31
2017-07-06 14:49:01	2017-07-06 14:49:01	31.34
2017-07-06 14:50:01	2017-07-06 14:50:01	31.38
2017-07-06 14:51:01	2017-07-06 14:51:01	31.4
2017-07-06 14:52:01	2017-07-06 14:52:01	31.43
2017-07-06 14:53:01	2017-07-06 14:53:01	31.45
2017-07-06 14:54:01	2017-07-06 14:54:01	31.48
2017-07-06 14:55:01	2017-07-06 14:55:01	31.49
2017-07-06 14:56:01	2017-07-06 14:56:01	31.53
2017-07-06 14:57:01	2017-07-06 14:57:01	31.57
2017-07-06 14:58:01	2017-07-06 14:58:01	31.59
2017-07-06 14:59:01	2017-07-06 14:59:01	31.61
2017-07-06 15:00:01	2017-07-06 15:00:01	31.62
2017-07-06 15:01:01	2017-07-06 15:01:01	31.66
2017-07-06 15:02:01	2017-07-06 15:02:01	31.67
2017-07-06 15:03:01	2017-07-06 15:03:01	31.69
2017-07-06 15:04:01	2017-07-06 15:04:01	31.71
2017-07-06 15:05:01	2017-07-06 15:05:01	31.73
2017-07-06 15:06:01	2017-07-06 15:06:01	31.75
2017-07-06 15:07:01	2017-07-06 15:07:01	31.78
2017-07-06 15:08:01	2017-07-06 15:08:01	31.8
2017-07-06 15:09:01	2017-07-06 15:09:01	31.82
2017-07-06 15:10:01	2017-07-06 15:10:01	31.85
2017-07-06 15:11:01	2017-07-06 15:11:01	31.87
2017-07-06 15:12:01	2017-07-06 15:12:01	31.89
2017-07-06 15:13:01	2017-07-06 15:13:01	31.91
2017-07-06 15:14:01	2017-07-06 15:14:01	31.93
2017-07-06 15:15:01	2017-07-06 15:15:01	31.95
2017-07-06 15:16:01	2017-07-06 15:16:01	31.96
2017-07-06 15:17:01	2017-07-06 15:17:01	31.98
2017-07-06 15:18:01	2017-07-06 15:18:01	32.01
2017-07-06 15:19:01	2017-07-06 15:19:01	32.02
2017-07-06 15:20:01	2017-07-06 15:20:01	32.05
2017-07-06 15:21:01	2017-07-06 15:21:01	32.07
2017-07-06 15:22:01	2017-07-06 15:22:01	32.08
2017-07-06 15:23:01	2017-07-06 15:23:01	32.1
2017-07-06 15:24:01	2017-07-06 15:24:01	32.11
2017-07-06 15:25:01	2017-07-06 15:25:01	32.13
2017-07-06 15:26:01	2017-07-06 15:26:01	32.16
2017-07-06 15:27:01	2017-07-06 15:27:01	32.17
2017-07-06 15:28:01	2017-07-06 15:28:01	32.18
2017-07-06 15:29:01	2017-07-06 15:29:01	32.21
2017-07-06 15:30:01	2017-07-06 15:30:01	32.23
2017-07-06 15:31:01	2017-07-06 15:31:01	32.25
2017-07-06 15:32:01	2017-07-06 15:32:01	32.27
2017-07-06 15:33:01	2017-07-06 15:33:01	32.29
2017-07-06 15:34:01	2017-07-06 15:34:01	32.3
2017-07-06 15:35:01	2017-07-06 15:35:01	32.33
2017-07-06 15:36:01	2017-07-06 15:36:01	32.34
2017-07-06 15:37:01	2017-07-06 15:37:01	32.35
2017-07-06 15:38:01	2017-07-06 15:38:01	32.37
2017-07-06 15:39:01	2017-07-06 15:39:01	32.4
2017-07-06 15:40:01	2017-07-06 15:40:01	32.4
2017-07-06 15:41:01	2017-07-06 15:41:01	32.42
2017-07-06 15:42:01	2017-07-06 15:42:01	32.45
2017-07-06 15:43:01	2017-07-06 15:43:01	32.46
2017-07-06 15:44:01	2017-07-06 15:44:01	32.48
2017-07-06 15:45:01	2017-07-06 15:45:01	32.5
2017-07-06 15:46:01	2017-07-06 15:46:01	32.51
2017-07-06 15:47:01	2017-07-06 15:47:01	32.52
2017-07-06 15:48:01	2017-07-06 15:48:01	32.55
2017-07-06 15:49:01	2017-07-06 15:49:01	32.55
2017-07-06 15:50:01	2017-07-06 15:50:01	32.57
2017-07-06 15:51:01	2017-07-06 15:51:01	32.59
2017-07-06 15:52:01	2017-07-06 15:52:01	32.6
2017-07-06 15:53:01	2017-07-06 15:53:01	32.63
2017-07-06 15:54:01	2017-07-06 15:54:01	32.64
2017-07-06 15:55:01	2017-07-06 15:55:01	32.65
2017-07-06 15:56:01	2017-07-06 15:56:01	32.66
2017-07-06 15:57:01	2017-07-06 15:57:01	32.67
2017-07-06 15:58:01	2017-07-06 15:58:01	32.69
2017-07-06 15:59:01	2017-07-06 15:59:01	32.69
2017-07-06 16:00:01	2017-07-06 16:00:01	32.72
2017-07-06 16:01:01	2017-07-06 16:01:01	32.74
2017-07-06 16:02:01	2017-07-06 16:02:01	32.74
2017-07-06 16:03:01	2017-07-06 16:03:01	32.77
2017-07-06 16:04:01	2017-07-06 16:04:01	32.78
2017-07-06 16:05:01	2017-07-06 16:05:01	32.79
2017-07-06 16:06:01	2017-07-06 16:06:01	32.96
2017-07-06 16:07:01	2017-07-06 16:07:01	33.12
2017-07-06 16:08:01	2017-07-06 16:08:01	33.3
2017-07-06 16:09:01	2017-07-06 16:09:01	33.46
2017-07-06 16:10:01	2017-07-06 16:10:01	33.65
2017-07-06 16:11:01	2017-07-06 16:11:01	33.82
2017-07-06 16:12:01	2017-07-06 16:12:01	34.07
2017-07-06 16:13:01	2017-07-06 16:13:01	34.23
2017-07-06 16:14:01	2017-07-06 16:14:01	34.45
2017-07-06 16:15:01	2017-07-06 16:15:01	34.71
2017-07-06 16:16:01	2017-07-06 16:16:01	34.93
2017-07-06 16:17:01	2017-07-06 16:17:01	35.02
2017-07-06 16:18:01	2017-07-06 16:18:01	35.05
2017-07-06 16:19:01	2017-07-06 16:19:01	35.05
2017-07-06 16:20:01	2017-07-06 16:20:01	35.05
2017-07-06 16:21:01	2017-07-06 16:21:01	35.04
2017-07-06 16:22:01	2017-07-06 16:22:01	35.04
2017-07-06 16:23:01	2017-07-06 16:23:01	35.04
2017-07-06 16:24:01	2017-07-06 16:24:01	35.05
2017-07-06 16:25:01	2017-07-06 16:25:01	35.06
2017-07-06 16:26:01	2017-07-06 16:26:01	35.06
2017-07-06 16:27:01	2017-07-06 16:27:01	35.07
2017-07-06 16:28:01	2017-07-06 16:28:01	35.07
2017-07-06 16:29:01	2017-07-06 16:29:01	35.08
2017-07-06 16:30:01	2017-07-06 16:30:01	35.08
2017-07-06 16:31:01	2017-07-06 16:31:01	35.08
2017-07-06 16:32:01	2017-07-06 16:32:01	35.08
2017-07-06 16:33:01	2017-07-06 16:33:01	35.08
2017-07-06 16:34:01	2017-07-06 16:34:01	35.08
2017-07-06 16:35:01	2017-07-06 16:35:01	35.08
2017-07-06 16:36:01	2017-07-06 16:36:01	35.07
2017-07-06 16:37:01	2017-07-06 16:37:01	35.07
2017-07-06 16:38:01	2017-07-06 16:38:01	35.07
2017-07-06 16:39:01	2017-07-06 16:39:01	35.07
2017-07-06 16:40:01	2017-07-06 16:40:01	35.07
2017-07-06 16:41:01	2017-07-06 16:41:01	35.06
2017-07-06 16:42:01	2017-07-06 16:42:01	35.06
2017-07-06 16:43:01	2017-07-06 16:43:01	35.06
2017-07-06 16:44:01	2017-07-06 16:44:01	35.06
2017-07-06 16:45:01	2017-07-06 16:45:01	35.05
2017-07-06 16:46:01	2017-07-06 16:46:01	35.05
2017-07-06 16:47:01	2017-07-06 16:47:01	35.05
2017-07-06 16:48:01	2017-07-06 16:48:01	35.05
2017-07-06 16:49:01	2017-07-06 16:49:01	35.04
2017-07-06 16:50:01	2017-07-06 16:50:01	35.04
2017-07-06 16:51:01	2017-07-06 16:51:01	35.04
2017-07-06 16:52:01	2017-07-06 16:52:01	35.03
2017-07-06 16:53:01	2017-07-06 16:53:01	35.03
2017-07-06 16:54:01	2017-07-06 16:54:01	35.02
2017-07-06 16:55:01	2017-07-06 16:55:01	35.02
2017-07-06 16:56:01	2017-07-06 16:56:01	35.02
2017-07-06 16:57:01	2017-07-06 16:57:01	35.01
2017-07-06 16:58:01	2017-07-06 16:58:01	35.01
2017-07-06 16:59:01	2017-07-06 16:59:01	35
2017-07-06 17:00:01	2017-07-06 17:00:01	35
2017-07-06 17:01:01	2017-07-06 17:01:01	34.99
2017-07-06 17:02:01	2017-07-06 17:02:01	34.98
2017-07-06 17:03:01	2017-07-06 17:03:01	34.98
2017-07-06 17:04:01	2017-07-06 17:04:01	34.97
2017-07-06 17:05:01	2017-07-06 17:05:01	34.97
2017-07-06 17:06:01	2017-07-06 17:06:01	34.96
2017-07-06 17:07:01	2017-07-06 17:07:01	34.95
2017-07-06 17:08:01	2017-07-06 17:08:01	34.95
2017-07-06 17:09:01	2017-07-06 17:09:01	34.94
2017-07-06 17:10:01	2017-07-06 17:10:01	34.93
2017-07-06 17:11:01	2017-07-06 17:11:01	34.93
2017-07-06 17:12:01	2017-07-06 17:12:01	34.92
2017-07-06 17:13:01	2017-07-06 17:13:01	34.92
2017-07-06 17:14:01	2017-07-06 17:14:01	34.91
2017-07-06 17:15:01	2017-07-06 17:15:01	34.9
2017-07-06 17:16:01	2017-07-06 17:16:01	34.89
2017-07-06 17:17:01	2017-07-06 17:17:01	34.88
2017-07-06 17:18:01	2017-07-06 17:18:01	34.87
2017-07-06 17:19:01	2017-07-06 17:19:01	34.87
2017-07-06 17:20:01	2017-07-06 17:20:01	34.86
2017-07-06 17:21:01	2017-07-06 17:21:01	34.85
2017-07-06 17:22:01	2017-07-06 17:22:01	34.84
2017-07-06 17:23:01	2017-07-06 17:23:01	34.93
2017-07-06 17:24:01	2017-07-06 17:24:01	35.05
2017-07-06 17:25:01	2017-07-06 17:25:01	35.1
2017-07-06 17:26:01	2017-07-06 17:26:01	35.28
2017-07-06 17:27:01	2017-07-06 17:27:01	35.52
2017-07-06 17:28:01	2017-07-06 17:28:01	35.7
2017-07-06 17:29:01	2017-07-06 17:29:01	35.86
2017-07-06 17:30:01	2017-07-06 17:30:01	36.1
2017-07-06 17:31:01	2017-07-06 17:31:01	36.18
2017-07-06 17:32:01	2017-07-06 17:32:01	36.44
2017-07-06 17:33:01	2017-07-06 17:33:01	36.64
2017-07-06 17:34:01	2017-07-06 17:34:01	36.85
2017-07-06 17:35:01	2017-07-06 17:35:01	37.06
2017-07-06 17:36:01	2017-07-06 17:36:01	37.36
2017-07-06 17:37:01	2017-07-06 17:37:01	37.56
2017-07-06 17:38:01	2017-07-06 17:38:01	37.83
2017-07-06 17:39:01	2017-07-06 17:39:01	37.97
2017-07-06 17:40:01	2017-07-06 17:40:01	37.95
2017-07-06 17:41:01	2017-07-06 17:41:01	37.97
2017-07-06 17:42:01	2017-07-06 17:42:01	37.96
2017-07-06 17:43:01	2017-07-06 17:43:01	37.96
2017-07-06 17:44:01	2017-07-06 17:44:01	37.96
2017-07-06 17:45:01	2017-07-06 17:45:01	37.94
2017-07-06 17:46:01	2017-07-06 17:46:01	37.92
2017-07-06 17:47:01	2017-07-06 17:47:01	37.92
2017-07-06 17:48:01	2017-07-06 17:48:01	37.9
2017-07-06 17:49:01	2017-07-06 17:49:01	37.87
2017-07-06 17:50:01	2017-07-06 17:50:01	37.85
2017-07-06 17:51:01	2017-07-06 17:51:01	37.83
2017-07-06 17:52:01	2017-07-06 17:52:01	37.81
2017-07-06 17:53:01	2017-07-06 17:53:01	37.79
2017-07-06 17:54:01	2017-07-06 17:54:01	37.78
2017-07-06 17:55:01	2017-07-06 17:55:01	37.74
2017-07-06 17:56:01	2017-07-06 17:56:01	37.97
2017-07-06 17:57:01	2017-07-06 17:57:01	38.14
2017-07-06 17:58:01	2017-07-06 17:58:01	38.28
2017-07-06 17:59:01	2017-07-06 17:59:01	38.4
2017-07-06 18:00:01	2017-07-06 18:00:01	38.57
2017-07-06 18:01:01	2017-07-06 18:01:01	38.63
2017-07-06 18:02:01	2017-07-06 18:02:01	38.57
2017-07-06 18:03:01	2017-07-06 18:03:01	38.57
2017-07-06 18:04:01	2017-07-06 18:04:01	38.57
2017-07-06 18:05:01	2017-07-06 18:05:01	38.57
2017-07-06 18:06:01	2017-07-06 18:06:01	38.58
2017-07-06 18:07:01	2017-07-06 18:07:01	38.57
2017-07-06 18:08:01	2017-07-06 18:08:01	38.56
2017-07-06 18:09:01	2017-07-06 18:09:01	38.54
2017-07-06 18:10:01	2017-07-06 18:10:01	38.53
2017-07-06 18:11:01	2017-07-06 18:11:01	38.51
2017-07-06 18:12:01	2017-07-06 18:12:01	38.48
2017-07-06 18:13:01	2017-07-06 18:13:01	38.46
2017-07-06 18:14:01	2017-07-06 18:14:01	38.44
2017-07-06 18:15:01	2017-07-06 18:15:01	38.42
2017-07-06 18:16:01	2017-07-06 18:16:01	38.39
2017-07-06 18:17:01	2017-07-06 18:17:01	38.37
2017-07-06 18:18:01	2017-07-06 18:18:01	38.34
2017-07-06 18:19:01	2017-07-06 18:19:01	38.31
2017-07-06 18:20:01	2017-07-06 18:20:01	38.28
2017-07-06 18:21:01	2017-07-06 18:21:01	38.26
2017-07-06 18:22:01	2017-07-06 18:22:01	38.23
2017-07-06 18:23:01	2017-07-06 18:23:01	38.2
2017-07-06 18:24:01	2017-07-06 18:24:01	38.17
2017-07-06 18:25:01	2017-07-06 18:25:01	38.14
2017-07-06 18:26:01	2017-07-06 18:26:01	38.1
2017-07-06 18:27:01	2017-07-06 18:27:01	38.07
2017-07-06 18:28:01	2017-07-06 18:28:01	38.04
2017-07-06 18:29:01	2017-07-06 18:29:01	38.01
2017-07-06 18:30:01	2017-07-06 18:30:01	37.98
2017-07-06 18:31:01	2017-07-06 18:31:01	37.95
2017-07-06 18:32:01	2017-07-06 18:32:01	37.91
2017-07-06 18:33:01	2017-07-06 18:33:01	37.88
2017-07-06 18:34:01	2017-07-06 18:34:01	37.85
2017-07-06 18:35:01	2017-07-06 18:35:01	37.82
2017-07-06 18:36:01	2017-07-06 18:36:01	37.78
2017-07-06 18:37:01	2017-07-06 18:37:01	37.75
2017-07-06 18:38:01	2017-07-06 18:38:01	37.72
2017-07-06 18:39:01	2017-07-06 18:39:01	37.68
2017-07-06 18:40:01	2017-07-06 18:40:01	37.65
2017-07-06 18:41:01	2017-07-06 18:41:01	37.62
2017-07-06 18:42:01	2017-07-06 18:42:01	37.59
2017-07-06 18:43:01	2017-07-06 18:43:01	37.55
2017-07-06 18:44:01	2017-07-06 18:44:01	37.52
2017-07-06 18:45:01	2017-07-06 18:45:01	37.49
2017-07-06 18:46:01	2017-07-06 18:46:01	37.45
2017-07-06 18:47:01	2017-07-06 18:47:01	37.42
2017-07-06 18:48:01	2017-07-06 18:48:01	37.38
2017-07-06 18:49:01	2017-07-06 18:49:01	37.35
2017-07-06 18:50:01	2017-07-06 18:50:01	37.31
2017-07-06 18:51:01	2017-07-06 18:51:01	37.28
2017-07-06 18:52:01	2017-07-06 18:52:01	37.25
2017-07-06 18:53:01	2017-07-06 18:53:01	37.21
2017-07-06 18:54:01	2017-07-06 18:54:01	37.18
2017-07-06 18:55:01	2017-07-06 18:55:01	37.14
2017-07-06 18:56:01	2017-07-06 18:56:01	37.11
2017-07-06 18:57:01	2017-07-06 18:57:01	37.07
2017-07-06 18:58:01	2017-07-06 18:58:01	37.03
2017-07-06 18:59:01	2017-07-06 18:59:01	37
2017-07-06 19:00:01	2017-07-06 19:00:01	36.96
2017-07-06 19:01:01	2017-07-06 19:01:01	36.93
2017-07-06 19:02:01	2017-07-06 19:02:01	36.9
2017-07-06 19:03:01	2017-07-06 19:03:01	36.86
2017-07-06 19:04:01	2017-07-06 19:04:01	36.82
2017-07-06 19:05:01	2017-07-06 19:05:01	36.79
2017-07-06 19:06:01	2017-07-06 19:06:01	36.76
2017-07-06 19:07:01	2017-07-06 19:07:01	36.72
2017-07-06 19:08:01	2017-07-06 19:08:01	36.69
2017-07-06 19:09:01	2017-07-06 19:09:01	36.65
2017-07-06 19:10:01	2017-07-06 19:10:01	36.61
2017-07-06 19:11:01	2017-07-06 19:11:01	36.58
2017-07-06 19:12:01	2017-07-06 19:12:01	36.54
2017-07-06 19:13:01	2017-07-06 19:13:01	36.51
2017-07-06 19:14:01	2017-07-06 19:14:01	36.47
2017-07-06 19:15:01	2017-07-06 19:15:01	36.44
2017-07-06 19:16:01	2017-07-06 19:16:01	36.4
2017-07-06 19:17:01	2017-07-06 19:17:01	36.37
2017-07-06 19:18:01	2017-07-06 19:18:01	36.33
2017-07-06 19:19:01	2017-07-06 19:19:01	36.29
2017-07-06 19:20:01	2017-07-06 19:20:01	36.26
2017-07-06 19:21:01	2017-07-06 19:21:01	36.23
2017-07-06 19:22:01	2017-07-06 19:22:01	36.19
2017-07-06 19:23:01	2017-07-06 19:23:01	36.16
2017-07-06 19:24:01	2017-07-06 19:24:01	36.12
2017-07-06 19:25:01	2017-07-06 19:25:01	36.09
2017-07-06 19:26:01	2017-07-06 19:26:01	36.05
2017-07-06 19:27:01	2017-07-06 19:27:01	36.02
2017-07-06 19:28:01	2017-07-06 19:28:01	35.98
2017-07-06 19:29:01	2017-07-06 19:29:01	35.94
2017-07-06 19:30:01	2017-07-06 19:30:01	35.91
2017-07-06 19:31:01	2017-07-06 19:31:01	35.87
2017-07-06 19:32:01	2017-07-06 19:32:01	35.84
2017-07-06 19:33:01	2017-07-06 19:33:01	35.8
2017-07-06 19:34:01	2017-07-06 19:34:01	35.77
2017-07-06 19:35:01	2017-07-06 19:35:01	35.73
2017-07-06 19:36:01	2017-07-06 19:36:01	35.7
2017-07-06 19:37:01	2017-07-06 19:37:01	35.67
2017-07-06 19:38:01	2017-07-06 19:38:01	35.63
2017-07-06 19:39:01	2017-07-06 19:39:01	35.6
2017-07-06 19:40:01	2017-07-06 19:40:01	35.74
2017-07-06 19:41:01	2017-07-06 19:41:01	35.46
2017-07-06 19:42:01	2017-07-06 19:42:01	35.5
2017-07-06 19:43:01	2017-07-06 19:43:01	35.46
2017-07-06 19:44:01	2017-07-06 19:44:01	35.41
2017-07-06 19:45:01	2017-07-06 19:45:01	35.39
2017-07-06 19:46:01	2017-07-06 19:46:01	35.34
2017-07-06 19:47:01	2017-07-06 19:47:01	35.31
2017-07-06 19:48:01	2017-07-06 19:48:01	35.28
2017-07-06 19:49:01	2017-07-06 19:49:01	35.24
2017-07-06 19:50:01	2017-07-06 19:50:01	35.21
2017-07-06 19:51:01	2017-07-06 19:51:01	35.18
2017-07-06 19:52:01	2017-07-06 19:52:01	35.14
2017-07-06 19:53:01	2017-07-06 19:53:01	35.11
2017-07-06 19:54:01	2017-07-06 19:54:01	35.08
2017-07-06 19:55:01	2017-07-06 19:55:01	35.04
2017-07-06 19:56:01	2017-07-06 19:56:01	35.01
2017-07-06 19:57:01	2017-07-06 19:57:01	34.97
2017-07-06 19:58:01	2017-07-06 19:58:01	34.94
2017-07-06 19:59:01	2017-07-06 19:59:01	34.91
2017-07-06 20:00:01	2017-07-06 20:00:01	34.87
2017-07-06 20:01:01	2017-07-06 20:01:01	34.84
2017-07-06 20:02:01	2017-07-06 20:02:01	34.8
2017-07-06 20:03:01	2017-07-06 20:03:01	34.77
2017-07-06 20:04:01	2017-07-06 20:04:01	34.74
2017-07-06 20:05:01	2017-07-06 20:05:01	34.7
2017-07-06 20:06:01	2017-07-06 20:06:01	34.67
2017-07-06 20:07:01	2017-07-06 20:07:01	34.63
2017-07-06 20:08:01	2017-07-06 20:08:01	34.6
2017-07-06 20:09:01	2017-07-06 20:09:01	34.57
2017-07-06 20:10:01	2017-07-06 20:10:01	34.53
2017-07-06 20:11:01	2017-07-06 20:11:01	34.5
2017-07-06 20:12:01	2017-07-06 20:12:01	34.46
2017-07-06 20:13:01	2017-07-06 20:13:01	34.43
2017-07-06 20:14:01	2017-07-06 20:14:01	34.4
2017-07-06 20:15:01	2017-07-06 20:15:01	34.36
2017-07-06 20:16:01	2017-07-06 20:16:01	34.33
2017-07-06 20:17:01	2017-07-06 20:17:01	34.3
2017-07-06 20:18:01	2017-07-06 20:18:01	34.27
2017-07-06 20:19:01	2017-07-06 20:19:01	34.23
2017-07-06 20:20:01	2017-07-06 20:20:01	34.2
2017-07-06 20:21:01	2017-07-06 20:21:01	34.16
2017-07-06 20:22:01	2017-07-06 20:22:01	34.13
2017-07-06 20:23:01	2017-07-06 20:23:01	34.1
2017-07-06 20:24:01	2017-07-06 20:24:01	34.07
2017-07-06 20:25:01	2017-07-06 20:25:01	34.03
2017-07-06 20:26:01	2017-07-06 20:26:01	34
2017-07-06 20:27:01	2017-07-06 20:27:01	33.97
2017-07-06 20:28:01	2017-07-06 20:28:01	33.93
2017-07-06 20:29:01	2017-07-06 20:29:01	33.9
2017-07-06 20:30:01	2017-07-06 20:30:01	33.87
2017-07-06 20:31:01	2017-07-06 20:31:01	33.83
2017-07-06 20:32:01	2017-07-06 20:32:01	33.8
2017-07-06 20:33:01	2017-07-06 20:33:01	33.77
2017-07-06 20:34:01	2017-07-06 20:34:01	33.74
2017-07-06 20:35:01	2017-07-06 20:35:01	33.71
2017-07-06 20:36:01	2017-07-06 20:36:01	33.67
2017-07-06 20:37:01	2017-07-06 20:37:01	33.64
2017-07-06 20:38:01	2017-07-06 20:38:01	33.61
2017-07-06 20:39:01	2017-07-06 20:39:01	33.58
2017-07-06 20:40:01	2017-07-06 20:40:01	33.55
2017-07-06 20:41:01	2017-07-06 20:41:01	33.52
2017-07-06 20:42:01	2017-07-06 20:42:01	33.48
2017-07-06 20:43:01	2017-07-06 20:43:01	33.45
2017-07-06 20:44:01	2017-07-06 20:44:01	33.42
2017-07-06 20:45:01	2017-07-06 20:45:01	33.39
2017-07-06 20:46:01	2017-07-06 20:46:01	33.36
2017-07-06 20:47:01	2017-07-06 20:47:01	33.33
2017-07-06 20:48:01	2017-07-06 20:48:01	33.3
2017-07-06 20:49:01	2017-07-06 20:49:01	33.27
2017-07-06 20:50:01	2017-07-06 20:50:01	33.24
2017-07-06 20:51:01	2017-07-06 20:51:01	33.2
2017-07-06 20:52:01	2017-07-06 20:52:01	33.17
2017-07-06 20:53:01	2017-07-06 20:53:01	33.14
2017-07-06 20:54:01	2017-07-06 20:54:01	33.12
2017-07-06 20:55:01	2017-07-06 20:55:01	33.08
2017-07-06 20:56:01	2017-07-06 20:56:01	33.05
2017-07-06 20:57:01	2017-07-06 20:57:01	33.02
2017-07-06 20:58:01	2017-07-06 20:58:01	32.99
2017-07-06 20:59:01	2017-07-06 20:59:01	32.96
2017-07-06 21:00:01	2017-07-06 21:00:01	32.93
2017-07-06 21:01:01	2017-07-06 21:01:01	32.89
2017-07-06 21:02:01	2017-07-06 21:02:01	32.86
2017-07-06 21:03:01	2017-07-06 21:03:01	32.84
2017-07-06 21:04:01	2017-07-06 21:04:01	32.8
2017-07-06 21:05:01	2017-07-06 21:05:01	32.78
2017-07-06 21:06:01	2017-07-06 21:06:01	32.74
2017-07-06 21:07:01	2017-07-06 21:07:01	32.71
2017-07-06 21:08:01	2017-07-06 21:08:01	32.69
2017-07-06 21:09:01	2017-07-06 21:09:01	32.66
2017-07-06 21:10:01	2017-07-06 21:10:01	32.63
2017-07-06 21:11:01	2017-07-06 21:11:01	32.6
2017-07-06 21:12:01	2017-07-06 21:12:01	32.57
2017-07-06 21:13:01	2017-07-06 21:13:01	32.54
2017-07-06 21:14:01	2017-07-06 21:14:01	32.51
2017-07-06 21:15:01	2017-07-06 21:15:01	32.48
2017-07-06 21:16:01	2017-07-06 21:16:01	32.45
2017-07-06 21:17:01	2017-07-06 21:17:01	32.42
2017-07-06 21:18:01	2017-07-06 21:18:01	32.39
2017-07-06 21:19:01	2017-07-06 21:19:01	32.36
2017-07-06 21:20:01	2017-07-06 21:20:01	32.33
2017-07-06 21:21:01	2017-07-06 21:21:01	32.31
2017-07-06 21:22:01	2017-07-06 21:22:01	32.27
2017-07-06 21:23:01	2017-07-06 21:23:01	32.25
2017-07-06 21:24:01	2017-07-06 21:24:01	32.22
2017-07-06 21:25:01	2017-07-06 21:25:01	32.19
2017-07-06 21:26:01	2017-07-06 21:26:01	32.16
2017-07-06 21:27:01	2017-07-06 21:27:01	32.13
2017-07-06 21:28:01	2017-07-06 21:28:01	32.1
2017-07-06 21:29:01	2017-07-06 21:29:01	32.07
2017-07-06 21:30:01	2017-07-06 21:30:01	32.04
2017-07-06 21:31:01	2017-07-06 21:31:01	32.02
2017-07-06 21:32:01	2017-07-06 21:32:01	31.99
2017-07-06 21:33:01	2017-07-06 21:33:01	31.96
2017-07-06 21:34:01	2017-07-06 21:34:01	31.93
2017-07-06 21:35:01	2017-07-06 21:35:01	31.9
2017-07-06 21:36:01	2017-07-06 21:36:01	31.88
2017-07-06 21:37:01	2017-07-06 21:37:01	31.85
2017-07-06 21:38:01	2017-07-06 21:38:01	31.82
2017-07-06 21:39:01	2017-07-06 21:39:01	31.79
2017-07-06 21:40:01	2017-07-06 21:40:01	31.77
2017-07-06 21:41:01	2017-07-06 21:41:01	31.74
2017-07-06 21:42:01	2017-07-06 21:42:01	31.71
2017-07-06 21:43:01	2017-07-06 21:43:01	31.68
2017-07-06 21:44:01	2017-07-06 21:44:01	31.66
2017-07-06 21:45:01	2017-07-06 21:45:01	31.63
2017-07-06 21:46:01	2017-07-06 21:46:01	31.6
2017-07-06 21:47:01	2017-07-06 21:47:01	31.58
2017-07-06 21:48:01	2017-07-06 21:48:01	31.55
2017-07-06 21:49:01	2017-07-06 21:49:01	31.52
2017-07-06 21:50:01	2017-07-06 21:50:01	31.49
2017-07-06 21:51:01	2017-07-06 21:51:01	31.46
2017-07-06 21:52:01	2017-07-06 21:52:01	31.44
2017-07-06 21:53:01	2017-07-06 21:53:01	31.41
2017-07-06 21:54:01	2017-07-06 21:54:01	31.39
2017-07-06 21:55:01	2017-07-06 21:55:01	31.36
2017-07-06 21:56:01	2017-07-06 21:56:01	31.33
2017-07-06 21:57:01	2017-07-06 21:57:01	31.31
2017-07-06 21:58:01	2017-07-06 21:58:01	31.28
2017-07-06 21:59:01	2017-07-06 21:59:01	31.25
2017-07-06 22:00:01	2017-07-06 22:00:01	31.23
2017-07-06 22:01:01	2017-07-06 22:01:01	31.2
2017-07-06 22:02:01	2017-07-06 22:02:01	31.18
2017-07-06 22:03:01	2017-07-06 22:03:01	31.15
2017-07-06 22:04:01	2017-07-06 22:04:01	31.13
2017-07-06 22:05:01	2017-07-06 22:05:01	31.1
2017-07-06 22:06:01	2017-07-06 22:06:01	31.08
2017-07-06 22:07:01	2017-07-06 22:07:01	31.05
2017-07-06 22:08:01	2017-07-06 22:08:01	31.02
2017-07-06 22:09:01	2017-07-06 22:09:01	31
2017-07-06 22:10:01	2017-07-06 22:10:01	30.98
2017-07-06 22:11:01	2017-07-06 22:11:01	30.95
2017-07-06 22:12:01	2017-07-06 22:12:01	30.93
2017-07-06 22:13:01	2017-07-06 22:13:01	30.9
2017-07-06 22:14:01	2017-07-06 22:14:01	30.88
2017-07-06 22:15:01	2017-07-06 22:15:01	30.85
2017-07-06 22:16:01	2017-07-06 22:16:01	30.83
2017-07-06 22:17:01	2017-07-06 22:17:01	30.81
2017-07-06 22:18:01	2017-07-06 22:18:01	30.78
2017-07-06 22:19:01	2017-07-06 22:19:01	30.75
2017-07-06 22:20:01	2017-07-06 22:20:01	30.73
2017-07-06 22:21:01	2017-07-06 22:21:01	30.7
2017-07-06 22:22:01	2017-07-06 22:22:01	30.68
2017-07-06 22:23:01	2017-07-06 22:23:01	30.66
2017-07-06 22:24:01	2017-07-06 22:24:01	30.64
2017-07-06 22:25:01	2017-07-06 22:25:01	30.61
2017-07-06 22:26:01	2017-07-06 22:26:01	30.59
2017-07-06 22:27:01	2017-07-06 22:27:01	30.56
2017-07-06 22:28:01	2017-07-06 22:28:01	30.54
2017-07-06 22:29:01	2017-07-06 22:29:01	30.52
2017-07-06 22:30:01	2017-07-06 22:30:01	30.49
2017-07-06 22:31:01	2017-07-06 22:31:01	30.47
2017-07-06 22:32:01	2017-07-06 22:32:01	30.45
2017-07-06 22:33:01	2017-07-06 22:33:01	30.42
2017-07-06 22:34:01	2017-07-06 22:34:01	30.4
2017-07-06 22:35:01	2017-07-06 22:35:01	30.38
2017-07-06 22:36:01	2017-07-06 22:36:01	30.35
2017-07-06 22:37:01	2017-07-06 22:37:01	30.33
2017-07-06 22:38:01	2017-07-06 22:38:01	30.31
2017-07-06 22:39:01	2017-07-06 22:39:01	30.29
2017-07-06 22:40:01	2017-07-06 22:40:01	30.26
2017-07-06 22:41:01	2017-07-06 22:41:01	30.24
2017-07-06 22:42:01	2017-07-06 22:42:01	30.21
2017-07-06 22:43:01	2017-07-06 22:43:01	30.19
2017-07-06 22:44:01	2017-07-06 22:44:01	30.17
2017-07-06 22:45:01	2017-07-06 22:45:01	30.15
2017-07-06 22:46:01	2017-07-06 22:46:01	30.13
2017-07-06 22:47:01	2017-07-06 22:47:01	30.1
2017-07-06 22:48:01	2017-07-06 22:48:01	30.08
2017-07-06 22:49:01	2017-07-06 22:49:01	30.06
2017-07-06 22:50:01	2017-07-06 22:50:01	30.03
2017-07-06 22:51:01	2017-07-06 22:51:01	30.01
2017-07-06 22:52:01	2017-07-06 22:52:01	29.99
2017-07-06 22:53:01	2017-07-06 22:53:01	29.97
2017-07-06 22:54:01	2017-07-06 22:54:01	29.94
2017-07-06 22:55:01	2017-07-06 22:55:01	29.92
2017-07-06 22:56:01	2017-07-06 22:56:01	29.9
2017-07-06 22:57:01	2017-07-06 22:57:01	29.88
2017-07-06 22:58:01	2017-07-06 22:58:01	29.86
2017-07-06 22:59:01	2017-07-06 22:59:01	29.83
2017-07-06 23:00:01	2017-07-06 23:00:01	29.82
2017-07-06 23:01:01	2017-07-06 23:01:01	29.79
2017-07-06 23:02:01	2017-07-06 23:02:01	29.77
2017-07-06 23:03:01	2017-07-06 23:03:01	29.75
2017-07-06 23:04:01	2017-07-06 23:04:01	29.73
2017-07-06 23:05:01	2017-07-06 23:05:01	29.71
2017-07-06 23:06:01	2017-07-06 23:06:01	29.69
2017-07-06 23:07:01	2017-07-06 23:07:01	29.66
2017-07-06 23:08:01	2017-07-06 23:08:01	29.64
2017-07-06 23:09:01	2017-07-06 23:09:01	29.62
2017-07-06 23:10:01	2017-07-06 23:10:01	29.6
2017-07-06 23:11:01	2017-07-06 23:11:01	29.58
2017-07-06 23:12:01	2017-07-06 23:12:01	29.56
2017-07-06 23:13:01	2017-07-06 23:13:01	29.54
2017-07-06 23:14:01	2017-07-06 23:14:01	29.52
2017-07-06 23:15:01	2017-07-06 23:15:01	29.5
2017-07-06 23:16:01	2017-07-06 23:16:01	29.47
2017-07-06 23:17:01	2017-07-06 23:17:01	29.46
2017-07-06 23:18:01	2017-07-06 23:18:01	29.44
2017-07-06 23:19:01	2017-07-06 23:19:01	29.42
2017-07-06 23:20:01	2017-07-06 23:20:01	29.4
2017-07-06 23:21:01	2017-07-06 23:21:01	29.38
2017-07-06 23:22:01	2017-07-06 23:22:01	29.36
2017-07-06 23:23:01	2017-07-06 23:23:01	29.34
2017-07-06 23:24:01	2017-07-06 23:24:01	29.32
2017-07-06 23:25:01	2017-07-06 23:25:01	29.3
2017-07-06 23:26:01	2017-07-06 23:26:01	29.28
2017-07-06 23:27:01	2017-07-06 23:27:01	29.26
2017-07-06 23:28:01	2017-07-06 23:28:01	29.25
2017-07-06 23:29:01	2017-07-06 23:29:01	29.22
2017-07-06 23:30:01	2017-07-06 23:30:01	29.21
2017-07-06 23:31:01	2017-07-06 23:31:01	29.19
2017-07-06 23:32:01	2017-07-06 23:32:01	29.17
2017-07-06 23:33:01	2017-07-06 23:33:01	29.15
2017-07-06 23:34:01	2017-07-06 23:34:01	29.13
2017-07-06 23:35:01	2017-07-06 23:35:01	29.11
2017-07-06 23:36:01	2017-07-06 23:36:01	29.09
2017-07-06 23:37:01	2017-07-06 23:37:01	29.07
2017-07-06 23:38:01	2017-07-06 23:38:01	29.05
2017-07-06 23:39:01	2017-07-06 23:39:01	29.03
2017-07-06 23:40:01	2017-07-06 23:40:01	29.02
2017-07-06 23:41:01	2017-07-06 23:41:01	29
2017-07-06 23:42:01	2017-07-06 23:42:01	28.98
2017-07-06 23:43:01	2017-07-06 23:43:01	28.96
2017-07-06 23:44:01	2017-07-06 23:44:01	28.94
2017-07-06 23:45:01	2017-07-06 23:45:01	28.93
2017-07-06 23:46:01	2017-07-06 23:46:01	28.91
2017-07-06 23:47:01	2017-07-06 23:47:01	28.89
2017-07-06 23:48:01	2017-07-06 23:48:01	28.87
2017-07-06 23:49:01	2017-07-06 23:49:01	28.85
2017-07-06 23:50:01	2017-07-06 23:50:01	28.83
2017-07-06 23:51:01	2017-07-06 23:51:01	28.81
2017-07-06 23:52:01	2017-07-06 23:52:01	28.8
2017-07-06 23:53:01	2017-07-06 23:53:01	28.77
2017-07-06 23:54:01	2017-07-06 23:54:01	28.75
2017-07-06 23:55:01	2017-07-06 23:55:01	28.74
2017-07-06 23:56:01	2017-07-06 23:56:01	28.72
2017-07-06 23:57:01	2017-07-06 23:57:01	28.7
2017-07-06 23:58:01	2017-07-06 23:58:01	28.68
2017-07-06 23:59:01	2017-07-06 23:59:01	28.67
2017-07-07 00:00:01	2017-07-07 00:00:01	28.65
2017-07-07 00:01:01	2017-07-07 00:01:01	28.63
2017-07-07 00:02:01	2017-07-07 00:02:01	28.61
2017-07-07 00:03:01	2017-07-07 00:03:01	28.6
2017-07-07 00:04:01	2017-07-07 00:04:01	28.58
2017-07-07 00:05:01	2017-07-07 00:05:01	28.56
2017-07-07 00:06:01	2017-07-07 00:06:01	28.55
2017-07-07 00:07:01	2017-07-07 00:07:01	28.53
2017-07-07 00:08:01	2017-07-07 00:08:01	28.51
2017-07-07 00:09:01	2017-07-07 00:09:01	28.49
2017-07-07 00:10:01	2017-07-07 00:10:01	28.48
2017-07-07 00:11:01	2017-07-07 00:11:01	28.46
2017-07-07 00:12:01	2017-07-07 00:12:01	28.44
2017-07-07 00:13:01	2017-07-07 00:13:01	28.43
2017-07-07 00:14:01	2017-07-07 00:14:01	28.42
2017-07-07 00:15:01	2017-07-07 00:15:01	28.4
2017-07-07 00:16:01	2017-07-07 00:16:01	28.38
2017-07-07 00:17:01	2017-07-07 00:17:01	28.37
2017-07-07 00:18:01	2017-07-07 00:18:01	28.35
2017-07-07 00:19:01	2017-07-07 00:19:01	28.33
2017-07-07 00:20:01	2017-07-07 00:20:01	28.32
2017-07-07 00:21:01	2017-07-07 00:21:01	28.3
2017-07-07 00:22:01	2017-07-07 00:22:01	28.29
2017-07-07 00:23:01	2017-07-07 00:23:01	28.27
2017-07-07 00:24:01	2017-07-07 00:24:01	28.25
[truncated: 10,897 more rows]
[truncated: 1 more columns]

## Sheet: Lancia Y
Date	Time	Temperature (°C)	Ambient Temp	DT	Normalized DT	Bins	Bins												Bin	Frequency DT	Cumulative DT	Percent Cum DT	Frequency Nrm DT	Cumulative Nrm DT	Percent Cum Nrm DT
2017-07-05 16:32:01	2017-07-05 16:32:01	31.11	30.736	0.374	-0.026	0	≤25												0	10	10	0.03367	16	16	0.0540541
2017-07-05 16:33:01	2017-07-05 16:33:01	31.24	30.284	0.956	0.556	1	26												1	25	35	0.117845	99	115	0.388514
2017-07-05 16:34:01	2017-07-05 16:34:01	31.42	30.835	0.585	0.185	2	27												2	25	60	0.20202	72	187	0.631757
2017-07-05 16:35:01	2017-07-05 16:35:01	31.6	30.569	1.031	0.631	3	28												3	36	96	0.323232	52	239	0.807432
2017-07-05 16:36:01	2017-07-05 16:36:01	31.75	31.311	0.439	0.039	4	29												4	57	153	0.515152	34	273	0.922297
2017-07-05 16:37:01	2017-07-05 16:37:01	32	31.562	0.438	0.038	5	30												5	46	199	0.670034	17	290	0.97973
2017-07-05 16:38:01	2017-07-05 16:38:01	32.29	31.498	0.792	0.392	6	31												6	49	248	0.835017	6	296	1
2017-07-05 16:39:01	2017-07-05 16:39:01	32.53	31.92	0.61	0.21	7	32												7	14	262	0.882155	0	296	1
2017-07-05 16:40:01	2017-07-05 16:40:01	32.87	31.485	1.385	0.985	8	33												8	7	269	0.905724	0	296	1
2017-07-05 16:41:01	2017-07-05 16:41:01	33.17	31.192	1.978	1.578	9	34												9	7	276	0.929293	0	296	1
2017-07-05 16:42:01	2017-07-05 16:42:01	33.44	31.447	1.993	1.593	10	35												>10	21	297	1	0	296	1
2017-07-05 16:43:01	2017-07-05 16:43:01	33.78	31.146	2.634	2.234		36
2017-07-05 16:44:01	2017-07-05 16:44:01	34.07	31.016	3.054	2.654		37
2017-07-05 16:45:01	2017-07-05 16:45:01	34.2	30.502	3.698	3.298		38
2017-07-06 08:39:01	2017-07-06 08:39:01	24.98	21.689	3.291	-0.009		39
2017-07-06 08:40:01	2017-07-06 08:40:01	25.05	21.762	3.288	-0.012		40
2017-07-06 08:41:01	2017-07-06 08:41:01	25.28	21.632	3.648	0.348
2017-07-06 08:42:01	2017-07-06 08:42:01	25.46	21.876	3.584	0.284
2017-07-06 08:43:01	2017-07-06 08:43:01	25.6	21.871	3.729	0.429
2017-07-06 08:44:01	2017-07-06 08:44:01	25.83	21.966	3.864	0.564														Bin	Fr Tank	Cumulative	Fr Ambient
2017-07-06 08:45:01	2017-07-06 08:45:01	26.08	21.776	4.304	1.004														20	0	0	16
2017-07-06 08:46:01	2017-07-06 08:46:01	26.32	21.731	4.589	1.289														21	0	0	14
2017-07-06 08:47:01	2017-07-06 08:47:01	26.57	21.878	4.692	1.392														22	0	0	45
2017-07-06 08:48:01	2017-07-06 08:48:01	26.81	21.595	5.215	1.915														23	0	0	16
2017-07-06 08:49:01	2017-07-06 08:49:01	26.95	21.52	5.43	2.13														24	7	7	6
2017-07-06 08:50:01	2017-07-06 08:50:01	27.18	21.614	5.566	2.266														25	15	22	9	9
2017-07-06 08:51:01	2017-07-06 08:51:01	27.27	21.726	5.544	2.244														26	29	51	6	15
2017-07-06 08:52:01	2017-07-06 08:52:01	27.28	21.35	5.93	2.63														27	26	77	15	30
2017-07-06 08:53:01	2017-07-06 08:53:01	27.29	21.188	6.102	2.802														28	26	103	51	81
2017-07-06 13:39:01	2017-07-06 13:39:01	27.99	27.973	0.017	0.017														29	21	124	37	118
2017-07-06 13:40:01	2017-07-06 13:40:01	28.2	27.724	0.476	0.476														30	15	139	0	118
2017-07-06 13:41:01	2017-07-06 13:41:01	28.42	27.275	1.145	1.145														31	7	146	5	123
2017-07-06 13:42:01	2017-07-06 13:42:01	28.58	27.385	1.195	1.195														32	21	167	18	141
2017-07-06 13:43:01	2017-07-06 13:43:01	28.6	27.912	0.688	0.688														33	20	187	18	159
2017-07-06 13:44:01	2017-07-06 13:44:01	28.62	27.704	0.916	0.916														34	20	207	22	181
2017-07-06 16:08:01	2017-07-06 16:08:01	33.3	31.829	1.471	-0.029														35	17	224	17	198
2017-07-06 16:09:01	2017-07-06 16:09:01	33.46	31.8	1.66	0.16														36	18	242	2	200
2017-07-06 16:10:01	2017-07-06 16:10:01	33.65	31.76	1.89	0.39														37	16	258	0	200
2017-07-06 16:11:01	2017-07-06 16:11:01	33.82	31.8	2.02	0.52														38	19	277	0	200
2017-07-06 16:12:01	2017-07-06 16:12:01	34.07	31.9	2.17	0.67														39	11	288	0	200
2017-07-06 16:13:01	2017-07-06 16:13:01	34.23	31.9	2.33	0.83														40	9	297	0	200
2017-07-06 16:14:01	2017-07-06 16:14:01	34.45	32	2.45	0.95
2017-07-06 16:15:01	2017-07-06 16:15:01	34.71	32	2.71	1.21
2017-07-06 16:16:01	2017-07-06 16:16:01	34.93	32.1	2.83	1.33
2017-07-06 16:17:01	2017-07-06 16:17:01	35.02	32.215	2.805	1.305
2017-07-06 16:18:01	2017-07-06 16:18:01	35.05	32	3.05	1.55
2017-07-06 17:25:01	2017-07-06 17:25:01	35.1	32.611	2.489	-0.011
2017-07-06 17:26:01	2017-07-06 17:26:01	35.28	32.459	2.821	0.321
2017-07-06 17:27:01	2017-07-06 17:27:01	35.52	32.124	3.396	0.896
2017-07-06 17:28:01	2017-07-06 17:28:01	35.7	32.061	3.639	1.139
2017-07-06 17:29:01	2017-07-06 17:29:01	35.86	32.972	2.888	0.388
2017-07-06 17:30:01	2017-07-06 17:30:01	36.1	33.037	3.063	0.563
2017-07-06 17:31:01	2017-07-06 17:31:01	36.18	32.567	3.613	1.113
2017-07-06 17:32:01	2017-07-06 17:32:01	36.44	32.735	3.705	1.205
2017-07-06 17:33:01	2017-07-06 17:33:01	36.64	32.641	3.999	1.499
2017-07-06 17:34:01	2017-07-06 17:34:01	36.85	33.271	3.579	1.079
2017-07-06 17:35:01	2017-07-06 17:35:01	37.06	33.454	3.606	1.106
2017-07-06 17:36:01	2017-07-06 17:36:01	37.36	33.273	4.087	1.587
2017-07-06 17:37:01	2017-07-06 17:37:01	37.56	32.917	4.643	2.143
2017-07-06 17:38:01	2017-07-06 17:38:01	37.83	32.68	5.15	2.65
2017-07-06 17:39:01	2017-07-06 17:39:01	37.97	32.505	5.465	2.965
2017-07-06 17:40:01	2017-07-06 17:40:01	37.95	32.809	5.141	2.641
2017-07-06 17:41:01	2017-07-06 17:41:01	37.97	32.71	5.26	2.76
2017-07-07 08:25:01	2017-07-07 08:25:01	25.19	21.469	3.721	0.021
2017-07-07 08:26:01	2017-07-07 08:26:01	25.29	21.484	3.806	0.106
2017-07-07 08:27:01	2017-07-07 08:27:01	25.46	21.567	3.893	0.193
2017-07-07 08:28:01	2017-07-07 08:28:01	25.66	21.563	4.097	0.397
2017-07-07 08:29:01	2017-07-07 08:29:01	25.85	21.556	4.294	0.594
2017-07-07 08:30:01	2017-07-07 08:30:01	26.05	21.517	4.533	0.833
2017-07-07 08:31:01	2017-07-07 08:31:01	26.38	21.497	4.883	1.183
2017-07-07 08:32:01	2017-07-07 08:32:01	26.64	21.508	5.132	1.432
2017-07-07 08:33:01	2017-07-07 08:33:01	26.91	21.569	5.341	1.641
2017-07-07 08:34:01	2017-07-07 08:34:01	27.08	21.558	5.522	1.822
2017-07-07 08:35:01	2017-07-07 08:35:01	27.44	21.574	5.866	2.166
2017-07-07 08:36:01	2017-07-07 08:36:01	27.61	21.594	6.016	2.316
2017-07-07 08:37:01	2017-07-07 08:37:01	27.59	21.554	6.036	2.336
2017-07-07 08:38:01	2017-07-07 08:38:01	27.62	21.494	6.126	2.426
2017-07-07 17:44:01	2017-07-07 17:44:01	34.18	33.476	0.704	0.004
2017-07-07 17:45:01	2017-07-07 17:45:01	34.28	33.315	0.965	0.265
2017-07-07 17:46:01	2017-07-07 17:46:01	34.43	33.207	1.223	0.523
2017-07-07 17:47:01	2017-07-07 17:47:01	34.67	33.078	1.592	0.892
2017-07-07 17:48:01	2017-07-07 17:48:01	34.88	33.284	1.596	0.896
2017-07-07 17:49:01	2017-07-07 17:49:01	35.02	33.498	1.522	0.822
2017-07-07 17:50:01	2017-07-07 17:50:01	35.34	33.474	1.866	1.166
2017-07-07 17:51:01	2017-07-07 17:51:01	35.5	33.022	2.478	1.778
2017-07-07 17:52:01	2017-07-07 17:52:01	35.82	33.132	2.688	1.988
2017-07-07 17:53:01	2017-07-07 17:53:01	36.18	32.75	3.43	2.73
2017-07-07 17:54:01	2017-07-07 17:54:01	36.19	32.717	3.473	2.773
2017-07-07 17:55:01	2017-07-07 17:55:01	36.22	33.226	2.994	2.294
2017-07-07 17:59:01	2017-07-07 17:59:01	36.87	34.622	2.248	0.048
2017-07-07 18:00:01	2017-07-07 18:00:01	37.24	34.296	2.944	0.744
2017-07-07 18:01:01	2017-07-07 18:01:01	37.53	34.639	2.891	0.691
2017-07-07 18:02:01	2017-07-07 18:02:01	37.77	33.751	4.019	1.819
2017-07-07 18:03:01	2017-07-07 18:03:01	38.04	33.798	4.242	2.042
2017-07-07 18:04:01	2017-07-07 18:04:01	38.48	33.232	5.248	3.048
2017-07-07 18:05:01	2017-07-07 18:05:01	38.71	32.835	5.875	3.675
2017-07-07 18:06:01	2017-07-07 18:06:01	38.77	33.099	5.671	3.471
2017-07-07 18:07:01	2017-07-07 18:07:01	38.8	33.364	5.436	3.236
2017-07-08 09:33:01	2017-07-08 09:33:01	27.13	23.366	3.764	-0.036
2017-07-08 09:34:01	2017-07-08 09:34:01	27.36	23.567	3.793	-0.007
2017-07-08 09:35:01	2017-07-08 09:35:01	27.56	23.753	3.807	0.007
2017-07-08 09:36:01	2017-07-08 09:36:01	27.89	23.92	3.97	0.17
2017-07-08 09:37:01	2017-07-08 09:37:01	27.9	23.841	4.059	0.259
2017-07-08 09:38:01	2017-07-08 09:38:01	28.17	24.088	4.082	0.282
2017-07-08 09:39:01	2017-07-08 09:39:01	28.41	24.26	4.15	0.35
2017-07-08 09:40:01	2017-07-08 09:40:01	28.57	24.174	4.396	0.596
2017-07-08 09:41:01	2017-07-08 09:41:01	28.9	24.243	4.657	0.857
2017-07-08 09:42:01	2017-07-08 09:42:01	29.15	24.278	4.872	1.072
2017-07-08 09:43:01	2017-07-08 09:43:01	29.42	23.994	5.426	1.626
2017-07-08 09:44:01	2017-07-08 09:44:01	29.57	24.05	5.52	1.72
2017-07-08 09:45:01	2017-07-08 09:45:01	29.72	24.515	5.205	1.405
2017-07-08 09:46:01	2017-07-08 09:46:01	29.86	24.183	5.677	1.877
2017-07-08 09:47:01	2017-07-08 09:47:01	29.88	24.277	5.603	1.803
2017-07-08 11:49:01	2017-07-08 11:49:01	31.7	27.867	3.833	0.033
2017-07-08 11:50:01	2017-07-08 11:50:01	32.13	27.741	4.389	0.589
2017-07-08 11:51:01	2017-07-08 11:51:01	32.39	28.152	4.238	0.438
2017-07-08 11:52:01	2017-07-08 11:52:01	32.62	28.288	4.332	0.532
2017-07-08 11:53:01	2017-07-08 11:53:01	33.03	27.838	5.192	1.392
2017-07-08 11:54:01	2017-07-08 11:54:01	33.22	27.916	5.304	1.504
2017-07-08 11:55:01	2017-07-08 11:55:01	33.42	27.962	5.458	1.658
2017-07-08 11:56:01	2017-07-08 11:56:01	33.68	27.794	5.886	2.086
2017-07-08 11:57:01	2017-07-08 11:57:01	34	27.702	6.298	2.498
2017-07-08 11:58:01	2017-07-08 11:58:01	34.26	27.646	6.614	2.814
2017-07-08 11:59:01	2017-07-08 11:59:01	34.56	27.752	6.808	3.008
2017-07-08 12:00:01	2017-07-08 12:00:01	34.86	27.835	7.025	3.225
2017-07-08 12:01:01	2017-07-08 12:01:01	35.11	28.07	7.04	3.24
2017-07-08 12:02:01	2017-07-08 12:02:01	35.33	28.082	7.248	3.448
2017-07-08 12:03:01	2017-07-08 12:03:01	35.5	27.841	7.659	3.859
2017-07-08 12:04:01	2017-07-08 12:04:01	35.47	27.398	8.072	4.272
2017-07-08 12:11:01	2017-07-08 12:11:01	35.74	27.884	7.856	-0.044
2017-07-08 12:12:01	2017-07-08 12:12:01	36.05	27.804	8.246	0.346
2017-07-08 12:13:01	2017-07-08 12:13:01	36.36	27.532	8.828	0.928
2017-07-08 12:14:01	2017-07-08 12:14:01	36.59	27.551	9.039	1.139
2017-07-08 12:15:01	2017-07-08 12:15:01	36.93	27.842	9.088	1.188
2017-07-08 12:16:01	2017-07-08 12:16:01	36.9	27.743	9.157	1.257
2017-07-08 12:17:01	2017-07-08 12:17:01	37.08	27.529	9.551	1.651
2017-07-08 12:18:01	2017-07-08 12:18:01	37.28	27.841	9.439	1.539
2017-07-08 12:19:01	2017-07-08 12:19:01	37.49	27.677	9.813	1.913
2017-07-08 12:20:01	2017-07-08 12:20:01	37.78	27.442	10.338	2.438
2017-07-08 12:21:01	2017-07-08 12:21:01	37.89	27.747	10.143	2.243
2017-07-08 12:22:01	2017-07-08 12:22:01	38.16	28.086	10.074	2.174
2017-07-08 12:23:01	2017-07-08 12:23:01	38.29	27.845	10.445	2.545
2017-07-08 12:24:01	2017-07-08 12:24:01	38.52	27.919	10.601	2.701
2017-07-08 12:25:01	2017-07-08 12:25:01	38.73	28.062	10.668	2.768
2017-07-08 12:26:01	2017-07-08 12:26:01	38.85	28.467	10.383	2.483
2017-07-08 12:27:01	2017-07-08 12:27:01	39.02	27.82	11.2	3.3
2017-07-08 12:28:01	2017-07-08 12:28:01	39.13	27.837	11.293	3.393
2017-07-08 12:29:01	2017-07-08 12:29:01	39.39	28.462	10.928	3.028
2017-07-08 12:30:01	2017-07-08 12:30:01	39.38	28.334	11.046	3.146
2017-07-08 12:31:01	2017-07-08 12:31:01	39.63	28.767	10.863	2.963
2017-07-08 12:32:01	2017-07-08 12:32:01	39.64	28.508	11.132	3.232
2017-07-09 11:13:01	2017-07-09 11:13:01	25.5	25.287	0.213	0.013
2017-07-09 11:14:01	2017-07-09 11:14:01	25.77	25.293	0.477	0.277
2017-07-09 11:15:01	2017-07-09 11:15:01	25.85	25.321	0.529	0.329
2017-07-09 11:16:01	2017-07-09 11:16:01	26.19	25.336	0.854	0.654
2017-07-09 11:17:01	2017-07-09 11:17:01	26.08	25.126	0.954	0.754
2017-07-09 11:18:01	2017-07-09 11:18:01	26.14	25.058	1.082	0.882
2017-07-09 15:50:01	2017-07-09 15:50:01	26.66	28.068	-1.408	-0.008
2017-07-09 15:51:01	2017-07-09 15:51:01	26.89	28.116	-1.226	0.174
2017-07-09 15:52:01	2017-07-09 15:52:01	27.17	28.063	-0.893	0.507
2017-07-09 15:53:01	2017-07-09 15:53:01	27.45	27.917	-0.467	0.933
2017-07-09 15:54:01	2017-07-09 15:54:01	27.66	27.661	-0.001	1.399
2017-07-09 15:55:01	2017-07-09 15:55:01	27.87	27.493	0.377	1.777
2017-07-09 15:56:01	2017-07-09 15:56:01	28.09	27.694	0.396	1.796
2017-07-09 15:57:01	2017-07-09 15:57:01	28.29	27.502	0.788	2.188
2017-07-09 15:58:01	2017-07-09 15:58:01	28.65	27.274	1.376	2.776
2017-07-09 15:59:01	2017-07-09 15:59:01	28.94	27.121	1.819	3.219
2017-07-09 16:00:01	2017-07-09 16:00:01	29.29	27.712	1.578	2.978
2017-07-09 16:01:01	2017-07-09 16:01:01	29.55	27.582	1.968	3.368
2017-07-09 16:02:01	2017-07-09 16:02:01	29.82	27.516	2.304	3.704
2017-07-09 16:03:01	2017-07-09 16:03:01	30.17	27.028	3.142	4.542
2017-07-09 16:04:01	2017-07-09 16:04:01	30.33	27.455	2.875	4.275
2017-07-09 16:05:01	2017-07-09 16:05:01	30.6	27.368	3.232	4.632
2017-07-09 16:06:01	2017-07-09 16:06:01	30.88	27.498	3.382	4.782
2017-07-09 16:07:01	2017-07-09 16:07:01	31.05	27.607	3.443	4.843
2017-07-09 16:08:01	2017-07-09 16:08:01	31.23	27.671	3.559	4.959
2017-07-09 16:09:01	2017-07-09 16:09:01	31.4	27.793	3.607	5.007
2017-07-09 16:10:01	2017-07-09 16:10:01	31.74	27.85	3.89	5.29
2017-07-09 16:11:01	2017-07-09 16:11:01	32.1	28.276	3.824	5.224
2017-07-09 16:12:01	2017-07-09 16:12:01	32.31	28.787	3.523	4.923
2017-07-09 16:13:01	2017-07-09 16:13:01	32.29	28.725	3.565	4.965
2017-07-09 16:14:01	2017-07-09 16:14:01	32.58	28.12	4.46	5.86
2017-07-09 16:15:01	2017-07-09 16:15:01	32.59	28.087	4.503	5.903
2017-07-09 17:47:01	2017-07-09 17:47:01	30.99	28.806	2.184	-0.016
2017-07-09 17:48:01	2017-07-09 17:48:01	31.13	28.703	2.427	0.227
2017-07-09 17:49:01	2017-07-09 17:49:01	31.26	28.589	2.671	0.471
2017-07-09 17:50:01	2017-07-09 17:50:01	31.47	28.558	2.912	0.712
2017-07-09 17:51:01	2017-07-09 17:51:01	31.7	28.598	3.102	0.902
2017-07-09 17:52:01	2017-07-09 17:52:01	31.66	28.641	3.019	0.819
2017-07-09 17:53:01	2017-07-09 17:53:01	31.73	28.915	2.815	0.615
2017-07-09 18:11:01	2017-07-09 18:11:01	31.88	28.619	3.261	-0.039
2017-07-09 18:12:01	2017-07-09 18:12:01	31.98	28.67	3.31	0.01
2017-07-09 18:13:01	2017-07-09 18:13:01	32.19	28.45	3.74	0.44
2017-07-09 18:14:01	2017-07-09 18:14:01	32.49	28.436	4.054	0.754
2017-07-09 18:15:01	2017-07-09 18:15:01	32.66	28.332	4.328	1.028
2017-07-09 18:16:01	2017-07-09 18:16:01	32.88	28.368	4.512	1.212
2017-07-09 18:17:01	2017-07-09 18:17:01	33.05	28.357	4.693	1.393
2017-07-09 18:18:01	2017-07-09 18:18:01	33.21	28.322	4.888	1.588
2017-07-09 18:19:01	2017-07-09 18:19:01	33.47	28.203	5.267	1.967
2017-07-09 18:20:01	2017-07-09 18:20:01	33.48	28.33	5.15	1.85
2017-07-09 18:21:01	2017-07-09 18:21:01	33.41	28.335	5.075	1.775
2017-07-10 07:59:01	2017-07-10 07:59:01	23.9	21.614	2.286	-0.014
2017-07-10 08:00:01	2017-07-10 08:00:01	24.07	21.596	2.474	0.174
2017-07-10 08:01:01	2017-07-10 08:01:01	24.2	21.473	2.727	0.427
2017-07-10 08:02:01	2017-07-10 08:02:01	24.41	21.377	3.033	0.733
2017-07-10 08:03:01	2017-07-10 08:03:01	24.56	21.419	3.141	0.841
2017-07-10 08:04:01	2017-07-10 08:04:01	24.81	21.401	3.409	1.109
2017-07-10 08:05:01	2017-07-10 08:05:01	25.05	21.394	3.656	1.356
2017-07-10 08:06:01	2017-07-10 08:06:01	25.27	21.391	3.879	1.579
2017-07-10 08:07:01	2017-07-10 08:07:01	25.62	21.393	4.227	1.927
2017-07-10 08:08:01	2017-07-10 08:08:01	25.96	21.356	4.604	2.304
2017-07-10 08:09:01	2017-07-10 08:09:01	26.22	21.359	4.861	2.561
2017-07-10 08:10:01	2017-07-10 08:10:01	26.49	21.383	5.107	2.807
2017-07-10 08:11:01	2017-07-10 08:11:01	26.68	21.427	5.253	2.953
2017-07-10 08:12:01	2017-07-10 08:12:01	26.61	21.37	5.24	2.94
2017-07-10 08:13:01	2017-07-10 08:13:01	26.63	21.322	5.308	3.008
2017-07-11 07:30:01	2017-07-11 07:30:01	23.31	19.518	3.792	-0.008
2017-07-11 07:31:01	2017-07-11 07:31:01	23.48	19.56	3.92	0.12
2017-07-11 07:32:01	2017-07-11 07:32:01	23.63	19.559	4.071	0.271
2017-07-11 07:33:01	2017-07-11 07:33:01	23.73	19.656	4.074	0.274
2017-07-11 07:34:01	2017-07-11 07:34:01	23.89	19.674	4.216	0.416
2017-07-11 07:35:01	2017-07-11 07:35:01	24.08	19.416	4.664	0.864
2017-07-11 07:36:01	2017-07-11 07:36:01	24.22	19.504	4.716	0.916
2017-07-11 07:37:01	2017-07-11 07:37:01	24.45	19.616	4.834	1.034
2017-07-11 07:38:01	2017-07-11 07:38:01	24.49	19.465	5.025	1.225
2017-07-11 07:39:01	2017-07-11 07:39:01	24.76	19.459	5.301	1.501
2017-07-11 07:40:01	2017-07-11 07:40:01	25.11	19.353	5.757	1.957
2017-07-11 07:41:01	2017-07-11 07:41:01	25.29	19.516	5.774	1.974
2017-07-11 07:42:01	2017-07-11 07:42:01	25.53	19.509	6.021	2.221
2017-07-11 07:43:01	2017-07-11 07:43:01	25.64	19.41	6.23	2.43
2017-07-11 07:44:01	2017-07-11 07:44:01	25.5	19.374	6.126	2.326
2017-07-11 07:45:01	2017-07-11 07:45:01	25.53	19.318	6.212	2.412
2017-07-11 16:26:01	2017-07-11 16:26:01	26.93	26.234	0.696	-0.004
2017-07-11 16:27:01	2017-07-11 16:27:01	27.26	26.488	0.772	0.072
2017-07-11 16:28:01	2017-07-11 16:28:01	27.6	26.59	1.01	0.31
2017-07-11 16:29:01	2017-07-11 16:29:01	28.06	26.516	1.544	0.844
2017-07-11 16:30:01	2017-07-11 16:30:01	28.44	26.249	2.191	1.491
2017-07-11 16:31:01	2017-07-11 16:31:01	28.9	26.581	2.319	1.619
2017-07-11 16:32:01	2017-07-11 16:32:01	29.3	26.185	3.115	2.415
2017-07-11 16:33:01	2017-07-11 16:33:01	29.78	26.293	3.487	2.787
2017-07-11 16:34:01	2017-07-11 16:34:01	30.25	26.389	3.861	3.161
2017-07-11 16:35:01	2017-07-11 16:35:01	30.69	26.568	4.122	3.422
2017-07-11 16:36:01	2017-07-11 16:36:01	31.17	26.835	4.335	3.635
2017-07-11 16:37:01	2017-07-11 16:37:01	31.62	26.615	5.005	4.305
2017-07-11 16:38:01	2017-07-11 16:38:01	32.09	26.545	5.545	4.845
2017-07-11 16:39:01	2017-07-11 16:39:01	32.19	26.537	5.653	4.953
2017-07-11 16:40:01	2017-07-11 16:40:01	32.14	26.849	5.291	4.591
2017-07-13 08:09:01	2017-07-13 08:09:01	23.98	22.146	1.834	0.034
2017-07-13 08:10:01	2017-07-13 08:10:01	24.28	22.184	2.096	0.296
2017-07-13 08:11:01	2017-07-13 08:11:01	24.53	22.477	2.053	0.253
2017-07-13 08:12:01	2017-07-13 08:12:01	24.72	22.571	2.149	0.349
2017-07-13 08:13:01	2017-07-13 08:13:01	24.96	22.465	2.495	0.695
2017-07-13 08:14:01	2017-07-13 08:14:01	25.31	22.36	2.95	1.15
2017-07-13 08:15:01	2017-07-13 08:15:01	25.55	22.075	3.475	1.675
2017-07-13 08:16:01	2017-07-13 08:16:01	25.78	22.097	3.683	1.883
2017-07-13 08:17:01	2017-07-13 08:17:01	26.11	22.443	3.667	1.867
2017-07-13 08:18:01	2017-07-13 08:18:01	26.45	22.351	4.099	2.299
2017-07-13 08:19:01	2017-07-13 08:19:01	26.9	22.226	4.674	2.874
2017-07-13 08:20:01	2017-07-13 08:20:01	27.36	21.984	5.376	3.576
2017-07-13 08:21:01	2017-07-13 08:21:01	27.63	22.389	5.241	3.441
2017-07-13 08:22:01	2017-07-13 08:22:01	27.97	22.677	5.293	3.493
2017-07-13 08:23:01	2017-07-13 08:23:01	28.13	22.894	5.236	3.436
2017-07-13 08:24:01	2017-07-13 08:24:01	28.15	22.947	5.203	3.403
2017-07-13 08:25:01	2017-07-13 08:25:01	28.2	22.919	5.281	3.481
2017-07-13 17:32:01	2017-07-13 17:32:01	32.35	33.5	-1.15	0.05
2017-07-13 17:33:01	2017-07-13 17:33:01	32.75	33.417	-0.667	0.533
2017-07-13 17:34:01	2017-07-13 17:34:01	33.16	34.34	-1.18	0.02
2017-07-13 17:35:01	2017-07-13 17:35:01	33.52	34.36	-0.84	0.36
2017-07-13 17:36:01	2017-07-13 17:36:01	33.77	34.407	-0.637	0.563
2017-07-13 17:37:01	2017-07-13 17:37:01	34.38	34.321	0.059	1.259
2017-07-13 17:38:01	2017-07-13 17:38:01	34.89	34.495	0.395	1.595
2017-07-13 17:39:01	2017-07-13 17:39:01	35.29	34.178	1.112	2.312
2017-07-13 17:40:01	2017-07-13 17:40:01	35.8	34.568	1.232	2.432
2017-07-13 17:41:01	2017-07-13 17:41:01	36.14	34.635	1.505	2.705
2017-07-13 17:42:01	2017-07-13 17:42:01	36.66	34.345	2.315	3.515
2017-07-13 17:43:01	2017-07-13 17:43:01	37.07	34.309	2.761	3.961
2017-07-13 17:44:01	2017-07-13 17:44:01	37.5	34.029	3.471	4.671
2017-07-13 17:45:01	2017-07-13 17:45:01	37.6	34.072	3.528	4.728
2017-07-13 17:46:01	2017-07-13 17:46:01	37.69	33.663	4.027	5.227
2017-07-13 17:55:01	2017-07-13 17:55:01	38.79	34.589	4.201	0.001
2017-07-13 17:56:01	2017-07-13 17:56:01	39.21	35.113	4.097	0
2017-07-13 17:57:01	2017-07-13 17:57:01	39.52	34.941	4.579	0.379
2017-07-13 17:58:01	2017-07-13 17:58:01	40.13	35.163	4.967	0.767
2017-07-14 08:53:01	2017-07-14 08:53:01	25.4	20.442	4.958	-0.042
2017-07-14 08:54:01	2017-07-14 08:54:01	25.68	20.263	5.417	0.417
2017-07-14 08:55:01	2017-07-14 08:55:01	25.96	20.251	5.709	0.709
2017-07-14 08:56:01	2017-07-14 08:56:01	26.26	20.159	6.101	1.101
2017-07-14 08:57:01	2017-07-14 08:57:01	26.63	20.133	6.497	1.497
2017-07-14 08:58:01	2017-07-14 08:58:01	26.93	20.22	6.71	1.71
2017-07-14 08:59:01	2017-07-14 08:59:01	27.4	20.213	7.187	2.187
2017-07-14 09:00:01	2017-07-14 09:00:01	27.9	20.205	7.695	2.695
2017-07-14 09:01:01	2017-07-14 09:01:01	28.28	20.209	8.071	3.071
2017-07-14 09:02:01	2017-07-14 09:02:01	28.65	20.15	8.5	3.5
2017-07-14 09:03:01	2017-07-14 09:03:01	29.06	20.142	8.918	3.918
2017-07-14 09:04:01	2017-07-14 09:04:01	29.22	20.144	9.076	4.076
2017-07-14 09:05:01	2017-07-14 09:05:01	29.13	20.227	8.903	3.903
2017-07-14 09:06:01	2017-07-14 09:06:01	29.19	20.174	9.016	4.016

## Sheet: Trip 13
Date	Time	Temperature (°C)	Ambient Temp Meteo	Ambient Temp OBD	DT M	DT OBD	Normalized DT M	Normalized DT OBD					Vehicle speed	Engine rpm	Fuel level input
2017-07-05 16:32:01	2017-07-05 16:32:01	31.11	30.736	n/a	0.374	n/a	-0.026	n/a					0	1529	58.82
2017-07-05 16:33:01	2017-07-05 16:33:01	31.24	30.284	n/a	0.956	n/a	0.556	n/a					3	1622	58.82
2017-07-05 16:34:01	2017-07-05 16:34:01	31.42	30.835	n/a	0.585	n/a	0.185	n/a					7	1742	58.82
2017-07-05 16:35:01	2017-07-05 16:35:01	31.6	30.569	n/a	1.031	n/a	0.631	n/a					10	1739	58.82
2017-07-05 16:36:01	2017-07-05 16:36:01	31.75	31.311	n/a	0.439	n/a	0.039	n/a					14	1714	58.82
2017-07-05 16:37:01	2017-07-05 16:37:01	32	31.562	n/a	0.438	n/a	0.038	n/a					18	1692	58.82
2017-07-05 16:38:01	2017-07-05 16:38:01	32.29	31.498	n/a	0.792	n/a	0.392	n/a					22	1740	58.82
2017-07-05 16:39:01	2017-07-05 16:39:01	32.53	31.92	n/a	0.61	n/a	0.21	n/a					24	1931	58.82
2017-07-05 16:40:01	2017-07-05 16:40:01	32.87	31.485	n/a	1.385	n/a	0.985	n/a					23	1949	58.82
2017-07-05 16:41:01	2017-07-05 16:41:01	33.17	31.192	n/a	1.978	n/a	1.578	n/a					20	1701	58.82
2017-07-05 16:42:01	2017-07-05 16:42:01	33.44	31.447	n/a	1.993	n/a	1.593	n/a					19	1565	58.82
2017-07-05 16:43:01	2017-07-05 16:43:01	33.78	31.146	n/a	2.634	n/a	2.234	n/a					21	1653	58.82
2017-07-05 16:44:01	2017-07-05 16:44:01	34.07	31.016	n/a	3.054	n/a	2.654	n/a					23	1795	58.82
2017-07-05 16:45:01	2017-07-05 16:45:01	34.2	30.502	n/a	3.698	n/a	3.298	n/a					25	1951	58.82
													24	2061	58.82
													18	1587	58.82
													17	1403	58.82
													20	1539	58.82
													21	1719	58.82
													20	1663	58.82
													19	1585	58.82
													20	1611	58.82
													23	1743	58.82
													28	2085	58.82
													30	2435	58.82
													30	2448	58.82
													28	2312	58.82
													27	2225	58.82
Date	Time	Temperature (°C)	Ambient Temp Meteo	Ambient Temp OBD	DT M	DT OBD	Normalized DT M	Normalized DT OBD		Engine Speed	Purge	Fuel level input [%]	26	2178	58.82
	813	32.5336	31.1074	n/a	1.42621	n/a	1.02621	n/a	40.2669	2302.99	n/a	57.6703	18	1833	58.82
		34.2	31.92	n/a	3.698	n/a	3.298	n/a	75	4162	n/a	58.82	8	1340	58.82
													3	1077	58.82
													0	981	58.82
													0	978	58.82
													0	990	58.82
													0	973	58.82
													0	984	58.82
													0	1119	58.82
													8	2126	58.82
													14	2142	58.82
													20	2671	58.82
													26	3732	58.82
													27	3646	58.82
													32	2504	58.82
													38	2872	58.82
													42	3296	58.82
													43	2644	58.82
													46	2285	58.82
													47	2340	58.82
													48	2388	58.82
													46	2350	58.82
													43	2199	58.82
													39	2060	58.82
													32	1762	58.82
													23	1761	58.82
													18	1535	58.82
													5	1020	58.82
													1	927	58.82
													0	916	58.82
													0	880	58.82
													0	1457	58.82
													0	1185	58.82
													0	958	58.82
													0	397	58.82
													0	0	58.82
													0	1033	58.82
													9	1930	58.82
													18	2505	58.82
													24	3135	58.82
													28	4162	58.82
													33	2965	58.82
													41	3135	58.82
													44	3417	58.82
													46	3637	58.82
													49	2474	58.82
													52	2552	58.82
													54	2643	58.82
													55	2731	58.82
													57	2833	58.82
													59	2912	58.82
													60	2959	58.82
													61	3013	58.82
													62	3050	58.82
													62	3108	58.82
													61	2734	58.82
													60	2201	58.82
													59	2166	58.82
													57	2072	58.82
													54	1999	58.82
													50	1991	58.82
													46	2370	58.82
													40	2079	58.82
													33	1823	58.82
													26	1978	58.82
													22	1963	58.82
													21	1719	58.82
													21	1711	58.82
													20	1699	58.82
													19	1622	58.82
													20	1572	58.82
													21	1650	58.82
													23	1800	58.82
													25	1986	58.82
													26	2080	58.82
													28	2172	58.82
													31	2396	58.82
													36	2712	58.82
													40	3197	58.82
													41	3295	58.82
													39	3225	58.82
													36	3012	58.82
													32	2695	58.82
													29	2497	58.82
													26	2294	58.82
													21	1852	58.82
													18	1576	58.82
													16	1395	58.82
													15	1198	58.82
													14	1027	58.82
													9	889	58.82
													7	846	58.82
													6	848	58.82
													6	839	58.82
													8	1268	58.82
													6	1107	58.82
													6	1048	58.82
													7	1179	58.82
													6	1052	58.82
													4	1028	58.82
													3	950	58.82
													1	869	58.82
													1	857	58.82
													0	867	58.82
													0	868	58.82
													0	866	58.82
													0	858	58.82
													0	862	58.82
													0	860	58.82
													2	1401	58.82
													6	1488	58.82
													8	1294	58.82
													11	1525	58.82
													13	1897	58.82
													15	2324	58.82
													17	2517	58.82
													17	2532	58.82
													19	2832	58.82
													20	2286	58.82
													19	1581	58.82
													16	1418	58.82
													17	1330	58.82
													20	1576	58.82
													23	1740	58.82
													27	2061	58.82
													32	2417	58.82
													40	3000	58.82
													46	3524	58.82
													48	3588	58.82
													51	2548	58.82
													52	2573	58.82
													55	2677	58.82
													56	2769	58.82
													58	2852	58.82
													60	2963	58.82
													60	3001	58.82
													60	3003	58.82
													62	3058	58.82
													63	3130	58.82
													63	3148	58.82
													64	3179	58.82
													63	3156	58.82
													64	3153	58.82
													64	3194	58.82
													65	3232	58.82
													65	2650	58.82
													64	2316	58.82
													63	2303	58.82
													60	2224	58.82
													58	2570	58.82
													58	2857	58.82
													59	2903	58.82
													59	2922	58.82
													59	2912	58.82
													58	2911	58.82
													57	2886	58.82
													54	2747	58.82
													53	2655	58.82
													51	2584	58.82
													51	2538	58.82
													53	2589	58.82
													57	2752	58.82
													59	2923	58.82
													61	2999	58.82
													60	2998	58.82
													59	2962	58.82
													58	2905	58.82
													57	2854	58.82
													55	2764	58.82
													54	2698	58.82
													56	2780	58.82
													58	2857	58.82
													59	2903	58.82
													59	2942	58.82
													59	2954	58.82
													59	2956	58.82
													59	2945	58.82
													59	2947	58.82
													58	2888	58.82
													57	2811	58.82
													55	2786	58.82
													54	2714	58.82
													52	2632	58.82
													51	2577	58.82
													50	2500	58.82
													48	2429	58.82
													47	2354	58.82
													45	2295	58.82
													44	2225	58.82
													44	2133	58.82
													45	2225	58.82
													44	2241	58.82
													42	2179	58.82
													36	1974	58.82
													28	1581	58.82
													21	1720	58.82
													20	1634	58.82
													25	1834	58.82
													33	2516	58.82
													40	2945	58.82
													43	3386	58.82
													44	2995	58.82
													46	2256	58.82
													47	2345	58.82
													44	2277	58.82
													38	2045	58.82
													30	1604	58.82
													23	1721	58.82
													22	1781	58.82
													27	2024	58.82
													34	2570	58.82
													36	2822	58.82
													38	3071	58.82
													41	2266	58.82
													47	2274	58.82
													52	2493	58.82
													56	2689	58.82
													59	2880	58.82
													61	2986	58.82
													62	3059	58.82
													62	3103	58.82
													63	2274	58.82
													63	2275	57.65
													64	2299	57.65
													64	2326	57.65
													63	2285	57.65
													63	2284	57.65
													62	2232	57.65
													61	2212	57.65
													61	2223	57.65
													60	2188	57.65
													59	2144	57.65
													57	2088	57.65
													54	2006	57.65
													48	2107	57.65
													40	2189	57.65
													33	1804	57.65
													30	1504	57.65
													29	2106	57.65
													31	2493	57.65
													34	2615	57.65
													35	2788	57.65
													38	2999	57.65
													41	3185	57.65
													42	3354	57.65
													43	2190	57.65
													44	2228	57.65
													47	2293	57.65
													48	2377	57.65
													48	2415	57.65
													49	2426	57.65
													50	2451	57.65
													50	2503	57.65
													51	2538	57.65
													51	2539	57.65
													51	2512	57.65
													52	2556	57.65
													52	2610	57.65
													51	2570	57.65
													50	2517	57.65
													48	2447	57.65
													47	2371	57.65
													45	2246	57.65
													45	2254	57.65
													43	2216	57.65
													41	2107	57.65
													40	2034	57.65
													39	1995	57.65
													36	1871	57.65
													33	2065	57.65
													29	2481	57.65
													26	2201	57.65
													20	1906	57.65
													11	1377	57.65
													5	1116	57.65
													5	984	57.65
													9	871	57.65
													13	1892	57.65
													9	1769	57.65
													5	1316	57.65
													1	1080	57.65
													0	926	57.65
													0	860	57.65
													2	1255	57.65
													11	1819	57.65
													17	2195	57.65
													24	3506	57.65
													26	3028	57.65
													31	2322	57.65
													36	2725	57.65
													39	3131	57.65
													40	2734	57.65
													42	2057	57.65
													42	2125	57.65
													40	2052	57.65
													38	1954	57.65
													36	1840	57.65
													35	1789	57.65
													37	1848	57.65
													40	1959	57.65
													41	2032	57.65
													43	2115	57.65
													41	2109	57.65
													37	1939	57.65
													34	1781	57.65
													33	1684	57.65
													30	1601	57.65
													27	1685	57.65
													27	2041	57.65
													31	2362	57.65
													34	2638	57.65
													42	3110	57.65
													48	3750	57.65
													53	4143	57.65
													55	3719	57.65
													58	2893	57.65
													62	3007	57.65
													64	3145	57.65
													65	2558	57.65
													66	2351	57.65
													68	2419	57.65
													67	2403	57.65
													66	2373	57.65
													65	2341	57.65
													64	2303	57.65
													62	2267	57.65
													59	2153	57.65
													55	2042	57.65
													53	1949	57.65
													48	2253	57.65
													42	2195	57.65
													37	2003	57.65
													31	1695	57.65
													28	1927	57.65
													30	2328	57.65
													33	2573	57.65
													37	2861	57.65
													39	3122	57.65
													41	2168	57.65
													43	2128	57.65
													45	2245	57.65
													47	2319	57.65
													49	2424	57.65
													50	2474	57.65
													51	2495	57.65
													54	2620	57.65
													56	2760	57.65
													55	2780	57.65
													51	2684	57.65
													49	2481	57.65
													49	2454	57.65
													49	2433	57.65
													47	2384	57.65
													46	2319	57.65
													45	2251	57.65
													43	2203	57.65
													45	2203	57.65
													48	2338	57.65
													49	2441	57.65
													50	2475	57.65
													49	2477	57.65
													48	2440	57.65
													47	2348	57.65
													45	2273	57.65
													46	2308	57.65
													47	2327	57.65
													47	2345	57.65
													47	2378	57.65
													45	2292	57.65
													40	2109	57.65
													38	1947	57.65
													37	1870	57.65
													36	1819	57.65
													37	1835	57.65
													40	1985	57.65
													44	2128	57.65
													45	2247	57.65
													47	2307	57.65
													47	2368	57.65
													46	2327	57.65
													46	2281	57.65
													49	2389	57.65
													52	2554	57.65
													53	2616	57.65
													53	2654	57.65
													53	2645	57.65
													56	2742	57.65
													59	2876	57.65
													60	3000	57.65
													62	3037	57.65
													64	3165	57.65
													64	2991	57.65
													65	2332	57.65
													64	2312	57.65
													62	2280	57.65
													59	2218	57.65
													51	2400	57.65
													48	2448	57.65
													39	2156	57.65
													32	1790	57.65
													29	2088	57.65
													28	2304	57.65
													28	2269	57.65
													30	2352	57.65
													30	2418	57.65
													35	2623	57.65
													43	3259	57.65
													49	3793	57.65
													51	3880	57.65
													56	2775	57.65
													60	2918	57.65
													62	3054	57.65
													65	3182	57.65
													65	3241	57.65
													66	2393	57.65
													67	2414	57.65
													68	2439	57.65
													68	2461	57.65
													69	2474	57.65
													68	2471	57.65
													67	2433	57.65
													65	2363	57.65
													62	2287	57.65
													60	2206	57.65
													59	2141	57.65
													59	2149	57.65
													60	2164	57.65
													60	2162	57.65
													60	2168	57.65
													60	2188	57.65
													62	2231	57.65
													62	2250	57.65
													63	2268	57.65
													63	2261	57.65
													62	2250	57.65
													61	2233	57.65
													61	2214	57.65
													61	2214	57.65
													60	2167	57.65
													60	2172	57.65
													62	2223	57.65
													64	2282	57.65
													66	2377	57.65
													69	2454	57.65
													70	2512	57.65
													71	2551	57.65
													70	2539	57.65
													70	2514	57.65
													70	2516	57.65
													70	2515	57.65
													71	2538	57.65
													72	2561	57.65
													72	2592	57.65
													73	2616	57.65
													74	2659	57.65
													73	2612	57.65
													72	2633	57.65
													72	2589	57.65
													73	2625	57.65
													74	2631	57.65
													73	2656	57.65
													73	2627	57.65
													73	2641	57.65
													73	2626	57.65
													73	2661	57.65
													74	2665	57.65
													75	2692	57.65
													75	2722	57.65
													75	2709	57.65
													74	2683	57.65
													72	2605	57.65
													70	2552	57.65
													69	2476	57.65
													67	2453	57.65
													66	2401	57.65
													65	2337	57.65
													63	2295	57.65
													61	2218	57.65
													59	2140	57.65
													59	2137	57.65
													58	2129	57.65
													57	2088	57.65
													57	2057	57.65
													56	2067	57.65
													55	2035	57.65
													53	1956	57.65
													52	1915	57.65
													51	2712	57.65
													50	2521	57.65
													49	2597	57.65
													50	2483	57.65
													49	2471	57.65
													48	2437	57.65
													47	2381	57.65
													43	2214	57.65
													37	2018	57.65
													34	1755	57.65
													31	1631	57.65
													31	1591	57.65
													29	2563	57.65
													33	2598	57.65
													34	2780	57.65
													35	2836	57.65
													36	2881	57.65
													37	2998	57.65
													39	2587	57.65
													40	2019	57.65
													40	2037	57.65
													38	1978	57.65
													37	1892	57.65
													33	1737	57.65
													30	1519	57.65
													19	1999	57.65
													9	1342	57.65
													4	1109	57.65
													1	970	57.65
													4	1537	57.65
													11	1838	57.65
													18	2379	57.65
													26	3436	57.65
													28	3976	57.65
													34	2672	57.65
													39	3122	56.86
													39	3156	56.86
													39	2300	56.86
													38	1905	56.86
													35	1805	56.86
													35	1713	56.86
													37	1806	56.86
													41	1970	56.86
													43	2131	56.86
													42	2155	56.86
													41	2086	56.86
													40	2032	56.86
													38	1927	56.86
													35	1817	56.86
													34	2218	56.86
													37	3056	56.86
													41	3262	56.86
													44	3488	56.86
													44	3569	56.86
													46	3669	56.86
													47	3785	56.86
													45	3758	56.86
													40	3450	56.86
													37	3078	56.86
													39	3068	56.86
													44	3352	56.86
													48	3746	56.86
													50	3942	56.86
													51	3967	56.86
													51	2782	56.86
													50	2507	56.86
													48	2441	56.86
													47	2368	56.86
													46	2300	56.86
													46	2320	56.86
													45	2248	56.86
													46	2295	56.86
													47	2331	56.86
													47	2368	56.86
													49	2412	56.86
													49	2459	56.86
													48	2424	56.86
													42	2274	56.86
													33	1835	56.86
													22	1762	56.86
													11	1337	56.86
													6	1155	56.86
													4	984	56.86
													9	1834	56.86
													14	1910	56.86
													18	2523	56.86
													20	3077	56.86
													15	2660	56.86
													9	1962	56.86
													4	1362	56.86
													2	1077	56.86
													7	1790	56.86
													14	2189	56.86
													20	2572	56.86
													25	3700	56.86
													32	2775	56.86
													40	2910	56.86
													45	3434	56.86
													49	3863	56.86
													52	3129	56.86
													56	2712	56.86
													59	2907	56.86
													61	2986	56.86
													63	3107	56.86
													64	3132	56.86
													65	3177	56.86
													66	3239	56.86
													64	3206	56.86
													63	3175	56.86
													61	3060	56.86
													62	3064	56.86
													61	3046	56.86
													61	3054	56.86
													61	3057	56.86
													61	3045	56.86
													60	3013	56.86
													60	3015	56.86
													60	2997	56.86
													60	2975	56.86
													60	2982	56.86
													57	2897	56.86
													55	2752	56.86
													52	2709	56.86
													49	2502	56.86
													46	2373	56.86
													43	2205	56.86
													42	2081	56.86
													40	2051	56.86
													35	1910	56.86
													30	2197	56.86
													29	2337	56.86
													32	2528	56.86
													35	2741	56.86
													36	2878	56.86
													37	2967	56.86
													40	3153	56.86
													43	3366	56.86
													44	3275	56.86
													46	2248	56.86
													46	2293	56.86
													45	2282	56.86
													44	2208	56.86
													41	2117	56.86
													41	2050	56.86
													43	2134	56.86
													45	2190	56.86
													48	2339	56.86
													49	2404	56.86
													49	2437	56.86
													48	2416	56.86
													45	2326	56.86
													43	2185	56.86
													40	2104	56.86
													36	1923	56.86
													28	1562	56.86
													18	1780	56.86
													14	1246	56.86
													12	1057	56.86
													13	1837	56.86
													14	1949	56.86
													14	2663	56.86
													23	2795	56.86
													26	3897	56.86
													32	2716	56.86
													38	2877	56.86
													43	3338	56.86
													44	3218	56.86
													46	2275	56.86
													49	2388	56.86
													51	2531	56.86
													53	2629	56.86
													54	2697	56.86
													55	2702	56.86
													55	2736	56.86
													54	2707	56.86
													51	2596	56.86
													49	2511	56.86
													46	2385	56.86
													45	2316	56.86
													43	2196	56.86
													42	2120	56.86
													43	2125	56.86
													45	2225	56.86
													47	2314	56.86
													48	2377	56.86
													50	2483	56.86
													52	2532	56.86
													52	2601	56.86
													52	2589	56.86
													53	2641	56.86
													54	2652	56.86
													55	2701	56.86
													55	2735	56.86
													56	2787	56.86
													57	2845	56.86
													59	2911	56.86
													60	2982	56.86
													60	3022	56.86
													57	2924	56.86
													56	2797	56.86
													56	2787	56.86
													58	2840	56.86
													60	2956	56.86
													62	3053	56.86
													62	3078	56.86
													61	3048	56.86
													60	2978	56.86
													59	2966	56.86
													58	2933	56.86
													56	2833	56.86
													56	2800	56.86
													55	2773	56.86
													55	2771	56.86
													55	2761	56.86
													54	2739	56.86
													53	2692	55.69
													51	2565	55.69
													49	2452	55.69
													48	2448	55.69
													45	2318	55.69
													43	2153	55.69
													42	2085	55.69
													40	2035	55.69
													36	1873	55.69
													33	1697	55.69
													29	1861	55.69
													26	2224	55.69
													23	2001	55.69
													22	1895	55.69
													22	1833	55.69
													25	1937	55.69
													26	2135	55.69
													25	2092	55.69
													23	1914	55.69
													26	2062	55.69
													26	2157	55.69
													28	2249	55.69
													33	2497	55.69
													39	2977	55.69
													41	3337	55.69
													40	3315	55.69
													39	3211	55.69
													37	3118	55.69
													37	2936	55.69
													39	3080	55.69
													42	3279	55.69
													43	3422	55.69
													45	3668	55.69
													45	3688	55.69
													43	3531	55.69
													43	2554	55.69
													43	2164	55.69
													43	2180	55.69
													41	2126	55.69
													38	1973	55.69
													32	1860	55.69
													30	2288	55.69
													33	2551	55.69
													35	2824	55.69
													32	2685	55.69
													31	2534	55.69
													32	2570	55.69
													35	2763	55.69
													35	2889	55.69
													33	2758	55.69
													32	2648	55.69
													32	2582	55.69
													29	2404	55.69
													27	2249	55.69
													27	2240	55.69
													28	2262	55.69
													27	2225	55.69
													25	2144	55.69
													21	1903	55.69
													16	1488	55.69
													14	971	56.86
													13	1020	56.86
													8	944	56.86
													3	931	56.86
													0	929	56.86
													0	945	56.86
													0	504	56.86
													0	0	56.86
													0	0	56.86
													0	0	56.86
													0	0	56.86
													0	0	56.86
													0	0	56.86
													0	0	56.86
													0	0	56.86
													0	0	56.86
													0	0	56.86
													0	0	56.86
													0	0	56.86
													0	0	56.86
													0	0	56.86
													0	0	56.86

## Sheet: Trip 14
Date	Time	Temperature (°C)	Ambient Temp Meteo	Ambient Temp OBD	DT M	DT OBD	Normalized DT M	Normalized DT OBD					Vehicle speed	Engine rpm	Fuel level input
2017-07-06 08:39:01	2017-07-06 08:39:01	24.98	21.689		3.291		-0.009						0	0	56.86
2017-07-06 08:40:01	2017-07-06 08:40:01	25.05	21.762		3.288		-0.012						5	2217	56.86
2017-07-06 08:41:01	2017-07-06 08:41:01	25.28	21.632		3.648		0.348						9	2684	56.86
2017-07-06 08:42:01	2017-07-06 08:42:01	25.46	21.876		3.584		0.284						13	3112	56.86
2017-07-06 08:43:01	2017-07-06 08:43:01	25.6	21.871		3.729		0.429						18	3075	56.86
2017-07-06 08:44:01	2017-07-06 08:44:01	25.83	21.966		3.864		0.564						21	3129	56.86
2017-07-06 08:45:01	2017-07-06 08:45:01	26.08	21.776		4.304		1.004						22	3293	56.86
2017-07-06 08:46:01	2017-07-06 08:46:01	26.32	21.731		4.589		1.289						24	2423	56.86
2017-07-06 08:47:01	2017-07-06 08:47:01	26.57	21.878		4.692		1.392						23	1890	56.86
2017-07-06 08:48:01	2017-07-06 08:48:01	26.81	21.595		5.215		1.915						24	1918	56.86
2017-07-06 08:49:01	2017-07-06 08:49:01	26.95	21.52		5.43		2.13						24	1962	56.86
2017-07-06 08:50:01	2017-07-06 08:50:01	27.18	21.614		5.566		2.266						25	2010	56.86
2017-07-06 08:51:01	2017-07-06 08:51:01	27.27	21.726		5.544		2.244						26	2080	56.86
2017-07-06 08:52:01	2017-07-06 08:52:01	27.28	21.35		5.93		2.63						29	2250	56.86
2017-07-06 08:53:01	2017-07-06 08:53:01	27.29	21.188		6.102		2.802						30	2401	56.86
													31	2494	56.86
													31	2513	56.86
													30	2437	56.86
													28	2332	56.86
													29	2328	56.86
													31	2424	56.86
													32	2560	56.86
													31	2558	56.86
													30	2437	56.86
													31	2448	56.86
													34	2607	56.86
													38	2940	56.86
													40	3212	56.86
Date	Time	Temperature (°C)	Ambient Temp Meteo	Ambient Temp OBD	DT M	DT OBD	Normalized DT M	Normalized DT OBD	Vehicle Speed	Engine Speed	Purge	Fuel level input [%]	41	3238	56.86
	835	26.2633	21.6783	n/a	4.58507	n/a	1.28507	n/a	36.7054	2108.19	n/a	53.6144	41	3277	56.86
		27.29	21.966	n/a	6.102	n/a	2.802	n/a	70	3902	n/a	56.86	41	3295	56.86
													41	3301	56.86
													42	3357	56.86
													41	3333	56.86
													41	3283	56.86
													41	3272	56.86
													42	3317	56.86
													43	3407	56.86
													44	3521	56.86
													45	3593	56.86
													44	3616	56.86
													43	3546	55.69
													41	3409	55.69
													41	3322	55.69
													40	3256	55.69
													38	3155	55.69
													33	2871	55.69
													28	2351	55.69
													24	2162	55.69
													23	1945	55.69
													25	1999	55.69
													28	2163	55.69
													31	2395	55.69
													34	2659	55.69
													37	2922	55.69
													38	2704	55.69
													41	1990	55.69
													43	2111	55.69
													46	2249	55.69
													50	2438	55.69
													52	2535	55.69
													55	2665	55.69
													57	2799	55.69
													58	2855	55.69
													58	2847	55.69
													58	2857	55.69
													58	2907	55.69
													59	2941	55.69
													60	2960	55.69
													60	2968	55.69
													60	2983	55.69
													60	2974	55.69
													59	2961	55.69
													57	2887	55.69
													55	2777	55.69
													54	2692	55.69
													54	2698	55.69
													54	2676	55.69
													54	2656	55.69
													55	2737	55.69
													54	2734	55.69
													54	2702	55.69
													53	2683	55.69
													53	2674	55.69
													53	2655	55.69
													52	2629	55.69
													51	2618	55.69
													49	2494	55.69
													48	2417	55.69
													48	2408	55.69
													49	2436	55.69
													49	2472	55.69
													48	2453	55.69
													47	2370	55.69
													47	2345	55.69
													45	2281	55.69
													44	2241	55.69
													44	2201	55.69
													45	2216	55.69
													47	2332	55.69
													49	2420	55.69
													52	2554	55.69
													54	2665	55.69
													56	2745	55.69
													56	2810	55.69
													56	2788	55.69
													55	2742	55.69
													54	2691	55.69
													53	2664	55.69
													52	2615	55.69
													51	2574	55.69
													49	2493	55.69
													45	2344	55.69
													40	2109	55.69
													35	1878	55.69
													29	1512	55.69
													21	1747	55.69
													17	1550	55.69
													14	1251	55.69
													10	1042	55.69
													7	934	55.69
													4	870	55.69
													3	864	55.69
													1	856	55.69
													1	879	55.69
													4	1389	55.69
													8	1328	55.69
													15	2038	55.69
													22	2952	55.69
													25	3562	55.69
													30	2345	55.69
													36	2753	55.69
													38	3010	55.69
													40	2838	55.69
													42	2053	55.69
													44	2178	55.69
													44	2216	55.69
													45	2248	55.69
													45	2275	55.69
													44	2238	55.69
													43	2186	55.69
													42	2127	55.69
													41	2048	55.69
													41	2039	55.69
													42	2106	55.69
													44	2170	55.69
													44	2202	55.69
													42	2137	55.69
													40	2054	55.69
													39	1992	55.69
													38	1929	55.69
													37	1870	55.69
													36	1817	55.69
													33	1738	55.69
													30	1562	55.69
													28	2100	55.69
													31	2530	55.69
													36	2742	55.69
													42	3157	55.69
													47	3680	55.69
													50	3902	55.69
													53	2733	55.69
													57	2761	55.69
													59	2918	55.69
													60	2998	55.69
													62	3041	55.69
													62	3093	55.69
													63	3136	55.69
													64	3169	55.69
													65	3223	55.69
													66	3267	55.69
													66	3308	55.69
													66	3287	55.69
													66	3276	55.69
													66	3301	55.69
													66	3285	55.69
													66	2731	55.69
													67	2413	55.69
													67	2429	55.69
													68	2444	55.69
													68	2464	55.69
													69	2473	55.69
													70	2505	55.69
													68	2480	55.69
													67	2430	55.69
													66	2379	55.69
													65	2369	55.69
													66	2380	55.69
													66	2384	55.69
													66	2393	55.69
													66	2376	55.69
													65	2376	55.69
													65	2377	55.69
													65	2370	55.69
													65	2367	55.69
													65	2345	55.69
													64	2326	55.69
													62	2298	55.69
													61	2213	55.69
													58	2137	55.69
													57	3016	55.69
													59	2905	55.69
													60	2970	55.69
													61	3046	55.69
													62	3099	55.69
													62	2663	55.69
													63	2270	55.69
													64	2305	55.69
													64	2316	55.69
													64	2334	55.69
													66	2357	55.69
													66	2380	55.69
													66	2386	55.69
													66	2375	55.69
													65	2344	55.69
													63	2292	55.69
													62	2258	55.69
													62	2230	55.69
													61	2219	55.69
													61	2210	55.69
													61	2190	55.69
													60	2179	55.69
													58	2238	55.69
													54	2759	55.69
													48	2556	55.69
													48	2377	55.69
													49	2411	55.69
													51	2526	55.69
													54	2630	55.69
													57	2808	55.69
													58	2846	55.69
													57	2846	55.69
													56	2826	55.69
													56	2788	55.69
													54	2748	55.69
													52	2620	55.69
													51	2579	55.69
													47	2424	55.69
													48	2374	55.69
													50	2470	55.69
													51	2512	55.69
													50	2530	55.69
													48	2451	55.69
													46	2353	55.69
													44	2288	55.69
													38	2046	55.69
													37	1867	55.69
													37	1839	55.69
													38	1891	55.69
													39	1958	55.69
													39	1986	55.69
													40	2027	54.9
													42	2075	54.9
													43	2135	54.9
													44	2189	54.9
													45	2239	54.9
													44	2246	54.9
													43	2202	54.9
													42	2153	54.9
													42	2122	54.9
													43	2145	54.9
													45	2218	54.9
													47	2321	54.9
													50	2458	54.9
													53	2579	54.9
													55	2690	54.9
													55	2727	54.9
													55	2717	54.9
													55	2739	54.9
													54	2682	54.9
													54	2720	54.9
													54	2686	54.9
													53	2669	54.9
													53	2660	54.9
													53	2645	54.9
													52	2611	54.9
													51	2563	54.9
													49	2497	54.9
													47	2383	54.9
													44	2232	54.9
													42	2132	54.9
													39	2002	54.9
													38	1916	54.9
													35	1887	54.9
													32	2291	54.9
													32	2855	54.9
													29	2479	54.9
													28	2293	54.9
													22	2053	54.9
													17	1577	54.9
													12	1263	54.9
													5	1054	54.9
													2	945	54.9
													1	858	54.9
													0	846	54.9
													0	859	54.9
													0	904	54.9
													0	972	54.9
													0	855	54.9
													0	847	54.9
													0	890	54.9
													0	1046	54.9
													3	1300	54.9
													8	1601	54.9
													12	1629	54.9
													11	1883	54.9
													7	1414	54.9
													9	1727	54.9
													13	1798	54.9
													19	2555	54.9
													21	3240	54.9
													26	2068	54.9
													30	2293	54.9
													35	2689	54.9
													38	3006	54.9
													39	2837	54.9
													40	2033	54.9
													42	2090	54.9
													44	2193	54.9
													47	2309	54.9
													48	2385	54.9
													50	2468	54.9
													51	2542	54.9
													53	2627	54.9
													54	2667	54.9
													54	2723	54.9
													54	2708	54.9
													54	2690	54.9
													54	2695	54.9
													54	2677	54.9
													54	2669	54.9
													55	2700	54.9
													56	2756	54.9
													58	2838	54.9
													59	2909	54.9
													59	2970	54.9
													60	2980	54.9
													60	2998	54.9
													59	2987	54.9
													57	2875	54.9
													55	2788	54.9
													55	2740	54.9
													55	2736	54.9
													56	2768	54.9
													56	2796	54.9
													57	2843	54.9
													58	2887	54.9
													57	2865	54.9
													56	2805	54.9
													56	2815	54.9
													55	2773	54.9
													54	2723	54.9
													53	2673	54.9
													52	2614	54.9
													51	2541	54.9
													51	2531	54.9
													51	2562	54.9
													52	2574	54.9
													52	2607	54.9
													53	2640	54.9
													53	2638	54.9
													54	2667	54.9
													54	2692	54.9
													55	2723	54.9
													55	2738	54.9
													55	2747	54.9
													55	2744	54.9
													54	2735	54.9
													53	2690	54.9
													52	2614	54.9
													50	2528	54.9
													48	2443	54.9
													48	2396	54.9
													47	2355	54.9
													46	2325	54.9
													45	2288	54.9
													38	2107	54.9
													30	1655	54.9
													28	1906	54.9
													30	2413	54.9
													33	2584	54.9
													35	2802	54.9
													38	2991	54.9
													37	2722	54.9
													38	1915	54.9
													39	1941	54.9
													38	1927	54.9
													36	1834	54.9
													34	1742	54.9
													32	1659	54.9
													29	1673	54.9
													27	2124	54.9
													26	2162	54.9
													25	2077	54.9
													23	1928	54.9
													18	1679	54.9
													14	1293	54.9
													11	1128	54.9
													7	965	54.9
													6	845	54.9
													5	851	54.9
													4	857	54.9
													2	851	54.9
													0	860	54.9
													0	857	54.9
													0	685	54.9
													0	0	54.9
													0	0	54.9
													0	0	54.9
													0	0	54.9
													0	0	54.9
													0	0	54.9
													0	131	54.9
													3	1503	54.9
													8	1581	54.9
													14	1930	54.9
													19	2612	54.9
													22	3004	54.9
													25	1964	54.9
													29	2265	54.9
													29	2374	54.9
													28	2304	54.9
													29	2307	54.9
													30	2434	54.9
													31	2477	54.9
													32	2565	54.9
													34	2648	54.9
													35	2839	54.9
													37	2959	54.9
													38	2750	54.9
													39	1947	54.9
													41	2031	53.73
													42	2081	53.73
													43	2119	53.73
													43	2153	53.73
													43	2172	53.73
													44	2177	53.73
													44	2202	53.73
													44	2193	53.73
													43	2153	53.73
													43	2141	53.73
													43	2138	53.73
													43	2158	53.73
													43	2166	53.73
													42	2147	53.73
													41	2087	53.73
													40	2013	53.73
													37	1911	53.73
													31	1706	53.73
													25	1620	53.73
													23	1817	53.73
													23	1870	53.73
													24	1930	53.73
													26	2031	53.73
													28	2194	53.73
													30	2373	53.73
													32	2503	53.73
													34	2699	53.73
													37	2910	53.73
													38	3083	53.73
													39	2097	53.73
													41	2025	53.73
													42	2099	53.73
													44	2189	53.73
													46	2249	53.73
													47	2334	53.73
													49	2407	53.73
													50	2509	53.73
													52	2578	53.73
													55	2680	53.73
													56	2782	53.73
													58	2887	53.73
													59	2946	53.73
													60	2989	53.73
													60	3014	53.73
													60	3016	53.73
													60	3009	53.73
													60	3001	53.73
													58	2923	53.73
													57	2865	53.73
													56	2818	53.73
													56	2779	53.73
													57	2820	53.73
													58	2899	53.73
													59	2931	53.73
													60	2980	53.73
													60	2982	53.73
													60	2979	53.73
													60	2983	53.73
													60	2991	53.73
													60	2984	53.73
													60	2980	53.73
													60	2987	53.73
													60	3003	53.73
													61	3027	53.73
													61	3041	53.73
													62	3053	53.73
													62	3083	53.73
													62	2941	53.73
													63	2281	53.73
													63	2286	53.73
													63	2296	53.73
													63	2291	53.73
													64	2306	53.73
													64	2303	53.73
													64	2313	53.73
													64	2314	53.73
													64	2311	53.73
													64	2314	53.73
													64	2319	53.73
													64	2330	53.73
													65	2336	53.73
													65	2340	53.73
													65	2334	53.73
													65	2338	53.73
													65	2334	53.73
													64	2332	53.73
													64	2330	53.73
													64	2329	53.73
													64	2326	53.73
													64	2319	53.73
													64	2315	53.73
													65	2338	53.73
													65	2350	53.73
													66	2371	53.73
													66	2392	53.73
													67	2411	53.73
													67	2404	53.73
													66	2393	53.73
													65	2350	53.73
													64	2314	53.73
													63	2300	53.73
													63	2271	53.73
													62	2256	53.73
													61	2218	53.73
													60	2178	53.73
													59	2151	53.73
													58	2112	53.73
													58	2087	53.73
													56	2051	53.73
													53	1976	53.73
													48	2018	53.73
													45	2303	53.73
													43	2145	53.73
													42	2117	53.73
													41	2050	53.73
													40	2010	53.73
													38	1930	53.73
													37	1887	53.73
													36	1833	53.73
													35	1778	53.73
													33	1696	53.73
													31	1624	53.73
													27	1653	53.73
													22	1800	53.73
													22	1757	53.73
													26	1952	53.73
													29	2314	53.73
													32	2484	53.73
													34	2709	53.73
													36	2826	53.73
													37	2982	53.73
													39	2379	53.73
													40	2013	53.73
													40	2017	53.73
													39	1973	53.73
													33	1816	53.73
													25	1736	53.73
													18	1713	53.73
													15	1289	53.73
													13	1121	53.73
													13	1054	53.73
													13	1408	53.73
													11	2437	53.73
													11	1782	53.73
													9	1475	53.73
													9	1371	53.73
													10	1489	53.73
													11	1728	53.73
													13	1981	53.73
													14	2110	53.73
													16	2404	53.73
													18	2592	53.73
													20	3081	53.73
													21	2385	53.73
													24	1887	53.73
													28	2167	53.73
													32	2487	53.73
													34	2717	53.73
													36	2885	53.73
													36	2960	53.73
													38	1944	53.73
													39	1940	53.73
													41	2010	53.73
													42	2074	53.73
													42	2116	53.73
													41	2102	53.73
													41	2080	53.73
													42	2094	53.73
													45	2197	53.73
													46	2291	53.73
													48	2357	53.73
													48	2371	53.73
													48	2411	53.73
													50	2462	53.73
													52	2555	53.73
													53	2638	53.73
													55	2737	53.73
													56	2795	53.73
													57	2845	53.73
													57	2862	53.73
													57	2857	53.73
													56	2835	53.73
													56	2803	53.73
													55	2773	53.73
													55	2737	53.73
													54	2714	53.73
													53	2671	53.73
													51	2591	53.73
													51	2563	53.73
													51	2565	53.73
													52	2600	53.73
													52	2623	53.73
													53	2647	53.73
													54	2704	53.73
													55	2756	53.73
													56	2776	53.73
													56	2810	53.73
													57	2825	53.73
													57	2832	53.73
													56	2772	53.73
													54	2730	53.73
													53	2666	53.73
													51	2588	53.73
													50	2512	53.73
													48	2417	53.73
													46	2359	53.73
													43	2232	53.73
													37	1988	53.73
													33	1701	53.73
													27	1986	53.73
													23	1987	53.73
													21	1794	53.73
													23	1822	53.73
													26	2017	53.73
													30	2310	53.73
													35	2662	53.73
													39	3051	53.73
													40	3167	53.73
													43	2137	53.73
													45	2208	53.73
													47	2328	53.73
													49	2400	53.73
													50	2467	53.73
													51	2519	53.73
													50	2497	53.73
													49	2489	53.73
													49	2442	53.73
													48	2389	53.73
													46	2335	53.73
													46	2298	53.73
													45	2256	53.73
													44	2216	53.73
													44	2187	53.73
													43	2158	53.73
													42	2122	53.73
													41	2091	53.73
													39	2003	53.73
													33	1805	53.73
													26	1769	53.73
													21	1876	53.73
													17	1516	52.94
													15	1328	52.94
													11	1130	52.94
													7	968	52.94
													6	952	52.94
													6	983	52.94
													6	1049	52.94
													4	1056	52.94
													1	957	52.94
													0	885	52.94
													0	861	52.94
													0	260	52.94
													0	0	52.94
													0	0	52.94
													0	0	52.94
													0	0	52.94
													0	0	52.94
													0	0	52.94
													0	0	52.94
													0	0	52.94
													0	0	52.94
													0	0	52.94
													0	0	52.94
													0	0	52.94
													0	0	52.94
													0	0	52.94
													0	0	52.94
													0	0	52.94
													0	0	52.94
													0	0	52.94
													0	0	52.94
													0	0	52.94
													0	0	52.94
													0	0	52.94
													0	0	52.94
													0	0	52.94
													0	0	52.94
													0	0	52.94
													0	0	52.94
													0	0	52.94
													0	0	52.94
													0	0	52.94
													0	0	52.94
													0	383	52.94
													0	1025	52.94
													0	981	52.94
													0	927	52.94
													0	864	52.94
													0	860	52.94
													0	857	52.94
													0	861	52.94
													0	859	52.94
													1	1268	52.94
													3	1259	52.94
													3	1138	52.94
													5	1375	52.94
													9	1488	52.94
													13	1754	52.94
													18	2434	52.94
													20	3085	52.94
													23	1919	52.94
													26	2001	52.94
													29	2271	52.94
													32	2526	52.94
													35	2809	52.94
													36	2928	52.94
													36	2944	52.94
													36	2652	52.94
													37	1838	52.94
													36	1843	52.94
													36	1831	52.94
													36	1806	52.94
													35	1789	52.94
													33	1725	52.94
													31	1584	52.94
													24	2010	52.94
													20	1702	52.94
													20	1676	52.94
													24	1809	52.94
													27	2089	52.94
													30	2398	52.94
													31	2486	52.94
													30	2493	52.94
													28	2393	52.94
													24	2137	52.94
													21	1886	52.94
													20	1656	52.94
													22	1725	52.94
													24	1900	52.94
													25	2022	52.94
													26	2108	52.94
													27	2157	52.94
													27	2203	52.94
													26	2166	52.94
													26	2113	52.94
													26	2155	52.94
													25	2099	52.94
													24	2013	52.94
													21	1858	52.94
													19	1620	52.94
													19	1571	52.94
													21	1663	52.94
													23	1828	52.94
													25	1977	52.94
													23	2001	52.94
													21	1869	52.94
													19	1636	52.94
													17	1464	52.94
													18	1471	52.94
													19	1551	52.94
													21	1690	52.94
													22	1789	52.94
													22	1896	52.94
													22	1831	52.94
													21	1756	52.94
													20	1674	52.94
													21	1660	52.94
													23	1819	52.94
													24	1976	52.94
													24	1956	52.94
													15	1544	53.73
													13	1250	53.73
													10	1041	53.73
													9	897	53.73
													8	1273	53.73
													8	1251	53.73
													8	1259	53.73
													9	1365	53.73
													10	1603	53.73
													9	1588	53.73
													8	1361	53.73
													3	1171	53.73
													0	973	53.73
													0	903	53.73
													1	1188	53.73
													4	1348	53.73
													3	1093	53.73
													2	933	53.73
													1	853	53.73
													0	854	53.73
													0	869	53.73
													0	862	53.73
													0	860	53.73
													0	858	53.73
													0	853	53.73
													0	862	53.73
													0	862	53.73
													0	867	53.73
													0	320	53.73
													0	0	53.73
													0	0	0
													0	0	0
													0	0	0
													0	0	0
													0	0	0
													0	0	0
													0	0	0
													0	0	0
													0	0	0
													0	0	0
													0	0	0
													0	0	0
													0	0	0
													0	0	0

## Sheet: Trip 15
Date	Time	Temperature (°C)	Ambient Temp Meteo	Ambient Temp OBD	DT M	DT OBD	Normalized DT M	Normalized DT OBD					Vehicle speed	Engine rpm	Fuel level input
2017-07-06 13:39:01	2017-07-06 13:39:01	27.99	27.973		0.017		0.017						0	1347	52.94
2017-07-06 13:40:01	2017-07-06 13:40:01	28.2	27.724		0.476		0.476						0	1355	52.94
2017-07-06 13:41:01	2017-07-06 13:41:01	28.42	27.275		1.145		1.145						0	1343	52.94
2017-07-06 13:42:01	2017-07-06 13:42:01	28.58	27.385		1.195		1.195						0	1829	52.94
2017-07-06 13:43:01	2017-07-06 13:43:01	28.6	27.912		0.688		0.688						6	1544	52.94
2017-07-06 13:44:01	2017-07-06 13:44:01	28.62	27.704		0.916		0.916						8	1449	52.94
													9	1443	52.94
													11	1644	52.94
													12	1892	52.94
													11	1873	52.94
													10	1713	52.94
													9	1511	52.94
													10	1492	52.94
													13	1832	52.94
													14	2113	52.94
													14	2164	52.94
													15	2242	52.94
													17	2480	52.94
													17	2635	52.94
													18	2715	52.94
													18	2790	52.94
													18	2845	52.94
													19	1558	52.94
													21	1689	52.94
													20	1678	52.94
													19	1598	52.94
													17	1490	52.94
													16	1302	52.94
Date	Time	Temperature (°C)	Ambient Temp Meteo	Ambient Temp OBD	DT M	DT OBD	Normalized DT M	Normalized DT OBD	Vehicle Speed	Engine Speed	Purge	Fuel level input [%]	13	1156	52.94
	254	28.4017	27.6622	n/a	0.7395	n/a	0.7395	n/a	17	1605.29	n/a	52.5829	12	1163	52.94
		28.62	27.973	n/a	1.195	n/a	1.195	n/a	44	3303	n/a	52.94	13	1203	52.94
													15	2242	52.94
													19	2636	52.94
													21	3104	52.94
													21	3303	52.94
													22	2280	52.94
													21	1693	52.94
													17	1562	52.94
													17	1428	52.94
													19	1499	52.94
													20	1613	52.94
													22	1771	52.94
													23	1861	52.94
													24	1968	52.94
													25	2024	52.94
													26	2087	52.94
													26	2110	52.94
													25	2087	52.94
													23	1977	52.94
													22	1844	52.94
													22	1856	52.94
													22	1843	52.94
													22	1839	52.94
													21	1819	52.94
													22	1763	52.94
													23	1830	52.94
													24	1945	52.94
													25	2021	52.94
													24	1997	52.94
													22	1850	52.94
													20	1713	52.94
													18	1557	52.94
													15	1321	52.94
													12	2442	52.94
													12	2116	52.94
													12	1851	52.94
													16	2256	52.94
													20	2999	52.94
													22	2293	52.94
													27	2032	52.94
													31	2383	52.94
													35	2751	52.94
													37	2949	52.94
													38	2678	52.94
													38	1816	52.94
													37	1855	52.94
													37	1824	52.94
													38	1851	52.94
													39	1929	52.94
													38	1935	52.94
													35	1846	52.94
													31	1700	52.94
													26	2065	52.94
													21	1907	52.94
													14	1428	52.94
													9	1166	52.94
													4	983	52.94
													1	924	52.94
													0	918	52.94
													0	910	52.94
													0	789	52.94
													0	0	52.94
													0	0	52.94
													0	0	52.94
													0	0	52.94
													0	0	52.94
													0	0	52.94
													0	0	52.94
													0	0	52.94
													0	0	52.94
													0	0	52.94
													0	0	52.94
													0	0	52.94
													0	0	52.94
													0	271	52.94
													2	1714	52.94
													7	1623	52.94
													12	1743	52.94
													18	2354	52.94
													20	3058	52.94
													23	2010	52.94
													27	2150	52.94
													31	2385	52.94
													33	2629	52.94
													34	2780	52.94
													34	2745	52.94
													35	2790	52.94
													37	2906	52.94
													37	2999	52.94
													38	1969	52.94
													39	1931	52.94
													39	1959	52.94
													38	1919	52.94
													38	1908	52.94
													38	1905	52.94
													38	1922	52.94
													39	1943	52.94
													38	1940	52.94
													37	1874	52.94
													36	1832	52.94
													35	1769	52.94
													33	1668	52.94
													30	1964	52.94
													28	2344	52.94
													26	2201	52.94
													23	1957	52.94
													23	1862	52.94
													24	1894	52.94
													24	1939	52.94
													23	1894	52.94
													22	1853	52.94
													21	1720	52.94
													21	1720	52.94
													22	1784	52.94
													24	1891	52.94
													27	2123	52.94
													31	2396	52.94
													34	2690	52.94
													37	2880	52.94
													38	3052	52.94
													39	2041	52.94
													41	2033	52.94
													42	2092	52.94
													43	2155	52.94
													44	2192	52.94
													43	2251	52.94
													43	2190	52.94
													43	2166	52.94
													40	2068	52.94
													38	1945	52.94
													37	1879	52.94
													37	1855	52.94
													36	1834	52.94
													35	1783	52.94
													33	1710	52.94
													27	1546	52.94
													20	1599	52.94
													17	1454	52.94
													15	1316	52.94
													14	1266	52.94
													13	1227	52.94
													14	2079	52.94
													16	2230	52.94
													18	2693	52.94
													18	2531	52.94
													20	1580	52.94
													21	1669	52.94
													22	1797	52.94
													24	1913	52.94
													26	2064	52.94
													26	2142	52.94
													24	2045	52.94
													22	1895	52.94
													18	1616	52.94
													15	1377	52.94
													13	1160	52.94
													12	2356	52.94
													12	1911	52.94
													13	1963	52.94
													13	2128	52.94
													11	1928	52.94
													8	1466	52.94
													6	1261	52.94
													5	1059	52.94
													5	977	52.94
													7	1344	52.94
													10	1445	52.94
													11	1698	52.94
													13	1962	52.94
													13	2086	52.94
													12	1886	52.94
													11	1798	52.94
													12	1736	52.94
													13	2015	52.94
													14	2178	52.94
													16	2373	52.94
													16	2492	52.94
													15	2379	52.94
													13	2175	52.94
													11	1868	52.94
													9	1555	52.94
													8	1339	52.94
													7	1182	52.94
													5	1113	52.94
													0	997	52.94
													0	1065	52.94
													1	1362	52.94
													3	1327	52.94
													1	1042	52.94
													0	864	52.94
													1	1081	52.94
													1	1136	51.76
													0	950	51.76
													0	994	51.76
													1	1151	51.76
													0	1002	51.76
													0	872	51.76
													0	858	51.76
													0	852	51.76
													0	866	51.76
													0	868	51.76
													0	853	51.76
													0	868	51.76
													0	871	51.76
													0	870	51.76
													0	866	51.76
													0	866	51.76
													0	871	51.76
													0	338	51.76
													0	0	51.76
													0	0	51.76
													0	0	51.76
													0	0	51.76
													0	0	51.76
													0	0	51.76
													0	0	51.76
													0	0	51.76
													0	0	51.76
													0	0	51.76
													0	0	51.76
													0	0	51.76
													0	0	51.76
													0	0	51.76
													0	0	0

## Sheet: Trip 16
Date	Time	Temperature (°C)	Ambient Temp Meteo	Ambient Temp OBD	DT M	DT OBD	Normalized DT M	Normalized DT OBD					Vehicle speed	Engine rpm	Fuel level input
2017-07-06 16:08:01	2017-07-06 16:08:01	33.3	31.829		1.471		-0.029						0	2396	51.76
2017-07-06 16:09:01	2017-07-06 16:09:01	33.46	31.8		1.66		0.16						4	2558	51.76
2017-07-06 16:10:01	2017-07-06 16:10:01	33.65	31.76		1.89		0.39						9	2759	51.76
2017-07-06 16:11:01	2017-07-06 16:11:01	33.82	31.8		2.02		0.52						13	2900	51.76
2017-07-06 16:12:01	2017-07-06 16:12:01	34.07	31.9		2.17		0.67						19	2497	51.76
2017-07-06 16:13:01	2017-07-06 16:13:01	34.23	31.9		2.33		0.83						20	1592	51.76
2017-07-06 16:14:01	2017-07-06 16:14:01	34.45	32		2.45		0.95						20	1642	51.76
2017-07-06 16:15:01	2017-07-06 16:15:01	34.71	32		2.71		1.21						17	1506	51.76
2017-07-06 16:16:01	2017-07-06 16:16:01	34.93	32.1		2.83		1.33						13	1265	51.76
2017-07-06 16:17:01	2017-07-06 16:17:01	35.02	32.215		2.805		1.305						11	1116	51.76
2017-07-06 16:18:01	2017-07-06 16:18:01	35.05	32		3.05		1.55						12	1501	51.76
													15	1711	50.98
													18	1723	50.98
													23	1903	50.98
													28	2117	50.98
													34	2604	50.98
													36	2879	50.98
													34	2852	50.98
													31	2623	50.98
													24	2167	50.98
													18	1681	50.98
													14	1297	50.98
													10	1112	50.98
													9	956	50.98
													11	1470	50.98
													15	1686	50.98
													20	1854	50.98
													26	1991	50.98
Date	Time	Temperature (°C)	Ambient Temp Meteo	Ambient Temp OBD	DT M	DT OBD	Normalized DT M	Normalized DT OBD	Vehicle Speed	Engine Speed	Purge	Fuel level input [%]	31	2361	50.98
	649	34.2445	31.9367	n/a	2.30782	n/a	0.807818	n/a	16.2126	1737.24	n/a	51.2477	37	2793	50.98
		35.05	32.215	n/a	3.05	n/a	1.55	n/a	54	4508	n/a	52.94	41	3210	50.98
													41	2804	50.98
													44	2130	50.98
													46	2269	50.98
													49	2401	50.98
													52	2557	50.98
													54	2651	50.98
													52	2648	50.98
													49	2504	50.98
													46	2337	50.98
													41	2178	50.98
													35	1851	51.76
													34	2552	51.76
													33	2654	51.76
													30	2550	51.76
													26	2281	51.76
													19	1821	51.76
													16	1241	51.76
													15	1132	51.76
													15	1286	51.76
													15	1277	51.76
													19	1796	51.76
													24	2051	51.76
													29	2222	51.76
													33	2579	51.76
													36	2924	51.76
													33	2770	51.76
													29	2467	51.76
													28	2270	51.76
													32	2516	51.76
													35	2767	51.76
													34	2859	51.76
													31	2654	51.76
													28	2331	51.76
													26	2199	51.76
													22	1922	51.76
													19	1647	51.76
													15	1485	51.76
													9	1456	51.76
													2	1134	51.76
													0	953	51.76
													0	856	51.76
													0	863	51.76
													0	869	51.76
													0	852	51.76
													0	863	51.76
													0	858	51.76
													0	868	51.76
													0	862	51.76
													0	867	51.76
													0	860	51.76
													0	858	51.76
													0	866	51.76
													0	866	51.76
													0	862	51.76
													0	859	51.76
													0	866	51.76
													0	1147	51.76
													1	1483	51.76
													5	1730	51.76
													10	1740	51.76
													14	2011	51.76
													18	2557	51.76
													21	3115	51.76
													23	3517	51.76
													22	2693	51.76
													24	1919	51.76
													23	1927	51.76
													21	1786	51.76
													17	1525	51.76
													16	1462	51.76
													15	2639	52.94
													14	2294	52.94
													5	1661	52.94
													1	1172	52.94
													1	980	52.94
													3	1322	52.94
													3	1080	52.94
													2	938	52.94
													5	1471	52.94
													9	1361	52.94
													14	1943	52.94
													20	2664	52.94
													22	3222	52.94
													24	2058	52.94
													23	1935	52.94
													21	1818	52.94
													19	1600	52.94
													19	1595	52.94
													19	1594	52.94
													17	1510	52.94
													12	1274	52.94
													5	1101	52.94
													4	938	52.94
													3	861	52.94
													2	845	52.94
													0	858	52.94
													0	855	52.94
													0	851	52.94
													0	195	52.94
													0	0	52.94
													0	0	51.76
													0	0	51.76
													0	0	51.76
													0	0	51.76
													0	0	51.76
													0	0	51.76
													1	119	51.76
													2	1004	51.76
													1	980	51.76
													1	941	51.76
													0	907	51.76
													0	859	51.76
													0	868	51.76
													0	865	51.76
													0	859	51.76
													0	877	51.76
													1	868	51.76
													3	867	51.76
													5	873	51.76
													7	867	51.76
													8	885	51.76
													9	932	51.76
													12	1786	51.76
													14	2065	51.76
													14	2158	51.76
													15	2290	51.76
													18	2595	51.76
													20	2933	51.76
													23	3343	51.76
													25	2374	51.76
													27	2101	51.76
													30	2324	51.76
													33	2591	51.76
													34	2740	51.76
													34	2765	51.76
													34	2784	51.76
													30	2528	51.76
													27	2309	51.76
													21	1947	51.76
													16	1455	51.76
													12	1146	51.76
													10	1001	51.76
													10	885	51.76
													9	842	51.76
													7	855	51.76
													6	1273	51.76
													8	1116	51.76
													10	1446	51.76
													14	1994	51.76
													18	2470	51.76
													19	3000	51.76
													22	1968	51.76
													25	1986	51.76
													29	2223	51.76
													31	2446	51.76
													33	2637	51.76
													35	2808	51.76
													36	2912	51.76
													38	3019	51.76
													39	3120	51.76
													41	3255	51.76
													42	3318	51.76
													43	3353	51.76
													39	3306	51.76
													35	2948	51.76
													35	2832	51.76
													33	2814	51.76
													31	2562	51.76
													29	2405	51.76
													25	2219	51.76
													21	1868	51.76
													17	1600	51.76
													15	1286	51.76
													12	1133	51.76
													8	974	51.76
													9	869	51.76
													13	1671	51.76
													19	1743	51.76
													25	1814	51.76
													27	2166	51.76
													24	2038	51.76
													18	1768	51.76
													14	1263	51.76
													14	1106	51.76
													15	929	51.76
													15	854	51.76
													15	860	51.76
													13	854	51.76
													9	859	51.76
													7	855	51.76
													7	851	51.76
													7	875	51.76
													11	1509	51.76
													14	2045	51.76
													17	2470	51.76
													19	2800	51.76
													21	3136	51.76
													22	3413	51.76
													26	2631	51.76
													29	2267	51.76
													33	2574	51.76
													36	2780	51.76
													37	2951	51.76
													37	2973	51.76
													38	3032	51.76
													35	2995	51.76
													30	2619	51.76
													24	2144	51.76
													18	1632	51.76
													13	1308	51.76
													8	1100	51.76
													9	963	51.76
													9	1660	51.76
													8	1442	51.76
													7	1142	51.76
													7	1148	51.76
													9	1386	51.76
													14	1837	51.76
													19	2516	51.76
													23	3385	51.76
													26	2556	50.98
													30	2274	50.98
													35	2672	50.98
													39	3019	50.98
													42	3337	50.98
													44	3521	50.98
													46	3690	50.98
													45	3542	50.98
													45	2292	50.98
													45	2284	50.98
													44	2258	50.98
													40	2071	50.98
													36	1789	50.98
													33	2377	50.98
													29	2454	50.98
													28	2373	50.98
													26	2207	50.98
													20	1884	50.98
													15	1463	50.98
													13	1188	50.98
													12	991	50.98
													8	896	50.98
													6	847	50.98
													10	1578	50.98
													14	2051	50.98
													19	2646	50.98
													21	3166	50.98
													24	2042	50.98
													23	1959	50.98
													18	1692	50.98
													12	1293	51.76
													8	1140	51.76
													8	939	51.76
													7	863	51.76
													8	851	51.76
													9	873	51.76
													7	861	51.76
													3	863	51.76
													1	861	51.76
													0	870	51.76
													0	852	51.76
													0	382	51.76
													0	0	51.76
													0	0	51.76
													0	0	51.76
													0	0	51.76
													0	0	51.76
													0	0	51.76
													0	0	51.76
													0	0	51.76
													0	0	51.76
													0	0	51.76
													0	111	51.76
													2	1012	51.76
													6	1168	51.76
													7	1125	51.76
													10	1425	51.76
													13	1852	51.76
													16	2320	51.76
													16	2509	51.76
													16	2418	51.76
													18	2628	51.76
													21	3123	51.76
													24	2988	51.76
													28	2232	51.76
													32	2459	51.76
													36	2760	51.76
													38	3001	51.76
													38	3108	51.76
													38	3066	51.76
													34	2905	51.76
													29	2553	51.76
													24	2096	51.76
													19	1774	51.76
													16	1400	51.76
													14	1198	51.76
													12	1016	51.76
													9	962	51.76
													6	1031	51.76
													6	988	51.76
													9	1320	51.76
													12	1679	51.76
													14	2108	51.76
													17	2496	51.76
													20	3003	51.76
													22	3300	51.76
													22	3518	51.76
													23	2266	51.76
													25	2024	51.76
													27	2130	51.76
													28	2270	50.98
													30	2385	50.98
													32	2529	50.98
													33	2620	50.98
													34	2712	50.98
													35	2789	50.98
													35	2851	50.98
													36	2908	50.98
													36	2925	50.98
													36	2937	50.98
													37	2995	50.98
													37	2976	50.98
													34	2819	50.98
													31	2588	50.98
													28	2379	50.98
													23	2137	50.98
													17	1590	50.98
													15	1288	50.98
													14	1065	50.98
													16	1539	50.98
													20	1488	50.98
													24	1822	50.98
													25	2025	50.98
													25	2031	50.98
													23	1980	50.98
													14	1568	50.98
													7	1270	50.98
													8	1071	50.98
													9	900	50.98
													7	843	50.98
													5	850	51.76
													7	857	51.76
													12	1723	51.76
													17	2314	51.76
													21	3038	51.76
													24	3508	51.76
													27	3954	51.76
													29	4305	51.76
													33	3013	51.76
													36	2836	51.76
													39	3073	51.76
													41	3288	51.76
													41	3340	51.76
													41	3314	51.76
													39	3306	51.76
													31	2802	51.76
													23	2079	51.76
													20	1795	51.76
													14	1384	51.76
													8	1162	51.76
													7	959	51.76
													6	870	51.76
													5	836	51.76
													8	1663	51.76
													8	1400	51.76
													8	1268	51.76
													12	1649	51.76
													16	2120	51.76
													23	3141	51.76
													28	3891	51.76
													29	4508	51.76
													30	3304	51.76
													33	2626	51.76
													35	2773	51.76
													37	2904	51.76
													38	3048	51.76
													39	3157	51.76
													40	3241	51.76
													41	3312	51.76
													42	3342	51.76
													42	3405	51.76
													42	3410	51.76
													42	3417	51.76
													41	3361	51.76
													38	3136	51.76
													33	2859	51.76
													27	2454	51.76
													19	1865	51.76
													14	1309	51.76
													13	1119	51.76
													9	978	51.76
													5	840	51.76
													8	1376	51.76
													12	1581	51.76
													18	2352	51.76
													21	3138	51.76
													21	3252	51.76
													20	3123	51.76
													20	3064	51.76
													19	3037	51.76
													9	2072	51.76
													3	1473	51.76
													0	1157	51.76
													0	946	51.76
													0	582	51.76
													1	216	51.76
													3	111	51.76
													5	1057	51.76
													6	978	51.76
													4	926	51.76
													3	877	51.76
													2	850	51.76
													0	864	51.76
													1	859	51.76
													1	859	51.76
													0	870	51.76
													1	853	51.76
													3	861	51.76
													4	862	51.76
													3	859	51.76
													0	862	51.76
													0	859	51.76
													0	864	51.76
													1	866	51.76
													3	1126	51.76
													8	1252	51.76
													12	1632	51.76
													13	2050	51.76
													14	2133	51.76
													14	2181	51.76
													14	2149	50.98
													13	2071	50.98
													14	2095	50.98
													12	2147	50.98
													7	1446	50.98
													5	1192	50.98
													3	941	50.98
													1	858	50.98
													0	858	50.98
													0	861	50.98
													0	266	50.98
													0	0	50.98
													0	0	50.98
													0	0	50.98
													0	0	50.98
													1	961	50.98
													1	1014	50.98
													0	959	50.98
													0	892	50.98
													0	852	50.98
													0	871	50.98
													0	869	50.98
													1	848	50.98
													2	864	50.98
													4	855	50.98
													7	980	50.98
													10	1447	50.98
													13	1838	50.98
													15	2252	50.98
													18	2621	50.98
													21	3056	50.98
													20	3162	50.98
													19	3080	50.98
													19	2946	50.98
													22	3223	50.98
													25	3678	50.98
													27	4070	50.98
													29	3688	50.98
													29	2790	50.98
													27	2242	50.98
													25	2175	50.98
													20	1882	50.98
													17	1452	50.98
													18	1438	50.98
													22	1670	50.98
													27	2036	50.98
													33	2544	50.98
													39	2938	50.98
													41	3338	50.98
													44	2384	50.98
													45	2251	50.98
													45	2245	50.98
													45	2248	50.98
													45	2235	50.98
													45	2229	50.98
													44	2229	50.98
													44	2199	50.98
													42	2156	50.98
													36	1906	50.98
													30	2163	50.98
													24	2103	49.8
													22	1826	49.8
													21	1720	49.8
													19	1659	49.8
													15	1425	49.8
													7	1210	49.8
													4	1008	49.8
													3	1281	49.8
													0	1011	49.8
													0	865	49.8
													0	244	49.8
													0	0	49.8
													0	109	49.8
													1	1375	49.8
													7	1643	49.8
													13	1775	49.8
													20	2642	49.8
													24	3548	49.8
													27	2285	49.8
													31	2367	49.8
													37	2765	49.8
													40	3141	49.8
													39	3195	49.8
													36	3071	49.8
													31	2700	49.8
													25	2282	49.8
													21	1815	49.8
													19	1666	49.8
													17	1517	49.8
													15	1326	49.8
													14	1085	49.8
													13	983	49.8
													13	874	49.8
													15	1181	49.8
													17	1331	49.8
													18	1446	49.8
													19	1533	49.8
													19	1527	49.8
													17	1468	49.8
													15	1334	49.8
													14	1204	49.8
													15	1214	49.8
													16	1315	49.8
													15	1347	49.8
													14	1174	49.8
													12	1033	49.8
													11	907	49.8
													10	846	49.8
													8	848	49.8
													2	853	49.8
													0	855	49.8
													2	1480	49.8
													5	1387	49.8
													6	1130	49.8
													5	953	49.8
													5	863	49.8
													5	860	49.8
													6	883	49.8
													5	865	49.8
													5	871	49.8
													2	871	49.8
													0	851	49.8
													4	1547	49.8
													8	1504	49.8
													9	1516	49.8
													11	1619	49.8
													12	1850	49.8
													13	2005	49.8
													14	2204	49.8
													15	2305	49.8
													17	2527	49.8
													17	2642	49.8
													17	2706	49.8
													14	2454	49.8
													10	1727	49.8
													4	1337	49.8
													3	1149	49.8
													5	1816	49.8
													5	1206	49.8
													5	1025	49.8
													4	875	49.8
													4	856	49.8
													5	1052	49.8
													5	936	49.8
													4	965	49.8
													2	887	49.8
													0	857	49.8
													0	1024	49.8
													3	1352	49.8
													1	1037	49.8
													0	865	49.8
													2	1605	49.8
													2	1155	49.8
													1	941	49.8
													0	987	49.8
													0	870	49.8
													2	1458	49.8
													4	1164	49.8
													2	952	49.8
													1	857	49.8
													0	850	49.8
													0	850	49.8
													0	868	49.8
													0	865	49.8
													0	862	49.8
													0	867	49.8
													0	867	49.8
													0	851	49.8
													0	862	49.8
													0	858	49.8
													0	864	49.8
													0	861	49.8
													0	861	49.8
													0	861	49.8
													0	861	49.8
													0	861	49.8
													0	861	49.8
													0	861	49.8
													0	861	49.8
													0	861	49.8
													0	861	49.8
													0	861	49.8
													0	861	49.8
													0	861	49.8
													0	861	49.8
													0	861	49.8
													0	861	49.8
													0	861	49.8

## Sheet: Trip 17
Date	Time	Temperature (°C)	Ambient Temp Meteo	Ambient Temp OBD	DT M	DT OBD	Normalized DT M	Normalized DT OBD					Vehicle speed	Engine rpm	Fuel level input
2017-07-06 17:25:01	2017-07-06 17:25:01	35.1	32.611		2.489		-0.011						0	1978	49.8
2017-07-06 17:26:01	2017-07-06 17:26:01	35.28	32.459		2.821		0.321						4	2070	49.8
2017-07-06 17:27:01	2017-07-06 17:27:01	35.52	32.124		3.396		0.896						8	2239	49.8
2017-07-06 17:28:01	2017-07-06 17:28:01	35.7	32.061		3.639		1.139						14	2349	49.8
2017-07-06 17:29:01	2017-07-06 17:29:01	35.86	32.972		2.888		0.388						18	2195	49.8
2017-07-06 17:30:01	2017-07-06 17:30:01	36.1	33.037		3.063		0.563						23	1972	49.8
2017-07-06 17:31:01	2017-07-06 17:31:01	36.18	32.567		3.613		1.113						23	1825	49.8
2017-07-06 17:32:01	2017-07-06 17:32:01	36.44	32.735		3.705		1.205						23	1887	49.8
2017-07-06 17:33:01	2017-07-06 17:33:01	36.64	32.641		3.999		1.499						22	1849	49.8
2017-07-06 17:34:01	2017-07-06 17:34:01	36.85	33.271		3.579		1.079						19	1659	49.8
2017-07-06 17:35:01	2017-07-06 17:35:01	37.06	33.454		3.606		1.106						18	1504	49.8
2017-07-06 17:36:01	2017-07-06 17:36:01	37.36	33.273		4.087		1.587						22	1732	49.8
2017-07-06 17:37:01	2017-07-06 17:37:01	37.56	32.917		4.643		2.143						26	1989	49.8
2017-07-06 17:38:01	2017-07-06 17:38:01	37.83	32.68		5.15		2.65						31	2355	49.8
2017-07-06 17:39:01	2017-07-06 17:39:01	37.97	32.505		5.465		2.965						37	2787	49.8
2017-07-06 17:40:01	2017-07-06 17:40:01	37.95	32.809		5.141		2.641						41	3262	49.8
2017-07-06 17:41:01	2017-07-06 17:41:01	37.97	32.71		5.26		2.76						42	3200	49.8
													45	2210	49.8
													49	2362	49.8
													52	2551	49.8
													54	2640	49.8
													55	2738	49.8
													57	2805	49.8
													57	2857	49.8
													57	2872	49.8
													56	2813	49.8
													56	2810	49.8
													57	2826	49.8
Date	Time	Temperature (°C)	Ambient Temp Meteo	Ambient Temp OBD	DT M	DT OBD	Normalized DT M	Normalized DT OBD	Vehicle Speed	Engine Speed	Purge	Fuel level input [%]	57	2845	49.8
	959	36.6688	32.7545	n/a	3.91435	n/a	1.41435	n/a	33.3264	2028.2	n/a	50.745	58	2878	49.8
		37.97	33.454	n/a	5.465	n/a	2.965	n/a	70	3541	n/a	50.98	59	2891	49.8
													59	2949	49.8
													60	2960	49.8
													60	2977	49.8
													60	2981	49.8
													60	2988	49.8
													60	2988	49.8
													60	2994	49.8
													60	2985	49.8
													59	2969	49.8
													59	2956	49.8
													58	2929	49.8
													58	2900	49.8
													58	2890	49.8
													57	2868	49.8
													56	2840	49.8
													56	2798	49.8
													53	2681	49.8
													52	2605	49.8
													51	2567	49.8
													49	2479	49.8
													46	2343	49.8
													42	2223	49.8
													35	1929	49.8
													30	1586	49.8
													25	1985	49.8
													23	1897	49.8
													24	1923	49.8
													25	2005	49.8
													26	2083	49.8
													26	2132	49.8
													27	2213	49.8
													24	2066	49.8
													21	1740	49.8
													18	1583	49.8
													16	1381	49.8
													11	1209	49.8
													4	1015	49.8
													2	905	49.8
													2	848	49.8
													1	861	49.8
													5	1273	49.8
													6	1219	49.8
													2	1011	49.8
													0	878	49.8
													1	1325	49.8
													3	1291	49.8
													2	1046	49.8
													2	876	49.8
													3	1285	49.8
													3	1087	49.8
													2	910	49.8
													1	855	49.8
													1	868	49.8
													2	1308	49.8
													1	1146	49.8
													0	937	49.8
													0	858	49.8
													0	854	49.8
													0	858	49.8
													0	845	49.8
													0	858	49.8
													0	851	49.8
													0	856	49.8
													0	867	49.8
													0	858	49.8
													0	863	49.8
													0	865	49.8
													0	859	49.8
													0	862	49.8
													0	855	49.8
													0	868	49.8
													0	870	49.8
													0	869	49.8
													0	871	49.8
													0	859	49.8
													0	871	49.8
													0	864	49.8
													0	872	49.8
													0	857	49.8
													0	867	49.8
													0	876	49.8
													0	863	49.8
													0	873	49.8
													0	857	49.8
													0	863	49.8
													0	870	49.8
													0	868	49.8
													0	855	49.8
													0	866	49.8
													0	861	49.8
													0	858	49.8
													0	866	49.8
													0	860	49.8
													0	867	49.8
													0	860	49.8
													0	857	49.8
													0	865	49.8
													0	857	49.8
													0	864	49.8
													0	861	49.8
													0	859	50.98
													0	862	50.98
													0	861	50.98
													0	867	50.98
													0	858	50.98
													0	868	50.98
													0	867	50.98
													0	873	50.98
													0	867	50.98
													0	863	50.98
													0	851	50.98
													0	849	50.98
													1	1390	50.98
													4	1349	50.98
													7	1465	50.98
													11	1497	50.98
													15	2173	50.98
													15	2396	50.98
													14	2238	50.98
													12	1972	50.98
													10	1648	50.98
													10	1517	50.98
													14	1912	50.98
													17	2419	50.98
													20	2989	50.98
													23	2201	50.98
													27	2055	50.98
													31	2392	50.98
													35	2769	50.98
													39	3035	50.98
													41	2724	50.98
													43	2091	50.98
													46	2290	50.98
													47	2347	50.98
													44	2312	50.98
													40	2064	50.98
													39	1976	50.98
													41	2036	50.98
													44	2135	50.98
													46	2259	50.98
													49	2404	50.98
													50	2476	50.98
													52	2554	50.98
													53	2630	50.98
													55	2718	50.98
													54	2745	50.98
													53	2684	50.98
													53	2639	50.98
													54	2680	50.98
													54	2700	50.98
													55	2732	50.98
													54	2723	50.98
													54	2708	50.98
													54	2674	50.98
													54	2695	50.98
													54	2683	50.98
													54	2707	50.98
													54	2699	50.98
													54	2721	50.98
													55	2740	50.98
													56	2788	50.98
													56	2804	50.98
													56	2815	50.98
													56	2809	50.98
													56	2791	50.98
													55	2771	50.98
													55	2746	50.98
													54	2697	50.98
													52	2615	50.98
													51	2570	50.98
													50	2518	50.98
													50	2513	50.98
													50	2527	50.98
													51	2554	50.98
													52	2582	50.98
													52	2579	50.98
													52	2607	50.98
													54	2665	50.98
													55	2720	50.98
													56	2774	50.98
													56	2791	50.98
													56	2806	50.98
													56	2803	50.98
													56	2767	50.98
													55	2759	50.98
													54	2731	50.98
													52	2641	50.98
													51	2582	50.98
													50	2505	50.98
													48	2441	50.98
													47	2361	50.98
													45	2299	50.98
													44	2227	50.98
													43	2209	50.98
													43	2145	50.98
													43	2161	50.98
													42	2098	50.98
													41	2098	50.98
													40	2031	50.98
													39	1980	50.98
													40	1986	50.98
													41	2021	50.98
													39	1994	50.98
													34	2710	50.98
													33	2682	50.98
													32	2605	50.98
													31	2516	50.98
													30	2440	50.98
													29	2351	50.98
													28	2279	50.98
													26	2196	50.98
													25	2094	50.98
													20	1787	50.98
													17	1514	50.98
													14	1294	50.98
													13	1112	50.98
													11	939	50.98
													10	864	50.98
													10	855	50.98
													10	849	50.98
													10	857	49.8
													10	847	49.8
													11	852	49.8
													12	854	49.8
													13	848	49.8
													13	850	49.8
													13	861	49.8
													14	876	49.8
													15	908	49.8
													15	1244	49.8
													16	1334	49.8
													18	1477	49.8
													22	1696	49.8
													25	1941	49.8
													29	2231	49.8
													32	2493	49.8
													34	2735	49.8
													34	2792	49.8
													33	2742	49.8
													30	2548	49.8
													28	2359	49.8
													27	2234	49.8
													25	2113	49.8
													25	2038	49.8
													23	1941	49.8
													20	1768	49.8
													12	1319	49.8
													4	1141	49.8
													1	947	49.8
													1	895	49.8
													5	1372	49.8
													8	1608	49.8
													9	1560	49.8
													3	1251	49.8
													1	1067	49.8
													0	938	49.8
													1	1541	49.8
													0	1365	49.8
													2	1600	49.8
													1	1256	49.8
													4	1388	49.8
													9	1579	49.8
													14	1901	49.8
													22	2847	49.8
													24	3436	49.8
													29	2334	49.8
													34	2545	49.8
													39	2976	49.8
													40	3285	49.8
													43	2317	49.8
													45	2221	49.8
													48	2346	49.8
													50	2477	49.8
													51	2544	49.8
													52	2606	49.8
													53	2654	49.8
													55	2723	49.8
													56	2793	49.8
													58	2850	49.8
													59	2919	49.8
													61	3004	50.98
													62	3049	50.98
													62	3099	50.98
													62	2817	50.98
													62	2258	50.98
													63	2278	50.98
													62	2222	50.98
													62	2239	50.98
													62	2250	50.98
													62	2266	50.98
													63	2274	50.98
													62	2258	50.98
													62	2254	50.98
													62	2248	50.98
													63	2258	50.98
													63	2278	50.98
													64	2291	50.98
													64	2311	50.98
													65	2331	50.98
													65	2350	50.98
													66	2360	50.98
													66	2380	50.98
													65	2364	50.98
													64	2315	50.98
													62	2253	50.98
													62	2264	50.98
													62	2243	50.98
													63	2265	50.98
													64	2298	50.98
													65	2338	50.98
													66	2374	50.98
													67	2417	50.98
													68	2439	50.98
													68	2462	50.98
													69	2480	50.98
													70	2509	50.98
													70	2518	50.98
													70	2534	50.98
													70	2525	50.98
													70	2525	50.98
													69	2496	50.98
													68	2474	50.98
													68	2455	50.98
													67	2435	50.98
													67	2437	50.98
													67	2424	50.98
													67	2419	50.98
													66	2415	50.98
													65	2350	50.98
													65	2316	50.98
													64	2324	50.98
													64	2312	50.98
													64	2300	50.98
													63	2303	50.98
													64	2287	50.98
													64	2293	50.98
													64	2313	50.98
													65	2335	50.98
													65	2338	50.98
													64	2310	50.98
													64	2301	50.98
													63	2287	50.98
													63	2277	50.98
													62	2253	50.98
													61	2196	50.98
													59	2154	50.98
													58	2103	50.98
													57	2067	50.98
													56	2038	50.98
													56	2022	50.98
													53	1967	50.98
													45	2087	50.98
													37	1963	50.98
													34	1693	50.98
													30	2390	50.98
													23	2184	50.98
													12	1448	50.98
													4	1208	50.98
													3	1000	50.98
													4	886	50.98
													8	1355	50.98
													11	1539	50.98
													15	2169	50.98
													18	2669	50.98
													18	2831	50.98
													19	2900	50.98
													20	3031	50.98
													21	3197	50.98
													24	1961	50.98
													28	2131	50.98
													31	2451	50.98
													35	2692	50.98
													35	2806	50.98
													33	2755	50.98
													32	2662	50.98
													31	2565	50.98
													30	2454	50.98
													29	2383	50.98
													27	2269	50.98
													26	2162	50.98
													25	2056	50.98
													25	2048	50.98
													26	2112	50.98
													27	2179	50.98
													28	2226	50.98
													28	2265	50.98
													28	2282	50.98
													28	2276	50.98
													27	2201	50.98
													26	2162	50.98
													24	2035	50.98
													22	1894	50.98
													17	1588	50.98
													15	1293	50.98
													6	1104	50.98
													0	953	50.98
													0	833	50.98
													0	572	50.98
													0	0	50.98
													0	0	50.98
													0	0	50.98
													0	0	50.98
													0	0	50.98
													0	0	50.98
													0	0	50.98
													0	0	50.98
													0	0	50.98
													0	0	50.98
													0	0	50.98
													0	0	50.98
													0	0	50.98
													0	0	50.98
													0	0	50.98
													0	0	50.98
													0	0	50.98
													0	0	50.98
													0	0	50.98
													0	0	50.98
													0	0	50.98
													0	0	50.98
													0	0	50.98
													0	0	50.98
													0	0	50.98
													0	0	50.98
													0	0	50.98
													0	0	50.98
													0	0	50.98
													0	0	50.98
													0	0	50.98
													0	0	50.98
													0	0	50.98
													0	0	50.98
													0	0	50.98
													0	0	50.98
													0	0	50.98
													0	0	50.98
													0	0	50.98
													0	0	50.98
													0	0	50.98
													0	0	50.98
													0	0	50.98
													0	449	50.98
													2	1529	50.98
													7	1478	50.98
													11	1545	50.98
													14	1993	50.98
													15	2344	50.98
													15	2267	50.98
													16	2457	50.98
													18	2708	50.98
													18	2293	50.98
													20	1552	50.98
													20	1669	50.98
													19	1574	50.98
													17	1458	50.98
													17	1428	50.98
													15	1274	50.98
													16	1293	50.98
													18	1379	50.98
													20	1552	50.98
													22	1723	50.98
													23	1842	50.98
													24	1935	50.98
													27	2079	50.98
													31	2373	50.98
													35	2660	50.98
													36	2897	50.98
													37	2984	50.98
													36	1979	50.98
													35	1703	50.98
													34	1719	50.98
													32	1648	50.98
													30	1477	50.98
													27	1921	50.98
													23	2046	50.98
													17	1567	50.98
													15	1193	50.98
													16	1773	50.98
													18	1418	50.98
													20	1583	50.98
													23	1777	50.98
													25	1963	50.98
													28	2179	50.98
													31	2424	50.98
													34	2677	50.98
													35	2812	50.98
													37	2944	50.98
													37	2626	50.98
													39	1919	50.98
													40	1980	50.98
													41	2053	50.98
													42	2092	50.98
													43	2151	50.98
													45	2216	50.98
													45	2256	50.98
													46	2306	50.98
													48	2369	50.98
													48	2405	50.98
													49	2443	50.98
													50	2482	50.98
													50	2512	50.98
													51	2535	50.98
													51	2555	50.98
													52	2575	50.98
													52	2605	50.98
													52	2617	50.98
													53	2646	50.98
													54	2673	50.98
													54	2713	50.98
													55	2733	50.98
													55	2750	50.98
													56	2787	50.98
													57	2830	50.98
													58	2857	50.98
													58	2886	50.98
													58	2922	50.98
													59	2934	50.98
													59	2952	50.98
													60	2965	50.98
													60	2983	50.98
													61	3024	50.98
													61	3038	50.98
													61	3035	50.98
													59	2978	50.98
													58	2887	50.98
													57	2851	50.98
													57	2852	50.98
													59	2901	50.98
													60	2991	50.98
													61	3032	50.98
													62	3058	50.98
													61	3073	50.98
													61	3056	50.98
													61	3039	50.98
													60	3010	50.98
													58	2952	50.98
													56	2841	50.98
													55	2763	50.98
													54	2683	50.98
													53	2662	50.98
													53	2650	50.98
													53	2654	50.98
													53	2660	50.98
													54	2669	50.98
													55	2722	50.98
													56	2776	50.98
													56	2814	50.98
													55	2747	50.98
													53	2685	50.98
													52	2644	50.98
													51	2569	50.98
													50	2506	50.98
													48	2452	50.98
													44	2317	50.98
													40	2105	50.98
													38	1917	50.98
													36	1834	50.98
													37	1855	50.98
													39	1939	50.98
													41	2034	50.98
													43	2145	50.98
													46	2236	50.98
													49	2385	50.98
													52	2548	50.98
													55	2726	50.98
													57	2816	50.98
													57	2850	50.98
													57	2832	50.98
													56	2817	50.98
													56	2815	50.98
													56	2791	50.98
													55	2767	50.98
													55	2732	50.98
													55	2720	50.98
													55	2726	50.98
													55	2726	50.98
													55	2728	50.98
													55	2753	50.98
													53	2671	50.98
													51	2615	50.98
													49	2473	50.98
													47	2390	50.98
													45	2302	50.98
													43	2200	50.98
													42	2108	50.98
													42	2077	50.98
													42	2095	50.98
													42	2104	50.98
													43	2122	50.98
													43	2136	50.98
													43	2154	50.98
													43	2168	50.98
													43	2157	50.98
													43	2163	50.98
													44	2178	50.98
													44	2198	50.98
													42	2131	50.98
													42	2114	50.98
													43	2134	50.98
													45	2202	50.98
													43	2199	50.98
													36	2004	50.98
													26	1564	50.98
													18	1456	50.98
													16	1382	50.98
													13	1201	50.98
													11	1130	50.98
													11	1725	50.98
													12	1848	50.98
													13	1963	50.98
													15	2284	50.98
													17	2563	50.98
													20	2931	50.98
													22	3223	50.98
													23	3518	50.98
													23	2574	50.98
													25	2021	50.98
													28	2183	50.98
													29	2301	50.98
													31	2439	50.98
													31	2523	50.98
													32	2547	50.98
													33	2646	50.98
													33	2711	50.98
													30	2523	50.98
													29	2435	50.98
													27	2257	50.98
													24	2059	50.98
													23	1931	50.98
													23	1920	50.98
													24	1935	50.98
													25	2005	50.98
													26	2085	50.98
													27	2134	50.98
													28	2233	50.98
													30	2411	50.98
													32	2584	50.98
													34	2730	50.98
													36	2889	50.98
													38	3031	50.98
													39	3132	50.98
													39	3132	50.98
													37	3045	50.98
													38	3097	50.98
													39	2167	50.98
													41	1996	50.98
													42	2098	50.98
													44	2192	50.98
													47	2310	50.98
													49	2407	50.98
													52	2558	50.98
													53	2623	50.98
													51	2564	50.98
													51	2521	50.98
													49	2484	50.98
													48	2405	50.98
													46	2318	50.98
													44	2254	50.98
													43	2183	50.98
													36	2010	50.98
													28	1613	50.98
													26	1892	50.98
													24	2003	50.98
													25	1982	50.98
													27	2182	50.98
													29	2313	50.98
													30	2448	50.98
													32	2543	50.98
													34	2716	50.98
													36	2846	50.98
													37	2981	50.98
													38	2049	50.98
													39	1947	50.98
													38	1911	50.98
													38	1904	50.98
													39	1941	50.98
													40	2021	50.98
													42	2089	50.98
													45	2180	50.98
													47	2312	50.98
													50	2458	50.98
													51	2538	50.98
													53	2584	50.98
													54	2669	50.98
													55	2705	50.98
													56	2781	50.98
													58	2857	50.98
													59	2932	50.98
													61	3024	50.98
													62	3058	50.98
													63	3093	50.98
													63	3138	50.98
													63	3147	50.98
													63	3140	50.98
													63	2292	50.98
													64	2291	50.98
													64	2306	50.98
													63	2268	50.98
													62	2261	50.98
													61	2241	50.98
													60	2176	50.98
													59	2142	50.98
													57	2090	50.98
													56	2039	50.98
													54	1964	50.98
													53	1920	50.98
													52	1910	50.98
													51	2603	50.98
													51	2533	50.98
													51	2557	50.98
													50	2506	50.98
													47	2424	50.98
													45	2350	50.98
													45	2284	50.98
													45	2268	50.98
													43	2187	50.98
													40	2059	50.98
													40	1992	50.98
													40	1995	50.98
													39	1997	50.98
													39	1960	50.98
													37	1889	50.98
													33	2347	50.98
													28	2523	50.98
													19	1835	50.98
													13	1359	50.98
													10	1462	50.98
													11	1610	50.98
													11	1765	50.98
													13	1889	50.98
													15	2201	50.98
													19	2645	50.98
													23	3262	50.98
													23	3541	50.98
													24	2264	50.98
													26	2057	50.98
													27	2184	50.98
													27	2196	50.98
													26	2148	50.98
													26	2096	50.98
													26	2131	50.98
													27	2170	50.98
													28	2249	50.98
													30	2370	50.98
													31	2502	50.98
													32	2568	50.98
													33	2638	50.98
													34	2729	50.98
													36	2877	50.98
													37	2972	50.98
													37	2075	50.98
													37	1856	50.98
													36	1827	50.98
													35	1767	50.98
													33	1681	50.98
													31	1582	50.98
													31	2489	50.98
													32	2589	50.98
													35	2736	50.98
													37	2919	50.98
													37	2343	50.98
													37	1919	50.98
													38	1895	50.98
													38	1911	50.98
													38	1899	50.98
													37	1878	50.98
													37	1875	50.98
													35	1823	50.98
													30	1642	50.98
													25	1628	50.98
													21	1894	50.98
													16	1498	50.98
													14	1186	50.98
													12	1668	50.98
													10	1416	50.98
													12	2025	50.98
													17	2398	50.98
													20	2977	50.98
													22	2130	50.98
													26	1990	50.98
													30	2340	50.98
													34	2602	50.98
													37	2917	50.98
													39	3118	50.98
													40	2074	50.98
													42	2083	50.98
													44	2179	50.98
													46	2276	50.98
													48	2388	50.98
													49	2448	50.98
													51	2507	50.98
													52	2561	50.98
													52	2602	50.98
													51	2601	50.98
													49	2489	50.98
													47	2391	50.98
													46	2312	50.98
													45	2266	50.98
													45	2276	50.98
													45	2265	50.98
													45	2256	50.98
													46	2298	50.98
													47	2359	50.98
													47	2362	50.98
													48	2402	50.98
													48	2417	50.98
													48	2414	50.98
													49	2422	50.98
													50	2479	50.98
													52	2541	50.98
													53	2614	50.98
													55	2706	50.98
													57	2805	50.98
													58	2888	50.98
													60	2973	50.98
													61	3041	50.98
													62	3062	50.98
													60	3029	50.98
													61	3043	50.98
													61	3056	50.98
													62	3072	50.98
													62	3081	50.98
													62	3095	50.98
													61	3066	50.98
													60	3009	50.98
													59	2980	50.98
													59	2955	50.98
													59	2948	50.98
													58	2913	50.98
													56	2851	50.98
													55	2777	50.98
													55	2746	50.98
													54	2693	50.98
													53	2646	50.98
													50	2564	50.98
													49	2479	50.98
													47	2394	50.98
													44	2269	50.98
													41	2112	50.98
													39	2001	50.98
													37	1877	50.98
													34	1781	50.98
													30	1602	50.98
													27	1928	50.98
													25	2089	50.98
													23	1932	50.98
													24	1917	50.98
													26	2059	50.98
													28	2245	50.98
													30	2379	50.98
													31	2525	50.98
													32	2614	50.98
													31	2579	50.98
													32	2579	50.98
													33	2642	50.98
													34	2711	50.98
													35	2785	50.98
													35	2835	50.98
													35	2832	50.98
													34	2787	50.98
													34	2736	50.98
													33	2731	50.98
													33	2730	50.98
													34	2732	50.98
													34	2784	50.98
													35	2806	50.98
													36	2887	50.98
													37	2929	50.98
													38	3027	50.98
													38	3097	50.98
													39	3139	50.98
													37	3084	50.98
													33	2777	50.98
													32	2639	50.98
													29	2433	50.98
													27	2223	50.98
													28	2233	50.98
													29	2350	50.98
													30	2442	50.98
													30	2469	50.98
													30	2429	50.98
													30	2428	50.98
													30	2457	50.98
													31	2518	50.98
													31	2507	50.98
													30	2470	50.98
													29	2394	50.98
													28	2293	50.98
													26	2184	50.98
													25	2116	50.98
													24	2009	50.98
													22	1909	50.98
													17	1536	50.98
													14	1483	50.98
													12	2249	50.98
													11	1843	50.98
													9	1604	50.98
													9	1428	50.98
													7	1242	50.98
													2	1114	50.98
													1	940	50.98
													0	861	50.98
													0	859	50.98
													0	490	50.98
													0	0	50.98
													0	0	50.98
													0	0	50.98
													0	0	50.98
													0	0	50.98
													0	0	50.98
													0	0	50.98
													0	0	50.98
													0	0	50.98
													0	0	50.98
													0	0	50.98
													0	0	50.98
													0	0	50.98
													0	0	50.98
													0	0	50.98
													0	0	50.98
													0	0	50.98
													0	0	50.98
													0	0	50.98
													0	0	50.98
													0	0	50.98
													0	0	50.98
													0	0	50.98
													0	0	50.98

## Sheet: Trip 18
Date	Time	Temperature (°C)	Ambient Temp Meteo	Ambient Temp OBD	DT M	DT OBD	Normalized DT M	Normalized DT OBD					Vehicle speed	Engine rpm	Fuel level input
2017-07-07 08:25:01	2017-07-07 08:25:01	25.19	21.469		3.721		0.021						0	0	63.92
2017-07-07 08:26:01	2017-07-07 08:26:01	25.29	21.484		3.806		0.106						2	1602	63.92
2017-07-07 08:27:01	2017-07-07 08:27:01	25.46	21.567		3.893		0.193						2	1296	63.92
2017-07-07 08:28:01	2017-07-07 08:28:01	25.66	21.563		4.097		0.397						2	1401	63.92
2017-07-07 08:29:01	2017-07-07 08:29:01	25.85	21.556		4.294		0.594						4	1564	63.92
2017-07-07 08:30:01	2017-07-07 08:30:01	26.05	21.517		4.533		0.833						5	1610	63.92
2017-07-07 08:31:01	2017-07-07 08:31:01	26.38	21.497		4.883		1.183						0	1219	63.92
2017-07-07 08:32:01	2017-07-07 08:32:01	26.64	21.508		5.132		1.432						4	1246	63.92
2017-07-07 08:33:01	2017-07-07 08:33:01	26.91	21.569		5.341		1.641						10	1560	63.92
2017-07-07 08:34:01	2017-07-07 08:34:01	27.08	21.558		5.522		1.822						15	1933	63.92
2017-07-07 08:35:01	2017-07-07 08:35:01	27.44	21.574		5.866		2.166						19	2756	63.92
2017-07-07 08:36:01	2017-07-07 08:36:01	27.61	21.594		6.016		2.316						22	3274	63.92
2017-07-07 08:37:01	2017-07-07 08:37:01	27.59	21.554		6.036		2.336						25	3465	63.92
2017-07-07 08:38:01	2017-07-07 08:38:01	27.62	21.494		6.126		2.426						26	2169	63.92
													27	2162	63.92
													28	2226	63.92
													27	2269	63.92
													26	2164	63.92
													26	2128	63.92
													25	2058	63.92
													25	2051	63.92
													25	2039	63.92
													26	2107	63.92
													27	2203	63.92
													28	2210	63.92
													27	2238	63.92
													27	2210	63.92
													27	2173	63.92
Date	Time	Temperature (°C)	Ambient Temp Meteo	Ambient Temp OBD	DT M	DT OBD	Normalized DT M	Normalized DT OBD	Vehicle Speed	Engine Speed	Purge	Fuel level input [%]	27	2199	63.92
	771	26.4836	21.536	n/a	4.94757	n/a	1.24757	n/a	38.7432	2276.69	n/a	56.5911	27	2216	63.92
		27.62	21.594	n/a	6.126	n/a	2.426	n/a	65	3952	n/a	63.92	28	2253	63.92
													27	2241	63.92
													26	2168	63.92
													24	2028	63.92
													24	1949	63.92
													28	2146	63.92
													32	2472	63.92
													34	2711	63.92
													37	2900	63.92
													39	3112	63.92
													39	3146	63.92
													40	3240	62.75
													41	3301	62.75
													40	3285	62.75
													40	3243	62.75
													38	3163	62.75
													37	2975	62.75
													38	3027	62.75
													41	3207	62.75
													43	3382	62.75
													43	3475	62.75
													41	3388	62.75
													37	3160	62.75
													35	2912	62.75
													34	2763	62.75
													34	2734	62.75
													34	2779	62.75
													34	2800	62.75
													29	2568	62.75
													27	2222	62.75
													25	2104	62.75
													25	2019	62.75
													27	2036	62.75
													30	2386	62.75
													34	2614	62.75
													39	3007	62.75
													44	3441	62.75
													47	2605	62.75
													50	2416	62.75
													53	2569	62.75
													56	2724	62.75
													58	2858	61.96
													60	2975	61.96
													62	3057	61.96
													63	3118	61.96
													64	3191	61.96
													65	3214	61.96
													65	3222	61.96
													64	3210	61.96
													64	2959	61.96
													63	2172	61.96
													62	2240	61.96
													60	2191	61.96
													58	2115	61.96
													56	2055	61.96
													54	1979	61.96
													50	1909	61.96
													50	2518	61.96
													49	2439	61.96
													50	2496	61.96
													51	2520	61.96
													50	2510	61.96
													50	2518	61.96
													50	2514	61.96
													50	2518	61.96
													50	2497	61.96
													48	2432	61.96
													47	2363	61.96
													47	2344	61.96
													46	2323	61.96
													47	2325	61.96
													48	2378	60.78
													47	2396	60.78
													46	2318	60.78
													46	2285	60.78
													47	2316	60.78
													47	2357	60.78
													48	2405	60.78
													48	2419	60.78
													48	2415	60.78
													50	2477	60.78
													53	2633	60.78
													55	2725	60.78
													57	2805	60.78
													57	2841	60.78
													58	2871	60.78
													58	2900	60.78
													59	2918	60.78
													58	2925	60.78
													57	2863	60.78
													53	2731	60.78
													48	2490	60.78
													43	2270	60.78
													38	2005	60.78
													34	1806	60.78
													29	1679	60.78
													23	2055	60.78
													17	1588	60.78
													12	1232	60.78
													9	1048	60.78
													5	931	60.78
													0	852	60.78
													0	849	60.78
													0	861	60.78
													0	218	60.78
													2	0	60.78
													4	873	60.78
													11	1627	60.78
													14	1885	60.78
													22	2972	60.78
													25	3713	60.78
													30	2580	60.78
													34	2596	60.78
													38	2956	60.78
													38	3090	60.78
													39	1997	60.78
													41	2027	60.78
													42	2080	60.78
													42	2100	60.78
													43	2119	60.78
													43	2171	60.78
													39	2085	60.78
													30	1725	60.78
													27	1729	60.78
													30	2310	60.78
													35	2721	60.78
													40	3035	60.78
													41	3318	60.78
													43	2442	60.78
													43	2185	60.78
													42	2152	60.78
													41	2064	60
													40	2044	60
													39	1969	60
													37	1897	60
													35	1813	60
													34	1748	60
													33	1646	60
													33	1639	60
													36	1773	60
													40	1940	60
													45	2170	60
													48	2325	60
													51	2474	60
													53	2606	60
													55	2741	60
													57	2810	60
													57	2818	60
													57	2854	60
													56	2810	60
													54	2731	60
													49	2587	60
													43	2291	60
													35	1814	60
													30	2046	60
													31	2420	60
													35	2714	60
													40	3126	60
													44	3398	60
													47	3702	60
													50	3952	60
													51	3409	58.82
													54	2712	58.82
													56	2758	58.82
													57	2825	58.82
													57	2825	58.82
													58	2863	58.82
													59	2909	58.82
													60	2973	58.82
													60	3016	58.82
													59	2946	58.82
													59	2938	58.82
													59	2955	58.82
													59	2955	58.82
													59	2925	58.82
													59	2953	58.82
													59	2961	58.82
													59	2950	58.82
													60	2963	58.82
													59	2967	58.82
													59	2964	58.82
													59	2931	58.82
													57	2887	58.82
													56	2811	58.82
													55	2788	58.82
													54	2716	58.82
													53	2678	58.82
													51	2601	58.82
													48	2448	58.82
													44	2278	58.82
													42	2171	58.82
													41	2095	58.82
													41	2058	58.82
													42	2088	58.82
													43	2126	58.82
													44	2175	58.82
													45	2235	58.82
													47	2323	58.82
													48	2390	58.82
													49	2446	58.82
													50	2480	58.82
													52	2591	58.82
													53	2629	58.82
													54	2687	58.82
													55	2740	58.82
													56	2796	58.82
													58	2855	58.82
													59	2932	58.82
													60	2965	58.82
													59	2885	58.82
													58	2890	58.82
													58	2873	58.82
													56	2835	58.82
													55	2786	58.82
													54	2697	58.82
													52	2625	58.82
													49	2496	58.82
													45	2305	58.82
													43	2218	58.82
													41	2063	58.82
													41	2033	58.82
													41	2048	57.65
													41	2047	57.65
													39	1972	57.65
													39	2424	57.65
													40	3427	57.65
													42	3299	57.65
													44	3477	57.65
													46	3634	57.65
													47	3753	57.65
													47	3807	57.65
													48	3815	57.65
													49	3441	57.65
													49	2576	57.65
													49	2393	57.65
													46	2386	57.65
													44	2219	57.65
													42	2144	57.65
													42	1962	57.65
													43	2107	57.65
													44	2225	57.65
													45	2241	57.65
													44	2229	57.65
													44	2163	57.65
													44	2221	57.65
													43	2167	57.65
													43	2147	57.65
													42	2132	57.65
													43	2158	57.65
													41	2092	57.65
													41	2067	57.65
													44	2178	56.86
													44	2249	56.86
													43	2182	56.86
													45	2214	56.86
													44	2217	56.86
													42	2153	56.86
													41	2059	56.86
													41	2079	56.86
													42	2061	56.86
													45	2190	56.86
													48	2354	56.86
													49	2444	56.86
													51	2503	56.86
													52	2559	56.86
													54	2682	56.86
													56	2784	56.86
													55	2768	56.86
													54	2721	56.86
													55	2717	56.86
													57	2771	56.86
													58	2892	56.86
													60	2974	56.86
													59	2947	56.86
													60	2961	56.86
													58	2909	56.86
													57	2901	56.86
													54	2761	56.86
													51	2629	56.86
													47	2415	56.86
													43	2229	56.86
													38	1990	56.86
													35	2231	56.86
													32	2631	56.86
													30	2529	56.86
													25	2115	56.86
													20	1845	56.86
													16	1411	56.86
													14	1231	56.86
													9	994	56.86
													5	900	56.86
													4	842	56.86
													11	1843	56.86
													18	2387	56.86
													22	3142	56.86
													24	2567	56.86
													29	2276	56.86
													34	2621	56.86
													38	2976	56.86
													39	3123	56.86
													41	2096	56.86
													42	2098	56.86
													42	2113	56.86
													42	2088	56.86
													43	2141	56.86
													43	2175	56.86
													45	2226	56.86
													46	2303	56.86
													46	2327	56.86
													45	2259	56.86
													43	2183	56.86
													44	2197	56.86
													45	2236	56.86
													47	2314	56.86
													48	2403	56.86
													49	2422	56.86
													51	2498	56.86
													52	2579	56.86
													54	2656	56.86
													56	2788	56.86
													56	2781	56.86
													57	2804	56.86
													57	2838	56.86
													57	2858	56.86
													58	2880	56.86
													58	2894	56.86
													57	2858	56.86
													55	2790	56.86
													54	2730	56.86
													53	2671	56.86
													54	2675	56.86
													54	2701	56.86
													56	2747	56.86
													57	2833	56.86
													58	2891	56.86
													59	2937	56.86
													60	2982	56.86
													60	3013	56.86
													60	3015	56.86
													60	3022	56.86
													60	2998	56.86
													58	2922	55.69
													57	2861	55.69
													54	2760	55.69
													51	2621	55.69
													49	2455	55.69
													47	2386	55.69
													48	2377	55.69
													49	2457	55.69
													50	2500	55.69
													50	2478	55.69
													50	2500	55.69
													50	2488	55.69
													49	2474	55.69
													50	2480	55.69
													50	2511	55.69
													51	2533	55.69
													51	2560	55.69
													51	2566	55.69
													52	2580	55.69
													52	2582	55.69
													51	2538	55.69
													51	2537	55.69
													50	2511	55.69
													50	2500	55.69
													49	2474	55.69
													50	2494	55.69
													48	2442	55.69
													47	2352	55.69
													45	2292	55.69
													44	2220	55.69
													41	2114	55.69
													39	1996	55.69
													37	1913	55.69
													36	1822	55.69
													36	1788	55.69
													36	1801	55.69
													36	2182	55.69
													37	2997	55.69
													38	3056	55.69
													39	3116	55.69
													39	2362	55.69
													37	1829	55.69
													32	1701	55.69
													31	1608	55.69
													31	1582	55.69
													31	1532	55.69
													31	2750	55.69
													33	2597	55.69
													34	2739	55.69
													35	2840	55.69
													37	2941	55.69
													38	2926	55.69
													39	1950	55.69
													40	1999	55.69
													41	2033	55.69
													40	2041	55.69
													40	1981	55.69
													40	1988	55.69
													41	2030	55.69
													41	2067	55.69
													41	2075	54.9
													40	1997	54.9
													39	1998	54.9
													39	1953	54.9
													38	1908	54.9
													37	1887	54.9
													38	1900	54.9
													38	1896	54.9
													35	1814	54.9
													32	1688	54.9
													30	1837	54.9
													28	2180	54.9
													24	2047	54.9
													18	1724	54.9
													12	1235	54.9
													6	1076	54.9
													1	927	54.9
													0	866	54.9
													1	952	54.9
													8	1730	54.9
													16	2193	54.9
													20	2883	54.9
													21	2901	54.9
													23	1833	54.9
													27	2085	54.9
													31	2384	54.9
													34	2689	54.9
													37	2937	54.9
													38	3098	54.9
													40	2154	54.9
													41	2046	54.9
													43	2106	54.9
													44	2199	54.9
													46	2261	54.9
													47	2344	54.9
													49	2413	54.9
													50	2499	54.9
													52	2568	54.9
													54	2645	54.9
													55	2721	54.9
													56	2781	54.9
													56	2801	54.9
													56	2801	54.9
													55	2761	54.9
													54	2707	54.9
													53	2681	54.9
													52	2644	54.9
													52	2584	54.9
													51	2572	54.9
													51	2571	54.9
													51	2555	54.9
													52	2561	54.9
													53	2649	54.9
													54	2685	54.9
													55	2729	54.9
													55	2743	54.9
													55	2768	54.9
													56	2774	54.9
													56	2791	54.9
													56	2805	54.9
													56	2827	54.9
													53	2714	54.9
													50	2547	54.9
													47	2410	54.9
													42	2152	54.9
													38	1976	54.9
													37	1883	54.9
													37	1842	54.9
													37	1843	54.9
													38	1875	54.9
													39	1958	54.9
													40	2010	54.9
													42	2063	54.9
													43	2108	54.9
													43	2157	54.9
													44	2192	54.9
													45	2240	54.9
													45	2263	54.9
													47	2310	54.9
													48	2371	54.9
													49	2445	54.9
													50	2497	54.9
													51	2515	54.9
													51	2533	54.9
													52	2575	54.9
													53	2612	54.9
													53	2656	54.9
													54	2681	54.9
													54	2710	54.9
													55	2720	54.9
													55	2733	53.73
													55	2752	53.73
													56	2770	53.73
													56	2781	53.73
													56	2783	53.73
													55	2770	53.73
													55	2721	53.73
													54	2708	53.73
													54	2693	53.73
													53	2681	53.73
													53	2661	53.73
													53	2646	53.73
													53	2628	53.73
													53	2627	53.73
													53	2651	53.73
													53	2660	53.73
													54	2678	53.73
													54	2694	53.73
													54	2678	53.73
													54	2686	53.73
													53	2669	53.73
													53	2648	53.73
													53	2626	53.73
													53	2646	53.73
													54	2692	53.73
													55	2736	53.73
													56	2760	53.73
													56	2785	53.73
													56	2813	53.73
													56	2802	53.73
													55	2750	53.73
													54	2727	53.73
													54	2691	53.73
													53	2646	53.73
													51	2566	53.73
													47	2455	53.73
													44	2253	53.73
													39	2080	53.73
													37	1887	53.73
													36	1844	53.73
													34	1752	53.73
													32	1672	53.73
													29	1911	53.73
													27	2144	53.73
													24	2044	53.73
													22	1878	53.73
													20	1695	53.73
													18	1548	53.73
													18	1485	53.73
													21	1585	53.73
													24	1932	53.73
													25	2021	53.73
													26	2095	53.73
													27	2198	53.73
													27	2228	53.73
													27	2186	53.73
													26	2151	53.73
													26	2143	53.73
													26	2070	53.73
													24	2056	53.73
													22	1869	52.94
													20	1689	52.94
													18	1511	52.94
													16	1323	52.94
													14	1154	52.94
													13	979	52.94
													12	856	52.94
													12	848	52.94
													11	849	52.94
													11	865	52.94
													10	887	52.94
													10	987	52.94
													11	1657	52.94
													11	1728	52.94
													11	1769	52.94
													9	1568	52.94
													7	1263	52.94
													7	1129	52.94
													4	1136	52.94
													1	1104	52.94
													0	1391	52.94
													0	1198	52.94
													3	1594	52.94
													7	1741	52.94
													9	1299	52.94
													6	1278	52.94
													4	1039	52.94
													9	1779	52.94
													15	2040	52.94
													18	2647	52.94
													18	2706	52.94
													19	2796	52.94
													19	3043	52.94
													24	2025	52.94
													29	2250	52.94
													33	2604	52.94
													36	2831	52.94
													38	3052	52.94
													38	2984	52.94
													38	2100	52.94
													40	1957	52.94
													40	2007	52.94
													40	2017	52.94
													39	2016	52.94
													38	1951	52.94
													36	1880	52.94
													37	1826	52.94
													38	1871	52.94
													39	1923	52.94
													40	1998	52.94
													41	2060	52.94
													41	2057	52.94
													42	2079	52.94
													42	2121	52.94
													43	2153	52.94
													45	2220	52.94
													46	2274	52.94
													47	2321	52.94
													47	2363	52.94
													48	2388	52.94
													48	2415	52.94
													49	2422	52.94
													48	2427	52.94
													48	2424	52.94
													47	2393	52.94
													47	2341	52.94
													46	2330	52.94
													47	2333	52.94
													47	2349	52.94
													47	2351	52.94
													46	2320	52.94
													46	2320	52.94
													46	2310	52.94
													46	2305	52.94
													46	2316	52.94
													47	2338	52.94
													48	2366	52.94
													48	2400	52.94
													48	2417	52.94
													49	2434	52.94
													50	2468	52.94
													51	2512	52.94
													51	2541	52.94
													52	2566	52.94
													52	2609	52.94
													52	2627	52.94
													51	2552	52.94
													48	2484	52.94
													46	2357	52.94
													44	2243	52.94
													38	2005	51.76
													37	1863	51.76
													36	1825	51.76
													37	1860	51.76
													40	1985	51.76
													42	2077	51.76
													44	2189	51.76
													43	2191	51.76
													45	2218	51.76
													47	2304	51.76
													48	2363	51.76
													48	2399	51.76
													48	2424	51.76
													49	2433	51.76
													49	2438	51.76
													49	2442	51.76
													49	2443	51.76
													49	2441	51.76
													49	2439	51.76
													49	2438	51.76
													48	2427	51.76
													49	2430	51.76
													48	2431	51.76
													48	2426	51.76
													48	2416	51.76
													48	2410	51.76
													48	2406	51.76
													47	2390	51.76
													46	2322	51.76
													44	2255	51.76
													41	2126	51.76
													37	1939	51.76
													33	1724	51.76
													29	1632	51.76
													22	2023	51.76
													19	1608	51.76
													19	1563	51.76
													22	1674	51.76
													25	1968	51.76
													25	2073	51.76
													27	2071	51.76
													31	2349	51.76
													34	2659	51.76
													37	2915	51.76
													38	3045	51.76
													40	2136	51.76
													42	2053	51.76
													42	2111	51.76
													35	1883	51.76
													29	1611	51.76
													23	1781	51.76
													18	1649	51.76
													13	1221	51.76
													10	1116	51.76
													8	966	51.76
													5	857	51.76
													4	838	51.76
													4	849	51.76
													8	1654	51.76
													13	1758	51.76
													17	2384	51.76
													20	2852	51.76
													19	3045	51.76
													20	1735	51.76
													20	1664	51.76
													20	1659	51.76
													20	1651	51.76
													16	1469	51.76
													11	1240	51.76
													9	1051	51.76
													8	916	51.76
													8	1122	51.76
													7	1548	51.76
													9	1445	51.76
													10	1443	51.76
													10	1672	51.76
													9	1502	51.76
													6	1295	51.76
													3	1088	51.76
													1	947	51.76
													0	851	51.76
													0	851	51.76
													0	851	51.76
													0	851	51.76
													0	851	51.76
													0	851	51.76
													0	851	51.76
													0	851	51.76
													0	851	51.76
													0	851	51.76
													0	851	51.76
													0	851	51.76
													0	851	51.76
													0	851	51.76
													0	851	51.76
													0	851	51.76
													0	851	51.76
													0	851	51.76
													0	851	51.76
													0	851	51.76

## Sheet: Trip 19
Date	Time	Temperature (°C)	Ambient Temp Meteo	Ambient Temp OBD	DT M	DT OBD	Normalized DT M	Normalized DT OBD					Vehicle speed	Engine rpm	Fuel level input
2017-07-07 17:44:01	2017-07-07 17:44:01	34.18	33.476		0.704		0.004						0	1374	50.98
2017-07-07 17:45:01	2017-07-07 17:45:01	34.28	33.315		0.965		0.265						2	1183	50.98
2017-07-07 17:46:01	2017-07-07 17:46:01	34.43	33.207		1.223		0.523						1	1081	50.98
2017-07-07 17:47:01	2017-07-07 17:47:01	34.67	33.078		1.592		0.892						1	1289	50.98
2017-07-07 17:48:01	2017-07-07 17:48:01	34.88	33.284		1.596		0.896						1	1277	50.98
2017-07-07 17:49:01	2017-07-07 17:49:01	35.02	33.498		1.522		0.822						1	1056	50.98
2017-07-07 17:50:01	2017-07-07 17:50:01	35.34	33.474		1.866		1.166						1	1277	50.98
2017-07-07 17:51:01	2017-07-07 17:51:01	35.5	33.022		2.478		1.778						0	1229	50.98
2017-07-07 17:52:01	2017-07-07 17:52:01	35.82	33.132		2.688		1.988						0	1041	50.98
2017-07-07 17:53:01	2017-07-07 17:53:01	36.18	32.75		3.43		2.73						2	1352	50.98
2017-07-07 17:54:01	2017-07-07 17:54:01	36.19	32.717		3.473		2.773						6	1297	50.98
2017-07-07 17:55:01	2017-07-07 17:55:01	36.22	33.226		2.994		2.294						12	1712	50.98
													16	2155	50.98
													19	2916	50.98
													17	2789	50.98
													14	2309	50.98
													12	1956	50.98
													14	1900	50.98
													20	2708	50.98
													24	3612	50.98
													26	2345	50.98
													30	2335	50.98
													32	2526	50.98
													31	2553	50.98
													29	2463	50.98
													25	2219	50.98
													20	1870	50.98
													16	1441	50.98
Date	Time	Temperature (°C)	Ambient Temp Meteo	Ambient Temp OBD	DT M	DT OBD	Normalized DT M	Normalized DT OBD	Vehicle Speed	Engine Speed	Purge	Fuel level input [%]	14	1273	50.98
	653	35.2258	33.1816	n/a	2.04425	n/a	1.34425	n/a	33.0306	2062.04	n/a	48.5761	10	1066	50.98
		36.22	33.498	n/a	3.473	n/a	2.773	n/a	66	4139	n/a	50.98	9	908	50.98
													12	1256	50.98
													11	1161	50.98
													6	968	50.98
													6	835	50.98
													13	1762	50.98
													18	2439	50.98
													25	3453	50.98
													28	3608	50.98
													35	2677	50.98
													38	2930	50.98
													38	3136	49.8
													40	2076	49.8
													39	1944	49.8
													37	1892	49.8
													34	1770	49.8
													33	1714	49.8
													32	1684	49.8
													33	1652	49.8
													34	1727	49.8
													36	1794	49.8
													39	1913	49.8
													41	2008	49.8
													43	2102	49.8
													44	2191	49.8
													44	2212	49.8
													46	2243	49.8
													47	2312	49.8
													49	2409	49.8
													50	2505	49.8
													51	2542	49.8
													51	2557	49.8
													51	2508	49.8
													53	2601	49.8
													54	2672	49.8
													56	2777	49.8
													58	2858	49.8
													59	2940	49.8
													60	2964	49.8
													61	3030	49.8
													62	3073	49.8
													62	3059	49.8
													61	3084	49.8
													61	3057	49.8
													62	3080	49.8
													61	3050	49.8
													60	3026	49.8
													59	2970	49.8
													58	2910	49.8
													56	2816	49.8
													54	2734	49.8
													52	2615	49.8
													49	2501	49.8
													45	2332	49.8
													39	2125	49.8
													31	2006	49.8
													23	2162	49.8
													15	1451	49.8
													9	1208	49.8
													7	1006	49.8
													12	1544	49.8
													18	2509	49.8
													22	3201	49.8
													26	2799	49.8
													33	2431	49.8
													39	3004	49.8
													42	3313	49.8
													44	2639	49.8
													47	2299	49.8
													51	2485	49.8
													53	2605	49.8
													56	2761	49.8
													58	2876	49.8
													60	2952	49.8
													60	3005	49.8
													60	3008	49.8
													58	2931	49.8
													55	2794	49.8
													51	2667	49.8
													47	2448	49.8
													44	2251	49.8
													40	2072	49.8
													38	1934	49.8
													37	1842	49.8
													37	1859	49.8
													39	1934	49.8
													40	2005	49.8
													42	2077	49.8
													41	2055	49.8
													40	1996	49.8
													41	2030	49.8
													43	2122	49.8
													44	2192	49.8
													45	2247	49.8
													45	2262	49.8
													46	2280	49.8
													45	2277	49.8
													44	2244	49.8
													42	2154	49.8
													36	2001	49.8
													27	1598	49.8
													18	1642	49.8
													16	1311	49.8
													15	1252	49.8
													15	1293	49.8
													15	1090	49.8
													12	995	49.8
													11	896	49.8
													9	843	49.8
													3	776	49.8
													1	847	49.8
													0	861	49.8
													0	857	49.8
													0	856	49.8
													5	1556	49.8
													12	1680	49.8
													16	2197	49.8
													19	2931	49.8
													20	3073	49.8
													21	3315	49.8
													25	2139	49.8
													31	2333	49.8
													33	2610	49.8
													35	2766	49.8
													35	2845	49.8
													33	2709	49.8
													31	2612	49.8
													30	2479	49.8
													28	2342	49.8
													26	2130	49.8
													25	2035	49.8
													24	1977	48.63
													22	1935	48.63
													21	1751	48.63
													19	1637	48.63
													15	1476	48.63
													8	1194	48.63
													5	1004	48.63
													11	1828	48.63
													16	2145	48.63
													23	3092	48.63
													27	4139	48.63
													32	2929	48.63
													39	2916	48.63
													43	3332	48.63
													44	2777	48.63
													46	2255	48.63
													47	2334	48.63
													48	2405	48.63
													49	2417	48.63
													50	2451	48.63
													50	2492	48.63
													51	2520	48.63
													52	2580	48.63
													53	2620	48.63
													53	2631	48.63
													53	2634	48.63
													53	2644	48.63
													52	2630	48.63
													52	2614	48.63
													51	2578	48.63
													51	2538	48.63
													50	2521	48.63
													49	2495	48.63
													50	2461	48.63
													50	2508	48.63
													52	2576	48.63
													53	2639	48.63
													53	2664	48.63
													54	2666	48.63
													55	2715	48.63
													56	2773	48.63
													57	2819	48.63
													58	2863	48.63
													58	2895	48.63
													58	2889	48.63
													59	2924	48.63
													59	2956	48.63
													59	2938	48.63
													58	2922	48.63
													57	2894	48.63
													56	2814	48.63
													55	2764	48.63
													54	2718	48.63
													55	2724	48.63
													55	2760	48.63
													56	2783	48.63
													56	2828	48.63
													57	2844	48.63
													57	2862	48.63
													58	2894	48.63
													61	2998	48.63
													63	3119	48.63
													62	2632	48.63
													63	2282	48.63
													64	2310	48.63
													65	2327	48.63
													64	2332	48.63
													64	2327	48.63
													64	2330	48.63
													62	2265	48.63
													60	2195	48.63
													58	2134	48.63
													56	2063	48.63
													55	1996	48.63
													54	1955	48.63
													53	1939	48.63
													53	1946	48.63
													53	1937	48.63
													53	1923	48.63
													53	1911	48.63
													53	1909	48.63
													53	1926	48.63
													54	1949	48.63
													54	1947	48.63
													55	1992	48.63
													56	2019	48.63
													57	2055	48.63
													58	2088	48.63
													58	2113	48.63
													58	2118	48.63
													58	2091	48.63
													58	2095	48.63
													58	2109	48.63
													58	2115	48.63
													57	2099	48.63
													57	2070	48.63
													57	2070	48.63
													56	2042	48.63
													55	2007	48.63
													55	1991	48.63
													53	1939	48.63
													52	1900	48.63
													52	2605	48.63
													51	2572	48.63
													50	2536	48.63
													49	2462	48.63
													47	2363	48.63
													45	2283	48.63
													41	2147	48.63
													37	1940	48.63
													31	1618	48.63
													24	1787	48.63
													19	1716	48.63
													19	1556	48.63
													19	1577	48.63
													19	1557	48.63
													18	1517	48.63
													17	1482	48.63
													19	1538	48.63
													21	1649	48.63
													25	1961	48.63
													28	2196	48.63
													33	2568	48.63
													37	2852	48.63
													38	3037	48.63
													39	2146	48.63
													38	1916	48.63
													36	1847	48.63
													34	1751	48.63
													32	1640	48.63
													29	2126	48.63
													26	2214	48.63
													21	1937	48.63
													16	1511	48.63
													13	1210	48.63
													13	1027	48.63
													17	1531	48.63
													22	1735	48.63
													28	2108	48.63
													32	2431	48.63
													34	2713	48.63
													33	2724	48.63
													31	2590	48.63
													30	2495	48.63
													28	2323	48.63
													28	2283	48.63
													29	2349	48.63
													31	2470	48.63
													30	2474	48.63
													28	2358	48.63
													23	2085	48.63
													20	1761	48.63
													17	1466	48.63
													18	1429	48.63
													22	1676	48.63
													24	1936	48.63
													22	1929	48.63
													15	1590	48.63
													8	1229	48.63
													6	1026	48.63
													9	1668	48.63
													11	1632	48.63
													13	1943	48.63
													17	2350	48.63
													19	2822	48.63
													19	2025	48.63
													20	1570	48.63
													19	1612	48.63
													18	1513	48.63
													17	1439	48.63
													12	1271	48.63
													8	1127	48.63
													5	967	48.63
													6	870	48.63
													10	1388	48.63
													13	1818	48.63
													18	2501	48.63
													20	3115	48.63
													22	1957	48.63
													23	1878	48.63
													23	2017	48.63
													24	1930	48.63
													24	1982	48.63
													23	1932	48.63
													21	1826	48.63
													17	1593	48.63
													11	1266	48.63
													6	1083	48.63
													3	938	48.63
													1	839	48.63
													0	848	48.63
													0	850	48.63
													0	842	48.63
													0	231	48.63
													0	115	48.63
													1	1042	48.63
													6	1339	48.63
													8	1346	48.63
													5	1071	48.63
													2	987	48.63
													0	884	48.63
													0	855	48.63
													0	861	48.63
													0	847	48.63
													5	1635	48.63
													6	1199	48.63
													4	978	48.63
													4	1241	48.63
													5	1096	48.63
													2	984	48.63
													1	857	47.84
													0	870	47.84
													0	1025	47.84
													1	1308	47.84
													2	1085	47.84
													1	954	47.84
													5	1651	47.84
													11	1643	47.84
													14	1987	47.84
													20	2656	47.84
													22	3232	47.84
													27	2077	47.84
													29	2339	47.84
													31	2485	47.84
													33	2581	47.84
													34	2753	47.84
													33	2718	47.84
													33	2692	47.84
													31	2597	47.84
													29	2423	47.84
													29	2367	47.84
													28	2298	47.84
													28	2258	47.84
													29	2320	47.84
													31	2509	47.84
													32	2573	47.84
													33	2647	47.84
													34	2712	47.84
													35	2812	47.84
													37	2936	47.84
													39	3120	47.84
													39	3216	47.84
													41	2087	47.84
													43	2086	47.84
													44	2187	47.84
													46	2243	47.84
													46	2310	47.84
													47	2331	47.84
													46	2308	47.84
													45	2262	47.84
													45	2285	47.84
													46	2300	47.84
													47	2328	47.84
													48	2363	47.84
													48	2416	47.84
													50	2444	47.84
													51	2527	47.84
													52	2581	47.84
													52	2613	47.84
													53	2640	47.84
													53	2668	47.84
													53	2680	47.84
													53	2668	47.84
													53	2658	47.84
													52	2637	47.84
													52	2610	47.84
													54	2654	47.84
													55	2708	47.84
													56	2773	47.84
													57	2825	47.84
													59	2933	47.84
													61	2977	47.84
													62	3073	47.84
													62	3095	47.84
													64	2292	47.84
													64	2317	47.84
													65	2338	47.84
													65	2357	47.84
													64	2331	47.84
													64	2316	47.84
													65	2333	47.84
													66	2386	47.84
													66	2399	47.84
													65	2380	47.84
													65	2362	47.84
													66	2382	47.84
													66	2398	47.84
													66	2390	47.84
													66	2382	47.84
													65	2365	47.84
													64	2336	47.84
													63	2314	47.84
													62	2253	47.84
													61	2215	47.84
													61	2201	47.84
													62	2225	47.84
													63	2268	47.84
													63	2282	47.84
													63	2281	47.84
													63	2275	47.84
													62	2261	47.84
													61	2192	47.84
													60	2173	47.84
													59	2143	47.84
													58	2227	47.84
													57	2730	47.84
													57	2847	47.84
													57	2857	47.84
													58	2869	47.84
													58	2892	47.84
													59	2945	47.84
													60	2991	47.84
													61	3039	47.84
													62	3076	47.84
													61	3061	47.84
													61	3040	47.84
													59	2986	47.84
													57	2910	47.84
													54	2750	47.84
													48	2557	47.84
													41	2226	47.84
													35	1869	47.84
													30	1588	47.84
													22	1734	47.84
													18	1614	47.84
													19	1463	47.84
													24	1805	47.84
													30	2203	47.84
													35	2729	47.84
													40	3064	47.84
													42	3395	47.84
													42	2859	47.84
													44	2180	47.84
													45	2226	47.84
													45	2254	47.84
													45	2271	47.84
													46	2303	47.84
													47	2347	47.84
													48	2393	47.84
													49	2418	47.84
													48	2420	47.84
													48	2423	47.84
													49	2424	47.84
													49	2459	47.84
													50	2490	47.84
													49	2460	47.84
													50	2486	47.84
													50	2483	47.84
													49	2468	47.84
													49	2443	47.84
													49	2427	47.84
													48	2424	47.84
													49	2431	47.84
													49	2446	47.84
													49	2454	47.84
													48	2430	47.84
													45	2331	47.84
													42	2173	47.84
													39	2015	47.84
													37	1894	47.84
													34	2273	47.84
													33	2694	47.84
													30	2575	47.84
													27	2323	47.84
													25	2081	47.84
													23	1960	47.84
													18	1707	47.84
													14	1132	47.84
													15	1588	47.84
													17	1510	47.84
													17	1380	47.84
													15	1363	47.84
													12	1137	47.84
													10	998	47.84
													10	885	47.84
													12	1481	47.84
													17	1770	47.84
													22	1662	47.84
													24	1879	47.84
													26	2093	47.84
													29	2274	47.84
													29	2343	47.84
													29	2335	47.84
													30	2427	47.84
													31	2543	47.84
													31	2550	47.84
													31	2544	47.84
													29	2429	47.84
													28	2290	47.84
													28	2297	47.84
													26	2210	47.84
													24	2072	47.84
													22	1878	47.84
													20	1694	47.84
													17	1428	47.84
													16	1301	47.84
													16	1332	47.84
													18	1406	47.84
													22	1694	47.84
													26	2041	47.84
													26	2161	47.84
													27	2137	47.84
													27	2229	47.84
													25	2116	47.84
													22	1897	47.84
													19	1624	47.84
													16	1379	47.84
													16	1314	47.84
													18	1416	47.84
													21	1624	47.84
													24	1928	47.84
													28	2154	47.84
													31	2417	47.84
													32	2490	47.84
													33	2680	47.84
													30	2564	47.84
													27	2294	47.84
													30	2374	47.84
													33	2579	47.84
													32	2637	47.84
													29	2482	47.84
													25	2211	47.84
													21	1796	47.84
													17	1553	47.84
													16	1355	47.84
													14	1272	47.84
													9	1040	47.84
													5	967	47.84
													6	880	47.84
													10	1530	47.84
													13	1870	47.84
													16	2283	47.84
													22	2943	47.84
													23	3421	47.84
													23	2001	47.84
													24	1929	47.84
													25	2033	47.84
													27	2183	47.84
													28	2236	47.84
													27	2229	47.84
													27	2216	47.84
													29	2272	47.84
													31	2437	47.84
													31	2557	47.84
													29	2388	47.84
													32	2519	47.84
													33	2687	47.84
													31	2615	47.84
													29	2423	47.84
													24	2198	47.84
													19	1734	46.67
													17	1500	46.67
													14	1283	46.67
													12	1091	46.67
													9	988	46.67
													10	1078	46.67
													10	2048	46.67
													11	1701	46.67
													9	1639	46.67
													7	1162	46.67
													5	1040	46.67
													3	931	46.67
													3	947	46.67
													4	933	46.67
													4	1245	46.67
													3	1155	46.67
													5	1558	46.67
													5	1153	46.67
													1	1016	46.67
													0	929	46.67
													0	1318	46.67
													0	1154	46.67
													0	976	46.67
													0	0	46.67
													0	0	46.67
													0	0	46.67
													0	0	46.67
													0	0	46.67
													0	0	46.67
													0	0	46.67
													0	0	46.67
													0	0	46.67
													0	0	46.67
													0	0	46.67
													0	0	46.67
													0	0	46.67
													0	0	46.67
													0	0	46.67
													0	0	46.67
													0	0	46.67
													0	0	46.67
													0	0	46.67

## Sheet: Trip 20
Date	Time	Temperature (°C)	Ambient Temp Meteo	Ambient Temp OBD	DT M	DT OBD	Normalized DT M	Normalized DT OBD					Vehicle speed	Engine rpm	Fuel level input
2017-07-07 17:59:01	2017-07-07 17:59:01	36.87	34.622		2.248		0.048						0	921	46.67
2017-07-07 18:00:01	2017-07-07 18:00:01	37.24	34.296		2.944		0.744						0	970	46.67
2017-07-07 18:01:01	2017-07-07 18:01:01	37.53	34.639		2.891		0.691						1	950	46.67
2017-07-07 18:02:01	2017-07-07 18:02:01	37.77	33.751		4.019		1.819						3	1071	46.67
2017-07-07 18:03:01	2017-07-07 18:03:01	38.04	33.798		4.242		2.042						8	1507	46.67
2017-07-07 18:04:01	2017-07-07 18:04:01	38.48	33.232		5.248		3.048						13	1661	46.67
2017-07-07 18:05:01	2017-07-07 18:05:01	38.71	32.835		5.875		3.675						19	2494	46.67
2017-07-07 18:06:01	2017-07-07 18:06:01	38.77	33.099		5.671		3.471						25	3651	46.67
2017-07-07 18:07:01	2017-07-07 18:07:01	38.8	33.364		5.436		3.236						28	3045	46.67
													32	2484	46.67
													34	2706	46.67
													34	2775	46.67
													33	2737	46.67
													31	2548	46.67
													33	2615	46.67
													34	2801	46.67
													32	2674	46.67
													31	2544	46.67
													30	2463	46.67
													30	2451	46.67
													28	2367	46.67
													28	2291	46.67
													27	2226	46.67
													22	1984	46.67
													17	1626	46.67
													12	1113	46.67
													6	1057	46.67
													2	939	46.67
Date	Time	Temperature (°C)	Ambient Temp Meteo	Ambient Temp OBD	DT M	DT OBD	Normalized DT M	Normalized DT OBD	Vehicle Speed	Engine Speed	Purge	Fuel level input [%]	5	1459	46.67
	449	38.0233	33.7373	n/a	4.286	n/a	2.086	n/a	21.3608	1811.84	n/a	46.7482	12	1671	46.67
		38.8	34.639	n/a	5.875	n/a	3.675	n/a	66	3651	n/a	47.84	17	2320	46.67
													19	2993	46.67
													21	1907	46.67
													23	1799	46.67
													24	1934	46.67
													26	2078	46.67
													27	2142	46.67
													26	2164	46.67
													25	2058	46.67
													23	1927	46.67
													19	1725	46.67
													16	1402	46.67
													14	1166	46.67
													8	1042	46.67
													3	960	46.67
													1	967	46.67
													0	976	46.67
													0	967	46.67
													0	954	46.67
													0	940	46.67
													0	944	46.67
													0	1165	46.67
													1	1200	46.67
													1	1044	46.67
													0	916	46.67
													4	1485	46.67
													6	1367	46.67
													5	1062	46.67
													4	942	46.67
													3	955	46.67
													4	937	46.67
													3	940	46.67
													1	947	46.67
													0	974	46.67
													0	960	46.67
													0	934	46.67
													0	951	46.67
													0	951	46.67
													0	958	46.67
													0	362	46.67
													0	0	46.67
													0	0	46.67
													0	0	46.67
													0	0	46.67
													0	0	46.67
													0	0	46.67
													0	0	46.67
													0	360	46.67
													0	1243	46.67
													1	1033	46.67
													2	1071	46.67
													2	950	46.67
													3	938	46.67
													4	986	46.67
													1	961	46.67
													0	975	46.67
													0	977	46.67
													0	949	46.67
													0	937	46.67
													0	933	46.67
													0	1059	46.67
													2	1225	46.67
													3	1070	46.67
													3	929	46.67
													2	928	46.67
													3	1393	46.67
													11	1753	46.67
													16	2131	46.67
													21	2963	46.67
													22	2610	46.67
													23	1839	46.67
													24	1929	46.67
													22	1873	46.67
													26	2008	46.67
													29	2291	46.67
													31	2497	46.67
													33	2643	46.67
													34	2770	46.67
													32	2702	46.67
													30	2502	46.67
													28	2351	46.67
													28	2316	46.67
													28	2265	46.67
													28	2278	46.67
													29	2349	46.67
													31	2471	46.67
													32	2534	46.67
													33	2632	46.67
													34	2713	46.67
													35	2806	46.67
													36	2878	46.67
													37	2973	46.67
													39	3081	46.67
													39	3184	46.67
													40	3232	46.67
													40	3232	46.67
													37	3113	46.67
													33	2829	46.67
													27	2472	46.67
													21	1909	46.67
													14	1443	46.67
													6	1105	46.67
													3	946	46.67
													2	973	46.67
													1	944	46.67
													0	937	46.67
													0	928	46.67
													0	956	46.67
													0	961	46.67
													0	947	46.67
													0	1106	46.67
													5	1536	46.67
													8	1336	46.67
													4	1134	46.67
													1	996	46.67
													0	946	46.67
													0	947	46.67
													0	1235	46.67
													4	1450	46.67
													7	1476	46.67
													5	1157	46.67
													2	1004	46.67
													3	1179	46.67
													9	1649	46.67
													8	1452	46.67
													4	1205	46.67
													3	1010	46.67
													7	1559	46.67
													15	1917	46.67
													18	2656	46.67
													19	2946	46.67
													23	1780	46.67
													26	1991	46.67
													27	2178	46.67
													26	2157	46.67
													25	2091	46.67
													25	2104	46.67
													26	2102	46.67
													26	2075	46.67
													26	1973	46.67
													27	2157	46.67
													28	2278	46.67
													30	2369	46.67
													31	2492	46.67
													34	2669	46.67
													35	2805	46.67
													35	2830	46.67
													34	2774	46.67
													34	2719	46.67
													36	2863	46.67
													37	2976	46.67
													37	2852	46.67
													38	1905	46.67
													41	2029	46.67
													43	2121	46.67
													46	2243	46.67
													47	2351	46.67
													49	2437	46.67
													49	2468	46.67
													48	2444	46.67
													46	2345	46.67
													44	2255	46.67
													43	2174	46.67
													41	2105	46.67
													41	2092	46.67
													42	2092	46.67
													41	2080	46.67
													38	1966	46.67
													36	1802	46.67
													29	2153	46.67
													22	2113	46.67
													15	1490	46.67
													11	1197	46.67
													9	980	46.67
													8	928	46.67
													8	1491	46.67
													12	1580	46.67
													19	2569	46.67
													25	3499	46.67
													25	3229	46.67
													29	2319	46.67
													31	2467	46.67
													32	2537	46.67
													32	2574	46.67
													31	2576	46.67
													31	2545	46.67
													30	2461	46.67
													30	2441	46.67
													32	2515	46.67
													32	2575	46.67
													31	2553	46.67
													30	2479	46.67
													29	2383	46.67
													28	2297	46.67
													29	2330	46.67
													29	2396	46.67
													30	2411	46.67
													30	2452	46.67
													28	2411	46.67
													26	2208	46.67
													25	2044	46.67
													22	1931	46.67
													17	1624	46.67
													11	1164	46.67
													6	1062	46.67
													3	937	46.67
													1	953	46.67
													0	967	46.67
													0	1054	46.67
													3	1399	46.67
													6	1460	46.67
													7	1224	46.67
													7	1250	46.67
													9	1422	46.67
													8	1382	46.67
													9	1378	46.67
													9	1408	46.67
													8	1417	46.67
													8	1278	46.67
													6	1128	46.67
													6	1245	46.67
													5	1222	46.67
													3	1035	46.67
													2	949	46.67
													0	927	46.67
													2	1456	46.67
													7	1674	46.67
													9	1459	46.67
													4	1263	46.67
													0	1069	46.67
													0	964	46.67
													1	1316	46.67
													6	1778	46.67
													8	1313	46.67
													8	1322	46.67
													4	1133	46.67
													1	963	46.67
													0	944	46.67
													0	954	46.67
													0	571	46.67
													0	0	46.67
													0	934	46.67
													1	1313	46.67
													9	1987	46.67
													14	1991	46.67
													19	2763	46.67
													19	3054	46.67
													21	1764	46.67
													23	1830	46.67
													22	1785	46.67
													21	1761	46.67
													22	1814	46.67
													21	1784	46.67
													22	1792	46.67
													22	1840	46.67
													23	1879	46.67
													24	1939	46.67
													23	1923	46.67
													23	1886	46.67
													25	2005	46.67
													26	2073	46.67
													27	2183	46.67
													28	2256	46.67
													29	2371	46.67
													31	2478	46.67
													32	2523	46.67
													30	2503	46.67
													24	2315	46.67
													20	1686	46.67
													20	1642	46.67
													25	1850	46.67
													33	2362	46.67
													39	2943	46.67
													43	3378	46.67
													43	3030	46.67
													47	2263	46.67
													50	2419	46.67
													53	2585	46.67
													54	2687	46.67
													54	2696	46.67
													53	2667	46.67
													51	2599	47.84
													52	2561	47.84
													53	2644	47.84
													54	2716	47.84
													52	2645	47.84
													53	2623	47.84
													53	2654	47.84
													54	2685	47.84
													54	2701	47.84
													54	2722	47.84
													54	2705	47.84
													52	2657	47.84
													49	2511	47.84
													47	2398	47.84
													44	2264	47.84
													43	2127	47.84
													46	2249	47.84
													51	2424	47.84
													54	2632	47.84
													55	2725	47.84
													56	2797	47.84
													57	2822	47.84
													58	2862	47.84
													58	2847	47.84
													55	2805	47.84
													54	2733	47.84
													54	2683	47.84
													55	2724	47.84
													57	2835	47.84
													58	2850	47.84
													58	2903	46.67
													59	2938	46.67
													60	2969	46.67
													60	2998	46.67
													61	3051	46.67
													61	3061	46.67
													63	3145	46.67
													64	2805	46.67
													65	2325	46.67
													66	2361	46.67
													66	2374	46.67
													66	2387	46.67
													65	2379	46.67
													64	2325	46.67
													63	2290	46.67
													61	2221	46.67
													59	2154	46.67
													56	2069	46.67
													55	1972	46.67
													51	2308	46.67
													49	2498	46.67
													46	2354	46.67
													43	2226	46.67
													41	2095	46.67
													39	1988	46.67
													39	1999	46.67
													38	1926	46.67
													38	3247	46.67
													39	3128	46.67
													40	3236	46.67
													42	3313	46.67
													42	3409	46.67
													42	3380	46.67
													43	3453	46.67
													42	3387	46.67
													41	3334	46.67
													40	3285	46.67
													39	3240	46.67
													35	2937	46.67
													29	2560	46.67
													22	2022	46.67
													20	1714	46.67
													16	1554	46.67
													16	2736	46.67
													20	2940	46.67
													23	3461	46.67
													22	3294	46.67
													22	1974	46.67
													23	1881	46.67
													24	1931	46.67
													24	1963	46.67
													22	1870	46.67
													19	1705	46.67
													15	1443	46.67
													10	1174	46.67
													5	1065	46.67
													2	952	46.67
													2	1697	46.67
													3	1382	46.67
													6	1652	46.67
													3	1223	46.67
													0	1043	46.67
													0	919	46.67
													1	961	46.67
													2	954	46.67
													2	967	46.67
													3	957	46.67
													2	935	46.67
													1	937	46.67
													2	968	46.67
													0	959	46.67
													0	953	46.67
													2	1169	46.67
													5	1258	46.67
													3	1126	46.67
													0	1004	46.67
													1	950	46.67
													2	1513	46.67
													4	1219	46.67
													2	1066	46.67
													1	1275	46.67
													1	1628	46.67
													0	1172	46.67
													3	985	46.67
													5	953	46.67
													3	949	46.67
													2	941	46.67
													1	956	46.67
													0	965	46.67
													0	949	46.67
													0	961	46.67
													0	956	46.67
													0	510	46.67
													0	0	46.67
													0	0	46.67
													0	0	46.67
													0	0	46.67
													0	0	46.67
													0	0	46.67
													0	0	46.67
													0	0	46.67
													0	0	46.67
													0	0	46.67
													0	0	46.67
													0	0	46.67
													0	0	46.67
													0	0	46.67
													0	0	46.67

[truncated: 15 more sheets: Trip 21, Trip 22, Trip 23, Trip 24, Trip 25, Trip 26, Trip 27, Trip 28, Trip 29, Trip 30, Trip 31, Trip 32, Trip 33, Trip 34, Overall]
