# Supplementary material for: An experimental study to investigate typical temperature conditions in fuel tanks of European vehicles
Source: Environ Sci Pollut Res Int. 2019 Apr 25;26(17):17608–22. doi: 10.1007/s11356-019-04985-7 (PMC6546669; doi:10.1007/s11356-019-04985-7)
Supplement: Supplementary file 3 — (XLSX 1247 kb) [file 11356_2019_4985_MOESM3_ESM.xlsx]

## Sheet: Continuous
Date	Time	Temperature (°C)
2017-08-25 12:02:01	2017-08-25 12:02:01	24.08
2017-08-25 12:03:01	2017-08-25 12:03:01	24.12
2017-08-25 12:04:01	2017-08-25 12:04:01	24.16
2017-08-25 12:05:01	2017-08-25 12:05:01	24.2
2017-08-25 12:06:01	2017-08-25 12:06:01	24.23
2017-08-25 12:07:01	2017-08-25 12:07:01	24.23
2017-08-25 12:08:01	2017-08-25 12:08:01	24.26
2017-08-25 12:09:01	2017-08-25 12:09:01	24.27
2017-08-25 12:10:01	2017-08-25 12:10:01	24.28
2017-08-25 12:11:01	2017-08-25 12:11:01	24.29
2017-08-25 12:12:01	2017-08-25 12:12:01	24.31
2017-08-25 12:13:01	2017-08-25 12:13:01	24.33
2017-08-25 12:14:01	2017-08-25 12:14:01	24.33
2017-08-25 12:15:01	2017-08-25 12:15:01	24.35
2017-08-25 12:16:01	2017-08-25 12:16:01	24.35
2017-08-25 12:17:01	2017-08-25 12:17:01	24.34
2017-08-25 12:18:01	2017-08-25 12:18:01	24.35
2017-08-25 12:19:01	2017-08-25 12:19:01	24.34
2017-08-25 12:20:01	2017-08-25 12:20:01	24.27
2017-08-25 12:21:01	2017-08-25 12:21:01	24.21
2017-08-25 12:22:01	2017-08-25 12:22:01	24.15
2017-08-25 12:23:01	2017-08-25 12:23:01	24.14
2017-08-25 12:24:01	2017-08-25 12:24:01	24.14
2017-08-25 12:25:01	2017-08-25 12:25:01	24.19
2017-08-25 12:26:01	2017-08-25 12:26:01	24.23
2017-08-25 12:27:01	2017-08-25 12:27:01	24.26
2017-08-25 12:28:01	2017-08-25 12:28:01	24.28
2017-08-25 12:29:01	2017-08-25 12:29:01	24.29
2017-08-25 12:30:01	2017-08-25 12:30:01	24.31
2017-08-25 12:31:01	2017-08-25 12:31:01	24.31
2017-08-25 12:32:01	2017-08-25 12:32:01	24.34
2017-08-25 12:33:01	2017-08-25 12:33:01	24.37
2017-08-25 12:34:01	2017-08-25 12:34:01	24.39
2017-08-25 12:35:01	2017-08-25 12:35:01	24.4
2017-08-25 12:36:01	2017-08-25 12:36:01	24.42
2017-08-25 12:37:01	2017-08-25 12:37:01	24.43
2017-08-25 12:38:01	2017-08-25 12:38:01	24.44
2017-08-25 12:39:01	2017-08-25 12:39:01	24.42
2017-08-25 12:40:01	2017-08-25 12:40:01	24.41
2017-08-25 12:41:01	2017-08-25 12:41:01	24.42
2017-08-25 12:42:01	2017-08-25 12:42:01	24.4
2017-08-25 12:43:01	2017-08-25 12:43:01	24.35
2017-08-25 12:44:01	2017-08-25 12:44:01	24.32
2017-08-25 12:45:01	2017-08-25 12:45:01	24.29
2017-08-25 12:46:01	2017-08-25 12:46:01	24.29
2017-08-25 12:47:01	2017-08-25 12:47:01	24.31
2017-08-25 12:48:01	2017-08-25 12:48:01	24.35
2017-08-25 12:49:01	2017-08-25 12:49:01	24.39
2017-08-25 12:50:01	2017-08-25 12:50:01	24.42
2017-08-25 12:51:01	2017-08-25 12:51:01	24.42
2017-08-25 12:52:01	2017-08-25 12:52:01	24.19
2017-08-25 12:53:01	2017-08-25 12:53:01	25.8
2017-08-25 12:54:01	2017-08-25 12:54:01	25.79
2017-08-25 12:55:01	2017-08-25 12:55:01	25.81
2017-08-25 12:56:01	2017-08-25 12:56:01	25.82
2017-08-25 12:57:01	2017-08-25 12:57:01	25.82
2017-08-25 12:58:01	2017-08-25 12:58:01	25.81
2017-08-25 12:59:01	2017-08-25 12:59:01	25.8
2017-08-25 13:00:01	2017-08-25 13:00:01	25.81
2017-08-25 13:01:01	2017-08-25 13:01:01	25.81
2017-08-25 13:02:01	2017-08-25 13:02:01	25.82
2017-08-25 13:03:01	2017-08-25 13:03:01	25.83
2017-08-25 13:04:01	2017-08-25 13:04:01	25.81
2017-08-25 13:05:01	2017-08-25 13:05:01	25.8
2017-08-25 13:06:01	2017-08-25 13:06:01	25.8
2017-08-25 13:07:01	2017-08-25 13:07:01	25.85
2017-08-25 13:08:01	2017-08-25 13:08:01	25.86
2017-08-25 13:09:01	2017-08-25 13:09:01	25.86
2017-08-25 13:10:01	2017-08-25 13:10:01	25.87
2017-08-25 13:11:01	2017-08-25 13:11:01	25.86
2017-08-25 13:12:01	2017-08-25 13:12:01	25.89
2017-08-25 13:13:01	2017-08-25 13:13:01	25.93
2017-08-25 13:14:01	2017-08-25 13:14:01	25.91
2017-08-25 13:15:01	2017-08-25 13:15:01	25.94
2017-08-25 13:16:01	2017-08-25 13:16:01	25.94
2017-08-25 13:17:01	2017-08-25 13:17:01	25.96
2017-08-25 13:18:01	2017-08-25 13:18:01	25.99
2017-08-25 13:19:01	2017-08-25 13:19:01	26
2017-08-25 13:20:01	2017-08-25 13:20:01	25.99
2017-08-25 13:21:01	2017-08-25 13:21:01	25.99
2017-08-25 13:22:01	2017-08-25 13:22:01	25.99
2017-08-25 13:23:01	2017-08-25 13:23:01	26
2017-08-25 13:24:01	2017-08-25 13:24:01	26
2017-08-25 13:25:01	2017-08-25 13:25:01	26
2017-08-25 13:26:01	2017-08-25 13:26:01	26.01
2017-08-25 13:27:01	2017-08-25 13:27:01	26.02
2017-08-25 13:28:01	2017-08-25 13:28:01	26.03
2017-08-25 13:29:01	2017-08-25 13:29:01	26.03
2017-08-25 13:30:01	2017-08-25 13:30:01	26.04
2017-08-25 13:31:01	2017-08-25 13:31:01	26.04
2017-08-25 13:32:01	2017-08-25 13:32:01	26.03
2017-08-25 13:33:01	2017-08-25 13:33:01	26.03
2017-08-25 13:34:01	2017-08-25 13:34:01	26.03
2017-08-25 13:35:01	2017-08-25 13:35:01	26.03
2017-08-25 13:36:01	2017-08-25 13:36:01	26.03
2017-08-25 13:37:01	2017-08-25 13:37:01	26.04
2017-08-25 13:38:01	2017-08-25 13:38:01	26.07
2017-08-25 13:39:01	2017-08-25 13:39:01	26.1
2017-08-25 13:40:01	2017-08-25 13:40:01	26.12
2017-08-25 13:41:01	2017-08-25 13:41:01	26.15
2017-08-25 13:42:01	2017-08-25 13:42:01	26.16
2017-08-25 13:43:01	2017-08-25 13:43:01	26.16
2017-08-25 13:44:01	2017-08-25 13:44:01	26.17
2017-08-25 13:45:01	2017-08-25 13:45:01	26.16
2017-08-25 13:46:01	2017-08-25 13:46:01	26.16
2017-08-25 13:47:01	2017-08-25 13:47:01	26.17
2017-08-25 13:48:01	2017-08-25 13:48:01	26.18
2017-08-25 13:49:01	2017-08-25 13:49:01	26.19
2017-08-25 13:50:01	2017-08-25 13:50:01	26.21
2017-08-25 13:51:01	2017-08-25 13:51:01	26.22
2017-08-25 13:52:01	2017-08-25 13:52:01	26.23
2017-08-25 13:53:01	2017-08-25 13:53:01	26.24
2017-08-25 13:54:01	2017-08-25 13:54:01	26.26
2017-08-25 13:55:01	2017-08-25 13:55:01	26.28
2017-08-25 13:56:01	2017-08-25 13:56:01	26.3
2017-08-25 13:57:01	2017-08-25 13:57:01	26.32
2017-08-25 13:58:01	2017-08-25 13:58:01	26.34
2017-08-25 13:59:01	2017-08-25 13:59:01	26.36
2017-08-25 14:00:01	2017-08-25 14:00:01	26.38
2017-08-25 14:01:01	2017-08-25 14:01:01	26.39
2017-08-25 14:02:01	2017-08-25 14:02:01	26.4
2017-08-25 14:03:01	2017-08-25 14:03:01	26.41
2017-08-25 14:04:01	2017-08-25 14:04:01	26.45
2017-08-25 14:05:01	2017-08-25 14:05:01	26.45
2017-08-25 14:06:01	2017-08-25 14:06:01	26.45
2017-08-25 14:07:01	2017-08-25 14:07:01	26.45
2017-08-25 14:08:01	2017-08-25 14:08:01	26.45
2017-08-25 14:09:01	2017-08-25 14:09:01	26.46
2017-08-25 14:10:01	2017-08-25 14:10:01	26.46
2017-08-25 14:11:01	2017-08-25 14:11:01	26.46
2017-08-25 14:12:01	2017-08-25 14:12:01	26.46
2017-08-25 14:13:01	2017-08-25 14:13:01	26.47
2017-08-25 14:14:01	2017-08-25 14:14:01	26.48
2017-08-25 14:15:01	2017-08-25 14:15:01	26.49
2017-08-25 14:16:01	2017-08-25 14:16:01	26.52
2017-08-25 14:17:01	2017-08-25 14:17:01	26.53
2017-08-25 14:18:01	2017-08-25 14:18:01	26.53
2017-08-25 14:19:01	2017-08-25 14:19:01	26.53
2017-08-25 14:20:01	2017-08-25 14:20:01	26.54
2017-08-25 14:21:01	2017-08-25 14:21:01	26.55
2017-08-25 14:22:01	2017-08-25 14:22:01	26.56
2017-08-25 14:23:01	2017-08-25 14:23:01	26.56
2017-08-25 14:24:01	2017-08-25 14:24:01	26.57
2017-08-25 14:25:01	2017-08-25 14:25:01	26.59
2017-08-25 14:26:01	2017-08-25 14:26:01	26.6
2017-08-25 14:27:01	2017-08-25 14:27:01	26.6
2017-08-25 14:28:01	2017-08-25 14:28:01	26.6
2017-08-25 14:29:01	2017-08-25 14:29:01	26.61
2017-08-25 14:30:01	2017-08-25 14:30:01	26.62
2017-08-25 14:31:01	2017-08-25 14:31:01	26.62
2017-08-25 14:32:01	2017-08-25 14:32:01	26.62
2017-08-25 14:33:01	2017-08-25 14:33:01	26.64
2017-08-25 14:34:01	2017-08-25 14:34:01	26.65
2017-08-25 14:35:01	2017-08-25 14:35:01	26.66
2017-08-25 14:36:01	2017-08-25 14:36:01	26.67
2017-08-25 14:37:01	2017-08-25 14:37:01	26.69
2017-08-25 14:38:01	2017-08-25 14:38:01	26.7
2017-08-25 14:39:01	2017-08-25 14:39:01	26.7
2017-08-25 14:40:01	2017-08-25 14:40:01	26.71
2017-08-25 14:41:01	2017-08-25 14:41:01	26.74
2017-08-25 14:42:01	2017-08-25 14:42:01	26.76
2017-08-25 14:43:01	2017-08-25 14:43:01	26.78
2017-08-25 14:44:01	2017-08-25 14:44:01	26.8
2017-08-25 14:45:01	2017-08-25 14:45:01	26.85
2017-08-25 14:46:01	2017-08-25 14:46:01	26.87
2017-08-25 14:47:01	2017-08-25 14:47:01	26.93
2017-08-25 14:48:01	2017-08-25 14:48:01	26.93
2017-08-25 14:49:01	2017-08-25 14:49:01	26.94
2017-08-25 14:50:01	2017-08-25 14:50:01	26.98
2017-08-25 14:51:01	2017-08-25 14:51:01	27
2017-08-25 14:52:01	2017-08-25 14:52:01	27
2017-08-25 14:53:01	2017-08-25 14:53:01	27.01
2017-08-25 14:54:01	2017-08-25 14:54:01	27.01
2017-08-25 14:55:01	2017-08-25 14:55:01	27.02
2017-08-25 14:56:01	2017-08-25 14:56:01	27.03
2017-08-25 14:57:01	2017-08-25 14:57:01	27.03
2017-08-25 14:58:01	2017-08-25 14:58:01	27.03
2017-08-25 14:59:01	2017-08-25 14:59:01	27.08
2017-08-25 15:00:01	2017-08-25 15:00:01	27.09
2017-08-25 15:01:01	2017-08-25 15:01:01	27.12
2017-08-25 15:02:01	2017-08-25 15:02:01	27.16
2017-08-25 15:03:01	2017-08-25 15:03:01	27.21
2017-08-25 15:04:01	2017-08-25 15:04:01	27.22
2017-08-25 15:05:01	2017-08-25 15:05:01	27.22
2017-08-25 15:06:01	2017-08-25 15:06:01	27.23
2017-08-25 15:07:01	2017-08-25 15:07:01	27.24
2017-08-25 15:08:01	2017-08-25 15:08:01	27.27
2017-08-25 15:09:01	2017-08-25 15:09:01	27.29
2017-08-25 15:10:01	2017-08-25 15:10:01	27.32
2017-08-25 15:11:01	2017-08-25 15:11:01	27.34
2017-08-25 15:12:01	2017-08-25 15:12:01	27.35
2017-08-25 15:13:01	2017-08-25 15:13:01	27.37
2017-08-25 15:14:01	2017-08-25 15:14:01	27.37
2017-08-25 15:15:01	2017-08-25 15:15:01	27.39
2017-08-25 15:16:01	2017-08-25 15:16:01	27.39
2017-08-25 15:17:01	2017-08-25 15:17:01	27.39
2017-08-25 15:18:01	2017-08-25 15:18:01	27.39
2017-08-25 15:19:01	2017-08-25 15:19:01	27.4
2017-08-25 15:20:01	2017-08-25 15:20:01	27.4
2017-08-25 15:21:01	2017-08-25 15:21:01	27.41
2017-08-25 15:22:01	2017-08-25 15:22:01	27.42
2017-08-25 15:23:01	2017-08-25 15:23:01	27.44
2017-08-25 15:24:01	2017-08-25 15:24:01	27.44
2017-08-25 15:25:01	2017-08-25 15:25:01	27.43
2017-08-25 15:26:01	2017-08-25 15:26:01	27.44
2017-08-25 15:27:01	2017-08-25 15:27:01	27.44
2017-08-25 15:28:01	2017-08-25 15:28:01	27.44
2017-08-25 15:29:01	2017-08-25 15:29:01	27.43
2017-08-25 15:30:01	2017-08-25 15:30:01	27.43
2017-08-25 15:31:01	2017-08-25 15:31:01	27.44
2017-08-25 15:32:01	2017-08-25 15:32:01	27.45
2017-08-25 15:33:01	2017-08-25 15:33:01	27.47
2017-08-25 15:34:01	2017-08-25 15:34:01	27.49
2017-08-25 15:35:01	2017-08-25 15:35:01	27.49
2017-08-25 15:36:01	2017-08-25 15:36:01	27.49
2017-08-25 15:37:01	2017-08-25 15:37:01	27.5
2017-08-25 15:38:01	2017-08-25 15:38:01	27.5
2017-08-25 15:39:01	2017-08-25 15:39:01	27.52
2017-08-25 15:40:01	2017-08-25 15:40:01	27.54
2017-08-25 15:41:01	2017-08-25 15:41:01	27.53
2017-08-25 15:42:01	2017-08-25 15:42:01	27.53
2017-08-25 15:43:01	2017-08-25 15:43:01	27.53
2017-08-25 15:44:01	2017-08-25 15:44:01	27.54
2017-08-25 15:45:01	2017-08-25 15:45:01	27.54
2017-08-25 15:46:01	2017-08-25 15:46:01	27.54
2017-08-25 15:47:01	2017-08-25 15:47:01	27.54
2017-08-25 15:48:01	2017-08-25 15:48:01	27.55
2017-08-25 15:49:01	2017-08-25 15:49:01	27.56
2017-08-25 15:50:01	2017-08-25 15:50:01	27.57
2017-08-25 15:51:01	2017-08-25 15:51:01	27.59
2017-08-25 15:52:01	2017-08-25 15:52:01	27.6
2017-08-25 15:53:01	2017-08-25 15:53:01	27.61
2017-08-25 15:54:01	2017-08-25 15:54:01	27.63
2017-08-25 15:55:01	2017-08-25 15:55:01	27.64
2017-08-25 15:56:01	2017-08-25 15:56:01	27.66
2017-08-25 15:57:01	2017-08-25 15:57:01	27.66
2017-08-25 15:58:01	2017-08-25 15:58:01	27.66
2017-08-25 15:59:01	2017-08-25 15:59:01	27.66
2017-08-25 16:00:01	2017-08-25 16:00:01	27.66
2017-08-25 16:01:01	2017-08-25 16:01:01	27.66
2017-08-25 16:02:01	2017-08-25 16:02:01	27.66
2017-08-25 16:03:01	2017-08-25 16:03:01	27.67
2017-08-25 16:04:01	2017-08-25 16:04:01	27.42
2017-08-25 16:05:01	2017-08-25 16:05:01	26.65
2017-08-25 16:06:01	2017-08-25 16:06:01	26.68
2017-08-25 16:07:01	2017-08-25 16:07:01	26.81
2017-08-25 16:08:01	2017-08-25 16:08:01	26.75
2017-08-25 16:09:01	2017-08-25 16:09:01	26.84
2017-08-25 16:10:01	2017-08-25 16:10:01	27
2017-08-25 16:11:01	2017-08-25 16:11:01	27.23
2017-08-25 16:12:01	2017-08-25 16:12:01	27.41
2017-08-25 16:13:01	2017-08-25 16:13:01	27.34
2017-08-25 16:14:01	2017-08-25 16:14:01	27.46
2017-08-25 16:15:01	2017-08-25 16:15:01	27.87
2017-08-25 16:16:01	2017-08-25 16:16:01	28.18
2017-08-25 16:17:01	2017-08-25 16:17:01	28.3
2017-08-25 16:18:01	2017-08-25 16:18:01	28.47
2017-08-25 16:19:01	2017-08-25 16:19:01	28.61
2017-08-25 16:20:01	2017-08-25 16:20:01	28.72
2017-08-25 16:21:01	2017-08-25 16:21:01	28.82
2017-08-25 16:22:01	2017-08-25 16:22:01	28.9
2017-08-25 16:23:01	2017-08-25 16:23:01	28.54
2017-08-25 16:24:01	2017-08-25 16:24:01	28
2017-08-25 16:25:01	2017-08-25 16:25:01	28.39
2017-08-25 16:26:01	2017-08-25 16:26:01	28.56
2017-08-25 16:27:01	2017-08-25 16:27:01	28.99
2017-08-25 16:28:01	2017-08-25 16:28:01	28.94
2017-08-25 16:29:01	2017-08-25 16:29:01	29.69
2017-08-25 16:30:01	2017-08-25 16:30:01	29.67
2017-08-25 16:31:01	2017-08-25 16:31:01	29.58
2017-08-25 16:32:01	2017-08-25 16:32:01	30.06
2017-08-25 16:33:01	2017-08-25 16:33:01	29.45
2017-08-25 16:34:01	2017-08-25 16:34:01	29.38
2017-08-25 16:35:01	2017-08-25 16:35:01	29.42
2017-08-25 16:36:01	2017-08-25 16:36:01	29.55
2017-08-25 16:37:01	2017-08-25 16:37:01	29.81
2017-08-25 16:38:01	2017-08-25 16:38:01	30.07
2017-08-25 16:39:01	2017-08-25 16:39:01	29.92
2017-08-25 16:40:01	2017-08-25 16:40:01	29.88
2017-08-25 16:41:01	2017-08-25 16:41:01	30.14
2017-08-25 16:42:01	2017-08-25 16:42:01	30.4
2017-08-25 16:43:01	2017-08-25 16:43:01	30.66
2017-08-25 16:44:01	2017-08-25 16:44:01	30.77
2017-08-25 16:45:01	2017-08-25 16:45:01	31.15
2017-08-25 16:46:01	2017-08-25 16:46:01	31.13
2017-08-25 16:47:01	2017-08-25 16:47:01	31.15
2017-08-25 16:48:01	2017-08-25 16:48:01	31.57
2017-08-25 16:49:01	2017-08-25 16:49:01	30.99
2017-08-25 16:50:01	2017-08-25 16:50:01	31.5
2017-08-25 16:51:01	2017-08-25 16:51:01	31.89
2017-08-25 16:52:01	2017-08-25 16:52:01	32.12
2017-08-25 16:53:01	2017-08-25 16:53:01	32.41
2017-08-25 16:54:01	2017-08-25 16:54:01	32.38
2017-08-25 16:55:01	2017-08-25 16:55:01	32.33
2017-08-25 16:56:01	2017-08-25 16:56:01	32.43
2017-08-25 16:57:01	2017-08-25 16:57:01	32.44
2017-08-25 16:58:01	2017-08-25 16:58:01	32.72
2017-08-25 16:59:01	2017-08-25 16:59:01	33.29
2017-08-25 17:00:01	2017-08-25 17:00:01	32.8
2017-08-25 17:01:01	2017-08-25 17:01:01	32.88
2017-08-25 17:02:01	2017-08-25 17:02:01	32.78
2017-08-25 17:03:01	2017-08-25 17:03:01	32.89
2017-08-25 17:04:01	2017-08-25 17:04:01	33.16
2017-08-25 17:05:01	2017-08-25 17:05:01	33.48
2017-08-25 17:06:01	2017-08-25 17:06:01	33.26
2017-08-25 17:07:01	2017-08-25 17:07:01	33.45
2017-08-25 17:08:01	2017-08-25 17:08:01	33.45
2017-08-25 17:09:01	2017-08-25 17:09:01	33.62
2017-08-25 17:10:01	2017-08-25 17:10:01	33.71
2017-08-25 17:11:01	2017-08-25 17:11:01	33.91
2017-08-25 17:12:01	2017-08-25 17:12:01	33.98
2017-08-25 17:13:01	2017-08-25 17:13:01	33.98
2017-08-25 17:14:01	2017-08-25 17:14:01	34.21
2017-08-25 17:15:01	2017-08-25 17:15:01	34.22
2017-08-25 17:16:01	2017-08-25 17:16:01	34.32
2017-08-25 17:17:01	2017-08-25 17:17:01	34.75
2017-08-25 17:18:01	2017-08-25 17:18:01	34.51
2017-08-25 17:19:01	2017-08-25 17:19:01	34.61
2017-08-25 17:20:01	2017-08-25 17:20:01	34.71
2017-08-25 17:21:01	2017-08-25 17:21:01	34.81
2017-08-25 17:22:01	2017-08-25 17:22:01	34.86
2017-08-25 17:23:01	2017-08-25 17:23:01	34.86
2017-08-25 17:24:01	2017-08-25 17:24:01	34.99
2017-08-25 17:25:01	2017-08-25 17:25:01	35.1
2017-08-25 17:26:01	2017-08-25 17:26:01	35.38
2017-08-25 17:27:01	2017-08-25 17:27:01	35.44
2017-08-25 17:28:01	2017-08-25 17:28:01	35.43
2017-08-25 17:29:01	2017-08-25 17:29:01	35.41
2017-08-25 17:30:01	2017-08-25 17:30:01	35.4
2017-08-25 17:31:01	2017-08-25 17:31:01	35.39
2017-08-25 17:32:01	2017-08-25 17:32:01	35.36
2017-08-25 17:33:01	2017-08-25 17:33:01	35.35
2017-08-25 17:34:01	2017-08-25 17:34:01	35.37
2017-08-25 17:35:01	2017-08-25 17:35:01	35.41
2017-08-25 17:36:01	2017-08-25 17:36:01	35.4
2017-08-25 17:37:01	2017-08-25 17:37:01	35.4
2017-08-25 17:38:01	2017-08-25 17:38:01	35.36
2017-08-25 17:39:01	2017-08-25 17:39:01	35.23
2017-08-25 17:40:01	2017-08-25 17:40:01	35.2
2017-08-25 17:41:01	2017-08-25 17:41:01	35.24
2017-08-25 17:42:01	2017-08-25 17:42:01	35.25
2017-08-25 17:43:01	2017-08-25 17:43:01	35.27
2017-08-25 17:44:01	2017-08-25 17:44:01	35.28
2017-08-25 17:45:01	2017-08-25 17:45:01	35.27
2017-08-25 17:46:01	2017-08-25 17:46:01	35.24
2017-08-25 17:47:01	2017-08-25 17:47:01	35.24
2017-08-25 17:48:01	2017-08-25 17:48:01	35.22
2017-08-25 17:49:01	2017-08-25 17:49:01	35.19
2017-08-25 17:50:01	2017-08-25 17:50:01	35.15
2017-08-25 17:51:01	2017-08-25 17:51:01	35.16
2017-08-25 17:52:01	2017-08-25 17:52:01	35.14
2017-08-25 17:53:01	2017-08-25 17:53:01	35.11
2017-08-25 17:54:01	2017-08-25 17:54:01	35.09
2017-08-25 17:55:01	2017-08-25 17:55:01	35.08
2017-08-25 17:56:01	2017-08-25 17:56:01	35.06
2017-08-25 17:57:01	2017-08-25 17:57:01	35
2017-08-25 17:58:01	2017-08-25 17:58:01	35.02
2017-08-25 17:59:01	2017-08-25 17:59:01	35.03
2017-08-25 18:00:01	2017-08-25 18:00:01	34.95
2017-08-25 18:01:01	2017-08-25 18:01:01	34.95
2017-08-25 18:02:01	2017-08-25 18:02:01	34.93
2017-08-25 18:03:01	2017-08-25 18:03:01	34.94
2017-08-25 18:04:01	2017-08-25 18:04:01	34.93
2017-08-25 18:05:01	2017-08-25 18:05:01	34.94
2017-08-25 18:06:01	2017-08-25 18:06:01	34.9
2017-08-25 18:07:01	2017-08-25 18:07:01	34.9
2017-08-25 18:08:01	2017-08-25 18:08:01	34.93
2017-08-25 18:09:01	2017-08-25 18:09:01	34.95
2017-08-25 18:10:01	2017-08-25 18:10:01	34.95
2017-08-25 18:11:01	2017-08-25 18:11:01	34.95
2017-08-25 18:12:01	2017-08-25 18:12:01	34.95
2017-08-25 18:13:01	2017-08-25 18:13:01	34.98
2017-08-25 18:14:01	2017-08-25 18:14:01	34.95
2017-08-25 18:15:01	2017-08-25 18:15:01	34.93
2017-08-25 18:16:01	2017-08-25 18:16:01	34.93
2017-08-25 18:17:01	2017-08-25 18:17:01	34.93
2017-08-25 18:18:01	2017-08-25 18:18:01	34.91
2017-08-25 18:19:01	2017-08-25 18:19:01	34.9
2017-08-25 18:20:01	2017-08-25 18:20:01	34.9
2017-08-25 18:21:01	2017-08-25 18:21:01	34.9
2017-08-25 18:22:01	2017-08-25 18:22:01	34.89
2017-08-25 18:23:01	2017-08-25 18:23:01	34.87
2017-08-25 18:24:01	2017-08-25 18:24:01	34.86
2017-08-25 18:25:01	2017-08-25 18:25:01	34.85
2017-08-25 18:26:01	2017-08-25 18:26:01	34.85
2017-08-25 18:27:01	2017-08-25 18:27:01	34.83
2017-08-25 18:28:01	2017-08-25 18:28:01	34.81
2017-08-25 18:29:01	2017-08-25 18:29:01	34.81
2017-08-25 18:30:01	2017-08-25 18:30:01	34.84
2017-08-25 18:31:01	2017-08-25 18:31:01	34.82
2017-08-25 18:32:01	2017-08-25 18:32:01	34.8
2017-08-25 18:33:01	2017-08-25 18:33:01	34.79
2017-08-25 18:34:01	2017-08-25 18:34:01	34.8
2017-08-25 18:35:01	2017-08-25 18:35:01	34.81
2017-08-25 18:36:01	2017-08-25 18:36:01	34.81
2017-08-25 18:37:01	2017-08-25 18:37:01	34.82
2017-08-25 18:38:01	2017-08-25 18:38:01	34.81
2017-08-25 18:39:01	2017-08-25 18:39:01	34.82
2017-08-25 18:40:01	2017-08-25 18:40:01	34.83
2017-08-25 18:41:01	2017-08-25 18:41:01	34.83
2017-08-25 18:42:01	2017-08-25 18:42:01	34.84
2017-08-25 18:43:01	2017-08-25 18:43:01	34.86
2017-08-25 18:44:01	2017-08-25 18:44:01	34.87
2017-08-25 18:45:01	2017-08-25 18:45:01	34.89
2017-08-25 18:46:01	2017-08-25 18:46:01	34.89
2017-08-25 18:47:01	2017-08-25 18:47:01	34.99
2017-08-25 18:48:01	2017-08-25 18:48:01	35.18
2017-08-25 18:49:01	2017-08-25 18:49:01	35.24
2017-08-25 18:50:01	2017-08-25 18:50:01	35.24
2017-08-25 18:51:01	2017-08-25 18:51:01	35.21
2017-08-25 18:52:01	2017-08-25 18:52:01	35.09
2017-08-25 18:53:01	2017-08-25 18:53:01	35.05
2017-08-25 18:54:01	2017-08-25 18:54:01	35.05
2017-08-25 18:55:01	2017-08-25 18:55:01	35.06
2017-08-25 18:56:01	2017-08-25 18:56:01	35.05
2017-08-25 18:57:01	2017-08-25 18:57:01	35.02
2017-08-25 18:58:01	2017-08-25 18:58:01	34.99
2017-08-25 18:59:01	2017-08-25 18:59:01	35.25
2017-08-25 19:00:01	2017-08-25 19:00:01	35.26
2017-08-25 19:01:01	2017-08-25 19:01:01	35.31
2017-08-25 19:02:01	2017-08-25 19:02:01	35.31
2017-08-25 19:03:01	2017-08-25 19:03:01	35.33
2017-08-25 19:04:01	2017-08-25 19:04:01	35.4
2017-08-25 19:05:01	2017-08-25 19:05:01	35.34
2017-08-25 19:06:01	2017-08-25 19:06:01	35.43
2017-08-25 19:07:01	2017-08-25 19:07:01	35.48
2017-08-25 19:08:01	2017-08-25 19:08:01	35.56
2017-08-25 19:09:01	2017-08-25 19:09:01	35.56
2017-08-25 19:10:01	2017-08-25 19:10:01	35.62
2017-08-25 19:11:01	2017-08-25 19:11:01	35.68
2017-08-25 19:12:01	2017-08-25 19:12:01	35.69
2017-08-25 19:13:01	2017-08-25 19:13:01	35.72
2017-08-25 19:14:01	2017-08-25 19:14:01	35.8
2017-08-25 19:15:01	2017-08-25 19:15:01	35.83
2017-08-25 19:16:01	2017-08-25 19:16:01	35.89
2017-08-25 19:17:01	2017-08-25 19:17:01	36.11
2017-08-25 19:18:01	2017-08-25 19:18:01	36.29
2017-08-25 19:19:01	2017-08-25 19:19:01	36.35
2017-08-25 19:20:01	2017-08-25 19:20:01	36.33
2017-08-25 19:21:01	2017-08-25 19:21:01	36.31
2017-08-25 19:22:01	2017-08-25 19:22:01	36.28
2017-08-25 19:23:01	2017-08-25 19:23:01	36.25
2017-08-25 19:24:01	2017-08-25 19:24:01	36.23
2017-08-25 19:25:01	2017-08-25 19:25:01	36.3
2017-08-25 19:26:01	2017-08-25 19:26:01	36.51
2017-08-25 19:27:01	2017-08-25 19:27:01	36.51
2017-08-25 19:28:01	2017-08-25 19:28:01	36.47
2017-08-25 19:29:01	2017-08-25 19:29:01	36.45
2017-08-25 19:30:01	2017-08-25 19:30:01	36.42
2017-08-25 19:31:01	2017-08-25 19:31:01	36.4
2017-08-25 19:32:01	2017-08-25 19:32:01	36.37
2017-08-25 19:33:01	2017-08-25 19:33:01	36.33
2017-08-25 19:34:01	2017-08-25 19:34:01	36.22
2017-08-25 19:35:01	2017-08-25 19:35:01	36.18
2017-08-25 19:36:01	2017-08-25 19:36:01	36.19
2017-08-25 19:37:01	2017-08-25 19:37:01	36.18
2017-08-25 19:38:01	2017-08-25 19:38:01	36.19
2017-08-25 19:39:01	2017-08-25 19:39:01	36.19
2017-08-25 19:40:01	2017-08-25 19:40:01	36.19
2017-08-25 19:41:01	2017-08-25 19:41:01	36.19
2017-08-25 19:42:01	2017-08-25 19:42:01	36.2
2017-08-25 19:43:01	2017-08-25 19:43:01	36.19
2017-08-25 19:44:01	2017-08-25 19:44:01	36.18
2017-08-25 19:45:01	2017-08-25 19:45:01	36.17
2017-08-25 19:46:01	2017-08-25 19:46:01	36.16
2017-08-25 19:47:01	2017-08-25 19:47:01	36.17
2017-08-25 19:48:01	2017-08-25 19:48:01	36.16
2017-08-25 19:49:01	2017-08-25 19:49:01	36.16
2017-08-25 19:50:01	2017-08-25 19:50:01	36.15
2017-08-25 19:51:01	2017-08-25 19:51:01	36.14
2017-08-25 19:52:01	2017-08-25 19:52:01	36.13
2017-08-25 19:53:01	2017-08-25 19:53:01	36.1
2017-08-25 19:54:01	2017-08-25 19:54:01	36.1
2017-08-25 19:55:01	2017-08-25 19:55:01	36.11
2017-08-25 19:56:01	2017-08-25 19:56:01	36.11
2017-08-25 19:57:01	2017-08-25 19:57:01	36.11
2017-08-25 19:58:01	2017-08-25 19:58:01	36.03
2017-08-25 19:59:01	2017-08-25 19:59:01	36.05
2017-08-25 20:00:01	2017-08-25 20:00:01	36.05
2017-08-25 20:01:01	2017-08-25 20:01:01	36.05
2017-08-25 20:02:01	2017-08-25 20:02:01	36.05
2017-08-25 20:03:01	2017-08-25 20:03:01	36.03
2017-08-25 20:04:01	2017-08-25 20:04:01	36.03
2017-08-25 20:05:01	2017-08-25 20:05:01	36
2017-08-25 20:06:01	2017-08-25 20:06:01	35.99
2017-08-25 20:07:01	2017-08-25 20:07:01	35.97
2017-08-25 20:08:01	2017-08-25 20:08:01	35.98
2017-08-25 20:09:01	2017-08-25 20:09:01	35.99
2017-08-25 20:10:01	2017-08-25 20:10:01	36
2017-08-25 20:11:01	2017-08-25 20:11:01	35.94
2017-08-25 20:12:01	2017-08-25 20:12:01	35.92
2017-08-25 20:13:01	2017-08-25 20:13:01	35.89
2017-08-25 20:14:01	2017-08-25 20:14:01	35.88
2017-08-25 20:15:01	2017-08-25 20:15:01	35.88
2017-08-25 20:16:01	2017-08-25 20:16:01	35.87
2017-08-25 20:17:01	2017-08-25 20:17:01	35.87
2017-08-25 20:18:01	2017-08-25 20:18:01	35.87
2017-08-25 20:19:01	2017-08-25 20:19:01	35.87
2017-08-25 20:20:01	2017-08-25 20:20:01	35.86
2017-08-25 20:21:01	2017-08-25 20:21:01	35.87
2017-08-25 20:22:01	2017-08-25 20:22:01	35.87
2017-08-25 20:23:01	2017-08-25 20:23:01	35.85
2017-08-25 20:24:01	2017-08-25 20:24:01	35.84
2017-08-25 20:25:01	2017-08-25 20:25:01	35.83
2017-08-25 20:26:01	2017-08-25 20:26:01	35.81
2017-08-25 20:27:01	2017-08-25 20:27:01	35.78
2017-08-25 20:28:01	2017-08-25 20:28:01	35.71
2017-08-25 20:29:01	2017-08-25 20:29:01	35.66
2017-08-25 20:30:01	2017-08-25 20:30:01	35.62
2017-08-25 20:31:01	2017-08-25 20:31:01	35.58
2017-08-25 20:32:01	2017-08-25 20:32:01	35.61
2017-08-25 20:33:01	2017-08-25 20:33:01	35.6
2017-08-25 20:34:01	2017-08-25 20:34:01	35.59
2017-08-25 20:35:01	2017-08-25 20:35:01	35.57
2017-08-25 20:36:01	2017-08-25 20:36:01	35.5
2017-08-25 20:37:01	2017-08-25 20:37:01	35.42
2017-08-25 20:38:01	2017-08-25 20:38:01	35.39
2017-08-25 20:39:01	2017-08-25 20:39:01	35.36
2017-08-25 20:40:01	2017-08-25 20:40:01	35.4
2017-08-25 20:41:01	2017-08-25 20:41:01	35.44
2017-08-25 20:42:01	2017-08-25 20:42:01	35.49
2017-08-25 20:43:01	2017-08-25 20:43:01	35.51
2017-08-25 20:44:01	2017-08-25 20:44:01	35.53
2017-08-25 20:45:01	2017-08-25 20:45:01	35.55
2017-08-25 20:46:01	2017-08-25 20:46:01	35.54
2017-08-25 20:47:01	2017-08-25 20:47:01	35.54
2017-08-25 20:48:01	2017-08-25 20:48:01	35.52
2017-08-25 20:49:01	2017-08-25 20:49:01	35.47
2017-08-25 20:50:01	2017-08-25 20:50:01	35.37
2017-08-25 20:51:01	2017-08-25 20:51:01	35.28
2017-08-25 20:52:01	2017-08-25 20:52:01	35.27
2017-08-25 20:53:01	2017-08-25 20:53:01	35.24
2017-08-25 20:54:01	2017-08-25 20:54:01	35.33
2017-08-25 20:55:01	2017-08-25 20:55:01	35.36
2017-08-25 20:56:01	2017-08-25 20:56:01	35.25
2017-08-25 20:57:01	2017-08-25 20:57:01	35.11
2017-08-25 20:58:01	2017-08-25 20:58:01	35.03
2017-08-25 20:59:01	2017-08-25 20:59:01	34.98
2017-08-25 21:00:01	2017-08-25 21:00:01	35.09
2017-08-25 21:01:01	2017-08-25 21:01:01	34.99
2017-08-25 21:02:01	2017-08-25 21:02:01	35
2017-08-25 21:03:01	2017-08-25 21:03:01	34.87
2017-08-25 21:04:01	2017-08-25 21:04:01	34.97
2017-08-25 21:05:01	2017-08-25 21:05:01	34.78
2017-08-25 21:06:01	2017-08-25 21:06:01	34.96
2017-08-25 21:07:01	2017-08-25 21:07:01	34.96
2017-08-25 21:08:01	2017-08-25 21:08:01	34.66
2017-08-25 21:09:01	2017-08-25 21:09:01	34.95
2017-08-25 21:10:01	2017-08-25 21:10:01	34.97
2017-08-25 21:11:01	2017-08-25 21:11:01	35
2017-08-25 21:12:01	2017-08-25 21:12:01	35.07
2017-08-25 21:13:01	2017-08-25 21:13:01	34.86
2017-08-25 21:14:01	2017-08-25 21:14:01	34.83
2017-08-25 21:15:01	2017-08-25 21:15:01	34.82
2017-08-25 21:16:01	2017-08-25 21:16:01	35.01
2017-08-25 21:17:01	2017-08-25 21:17:01	34.99
2017-08-25 21:18:01	2017-08-25 21:18:01	35.1
2017-08-25 21:19:01	2017-08-25 21:19:01	35.07
2017-08-25 21:20:01	2017-08-25 21:20:01	34.89
2017-08-25 21:21:01	2017-08-25 21:21:01	34.9
2017-08-25 21:22:01	2017-08-25 21:22:01	34.93
2017-08-25 21:23:01	2017-08-25 21:23:01	34.94
2017-08-25 21:24:01	2017-08-25 21:24:01	34.91
2017-08-25 21:25:01	2017-08-25 21:25:01	34.9
2017-08-25 21:26:01	2017-08-25 21:26:01	34.89
2017-08-25 21:27:01	2017-08-25 21:27:01	34.89
2017-08-25 21:28:01	2017-08-25 21:28:01	34.89
2017-08-25 21:29:01	2017-08-25 21:29:01	34.89
2017-08-25 21:30:01	2017-08-25 21:30:01	34.89
2017-08-25 21:31:01	2017-08-25 21:31:01	34.87
2017-08-25 21:32:01	2017-08-25 21:32:01	34.87
2017-08-25 21:33:01	2017-08-25 21:33:01	34.86
2017-08-25 21:34:01	2017-08-25 21:34:01	34.85
2017-08-25 21:35:01	2017-08-25 21:35:01	34.83
2017-08-25 21:36:01	2017-08-25 21:36:01	34.82
2017-08-25 21:37:01	2017-08-25 21:37:01	34.8
2017-08-25 21:38:01	2017-08-25 21:38:01	34.8
2017-08-25 21:39:01	2017-08-25 21:39:01	34.79
2017-08-25 21:40:01	2017-08-25 21:40:01	34.79
2017-08-25 21:41:01	2017-08-25 21:41:01	34.77
2017-08-25 21:42:01	2017-08-25 21:42:01	34.78
2017-08-25 21:43:01	2017-08-25 21:43:01	34.77
2017-08-25 21:44:01	2017-08-25 21:44:01	34.75
2017-08-25 21:45:01	2017-08-25 21:45:01	34.76
2017-08-25 21:46:01	2017-08-25 21:46:01	34.73
2017-08-25 21:47:01	2017-08-25 21:47:01	34.71
2017-08-25 21:48:01	2017-08-25 21:48:01	34.67
2017-08-25 21:49:01	2017-08-25 21:49:01	34.67
2017-08-25 21:50:01	2017-08-25 21:50:01	34.67
2017-08-25 21:51:01	2017-08-25 21:51:01	34.66
2017-08-25 21:52:01	2017-08-25 21:52:01	34.66
2017-08-25 21:53:01	2017-08-25 21:53:01	34.78
2017-08-25 21:54:01	2017-08-25 21:54:01	34.4
2017-08-25 21:55:01	2017-08-25 21:55:01	34.42
2017-08-25 21:56:01	2017-08-25 21:56:01	34.47
2017-08-25 21:57:01	2017-08-25 21:57:01	34.54
2017-08-25 21:58:01	2017-08-25 21:58:01	34.26
2017-08-25 21:59:01	2017-08-25 21:59:01	34.38
2017-08-25 22:00:01	2017-08-25 22:00:01	34.3
2017-08-25 22:01:01	2017-08-25 22:01:01	34.18
2017-08-25 22:02:01	2017-08-25 22:02:01	34.17
2017-08-25 22:03:01	2017-08-25 22:03:01	34.03
2017-08-25 22:04:01	2017-08-25 22:04:01	34.11
2017-08-25 22:05:01	2017-08-25 22:05:01	34.1
2017-08-25 22:06:01	2017-08-25 22:06:01	33.93
2017-08-25 22:07:01	2017-08-25 22:07:01	34.01
2017-08-25 22:08:01	2017-08-25 22:08:01	34.01
2017-08-25 22:09:01	2017-08-25 22:09:01	33.93
2017-08-25 22:10:01	2017-08-25 22:10:01	33.79
2017-08-25 22:11:01	2017-08-25 22:11:01	33.7
2017-08-25 22:12:01	2017-08-25 22:12:01	33.72
2017-08-25 22:13:01	2017-08-25 22:13:01	33.87
2017-08-25 22:14:01	2017-08-25 22:14:01	33.84
2017-08-25 22:15:01	2017-08-25 22:15:01	33.9
2017-08-25 22:16:01	2017-08-25 22:16:01	33.84
2017-08-25 22:17:01	2017-08-25 22:17:01	33.91
2017-08-25 22:18:01	2017-08-25 22:18:01	33.76
2017-08-25 22:19:01	2017-08-25 22:19:01	33.81
2017-08-25 22:20:01	2017-08-25 22:20:01	33.56
2017-08-25 22:21:01	2017-08-25 22:21:01	33.54
2017-08-25 22:22:01	2017-08-25 22:22:01	33.56
2017-08-25 22:23:01	2017-08-25 22:23:01	33.58
2017-08-25 22:24:01	2017-08-25 22:24:01	33.59
2017-08-25 22:25:01	2017-08-25 22:25:01	33.62
2017-08-25 22:26:01	2017-08-25 22:26:01	33.63
2017-08-25 22:27:01	2017-08-25 22:27:01	33.63
2017-08-25 22:28:01	2017-08-25 22:28:01	33.57
2017-08-25 22:29:01	2017-08-25 22:29:01	33.51
2017-08-25 22:30:01	2017-08-25 22:30:01	33.46
2017-08-25 22:31:01	2017-08-25 22:31:01	33.44
2017-08-25 22:32:01	2017-08-25 22:32:01	33.44
2017-08-25 22:33:01	2017-08-25 22:33:01	33.44
2017-08-25 22:34:01	2017-08-25 22:34:01	33.47
2017-08-25 22:35:01	2017-08-25 22:35:01	33.48
2017-08-25 22:36:01	2017-08-25 22:36:01	33.5
2017-08-25 22:37:01	2017-08-25 22:37:01	33.48
2017-08-25 22:38:01	2017-08-25 22:38:01	33.41
2017-08-25 22:39:01	2017-08-25 22:39:01	33.35
2017-08-25 22:40:01	2017-08-25 22:40:01	33.3
2017-08-25 22:41:01	2017-08-25 22:41:01	33.26
2017-08-25 22:42:01	2017-08-25 22:42:01	33.23
2017-08-25 22:43:01	2017-08-25 22:43:01	33.22
2017-08-25 22:44:01	2017-08-25 22:44:01	33.23
2017-08-25 22:45:01	2017-08-25 22:45:01	33.22
2017-08-25 22:46:01	2017-08-25 22:46:01	33.23
2017-08-25 22:47:01	2017-08-25 22:47:01	33.23
2017-08-25 22:48:01	2017-08-25 22:48:01	33.24
2017-08-25 22:49:01	2017-08-25 22:49:01	33.23
2017-08-25 22:50:01	2017-08-25 22:50:01	33.25
2017-08-25 22:51:01	2017-08-25 22:51:01	33.26
2017-08-25 22:52:01	2017-08-25 22:52:01	33.26
2017-08-25 22:53:01	2017-08-25 22:53:01	33.25
2017-08-25 22:54:01	2017-08-25 22:54:01	33.24
2017-08-25 22:55:01	2017-08-25 22:55:01	33.24
2017-08-25 22:56:01	2017-08-25 22:56:01	33.24
2017-08-25 22:57:01	2017-08-25 22:57:01	33.22
2017-08-25 22:58:01	2017-08-25 22:58:01	33.2
2017-08-25 22:59:01	2017-08-25 22:59:01	33.17
2017-08-25 23:00:01	2017-08-25 23:00:01	33.12
2017-08-25 23:01:01	2017-08-25 23:01:01	33.12
2017-08-25 23:02:01	2017-08-25 23:02:01	33.14
2017-08-25 23:03:01	2017-08-25 23:03:01	33.15
2017-08-25 23:04:01	2017-08-25 23:04:01	33.15
2017-08-25 23:05:01	2017-08-25 23:05:01	33.13
2017-08-25 23:06:01	2017-08-25 23:06:01	33.1
2017-08-25 23:07:01	2017-08-25 23:07:01	33.07
2017-08-25 23:08:01	2017-08-25 23:08:01	33.06
2017-08-25 23:09:01	2017-08-25 23:09:01	33.05
2017-08-25 23:10:01	2017-08-25 23:10:01	33.03
2017-08-25 23:11:01	2017-08-25 23:11:01	33.01
2017-08-25 23:12:01	2017-08-25 23:12:01	32.98
2017-08-25 23:13:01	2017-08-25 23:13:01	32.96
2017-08-25 23:14:01	2017-08-25 23:14:01	32.92
2017-08-25 23:15:01	2017-08-25 23:15:01	32.92
2017-08-25 23:16:01	2017-08-25 23:16:01	32.93
2017-08-25 23:17:01	2017-08-25 23:17:01	32.91
2017-08-25 23:18:01	2017-08-25 23:18:01	32.89
2017-08-25 23:19:01	2017-08-25 23:19:01	32.88
2017-08-25 23:20:01	2017-08-25 23:20:01	32.89
2017-08-25 23:21:01	2017-08-25 23:21:01	32.88
2017-08-25 23:22:01	2017-08-25 23:22:01	32.87
2017-08-25 23:23:01	2017-08-25 23:23:01	32.85
2017-08-25 23:24:01	2017-08-25 23:24:01	32.83
2017-08-25 23:25:01	2017-08-25 23:25:01	32.83
2017-08-25 23:26:01	2017-08-25 23:26:01	32.81
2017-08-25 23:27:01	2017-08-25 23:27:01	32.79
2017-08-25 23:28:01	2017-08-25 23:28:01	32.79
2017-08-25 23:29:01	2017-08-25 23:29:01	32.77
2017-08-25 23:30:01	2017-08-25 23:30:01	32.75
2017-08-25 23:31:01	2017-08-25 23:31:01	32.7
2017-08-25 23:32:01	2017-08-25 23:32:01	32.67
2017-08-25 23:33:01	2017-08-25 23:33:01	32.67
2017-08-25 23:34:01	2017-08-25 23:34:01	32.68
2017-08-25 23:35:01	2017-08-25 23:35:01	32.67
2017-08-25 23:36:01	2017-08-25 23:36:01	32.65
2017-08-25 23:37:01	2017-08-25 23:37:01	32.64
2017-08-25 23:38:01	2017-08-25 23:38:01	32.62
2017-08-25 23:39:01	2017-08-25 23:39:01	32.61
2017-08-25 23:40:01	2017-08-25 23:40:01	32.6
2017-08-25 23:41:01	2017-08-25 23:41:01	32.58
2017-08-25 23:42:01	2017-08-25 23:42:01	32.55
2017-08-25 23:43:01	2017-08-25 23:43:01	32.52
2017-08-25 23:44:01	2017-08-25 23:44:01	32.5
2017-08-25 23:45:01	2017-08-25 23:45:01	32.47
2017-08-25 23:46:01	2017-08-25 23:46:01	32.38
2017-08-25 23:47:01	2017-08-25 23:47:01	32.34
2017-08-25 23:48:01	2017-08-25 23:48:01	32.3
2017-08-25 23:49:01	2017-08-25 23:49:01	32.34
2017-08-25 23:50:01	2017-08-25 23:50:01	32.36
2017-08-25 23:51:01	2017-08-25 23:51:01	32.37
2017-08-25 23:52:01	2017-08-25 23:52:01	32.37
2017-08-25 23:53:01	2017-08-25 23:53:01	32.33
2017-08-25 23:54:01	2017-08-25 23:54:01	32.33
2017-08-25 23:55:01	2017-08-25 23:55:01	32.32
2017-08-25 23:56:01	2017-08-25 23:56:01	32.3
2017-08-25 23:57:01	2017-08-25 23:57:01	32.26
2017-08-25 23:58:01	2017-08-25 23:58:01	32.23
2017-08-25 23:59:01	2017-08-25 23:59:01	32.21
2017-08-26 00:00:01	2017-08-26 00:00:01	32.19
2017-08-26 00:01:01	2017-08-26 00:01:01	32.17
2017-08-26 00:02:01	2017-08-26 00:02:01	32.18
2017-08-26 00:03:01	2017-08-26 00:03:01	32.18
2017-08-26 00:04:01	2017-08-26 00:04:01	32.12
2017-08-26 00:05:01	2017-08-26 00:05:01	32.12
2017-08-26 00:06:01	2017-08-26 00:06:01	32.1
2017-08-26 00:07:01	2017-08-26 00:07:01	32.06
2017-08-26 00:08:01	2017-08-26 00:08:01	32
2017-08-26 00:09:01	2017-08-26 00:09:01	32
2017-08-26 00:10:01	2017-08-26 00:10:01	32.01
2017-08-26 00:11:01	2017-08-26 00:11:01	31.97
2017-08-26 00:12:01	2017-08-26 00:12:01	31.96
2017-08-26 00:13:01	2017-08-26 00:13:01	31.91
2017-08-26 00:14:01	2017-08-26 00:14:01	31.9
2017-08-26 00:15:01	2017-08-26 00:15:01	31.88
2017-08-26 00:16:01	2017-08-26 00:16:01	31.86
2017-08-26 00:17:01	2017-08-26 00:17:01	31.83
2017-08-26 00:18:01	2017-08-26 00:18:01	31.81
2017-08-26 00:19:01	2017-08-26 00:19:01	31.81
2017-08-26 00:20:01	2017-08-26 00:20:01	31.83
2017-08-26 00:21:01	2017-08-26 00:21:01	31.83
2017-08-26 00:22:01	2017-08-26 00:22:01	31.77
2017-08-26 00:23:01	2017-08-26 00:23:01	31.77
2017-08-26 00:24:01	2017-08-26 00:24:01	31.73
2017-08-26 00:25:01	2017-08-26 00:25:01	31.73
2017-08-26 00:26:01	2017-08-26 00:26:01	31.73
2017-08-26 00:27:01	2017-08-26 00:27:01	31.75
2017-08-26 00:28:01	2017-08-26 00:28:01	31.75
2017-08-26 00:29:01	2017-08-26 00:29:01	31.74
2017-08-26 00:30:01	2017-08-26 00:30:01	31.73
2017-08-26 00:31:01	2017-08-26 00:31:01	31.69
2017-08-26 00:32:01	2017-08-26 00:32:01	31.68
2017-08-26 00:33:01	2017-08-26 00:33:01	31.68
2017-08-26 00:34:01	2017-08-26 00:34:01	31.68
2017-08-26 00:35:01	2017-08-26 00:35:01	31.66
2017-08-26 00:36:01	2017-08-26 00:36:01	31.66
2017-08-26 00:37:01	2017-08-26 00:37:01	31.66
2017-08-26 00:38:01	2017-08-26 00:38:01	31.65
2017-08-26 00:39:01	2017-08-26 00:39:01	31.63
2017-08-26 00:40:01	2017-08-26 00:40:01	31.61
2017-08-26 00:41:01	2017-08-26 00:41:01	31.59
2017-08-26 00:42:01	2017-08-26 00:42:01	31.57
2017-08-26 00:43:01	2017-08-26 00:43:01	31.52
2017-08-26 00:44:01	2017-08-26 00:44:01	31.4
2017-08-26 00:45:01	2017-08-26 00:45:01	31.3
2017-08-26 00:46:01	2017-08-26 00:46:01	31.34
2017-08-26 00:47:01	2017-08-26 00:47:01	31.39
2017-08-26 00:48:01	2017-08-26 00:48:01	31.42
2017-08-26 00:49:01	2017-08-26 00:49:01	31.43
2017-08-26 00:50:01	2017-08-26 00:50:01	31.43
2017-08-26 00:51:01	2017-08-26 00:51:01	31.42
2017-08-26 00:52:01	2017-08-26 00:52:01	31.41
2017-08-26 00:53:01	2017-08-26 00:53:01	31.39
2017-08-26 00:54:01	2017-08-26 00:54:01	31.37
2017-08-26 00:55:01	2017-08-26 00:55:01	31.35
2017-08-26 00:56:01	2017-08-26 00:56:01	31.31
2017-08-26 00:57:01	2017-08-26 00:57:01	31.31
2017-08-26 00:58:01	2017-08-26 00:58:01	31.31
2017-08-26 00:59:01	2017-08-26 00:59:01	31.3
2017-08-26 01:00:01	2017-08-26 01:00:01	31.28
2017-08-26 01:01:01	2017-08-26 01:01:01	31.24
2017-08-26 01:02:01	2017-08-26 01:02:01	31.18
2017-08-26 01:03:01	2017-08-26 01:03:01	31.11
2017-08-26 01:04:01	2017-08-26 01:04:01	31.05
2017-08-26 01:05:01	2017-08-26 01:05:01	30.98
2017-08-26 01:06:01	2017-08-26 01:06:01	30.95
2017-08-26 01:07:01	2017-08-26 01:07:01	30.93
2017-08-26 01:08:01	2017-08-26 01:08:01	30.91
2017-08-26 01:09:01	2017-08-26 01:09:01	30.89
2017-08-26 01:10:01	2017-08-26 01:10:01	30.87
2017-08-26 01:11:01	2017-08-26 01:11:01	30.86
2017-08-26 01:12:01	2017-08-26 01:12:01	30.85
2017-08-26 01:13:01	2017-08-26 01:13:01	30.86
2017-08-26 01:14:01	2017-08-26 01:14:01	30.87
2017-08-26 01:15:01	2017-08-26 01:15:01	30.88
2017-08-26 01:16:01	2017-08-26 01:16:01	30.88
2017-08-26 01:17:01	2017-08-26 01:17:01	30.88
2017-08-26 01:18:01	2017-08-26 01:18:01	30.88
2017-08-26 01:19:01	2017-08-26 01:19:01	30.88
2017-08-26 01:20:01	2017-08-26 01:20:01	30.88
2017-08-26 01:21:01	2017-08-26 01:21:01	30.87
2017-08-26 01:22:01	2017-08-26 01:22:01	30.82
2017-08-26 01:23:01	2017-08-26 01:23:01	30.73
2017-08-26 01:24:01	2017-08-26 01:24:01	30.73
2017-08-26 01:25:01	2017-08-26 01:25:01	30.68
2017-08-26 01:26:01	2017-08-26 01:26:01	30.65
2017-08-26 01:27:01	2017-08-26 01:27:01	30.64
2017-08-26 01:28:01	2017-08-26 01:28:01	30.67
2017-08-26 01:29:01	2017-08-26 01:29:01	30.61
2017-08-26 01:30:01	2017-08-26 01:30:01	30.54
2017-08-26 01:31:01	2017-08-26 01:31:01	30.53
2017-08-26 01:32:01	2017-08-26 01:32:01	30.56
2017-08-26 01:33:01	2017-08-26 01:33:01	30.57
2017-08-26 01:34:01	2017-08-26 01:34:01	30.59
2017-08-26 01:35:01	2017-08-26 01:35:01	30.53
2017-08-26 01:36:01	2017-08-26 01:36:01	30.51
2017-08-26 01:37:01	2017-08-26 01:37:01	30.54
2017-08-26 01:38:01	2017-08-26 01:38:01	30.57
2017-08-26 01:39:01	2017-08-26 01:39:01	30.56
2017-08-26 01:40:01	2017-08-26 01:40:01	30.57
2017-08-26 01:41:01	2017-08-26 01:41:01	30.55
2017-08-26 01:42:01	2017-08-26 01:42:01	30.49
2017-08-26 01:43:01	2017-08-26 01:43:01	30.48
2017-08-26 01:44:01	2017-08-26 01:44:01	30.5
2017-08-26 01:45:01	2017-08-26 01:45:01	30.51
2017-08-26 01:46:01	2017-08-26 01:46:01	30.52
2017-08-26 01:47:01	2017-08-26 01:47:01	30.51
2017-08-26 01:48:01	2017-08-26 01:48:01	30.48
2017-08-26 01:49:01	2017-08-26 01:49:01	30.45
2017-08-26 01:50:01	2017-08-26 01:50:01	30.45
2017-08-26 01:51:01	2017-08-26 01:51:01	30.45
2017-08-26 01:52:01	2017-08-26 01:52:01	30.45
2017-08-26 01:53:01	2017-08-26 01:53:01	30.43
2017-08-26 01:54:01	2017-08-26 01:54:01	30.42
2017-08-26 01:55:01	2017-08-26 01:55:01	30.42
2017-08-26 01:56:01	2017-08-26 01:56:01	30.42
2017-08-26 01:57:01	2017-08-26 01:57:01	30.41
2017-08-26 01:58:01	2017-08-26 01:58:01	30.39
2017-08-26 01:59:01	2017-08-26 01:59:01	30.33
2017-08-26 02:00:01	2017-08-26 02:00:01	30.32
2017-08-26 02:01:01	2017-08-26 02:01:01	30.33
2017-08-26 02:02:01	2017-08-26 02:02:01	30.32
2017-08-26 02:03:01	2017-08-26 02:03:01	30.25
2017-08-26 02:04:01	2017-08-26 02:04:01	30.21
2017-08-26 02:05:01	2017-08-26 02:05:01	30.24
2017-08-26 02:06:01	2017-08-26 02:06:01	30.22
2017-08-26 02:07:01	2017-08-26 02:07:01	30.18
2017-08-26 02:08:01	2017-08-26 02:08:01	30.17
2017-08-26 02:09:01	2017-08-26 02:09:01	30.18
2017-08-26 02:10:01	2017-08-26 02:10:01	30.19
2017-08-26 02:11:01	2017-08-26 02:11:01	30.17
2017-08-26 02:12:01	2017-08-26 02:12:01	30.1
2017-08-26 02:13:01	2017-08-26 02:13:01	30.05
2017-08-26 02:14:01	2017-08-26 02:14:01	30.02
2017-08-26 02:15:01	2017-08-26 02:15:01	29.98
2017-08-26 02:16:01	2017-08-26 02:16:01	29.95
2017-08-26 02:17:01	2017-08-26 02:17:01	29.91
2017-08-26 02:18:01	2017-08-26 02:18:01	29.92
2017-08-26 02:19:01	2017-08-26 02:19:01	29.95
2017-08-26 02:20:01	2017-08-26 02:20:01	29.97
2017-08-26 02:21:01	2017-08-26 02:21:01	29.99
2017-08-26 02:22:01	2017-08-26 02:22:01	30
2017-08-26 02:23:01	2017-08-26 02:23:01	29.99
2017-08-26 02:24:01	2017-08-26 02:24:01	30
2017-08-26 02:25:01	2017-08-26 02:25:01	30.01
2017-08-26 02:26:01	2017-08-26 02:26:01	30.01
2017-08-26 02:27:01	2017-08-26 02:27:01	30.01
2017-08-26 02:28:01	2017-08-26 02:28:01	30
2017-08-26 02:29:01	2017-08-26 02:29:01	29.99
2017-08-26 02:30:01	2017-08-26 02:30:01	29.99
2017-08-26 02:31:01	2017-08-26 02:31:01	29.99
2017-08-26 02:32:01	2017-08-26 02:32:01	29.97
2017-08-26 02:33:01	2017-08-26 02:33:01	29.96
2017-08-26 02:34:01	2017-08-26 02:34:01	29.94
2017-08-26 02:35:01	2017-08-26 02:35:01	29.93
2017-08-26 02:36:01	2017-08-26 02:36:01	29.93
2017-08-26 02:37:01	2017-08-26 02:37:01	29.92
2017-08-26 02:38:01	2017-08-26 02:38:01	29.89
2017-08-26 02:39:01	2017-08-26 02:39:01	29.83
2017-08-26 02:40:01	2017-08-26 02:40:01	29.78
2017-08-26 02:41:01	2017-08-26 02:41:01	29.75
2017-08-26 02:42:01	2017-08-26 02:42:01	29.76
2017-08-26 02:43:01	2017-08-26 02:43:01	29.76
2017-08-26 02:44:01	2017-08-26 02:44:01	29.77
2017-08-26 02:45:01	2017-08-26 02:45:01	29.78
2017-08-26 02:46:01	2017-08-26 02:46:01	29.78
2017-08-26 02:47:01	2017-08-26 02:47:01	29.77
2017-08-26 02:48:01	2017-08-26 02:48:01	29.76
2017-08-26 02:49:01	2017-08-26 02:49:01	29.76
2017-08-26 02:50:01	2017-08-26 02:50:01	29.75
2017-08-26 02:51:01	2017-08-26 02:51:01	29.74
2017-08-26 02:52:01	2017-08-26 02:52:01	29.72
2017-08-26 02:53:01	2017-08-26 02:53:01	29.65
2017-08-26 02:54:01	2017-08-26 02:54:01	29.52
2017-08-26 02:55:01	2017-08-26 02:55:01	29.42
2017-08-26 02:56:01	2017-08-26 02:56:01	29.42
2017-08-26 02:57:01	2017-08-26 02:57:01	29.47
2017-08-26 02:58:01	2017-08-26 02:58:01	29.5
2017-08-26 02:59:01	2017-08-26 02:59:01	29.51
2017-08-26 03:00:01	2017-08-26 03:00:01	29.51
2017-08-26 03:01:01	2017-08-26 03:01:01	29.53
2017-08-26 03:02:01	2017-08-26 03:02:01	29.53
2017-08-26 03:03:01	2017-08-26 03:03:01	29.51
2017-08-26 03:04:01	2017-08-26 03:04:01	29.51
2017-08-26 03:05:01	2017-08-26 03:05:01	29.51
2017-08-26 03:06:01	2017-08-26 03:06:01	29.51
2017-08-26 03:07:01	2017-08-26 03:07:01	29.51
2017-08-26 03:08:01	2017-08-26 03:08:01	29.51
2017-08-26 03:09:01	2017-08-26 03:09:01	29.51
2017-08-26 03:10:01	2017-08-26 03:10:01	29.52
2017-08-26 03:11:01	2017-08-26 03:11:01	29.51
2017-08-26 03:12:01	2017-08-26 03:12:01	29.51
2017-08-26 03:13:01	2017-08-26 03:13:01	29.49
2017-08-26 03:14:01	2017-08-26 03:14:01	29.45
2017-08-26 03:15:01	2017-08-26 03:15:01	29.34
2017-08-26 03:16:01	2017-08-26 03:16:01	29.33
2017-08-26 03:17:01	2017-08-26 03:17:01	29.33
2017-08-26 03:18:01	2017-08-26 03:18:01	29.25
2017-08-26 03:19:01	2017-08-26 03:19:01	29.25
2017-08-26 03:20:01	2017-08-26 03:20:01	29.28
2017-08-26 03:21:01	2017-08-26 03:21:01	29.25
2017-08-26 03:22:01	2017-08-26 03:22:01	29.27
2017-08-26 03:23:01	2017-08-26 03:23:01	29.26
2017-08-26 03:24:01	2017-08-26 03:24:01	29.18
2017-08-26 03:25:01	2017-08-26 03:25:01	29.11
2017-08-26 03:26:01	2017-08-26 03:26:01	29.12
2017-08-26 03:27:01	2017-08-26 03:27:01	29.15
2017-08-26 03:28:01	2017-08-26 03:28:01	29.19
2017-08-26 03:29:01	2017-08-26 03:29:01	29.22
2017-08-26 03:30:01	2017-08-26 03:30:01	29.24
2017-08-26 03:31:01	2017-08-26 03:31:01	29.22
2017-08-26 03:32:01	2017-08-26 03:32:01	29.21
2017-08-26 03:33:01	2017-08-26 03:33:01	29.21
2017-08-26 03:34:01	2017-08-26 03:34:01	29.18
2017-08-26 03:35:01	2017-08-26 03:35:01	29.15
2017-08-26 03:36:01	2017-08-26 03:36:01	29.12
2017-08-26 03:37:01	2017-08-26 03:37:01	29.08
2017-08-26 03:38:01	2017-08-26 03:38:01	29.07
2017-08-26 03:39:01	2017-08-26 03:39:01	29.06
2017-08-26 03:40:01	2017-08-26 03:40:01	29.06
2017-08-26 03:41:01	2017-08-26 03:41:01	29.08
2017-08-26 03:42:01	2017-08-26 03:42:01	29.1
2017-08-26 03:43:01	2017-08-26 03:43:01	29.1
2017-08-26 03:44:01	2017-08-26 03:44:01	29.1
2017-08-26 03:45:01	2017-08-26 03:45:01	29.11
2017-08-26 03:46:01	2017-08-26 03:46:01	29.09
2017-08-26 03:47:01	2017-08-26 03:47:01	29.07
2017-08-26 03:48:01	2017-08-26 03:48:01	29.06
2017-08-26 03:49:01	2017-08-26 03:49:01	29.05
2017-08-26 03:50:01	2017-08-26 03:50:01	29.05
2017-08-26 03:51:01	2017-08-26 03:51:01	29.06
2017-08-26 03:52:01	2017-08-26 03:52:01	29.05
2017-08-26 03:53:01	2017-08-26 03:53:01	29.04
2017-08-26 03:54:01	2017-08-26 03:54:01	29.04
2017-08-26 03:55:01	2017-08-26 03:55:01	29.04
2017-08-26 03:56:01	2017-08-26 03:56:01	29.02
2017-08-26 03:57:01	2017-08-26 03:57:01	29
2017-08-26 03:58:01	2017-08-26 03:58:01	28.98
2017-08-26 03:59:01	2017-08-26 03:59:01	28.97
2017-08-26 04:00:01	2017-08-26 04:00:01	28.97
2017-08-26 04:01:01	2017-08-26 04:01:01	28.95
2017-08-26 04:02:01	2017-08-26 04:02:01	28.93
2017-08-26 04:03:01	2017-08-26 04:03:01	28.88
2017-08-26 04:04:01	2017-08-26 04:04:01	28.83
2017-08-26 04:05:01	2017-08-26 04:05:01	28.82
2017-08-26 04:06:01	2017-08-26 04:06:01	28.72
2017-08-26 04:07:01	2017-08-26 04:07:01	28.69
2017-08-26 04:08:01	2017-08-26 04:08:01	28.69
2017-08-26 04:09:01	2017-08-26 04:09:01	28.7
2017-08-26 04:10:01	2017-08-26 04:10:01	28.73
2017-08-26 04:11:01	2017-08-26 04:11:01	28.74
2017-08-26 04:12:01	2017-08-26 04:12:01	28.77
2017-08-26 04:13:01	2017-08-26 04:13:01	28.77
2017-08-26 04:14:01	2017-08-26 04:14:01	28.79
2017-08-26 04:15:01	2017-08-26 04:15:01	28.78
2017-08-26 04:16:01	2017-08-26 04:16:01	28.7
2017-08-26 04:17:01	2017-08-26 04:17:01	28.65
2017-08-26 04:18:01	2017-08-26 04:18:01	28.6
2017-08-26 04:19:01	2017-08-26 04:19:01	28.57
2017-08-26 04:20:01	2017-08-26 04:20:01	28.59
2017-08-26 04:21:01	2017-08-26 04:21:01	28.63
2017-08-26 04:22:01	2017-08-26 04:22:01	28.64
2017-08-26 04:23:01	2017-08-26 04:23:01	28.64
2017-08-26 04:24:01	2017-08-26 04:24:01	28.65
2017-08-26 04:25:01	2017-08-26 04:25:01	28.65
2017-08-26 04:26:01	2017-08-26 04:26:01	28.65
2017-08-26 04:27:01	2017-08-26 04:27:01	28.65
2017-08-26 04:28:01	2017-08-26 04:28:01	28.64
2017-08-26 04:29:01	2017-08-26 04:29:01	28.64
2017-08-26 04:30:01	2017-08-26 04:30:01	28.63
2017-08-26 04:31:01	2017-08-26 04:31:01	28.63
2017-08-26 04:32:01	2017-08-26 04:32:01	28.62
2017-08-26 04:33:01	2017-08-26 04:33:01	28.62
2017-08-26 04:34:01	2017-08-26 04:34:01	28.62
2017-08-26 04:35:01	2017-08-26 04:35:01	28.6
2017-08-26 04:36:01	2017-08-26 04:36:01	28.58
2017-08-26 04:37:01	2017-08-26 04:37:01	28.52
2017-08-26 04:38:01	2017-08-26 04:38:01	28.46
2017-08-26 04:39:01	2017-08-26 04:39:01	28.43
2017-08-26 04:40:01	2017-08-26 04:40:01	28.41
2017-08-26 04:41:01	2017-08-26 04:41:01	28.44
2017-08-26 04:42:01	2017-08-26 04:42:01	28.47
2017-08-26 04:43:01	2017-08-26 04:43:01	28.47
2017-08-26 04:44:01	2017-08-26 04:44:01	28.48
2017-08-26 04:45:01	2017-08-26 04:45:01	28.48
2017-08-26 04:46:01	2017-08-26 04:46:01	28.49
2017-08-26 04:47:01	2017-08-26 04:47:01	28.47
2017-08-26 04:48:01	2017-08-26 04:48:01	28.43
2017-08-26 04:49:01	2017-08-26 04:49:01	28.38
2017-08-26 04:50:01	2017-08-26 04:50:01	28.33
2017-08-26 04:51:01	2017-08-26 04:51:01	28.3
2017-08-26 04:52:01	2017-08-26 04:52:01	28.26
2017-08-26 04:53:01	2017-08-26 04:53:01	28.23
2017-08-26 04:54:01	2017-08-26 04:54:01	28.22
2017-08-26 04:55:01	2017-08-26 04:55:01	28.2
2017-08-26 04:56:01	2017-08-26 04:56:01	28.19
2017-08-26 04:57:01	2017-08-26 04:57:01	28.17
2017-08-26 04:58:01	2017-08-26 04:58:01	28.16
2017-08-26 04:59:01	2017-08-26 04:59:01	28.16
2017-08-26 05:00:01	2017-08-26 05:00:01	28.14
2017-08-26 05:01:01	2017-08-26 05:01:01	28.13
2017-08-26 05:02:01	2017-08-26 05:02:01	28.12
2017-08-26 05:03:01	2017-08-26 05:03:01	28.11
2017-08-26 05:04:01	2017-08-26 05:04:01	28.11
2017-08-26 05:05:01	2017-08-26 05:05:01	28.1
2017-08-26 05:06:01	2017-08-26 05:06:01	28.1
2017-08-26 05:07:01	2017-08-26 05:07:01	28.11
2017-08-26 05:08:01	2017-08-26 05:08:01	28.1
2017-08-26 05:09:01	2017-08-26 05:09:01	28.09
2017-08-26 05:10:01	2017-08-26 05:10:01	28.08
2017-08-26 05:11:01	2017-08-26 05:11:01	28.08
2017-08-26 05:12:01	2017-08-26 05:12:01	28.09
2017-08-26 05:13:01	2017-08-26 05:13:01	28.06
2017-08-26 05:14:01	2017-08-26 05:14:01	28.05
2017-08-26 05:15:01	2017-08-26 05:15:01	28.05
2017-08-26 05:16:01	2017-08-26 05:16:01	28.04
2017-08-26 05:17:01	2017-08-26 05:17:01	28.03
2017-08-26 05:18:01	2017-08-26 05:18:01	28.03
2017-08-26 05:19:01	2017-08-26 05:19:01	28.01
2017-08-26 05:20:01	2017-08-26 05:20:01	27.96
2017-08-26 05:21:01	2017-08-26 05:21:01	27.9
2017-08-26 05:22:01	2017-08-26 05:22:01	27.82
2017-08-26 05:23:01	2017-08-26 05:23:01	27.78
2017-08-26 05:24:01	2017-08-26 05:24:01	27.74
2017-08-26 05:25:01	2017-08-26 05:25:01	27.73
2017-08-26 05:26:01	2017-08-26 05:26:01	27.72
2017-08-26 05:27:01	2017-08-26 05:27:01	27.74
2017-08-26 05:28:01	2017-08-26 05:28:01	27.78
2017-08-26 05:29:01	2017-08-26 05:29:01	27.75
2017-08-26 05:30:01	2017-08-26 05:30:01	27.71
2017-08-26 05:31:01	2017-08-26 05:31:01	27.67
2017-08-26 05:32:01	2017-08-26 05:32:01	27.66
2017-08-26 05:33:01	2017-08-26 05:33:01	27.66
2017-08-26 05:34:01	2017-08-26 05:34:01	27.68
2017-08-26 05:35:01	2017-08-26 05:35:01	27.72
2017-08-26 05:36:01	2017-08-26 05:36:01	27.74
2017-08-26 05:37:01	2017-08-26 05:37:01	27.75
2017-08-26 05:38:01	2017-08-26 05:38:01	27.74
2017-08-26 05:39:01	2017-08-26 05:39:01	27.74
2017-08-26 05:40:01	2017-08-26 05:40:01	27.73
2017-08-26 05:41:01	2017-08-26 05:41:01	27.73
2017-08-26 05:42:01	2017-08-26 05:42:01	27.69
2017-08-26 05:43:01	2017-08-26 05:43:01	27.62
2017-08-26 05:44:01	2017-08-26 05:44:01	27.62
2017-08-26 05:45:01	2017-08-26 05:45:01	27.59
2017-08-26 05:46:01	2017-08-26 05:46:01	27.58
2017-08-26 05:47:01	2017-08-26 05:47:01	27.6
2017-08-26 05:48:01	2017-08-26 05:48:01	27.62
2017-08-26 05:49:01	2017-08-26 05:49:01	27.63
2017-08-26 05:50:01	2017-08-26 05:50:01	27.63
2017-08-26 05:51:01	2017-08-26 05:51:01	27.63
2017-08-26 05:52:01	2017-08-26 05:52:01	27.58
2017-08-26 05:53:01	2017-08-26 05:53:01	27.55
2017-08-26 05:54:01	2017-08-26 05:54:01	27.57
2017-08-26 05:55:01	2017-08-26 05:55:01	27.57
2017-08-26 05:56:01	2017-08-26 05:56:01	27.58
2017-08-26 05:57:01	2017-08-26 05:57:01	27.58
2017-08-26 05:58:01	2017-08-26 05:58:01	27.58
2017-08-26 05:59:01	2017-08-26 05:59:01	27.57
2017-08-26 06:00:01	2017-08-26 06:00:01	27.57
2017-08-26 06:01:01	2017-08-26 06:01:01	27.57
2017-08-26 06:02:01	2017-08-26 06:02:01	27.56
2017-08-26 06:03:01	2017-08-26 06:03:01	27.54
2017-08-26 06:04:01	2017-08-26 06:04:01	27.49
2017-08-26 06:05:01	2017-08-26 06:05:01	27.43
2017-08-26 06:06:01	2017-08-26 06:06:01	27.41
2017-08-26 06:07:01	2017-08-26 06:07:01	27.43
2017-08-26 06:08:01	2017-08-26 06:08:01	27.42
2017-08-26 06:09:01	2017-08-26 06:09:01	27.37
2017-08-26 06:10:01	2017-08-26 06:10:01	27.35
2017-08-26 06:11:01	2017-08-26 06:11:01	27.37
2017-08-26 06:12:01	2017-08-26 06:12:01	27.39
2017-08-26 06:13:01	2017-08-26 06:13:01	27.4
2017-08-26 06:14:01	2017-08-26 06:14:01	27.39
2017-08-26 06:15:01	2017-08-26 06:15:01	27.4
2017-08-26 06:16:01	2017-08-26 06:16:01	27.4
2017-08-26 06:17:01	2017-08-26 06:17:01	27.39
2017-08-26 06:18:01	2017-08-26 06:18:01	27.39
2017-08-26 06:19:01	2017-08-26 06:19:01	27.39
2017-08-26 06:20:01	2017-08-26 06:20:01	27.4
2017-08-26 06:21:01	2017-08-26 06:21:01	27.37
2017-08-26 06:22:01	2017-08-26 06:22:01	27.31
2017-08-26 06:23:01	2017-08-26 06:23:01	27.27
2017-08-26 06:24:01	2017-08-26 06:24:01	27.22
2017-08-26 06:25:01	2017-08-26 06:25:01	27.18
2017-08-26 06:26:01	2017-08-26 06:26:01	27.15
2017-08-26 06:27:01	2017-08-26 06:27:01	27.12
2017-08-26 06:28:01	2017-08-26 06:28:01	27.09
2017-08-26 06:29:01	2017-08-26 06:29:01	27.08
2017-08-26 06:30:01	2017-08-26 06:30:01	27.1
2017-08-26 06:31:01	2017-08-26 06:31:01	27.1
2017-08-26 06:32:01	2017-08-26 06:32:01	27.03
2017-08-26 06:33:01	2017-08-26 06:33:01	26.89
2017-08-26 06:34:01	2017-08-26 06:34:01	26.88
2017-08-26 06:35:01	2017-08-26 06:35:01	26.85
2017-08-26 06:36:01	2017-08-26 06:36:01	26.87
2017-08-26 06:37:01	2017-08-26 06:37:01	26.87
2017-08-26 06:38:01	2017-08-26 06:38:01	26.87
2017-08-26 06:39:01	2017-08-26 06:39:01	26.86
2017-08-26 06:40:01	2017-08-26 06:40:01	26.72
2017-08-26 06:41:01	2017-08-26 06:41:01	26.63
2017-08-26 06:42:01	2017-08-26 06:42:01	26.45
2017-08-26 06:43:01	2017-08-26 06:43:01	26.42
2017-08-26 06:44:01	2017-08-26 06:44:01	26.43
2017-08-26 06:45:01	2017-08-26 06:45:01	26.5
2017-08-26 06:46:01	2017-08-26 06:46:01	26.59
2017-08-26 06:47:01	2017-08-26 06:47:01	26.66
2017-08-26 06:48:01	2017-08-26 06:48:01	26.68
2017-08-26 06:49:01	2017-08-26 06:49:01	26.72
2017-08-26 06:50:01	2017-08-26 06:50:01	26.74
2017-08-26 06:51:01	2017-08-26 06:51:01	26.74
2017-08-26 06:52:01	2017-08-26 06:52:01	26.74
2017-08-26 06:53:01	2017-08-26 06:53:01	26.74
2017-08-26 06:54:01	2017-08-26 06:54:01	26.74
2017-08-26 06:55:01	2017-08-26 06:55:01	26.73
2017-08-26 06:56:01	2017-08-26 06:56:01	26.73
2017-08-26 06:57:01	2017-08-26 06:57:01	26.7
2017-08-26 06:58:01	2017-08-26 06:58:01	26.58
2017-08-26 06:59:01	2017-08-26 06:59:01	26.75
2017-08-26 07:00:01	2017-08-26 07:00:01	26.76
2017-08-26 07:01:01	2017-08-26 07:01:01	26.62
2017-08-26 07:02:01	2017-08-26 07:02:01	26.57
2017-08-26 07:03:01	2017-08-26 07:03:01	26.32
2017-08-26 07:04:01	2017-08-26 07:04:01	26.46
2017-08-26 07:05:01	2017-08-26 07:05:01	26.36
2017-08-26 07:06:01	2017-08-26 07:06:01	26.5
2017-08-26 07:07:01	2017-08-26 07:07:01	26.47
2017-08-26 07:08:01	2017-08-26 07:08:01	26.57
2017-08-26 07:09:01	2017-08-26 07:09:01	26.53
2017-08-26 07:10:01	2017-08-26 07:10:01	26.57
2017-08-26 07:11:01	2017-08-26 07:11:01	26.58
2017-08-26 07:12:01	2017-08-26 07:12:01	26.62
2017-08-26 07:13:01	2017-08-26 07:13:01	26.59
2017-08-26 07:14:01	2017-08-26 07:14:01	26.6
2017-08-26 07:15:01	2017-08-26 07:15:01	26.52
2017-08-26 07:16:01	2017-08-26 07:16:01	26.62
2017-08-26 07:17:01	2017-08-26 07:17:01	26.59
2017-08-26 07:18:01	2017-08-26 07:18:01	26.6
2017-08-26 07:19:01	2017-08-26 07:19:01	26.46

## Sheet: Opel Astra
Date	Time	Temperature (°C)	Ambient Temp	DT	Normalized DT	Bins	Bins
2017-08-26 07:20:01	2017-08-26 07:20:01	26.46	24	2.46	-0.04	0	25
2017-08-26 07:21:01	2017-08-26 07:21:01	26.48	24	2.48	-0.02	1	26		Bin	Frequency DT	Cumulative DT	Percent Cum DT	Frequency DT	Cumulative DT	Percent Cum DT
2017-08-26 07:22:01	2017-08-26 07:22:01	26.56	24	2.56	0.06	2	27		0	0	0	0	2	2	0.00408998
2017-08-26 07:23:01	2017-08-26 07:23:01	26.56	24	2.56	0.06	3	28		1	6	6	0.0122699	39	41	0.0838446
2017-08-26 07:24:01	2017-08-26 07:24:01	26.69	23.9167	2.77333	0.273333	4	29		2	16	22	0.0449898	74	115	0.235174
2017-08-26 07:25:01	2017-08-26 07:25:01	26.76	23.6333	3.12667	0.626667	5	30		3	39	61	0.124744	131	246	0.503067
2017-08-26 07:26:01	2017-08-26 07:26:01	26.83	23.6	3.23	0.73	6	31		4	79	140	0.286299	100	346	0.707566
2017-08-26 07:27:01	2017-08-26 07:27:01	26.9	24	2.9	0.4	7	32		5	153	293	0.599182	61	407	0.832311
2017-08-26 07:28:01	2017-08-26 07:28:01	26.93	23.6	3.33	0.83	8	33		6	108	401	0.820041	42	449	0.9182
2017-08-26 07:29:01	2017-08-26 07:29:01	26.99	23.65	3.34	0.84	9	34		7	40	441	0.90184	17	466	0.952965
2017-08-26 07:30:01	2017-08-26 07:30:01	27.02	23.8	3.22	0.72	10	35		8	8	449	0.9182	19	485	0.99182
2017-08-26 07:31:01	2017-08-26 07:31:01	27.11	24	3.11	0.61		36		9	6	455	0.93047	4	489	1
2017-08-26 07:32:01	2017-08-26 07:32:01	27.15	24	3.15	0.65		37		10	34	489	1	0	489	1
2017-08-26 07:33:01	2017-08-26 07:33:01	27.19	24	3.19	0.69		38
2017-08-26 07:34:01	2017-08-26 07:34:01	27.23	24	3.23	0.73		39
2017-08-26 07:35:01	2017-08-26 07:35:01	27.31	24	3.31	0.81		40
2017-08-26 07:36:01	2017-08-26 07:36:01	27.36	24	3.36	0.86
2017-08-26 07:37:01	2017-08-26 07:37:01	27.42	24	3.42	0.92
2017-08-26 07:38:01	2017-08-26 07:38:01	27.45	24	3.45	0.95
2017-08-26 07:39:01	2017-08-26 07:39:01	27.47	24	3.47	0.97			Bin	Frequency Tank	Cumulative Tank	Percent Cum Tank	Frequency	Cumulative	Percent Cum Ambient
2017-08-26 07:40:01	2017-08-26 07:40:01	27.49	24	3.49	0.99			25	0	0	0	84	84	0.171779
2017-08-26 07:41:01	2017-08-26 07:41:01	27.53	23.7833	3.74667	1.24667			26	0	0	0	73	157	0.321063
2017-08-26 07:42:01	2017-08-26 07:42:01	27.56	23.6333	3.92667	1.42667			27	19	19	0.0388548	70	227	0.464213
2017-08-26 07:43:01	2017-08-26 07:43:01	27.61	23.5167	4.09333	1.59333			28	31	50	0.102249	1	228	0.466258
2017-08-26 07:44:01	2017-08-26 07:44:01	27.69	23.5833	4.10667	1.60667			29	30	80	0.163599	38	266	0.543967
2017-08-26 07:45:01	2017-08-26 07:45:01	27.71	23.9167	3.79333	1.29333			30	25	105	0.214724	44	310	0.633947
2017-08-26 07:46:01	2017-08-26 07:46:01	27.74	23.6167	4.12333	1.62333			31	38	143	0.292434	46	356	0.728016
2017-08-26 07:47:01	2017-08-26 07:47:01	27.73	23.4667	4.26333	1.76333			32	82	225	0.460123	1	357	0.730061
2017-08-26 07:48:01	2017-08-26 07:48:01	27.74	23.4833	4.25667	1.75667			33	11	236	0.482618	0	357	0.730061
2017-08-26 07:49:01	2017-08-26 07:49:01	27.78	24	3.78	1.28			34	13	249	0.509202	0	357	0.730061
2017-08-26 07:50:01	2017-08-26 07:50:01	27.83	24	3.83	1.33			35	51	300	0.613497	7	364	0.744376
2017-08-26 07:51:01	2017-08-26 07:51:01	27.91	24	3.91	1.41			36	10	310	0.633947	19	383	0.783231
2017-08-26 07:52:01	2017-08-26 07:52:01	27.95	24	3.95	1.45			37	13	323	0.660532	94	477	0.97546
2017-08-26 07:53:01	2017-08-26 07:53:01	28	24	4	1.5			38	12	335	0.685072	11	488	0.997955
2017-08-26 07:54:01	2017-08-26 07:54:01	28.05	24	4.05	1.55			39	21	356	0.728016	1	489	1
2017-08-26 07:55:01	2017-08-26 07:55:01	28.08	24	4.08	1.58			≥40	133	489	1	0	489	1
2017-08-26 07:56:01	2017-08-26 07:56:01	28.11	24	4.11	1.61
2017-08-26 07:57:01	2017-08-26 07:57:01	28.15	24	4.15	1.65
2017-08-26 07:58:01	2017-08-26 07:58:01	28.2	24	4.2	1.7
2017-08-26 07:59:01	2017-08-26 07:59:01	28.26	24	4.26	1.76
2017-08-26 08:00:01	2017-08-26 08:00:01	28.29	24	4.29	1.79
2017-08-26 08:01:01	2017-08-26 08:01:01	28.33	24.1	4.23	1.73
2017-08-26 08:02:01	2017-08-26 08:02:01	28.35	24	4.35	1.85
2017-08-26 08:03:01	2017-08-26 08:03:01	28.42	24	4.42	1.92
2017-08-26 08:04:01	2017-08-26 08:04:01	28.47	24	4.47	1.97
2017-08-26 08:05:01	2017-08-26 08:05:01	28.56	24.0667	4.49333	1.99333
2017-08-26 08:06:01	2017-08-26 08:06:01	28.6	24	4.6	2.1
2017-08-26 08:07:01	2017-08-26 08:07:01	28.67	24.1833	4.48667	1.98667
2017-08-26 08:08:01	2017-08-26 08:08:01	28.72	24.15	4.57	2.07
2017-08-26 08:09:01	2017-08-26 08:09:01	28.78	24.3167	4.46333	1.96333
2017-08-26 08:10:01	2017-08-26 08:10:01	28.81	24	4.81	2.31
2017-08-26 08:11:01	2017-08-26 08:11:01	28.83	24	4.83	2.33
2017-08-26 08:12:01	2017-08-26 08:12:01	28.87	24	4.87	2.37
2017-08-26 08:13:01	2017-08-26 08:13:01	28.91	24	4.91	2.41
2017-08-26 08:14:01	2017-08-26 08:14:01	28.96	24.0333	4.92667	2.42667
2017-08-26 08:15:01	2017-08-26 08:15:01	28.98	24	4.98	2.48
2017-08-26 08:16:01	2017-08-26 08:16:01	29.01	24.3	4.71	2.21
2017-08-26 08:17:01	2017-08-26 08:17:01	29.09	24.6833	4.40667	1.90667
2017-08-26 08:18:01	2017-08-26 08:18:01	29.15	24.45	4.7	2.2
2017-08-26 08:19:01	2017-08-26 08:19:01	29.23	24.4833	4.74667	2.24667
2017-08-26 08:20:01	2017-08-26 08:20:01	29.28	24	5.28	2.78
2017-08-26 08:21:01	2017-08-26 08:21:01	29.29	24	5.29	2.79
2017-08-26 08:22:01	2017-08-26 08:22:01	29.29	24.5	4.79	2.29
2017-08-26 08:23:01	2017-08-26 08:23:01	29.29	24.5333	4.75667	2.25667
2017-08-26 08:24:01	2017-08-26 08:24:01	29.34	24.4167	4.92333	2.42333
2017-08-26 08:25:01	2017-08-26 08:25:01	29.4	24.5667	4.83333	2.33333
2017-08-26 08:26:01	2017-08-26 08:26:01	29.44	25	4.44	1.94
2017-08-26 08:27:01	2017-08-26 08:27:01	29.51	25	4.51	2.01
2017-08-26 08:28:01	2017-08-26 08:28:01	29.61	25	4.61	2.11
2017-08-26 08:29:01	2017-08-26 08:29:01	29.7	25.05	4.65	2.15
2017-08-26 08:30:01	2017-08-26 08:30:01	29.8	25.1333	4.66667	2.16667
2017-08-26 08:31:01	2017-08-26 08:31:01	29.89	25.2	4.69	2.19
2017-08-26 08:32:01	2017-08-26 08:32:01	29.94	25.4833	4.45667	1.95667
2017-08-26 08:33:01	2017-08-26 08:33:01	30	25.15	4.85	2.35
2017-08-26 08:34:01	2017-08-26 08:34:01	30.08	25.2667	4.81333	2.31333
2017-08-26 08:35:01	2017-08-26 08:35:01	30.17	25.25	4.92	2.42
2017-08-26 08:36:01	2017-08-26 08:36:01	30.23	25.45	4.78	2.28
2017-08-26 08:37:01	2017-08-26 08:37:01	30.29	25.3833	4.90667	2.40667
2017-08-26 08:38:01	2017-08-26 08:38:01	30.33	25	5.33	2.83
2017-08-26 08:39:01	2017-08-26 08:39:01	30.37	25	5.37	2.87
2017-08-26 08:40:01	2017-08-26 08:40:01	30.42	25	5.42	2.92
2017-08-26 08:41:01	2017-08-26 08:41:01	30.46	25	5.46	2.96
2017-08-26 08:42:01	2017-08-26 08:42:01	30.54	25.4	5.14	2.64
2017-08-26 08:43:01	2017-08-26 08:43:01	30.64	25.6667	4.97333	2.47333
2017-08-26 08:44:01	2017-08-26 08:44:01	30.76	25	5.76	3.26
2017-08-26 08:45:01	2017-08-26 08:45:01	30.92	25	5.92	3.42
2017-08-26 08:46:01	2017-08-26 08:46:01	30.94	25.2833	5.65667	3.15667
2017-08-26 08:47:01	2017-08-26 08:47:01	31.02	25.0167	6.00333	3.50333
2017-08-26 08:48:01	2017-08-26 08:48:01	31.09	25	6.09	3.59
2017-08-26 08:49:01	2017-08-26 08:49:01	31.13	25.2833	5.84667	3.34667
2017-08-26 08:50:01	2017-08-26 08:50:01	31.16	25.1167	6.04333	3.54333
2017-08-26 08:51:01	2017-08-26 08:51:01	31.22	25	6.22	3.72
2017-08-26 08:52:01	2017-08-26 08:52:01	31.24	25.2	6.04	3.54
2017-08-26 08:53:01	2017-08-26 08:53:01	31.24	25.2833	5.95667	3.45667
2017-08-26 08:54:01	2017-08-26 08:54:01	31.3	25.3333	5.96667	3.46667
2017-08-26 08:55:01	2017-08-26 08:55:01	31.33	25.65	5.68	3.18
2017-08-26 08:56:01	2017-08-26 08:56:01	31.24	25.1833	6.05667	3.55667
2017-08-26 08:57:01	2017-08-26 08:57:01	31.32	25.6333	5.68667	3.18667
2017-08-26 08:58:01	2017-08-26 08:58:01	31.34	25	6.34	3.84
2017-08-26 08:59:01	2017-08-26 08:59:01	31.49	25.5	5.99	3.49
2017-08-26 09:00:01	2017-08-26 09:00:01	31.35	25.2167	6.13333	3.63333
2017-08-26 09:01:01	2017-08-26 09:01:01	31.23	25.3667	5.86333	3.36333
2017-08-26 09:02:01	2017-08-26 09:02:01	31.4	25	6.4	3.9
2017-08-26 09:03:01	2017-08-26 09:03:01	31.38	25	6.38	3.88
2017-08-26 09:04:01	2017-08-26 09:04:01	31.31	25	6.31	3.81
2017-08-26 09:05:01	2017-08-26 09:05:01	31.58	25	6.58	4.08
2017-08-26 09:06:01	2017-08-26 09:06:01	31.48	25	6.48	3.98
2017-08-26 09:07:01	2017-08-26 09:07:01	31.63	25.3667	6.26333	3.76333
2017-08-26 09:08:01	2017-08-26 09:08:01	31.19	25.6167	5.57333	3.07333
2017-08-26 09:09:01	2017-08-26 09:09:01	31.25	25	6.25	3.75
2017-08-26 09:10:01	2017-08-26 09:10:01	31.53	25.3833	6.14667	3.64667
2017-08-26 09:11:01	2017-08-26 09:11:01	31.2	26	5.2	2.7
2017-08-26 09:12:01	2017-08-26 09:12:01	31.71	26	5.71	3.21
2017-08-26 09:13:01	2017-08-26 09:13:01	31.74	25.2333	6.50667	4.00667
2017-08-26 09:14:01	2017-08-26 09:14:01	31.77	25.8167	5.95333	3.45333
2017-08-26 09:15:01	2017-08-26 09:15:01	31.98	26	5.98	3.48
2017-08-26 09:16:01	2017-08-26 09:16:01	32	26.05	5.95	3.45
2017-08-26 09:17:01	2017-08-26 09:17:01	31.82	26.4	5.42	2.92
2017-08-26 09:18:01	2017-08-26 09:18:01	31.81	26.1833	5.62667	3.12667
2017-08-26 09:19:01	2017-08-26 09:19:01	31.81	26.3667	5.44333	2.94333
2017-08-26 09:20:01	2017-08-26 09:20:01	32	26.3667	5.63333	3.13333
2017-08-26 09:21:01	2017-08-26 09:21:01	32.35	26.1833	6.16667	3.66667
2017-08-26 09:22:01	2017-08-26 09:22:01	32.45	26.3833	6.06667	3.56667
2017-08-26 09:23:01	2017-08-26 09:23:01	31.82	26	5.82	3.32
2017-08-26 09:24:01	2017-08-26 09:24:01	31.31	26	5.31	2.81
2017-08-26 09:25:01	2017-08-26 09:25:01	31	26	5	2.5
2017-08-26 09:26:01	2017-08-26 09:26:01	30.55	26.45	4.1	1.6
2017-08-26 09:27:01	2017-08-26 09:27:01	30.07	26	4.07	1.57
2017-08-26 09:28:01	2017-08-26 09:28:01	31.6	26.6833	4.91667	2.41667
2017-08-26 09:29:01	2017-08-26 09:29:01	31.3	26	5.3	2.8
2017-08-26 09:30:01	2017-08-26 09:30:01	31.5	26.8333	4.66667	2.16667
2017-08-26 09:31:01	2017-08-26 09:31:01	31.19	26	5.19	2.69
2017-08-26 09:32:01	2017-08-26 09:32:01	31.32	26.0167	5.30333	2.80333
2017-08-26 09:33:01	2017-08-26 09:33:01	31.88	26.4667	5.41333	2.91333
2017-08-26 09:34:01	2017-08-26 09:34:01	31.46	26	5.46	2.96
2017-08-26 09:35:01	2017-08-26 09:35:01	30.81	26.5	4.31	1.81
2017-08-26 09:36:01	2017-08-26 09:36:01	30.74	26.2333	4.50667	2.00667
2017-08-26 09:37:01	2017-08-26 09:37:01	31.6	26	5.6	3.1
2017-08-26 09:38:01	2017-08-26 09:38:01	30.8	26.3167	4.48333	1.98333
2017-08-26 09:39:01	2017-08-26 09:39:01	30.55	26.3167	4.23333	1.73333
2017-08-26 09:40:01	2017-08-26 09:40:01	30.71	27	3.71	1.21
2017-08-26 09:41:01	2017-08-26 09:41:01	31.13	26.05	5.08	2.58
2017-08-26 09:42:01	2017-08-26 09:42:01	30.97	26.5	4.47	1.97
2017-08-26 09:43:01	2017-08-26 09:43:01	31.07	26	5.07	2.57
2017-08-26 09:44:01	2017-08-26 09:44:01	30.88	26.1833	4.69667	2.19667
2017-08-26 09:45:01	2017-08-26 09:45:01	31.38	26.4667	4.91333	2.41333
2017-08-26 09:46:01	2017-08-26 09:46:01	31.63	26.55	5.08	2.58
2017-08-26 09:47:01	2017-08-26 09:47:01	32.01	26	6.01	3.51
2017-08-26 09:48:01	2017-08-26 09:48:01	31.68	25.7	5.98	3.48
2017-08-26 09:49:01	2017-08-26 09:49:01	31.59	25.75	5.84	3.34
2017-08-26 09:50:01	2017-08-26 09:50:01	31.91	25.8667	6.04333	3.54333
2017-08-26 09:51:01	2017-08-26 09:51:01	31.87	25.9333	5.93667	3.43667
2017-08-26 09:52:01	2017-08-26 09:52:01	31.58	25.8	5.78	3.28
2017-08-26 09:53:01	2017-08-26 09:53:01	31.7	25.65	6.05	3.55
2017-08-26 09:54:01	2017-08-26 09:54:01	32.11	26	6.11	3.61
2017-08-26 09:55:01	2017-08-26 09:55:01	31.9	26	5.9	3.4
2017-08-26 09:56:01	2017-08-26 09:56:01	32.05	26.0833	5.96667	3.46667
2017-08-26 09:57:01	2017-08-26 09:57:01	32.05	26.4667	5.58333	3.08333
2017-08-26 09:58:01	2017-08-26 09:58:01	31.98	26.2667	5.71333	3.21333
2017-08-26 09:59:01	2017-08-26 09:59:01	31.96	26.2333	5.72667	3.22667
2017-08-26 10:00:01	2017-08-26 10:00:01	31.96	26.2333	5.72667	3.22667
2017-08-26 10:01:01	2017-08-26 10:01:01	31.94	26.5833	5.35667	2.85667
2017-08-26 10:02:01	2017-08-26 10:02:01	31.9	26.5	5.4	2.9
2017-08-26 10:03:01	2017-08-26 10:03:01	31.85	26.5	5.35	2.85
2017-08-26 10:04:01	2017-08-26 10:04:01	31.81	26.75	5.06	2.56
2017-08-26 10:05:01	2017-08-26 10:05:01	31.75	26.75	5	2.5
2017-08-26 10:06:01	2017-08-26 10:06:01	31.63	26.2167	5.41333	2.91333
2017-08-26 10:07:01	2017-08-26 10:07:01	31.52	26.1	5.42	2.92
2017-08-26 10:08:01	2017-08-26 10:08:01	31.42	26.4167	5.00333	2.50333
2017-08-26 10:09:01	2017-08-26 10:09:01	31.36	26.4	4.96	2.46
2017-08-26 10:10:01	2017-08-26 10:10:01	31.32	26.6333	4.68667	2.18667
2017-08-26 10:11:01	2017-08-26 10:11:01	31.29	26.3	4.99	2.49
2017-08-26 10:12:01	2017-08-26 10:12:01	31.18	26.8	4.38	1.88
2017-08-26 10:13:01	2017-08-26 10:13:01	31.01	26.35	4.66	2.16
2017-08-26 10:14:01	2017-08-26 10:14:01	30.91	26.8167	4.09333	1.59333
2017-08-26 10:15:01	2017-08-26 10:15:01	30.78	26.5833	4.19667	1.69667
2017-08-26 10:16:01	2017-08-26 10:16:01	30.71	27	3.71	1.21
2017-08-26 10:17:01	2017-08-26 10:17:01	30.67	26.9667	3.70333	1.20333
2017-08-26 10:18:01	2017-08-26 10:18:01	30.71	26.55	4.16	1.66
2017-08-26 10:19:01	2017-08-26 10:19:01	31.79	27.2	4.59	2.09
2017-08-26 10:20:01	2017-08-26 10:20:01	31.99	27	4.99	2.49
2017-08-26 10:40:01	2017-08-26 10:40:01	32.72	31	1.72	0.02
2017-08-26 10:41:01	2017-08-26 10:41:01	33.17	31	2.17	0.47
2017-08-26 10:42:01	2017-08-26 10:42:01	33.17	30.15	3.02	1.32
2017-08-26 10:43:01	2017-08-26 10:43:01	33.37	30	3.37	1.67
2017-08-26 10:44:01	2017-08-26 10:44:01	33.46	30	3.46	1.76
2017-08-26 10:45:01	2017-08-26 10:45:01	33.51	30.8333	2.67667	0.976667
2017-08-26 10:46:01	2017-08-26 10:46:01	33.51	30.2667	3.24333	1.54333
2017-08-26 10:47:01	2017-08-26 10:47:01	33.64	30	3.64	1.94
2017-08-26 10:48:01	2017-08-26 10:48:01	33.81	30.9167	2.89333	1.19333
2017-08-26 10:49:01	2017-08-26 10:49:01	33.98	31	2.98	1.28
2017-08-26 10:50:01	2017-08-26 10:50:01	34.05	30.15	3.9	2.2
2017-08-26 10:51:01	2017-08-26 10:51:01	34.1	30	4.1	2.4
2017-08-26 10:52:01	2017-08-26 10:52:01	34.12	30.0333	4.08667	2.38667
2017-08-26 10:53:01	2017-08-26 10:53:01	34.21	30.75	3.46	1.76
2017-08-26 10:54:01	2017-08-26 10:54:01	34.27	30	4.27	2.57
2017-08-26 10:55:01	2017-08-26 10:55:01	34.37	30.25	4.12	2.42
2017-08-26 10:56:01	2017-08-26 10:56:01	34.46	30.15	4.31	2.61
2017-08-26 10:57:01	2017-08-26 10:57:01	34.57	30.0833	4.48667	2.78667
2017-08-26 10:58:01	2017-08-26 10:58:01	34.57	29.6333	4.93667	3.23667
2017-08-26 10:59:01	2017-08-26 10:59:01	34.6	30	4.6	2.9
2017-08-26 11:00:01	2017-08-26 11:00:01	34.64	30	4.64	2.94
2017-08-26 11:01:01	2017-08-26 11:01:01	34.7	30	4.7	3
2017-08-26 11:02:01	2017-08-26 11:02:01	34.71	30	4.71	3.01
2017-08-26 11:03:01	2017-08-26 11:03:01	34.67	30	4.67	2.97
2017-08-26 11:04:01	2017-08-26 11:04:01	34.6	29.8333	4.76667	3.06667
2017-08-26 11:05:01	2017-08-26 11:05:01	34.52	29.6667	4.85333	3.15333
2017-08-26 11:06:01	2017-08-26 11:06:01	34.88	30	4.88	3.18
2017-08-26 11:07:01	2017-08-26 11:07:01	34.5	30	4.5	2.8
2017-08-26 11:08:01	2017-08-26 11:08:01	34.35	30	4.35	2.65
2017-08-26 11:09:01	2017-08-26 11:09:01	34.24	30	4.24	2.54
2017-08-26 11:10:01	2017-08-26 11:10:01	34.23	30.1	4.13	2.43
2017-08-26 11:11:01	2017-08-26 11:11:01	34.33	29.65	4.68	2.98
2017-08-26 11:12:01	2017-08-26 11:12:01	34.47	30.25	4.22	2.52
2017-08-26 11:13:01	2017-08-26 11:13:01	34.54	30.25	4.29	2.59
2017-08-26 11:14:01	2017-08-26 11:14:01	34.61	30.2667	4.34333	2.64333
2017-08-26 11:15:01	2017-08-26 11:15:01	34.59	30.2833	4.30667	2.60667
2017-08-26 11:16:01	2017-08-26 11:16:01	34.56	30.2667	4.29333	2.59333
2017-08-26 11:17:01	2017-08-26 11:17:01	34.61	30.3333	4.27667	2.57667
2017-08-26 11:18:01	2017-08-26 11:18:01	34.52	30.5833	3.93667	2.23667
2017-08-26 11:19:01	2017-08-26 11:19:01	34.82	30.15	4.67	2.97
2017-08-26 11:20:01	2017-08-26 11:20:01	34.77	30.8333	3.93667	2.23667
2017-08-26 11:21:01	2017-08-26 11:21:01	34.42	29.6833	4.73667	3.03667
2017-08-26 11:22:01	2017-08-26 11:22:01	34.11	30.8167	3.29333	1.59333
2017-08-26 11:23:01	2017-08-26 11:23:01	34.86	31	3.86	2.16
2017-08-26 11:24:01	2017-08-26 11:24:01	35.1	30.5	4.6	2.9
2017-08-26 11:25:01	2017-08-26 11:25:01	34.58	30.7333	3.84667	2.14667
2017-08-26 11:26:01	2017-08-26 11:26:01	34.81	30.5167	4.29333	2.59333
2017-08-26 11:27:01	2017-08-26 11:27:01	34.95	30.5167	4.43333	2.73333
2017-08-26 11:28:01	2017-08-26 11:28:01	34.98	30.9833	3.99667	2.29667
2017-08-26 11:29:01	2017-08-26 11:29:01	34.86	30.75	4.11	2.41
2017-08-26 11:30:01	2017-08-26 11:30:01	34.6	30	4.6	2.9
2017-08-26 11:31:01	2017-08-26 11:31:01	34.51	30	4.51	2.81
2017-08-26 11:32:01	2017-08-26 11:32:01	34.43	30	4.43	2.73
2017-08-26 11:33:01	2017-08-26 11:33:01	34.34	30.4333	3.90667	2.20667
2017-08-26 11:34:01	2017-08-26 11:34:01	34.24	31	3.24	1.54
2017-08-26 11:35:01	2017-08-26 11:35:01	34.15	31	3.15	1.45
2017-08-26 11:36:01	2017-08-26 11:36:01	34.11	31	3.11	1.41
2017-08-26 11:37:01	2017-08-26 11:37:01	34.08	31	3.08	1.38
2017-08-26 11:38:01	2017-08-26 11:38:01	34.04	31	3.04	1.34
2017-08-26 11:39:01	2017-08-26 11:39:01	33.99	31.3833	2.60667	0.906667
2017-08-26 15:49:01	2017-08-26 15:49:01	36.23	36	0.23	0.03
2017-08-26 15:50:01	2017-08-26 15:50:01	36.47	36	0.47	0.27
2017-08-26 15:51:01	2017-08-26 15:51:01	36.59	35.65	0.94	0.74
2017-08-26 15:52:01	2017-08-26 15:52:01	36.68	35.5833	1.09667	0.896667
2017-08-26 15:53:01	2017-08-26 15:53:01	36.93	35.7667	1.16333	0.963333
2017-08-26 15:54:01	2017-08-26 15:54:01	37.13	35.5167	1.61333	1.41333
2017-08-26 15:55:01	2017-08-26 15:55:01	37.48	35.5833	1.89667	1.69667
2017-08-26 15:56:01	2017-08-26 15:56:01	37.87	35.6833	2.18667	1.98667
2017-08-26 15:57:01	2017-08-26 15:57:01	38.22	35.4833	2.73667	2.53667
2017-08-26 15:58:01	2017-08-26 15:58:01	38.55	36.1667	2.38333	2.18333
2017-08-26 15:59:01	2017-08-26 15:59:01	38.79	36.4167	2.37333	2.17333
2017-08-26 16:00:01	2017-08-26 16:00:01	38.93	36.0833	2.84667	2.64667
2017-08-26 16:01:01	2017-08-26 16:01:01	39.11	35.8833	3.22667	3.02667
2017-08-26 16:02:01	2017-08-26 16:02:01	39.29	36.4	2.89	2.69
2017-08-26 16:03:01	2017-08-26 16:03:01	39.4	36.3167	3.08333	2.88333
2017-08-26 16:04:01	2017-08-26 16:04:01	39.53	36.3833	3.14667	2.94667
2017-08-26 16:05:01	2017-08-26 16:05:01	39.63	36.35	3.28	3.08
2017-08-26 16:06:01	2017-08-26 16:06:01	39.72	36.5	3.22	3.02
2017-08-26 16:07:01	2017-08-26 16:07:01	39.75	36.3	3.45	3.25
2017-08-26 16:08:01	2017-08-26 16:08:01	39.18	36.6667	2.51333	2.31333
2017-08-26 16:09:01	2017-08-26 16:09:01	39.27	36.5667	2.70333	2.50333
2017-08-26 16:10:01	2017-08-26 16:10:01	39.53	37	2.53	2.33
2017-08-26 16:11:01	2017-08-26 16:11:01	39.92	37.1167	2.80333	2.60333
2017-08-26 16:12:01	2017-08-26 16:12:01	40.21	37.65	2.56	2.36
2017-08-26 16:13:01	2017-08-26 16:13:01	40.49	37	3.49	3.29
2017-08-26 16:14:01	2017-08-26 16:14:01	40.75	37	3.75	3.55
2017-08-26 16:15:01	2017-08-26 16:15:01	40.93	37.55	3.38	3.18
2017-08-26 16:16:01	2017-08-26 16:16:01	41.02	36.45	4.57	4.37
2017-08-26 16:17:01	2017-08-26 16:17:01	41.18	36.7333	4.44667	4.24667
2017-08-26 16:18:01	2017-08-26 16:18:01	41.3	36.2333	5.06667	4.86667
2017-08-26 16:19:01	2017-08-26 16:19:01	41.39	36.35	5.04	4.84
2017-08-26 16:20:01	2017-08-26 16:20:01	41.45	36.3333	5.11667	4.91667
2017-08-26 16:21:01	2017-08-26 16:21:01	41.47	36.3667	5.10333	4.90333
2017-08-26 16:22:01	2017-08-26 16:22:01	41.45	36.4333	5.01667	4.81667
2017-08-26 16:23:01	2017-08-26 16:23:01	41.36	36.65	4.71	4.51
2017-08-26 16:24:01	2017-08-26 16:24:01	41.44	36.7833	4.65667	4.45667
2017-08-26 16:25:01	2017-08-26 16:25:01	41.51	36.75	4.76	4.56
2017-08-26 16:26:01	2017-08-26 16:26:01	41.61	36.4333	5.17667	4.97667
2017-08-26 16:27:01	2017-08-26 16:27:01	41.7	36.3833	5.31667	5.11667
2017-08-26 16:28:01	2017-08-26 16:28:01	41.74	36.3	5.44	5.24
2017-08-26 16:29:01	2017-08-26 16:29:01	41.69	36.15	5.54	5.34
2017-08-26 16:30:01	2017-08-26 16:30:01	41.68	36.3	5.38	5.18
2017-08-26 16:31:01	2017-08-26 16:31:01	41.76	36.2333	5.52667	5.32667
2017-08-26 16:32:01	2017-08-26 16:32:01	41.84	36.6667	5.17333	4.97333
2017-08-26 16:33:01	2017-08-26 16:33:01	41.91	36.35	5.56	5.36
2017-08-26 16:34:01	2017-08-26 16:34:01	41.93	36.3	5.63	5.43
2017-08-26 16:35:01	2017-08-26 16:35:01	41.96	36.3833	5.57667	5.37667
2017-08-26 16:36:01	2017-08-26 16:36:01	41.97	36.05	5.92	5.72
2017-08-26 16:37:01	2017-08-26 16:37:01	41.84	36.8333	5.00667	4.80667
2017-08-26 16:38:01	2017-08-26 16:38:01	41.69	36.5	5.19	4.99
2017-08-26 16:39:01	2017-08-26 16:39:01	41.59	36.4667	5.12333	4.92333
2017-08-26 16:40:01	2017-08-26 16:40:01	41.54	36.5	5.04	4.84
2017-08-26 16:41:01	2017-08-26 16:41:01	41.5	36.5	5	4.8
2017-08-26 16:42:01	2017-08-26 16:42:01	41.45	36.7333	4.71667	4.51667
2017-08-26 16:43:01	2017-08-26 16:43:01	41.36	37.3	4.06	3.86
2017-08-26 16:44:01	2017-08-26 16:44:01	41.45	36.4	5.05	4.85
2017-08-26 16:45:01	2017-08-26 16:45:01	41.51	36	5.51	5.31
2017-08-26 16:46:01	2017-08-26 16:46:01	41.57	36	5.57	5.37
2017-08-26 16:47:01	2017-08-26 16:47:01	41.73	36.6	5.13	4.93
2017-08-26 16:48:01	2017-08-26 16:48:01	41.82	36.2667	5.55333	5.35333
2017-08-26 16:49:01	2017-08-26 16:49:01	41.99	36.25	5.74	5.54
2017-08-26 16:50:01	2017-08-26 16:50:01	42.15	36.25	5.9	5.7
2017-08-26 16:51:01	2017-08-26 16:51:01	42.29	36.2333	6.05667	5.85667
2017-08-26 16:52:01	2017-08-26 16:52:01	42.34	36.5	5.84	5.64
2017-08-26 16:53:01	2017-08-26 16:53:01	42.3	36.05	6.25	6.05
2017-08-26 16:54:01	2017-08-26 16:54:01	42.13	36.5333	5.59667	5.39667
2017-08-26 16:55:01	2017-08-26 16:55:01	41.84	36.9833	4.85667	4.65667
2017-08-26 16:56:01	2017-08-26 16:56:01	41.61	36.5833	5.02667	4.82667
2017-08-26 16:57:01	2017-08-26 16:57:01	41.42	36.8167	4.60333	4.40333
2017-08-26 16:58:01	2017-08-26 16:58:01	41.34	36.6333	4.70667	4.50667
2017-08-26 16:59:01	2017-08-26 16:59:01	41.32	36.3833	4.93667	4.73667
2017-08-26 17:00:01	2017-08-26 17:00:01	41.28	37.2167	4.06333	3.86333
2017-08-26 17:01:01	2017-08-26 17:01:01	41.24	36.2333	5.00667	4.80667
2017-08-26 17:02:01	2017-08-26 17:02:01	41.27	37.2833	3.98667	3.78667
2017-08-26 17:03:01	2017-08-26 17:03:01	41.27	36.1667	5.10333	4.90333
2017-08-26 17:04:01	2017-08-26 17:04:01	41.25	37.15	4.1	3.9
2017-08-26 17:05:01	2017-08-26 17:05:01	41.28	36.9833	4.29667	4.09667
2017-08-26 17:06:01	2017-08-26 17:06:01	41.42	36.65	4.77	4.57
2017-08-26 17:07:01	2017-08-26 17:07:01	41.52	37.05	4.47	4.27
2017-08-26 17:08:01	2017-08-26 17:08:01	41.64	36.4	5.24	5.04
2017-08-26 17:09:01	2017-08-26 17:09:01	41.84	36.85	4.99	4.79
2017-08-26 17:10:01	2017-08-26 17:10:01	41.9	36.6	5.3	5.1
2017-08-26 17:11:01	2017-08-26 17:11:01	41.97	36.3333	5.63667	5.43667
2017-08-26 17:12:01	2017-08-26 17:12:01	42.11	36.3	5.81	5.61
2017-08-26 17:13:01	2017-08-26 17:13:01	42.26	36.25	6.01	5.81
2017-08-26 17:14:01	2017-08-26 17:14:01	42.37	36.2	6.17	5.97
2017-08-26 17:15:01	2017-08-26 17:15:01	42.52	36.3	6.22	6.02
2017-08-26 17:16:01	2017-08-26 17:16:01	42.68	36.3	6.38	6.18
2017-08-26 17:17:01	2017-08-26 17:17:01	42.86	36.3	6.56	6.36
2017-08-26 17:18:01	2017-08-26 17:18:01	42.94	36.75	6.19	5.99
2017-08-26 17:19:01	2017-08-26 17:19:01	42.86	36.75	6.11	5.91
2017-08-26 17:20:01	2017-08-26 17:20:01	42.73	36.4667	6.26333	6.06333
2017-08-26 17:21:01	2017-08-26 17:21:01	42.6	37	5.6	5.4
2017-08-26 17:22:01	2017-08-26 17:22:01	42.55	38.0667	4.48333	4.28333
2017-08-26 17:23:01	2017-08-26 17:23:01	42.59	37.25	5.34	5.14
2017-08-26 17:24:01	2017-08-26 17:24:01	42.64	36.9167	5.72333	5.52333
2017-08-26 17:25:01	2017-08-26 17:25:01	42.72	36.1167	6.60333	6.40333
2017-08-26 17:26:01	2017-08-26 17:26:01	42.62	36.55	6.07	5.87
2017-08-26 17:27:01	2017-08-26 17:27:01	42.31	36.55	5.76	5.56
2017-08-26 17:28:01	2017-08-26 17:28:01	41.86	36.0333	5.82667	5.62667
2017-08-26 17:29:01	2017-08-26 17:29:01	41.66	36.5	5.16	4.96
2017-08-26 17:30:01	2017-08-26 17:30:01	41.33	36.55	4.78	4.58
2017-08-26 17:31:01	2017-08-26 17:31:01	41.29	36.7333	4.55667	4.35667
2017-08-26 17:32:01	2017-08-26 17:32:01	40.98	36.2333	4.74667	4.54667
2017-08-26 17:33:01	2017-08-26 17:33:01	41.09	36.9333	4.15667	3.95667
2017-08-26 17:34:01	2017-08-26 17:34:01	41.39	36.9833	4.40667	4.20667
2017-08-26 17:35:01	2017-08-26 17:35:01	41.92	36.6667	5.25333	5.05333
2017-08-26 17:36:01	2017-08-26 17:36:01	42.27	37.15	5.12	4.92
2017-08-26 17:37:01	2017-08-26 17:37:01	42.53	36.8167	5.71333	5.51333
2017-08-26 17:38:01	2017-08-26 17:38:01	42.31	36.7833	5.52667	5.32667
2017-08-26 17:39:01	2017-08-26 17:39:01	41.91	37.1833	4.72667	4.52667
2017-08-26 17:40:01	2017-08-26 17:40:01	41.5	36.4167	5.08333	4.88333
2017-08-26 17:41:01	2017-08-26 17:41:01	41.08	36.7667	4.31333	4.11333
2017-08-26 17:42:01	2017-08-26 17:42:01	40.6	36.8667	3.73333	3.53333
2017-08-26 17:43:01	2017-08-26 17:43:01	40.27	37	3.27	3.07
2017-08-26 17:44:01	2017-08-26 17:44:01	40.25	37	3.25	3.05
2017-08-26 17:45:01	2017-08-26 17:45:01	39.89	36.5	3.39	3.19
2017-08-26 17:46:01	2017-08-26 17:46:01	39.79	36.1667	3.62333	3.42333
2017-08-26 17:47:01	2017-08-26 17:47:01	39.39	36	3.39	3.19
2017-08-26 17:48:01	2017-08-26 17:48:01	39.54	36	3.54	3.34
2017-08-26 17:49:01	2017-08-26 17:49:01	39.4	35.2	4.2	4
2017-08-26 17:50:01	2017-08-26 17:50:01	39.38	35.2833	4.09667	3.89667
2017-08-26 17:51:01	2017-08-26 17:51:01	39.07	35.2167	3.85333	3.65333
2017-08-26 17:52:01	2017-08-26 17:52:01	38.91	35.2667	3.64333	3.44333
2017-08-26 17:53:01	2017-08-26 17:53:01	38.69	35.4667	3.22333	3.02333
2017-08-26 17:54:01	2017-08-26 17:54:01	38.5	34.6667	3.83333	3.63333
2017-08-26 17:55:01	2017-08-26 17:55:01	38.42	34.8167	3.60333	3.40333
2017-08-26 17:56:01	2017-08-26 17:56:01	38.25	34.55	3.7	3.5
2017-08-26 17:57:01	2017-08-26 17:57:01	37.98	34.35	3.63	3.43
2017-08-26 17:58:01	2017-08-26 17:58:01	38.1	34.4167	3.68333	3.48333
2017-08-26 17:59:01	2017-08-26 17:59:01	37.45	34.5333	2.91667	2.71667
2017-08-26 18:00:01	2017-08-26 18:00:01	36.48	34.1	2.38	2.18
2017-09-01 08:50:01	2017-09-01 08:50:01	26.23	26	0.23	0.03
2017-09-01 08:51:01	2017-09-01 08:51:01	26.29	26	0.29	0.09
2017-09-01 08:52:01	2017-09-01 08:52:01	26.33	25.6333	0.696667	0.496667
2017-09-01 08:53:01	2017-09-01 08:53:01	26.44	25.35	1.09	0.89
2017-09-01 08:54:01	2017-09-01 08:54:01	26.5	25.4333	1.06667	0.866667
2017-09-01 08:55:01	2017-09-01 08:55:01	26.6	25.3833	1.21667	1.01667
2017-09-01 08:56:01	2017-09-01 08:56:01	26.67	25.5167	1.15333	0.953333
2017-09-01 08:57:01	2017-09-01 08:57:01	26.77	25.5667	1.20333	1.00333
2017-09-01 08:58:01	2017-09-01 08:58:01	26.89	25.4333	1.45667	1.25667
2017-09-01 08:59:01	2017-09-01 08:59:01	27.02	25.5	1.52	1.32
2017-09-01 09:00:01	2017-09-01 09:00:01	27.09	25.7333	1.35667	1.15667
2017-09-01 09:01:01	2017-09-01 09:01:01	27.28	25.3	1.98	1.78
2017-09-01 09:02:01	2017-09-01 09:02:01	27.4	25.6333	1.76667	1.56667
2017-09-01 09:03:01	2017-09-01 09:03:01	27.57	25.6833	1.88667	1.68667
2017-09-01 09:04:01	2017-09-01 09:04:01	27.75	25.6333	2.11667	1.91667
2017-09-01 09:05:01	2017-09-01 09:05:01	27.87	25.4833	2.38667	2.18667
2017-09-01 09:06:01	2017-09-01 09:06:01	28.04	25.7167	2.32333	2.12333
2017-09-01 09:07:01	2017-09-01 09:07:01	28.15	25.65	2.5	2.3
2017-09-01 09:08:01	2017-09-01 09:08:01	28.37	25.8333	2.53667	2.33667
2017-09-01 09:09:01	2017-09-01 09:09:01	28.47	25.9833	2.48667	2.28667
2017-09-01 09:10:01	2017-09-01 09:10:01	28.61	26.2167	2.39333	2.19333
2017-09-01 09:11:01	2017-09-01 09:11:01	28.76	26	2.76	2.56
2017-09-01 09:12:01	2017-09-01 09:12:01	28.89	26.1167	2.77333	2.57333
2017-09-01 09:13:01	2017-09-01 09:13:01	28.97	26.1833	2.78667	2.58667
2017-09-01 09:14:01	2017-09-01 09:14:01	29.12	26.0833	3.03667	2.83667
2017-09-01 09:15:01	2017-09-01 09:15:01	29.27	26.3	2.97	2.77
2017-09-01 09:16:01	2017-09-01 09:16:01	29.35	26.3667	2.98333	2.78333
2017-09-01 09:17:01	2017-09-01 09:17:01	29.57	26.1	3.47	3.27
2017-09-01 09:18:01	2017-09-01 09:18:01	29.67	26.0667	3.60333	3.40333
2017-09-01 09:19:01	2017-09-01 09:19:01	29.74	26.2667	3.47333	3.27333
2017-09-01 09:20:01	2017-09-01 09:20:01	29.95	26.55	3.4	3.2
2017-09-01 09:21:01	2017-09-01 09:21:01	30.01	26.25	3.76	3.56
2017-09-01 09:22:01	2017-09-01 09:22:01	30.09	26	4.09	3.89
2017-09-01 09:23:01	2017-09-01 09:23:01	30.26	26.1	4.16	3.96
2017-09-01 09:24:01	2017-09-01 09:24:01	30.34	26.2833	4.05667	3.85667
2017-09-01 09:25:01	2017-09-01 09:25:01	30.42	26.1	4.32	4.12
2017-09-01 09:26:01	2017-09-01 09:26:01	30.48	26.4	4.08	3.88
2017-09-01 09:27:01	2017-09-01 09:27:01	30.62	26.3	4.32	4.12
2017-09-01 09:28:01	2017-09-01 09:28:01	30.81	26.5167	4.29333	4.09333
2017-09-01 09:29:01	2017-09-01 09:29:01	30.86	26	4.86	4.66
2017-09-01 09:30:01	2017-09-01 09:30:01	30.96	26.65	4.31	4.11
2017-09-01 09:31:01	2017-09-01 09:31:01	31.07	26.2333	4.83667	4.63667
2017-09-01 09:32:01	2017-09-01 09:32:01	31.19	26.4167	4.77333	4.57333
2017-09-01 09:33:01	2017-09-01 09:33:01	31.29	26.6167	4.67333	4.47333
2017-09-01 09:34:01	2017-09-01 09:34:01	31.33	26.35	4.98	4.78
2017-09-01 09:35:01	2017-09-01 09:35:01	31.44	26.0667	5.37333	5.17333
2017-09-01 09:36:01	2017-09-01 09:36:01	31.52	26.3333	5.18667	4.98667
2017-09-01 13:08:01	2017-09-01 13:08:01	31.82	29	2.82	0.02
2017-09-01 13:09:01	2017-09-01 13:09:01	31.91	29	2.91	0.11
2017-09-01 13:10:01	2017-09-01 13:10:01	31.96	29	2.96	0.16
2017-09-01 13:11:01	2017-09-01 13:11:01	32.27	29	3.27	0.47
2017-09-01 13:12:01	2017-09-01 13:12:01	32.38	28.4167	3.96333	1.16333
2017-09-01 13:13:01	2017-09-01 13:13:01	32.22	28.0667	4.15333	1.35333
2017-09-01 13:14:01	2017-09-01 13:14:01	32.75	29	3.75	0.95
2017-09-01 13:15:01	2017-09-01 13:15:01	33.04	29	4.04	1.24
2017-09-01 13:16:01	2017-09-01 13:16:01	33.6	29.5	4.1	1.3
2017-09-01 13:17:01	2017-09-01 13:17:01	33.84	29	4.84	2.04
2017-09-01 13:18:01	2017-09-01 13:18:01	34.03	29.5333	4.49667	1.69667
2017-09-01 13:19:01	2017-09-01 13:19:01	34.34	29.4667	4.87333	2.07333
2017-09-01 13:20:01	2017-09-01 13:20:01	34.69	29	5.69	2.89
2017-09-01 13:21:01	2017-09-01 13:21:01	35.04	29	6.04	3.24
2017-09-01 13:22:01	2017-09-01 13:22:01	35.14	29.5	5.64	2.84
2017-09-01 13:23:01	2017-09-01 13:23:01	35.39	30	5.39	2.59
2017-09-01 13:24:01	2017-09-01 13:24:01	35.36	29.5167	5.84333	3.04333
2017-09-01 13:25:01	2017-09-01 13:25:01	35.48	29	6.48	3.68
2017-09-01 13:26:01	2017-09-01 13:26:01	35.73	29	6.73	3.93
2017-09-01 13:27:01	2017-09-01 13:27:01	35.66	29	6.66	3.86
2017-09-01 13:28:01	2017-09-01 13:28:01	35.64	28.55	7.09	4.29
2017-09-01 13:29:01	2017-09-01 13:29:01	36.43	28.5667	7.86333	5.06333
2017-09-01 13:30:01	2017-09-01 13:30:01	35.9	28.9833	6.91667	4.11667
2017-09-01 13:31:01	2017-09-01 13:31:01	36.16	28.9333	7.22667	4.42667
2017-09-01 13:32:01	2017-09-01 13:32:01	36.46	29.1833	7.27667	4.47667
2017-09-01 13:33:01	2017-09-01 13:33:01	36.72	29.2333	7.48667	4.68667
2017-09-01 13:34:01	2017-09-01 13:34:01	36.66	29.3833	7.27667	4.47667
2017-09-01 13:35:01	2017-09-01 13:35:01	36.51	29.3833	7.12667	4.32667
2017-09-01 13:36:01	2017-09-01 13:36:01	36.61	29.1167	7.49333	4.69333
2017-09-01 13:37:01	2017-09-01 13:37:01	37.18	28.85	8.33	5.53
2017-09-01 13:38:01	2017-09-01 13:38:01	37.53	28.4	9.13	6.33
2017-09-01 13:39:01	2017-09-01 13:39:01	37.1	29	8.1	5.3
2017-09-01 13:40:01	2017-09-01 13:40:01	37.54	29	8.54	5.74
2017-09-01 13:41:01	2017-09-01 13:41:01	37.66	29	8.66	5.86
2017-09-01 13:42:01	2017-09-01 13:42:01	37.94	29.55	8.39	5.59
2017-09-01 13:43:01	2017-09-01 13:43:01	38.01	28.6833	9.32667	6.52667
2017-09-01 13:44:01	2017-09-01 13:44:01	37.9	28.45	9.45	6.65
2017-09-01 13:45:01	2017-09-01 13:45:01	38.4	28.6	9.8	7
2017-09-01 13:46:01	2017-09-01 13:46:01	38.38	29	9.38	6.58
2017-09-01 13:47:01	2017-09-01 13:47:01	38.72	29	9.72	6.92
2017-09-01 13:48:01	2017-09-01 13:48:01	38.78	29	9.78	6.98
2017-09-01 13:49:01	2017-09-01 13:49:01	38.61	29	9.61	6.81
2017-09-01 13:50:01	2017-09-01 13:50:01	38.54	29.3667	9.17333	6.37333
2017-09-01 13:51:01	2017-09-01 13:51:01	38.65	30.2333	8.41667	5.61667
2017-09-01 13:52:01	2017-09-01 13:52:01	38.86	29.35	9.51	6.71
2017-09-01 13:53:01	2017-09-01 13:53:01	38.96	28.5333	10.4267	7.62667
2017-09-01 13:54:01	2017-09-01 13:54:01	38.82	28.7333	10.0867	7.28667
2017-09-01 13:55:01	2017-09-01 13:55:01	39.01	28.9167	10.0933	7.29333
2017-09-01 13:56:01	2017-09-01 13:56:01	39.11	28.8833	10.2267	7.42667
2017-09-01 13:57:01	2017-09-01 13:57:01	39.09	29.5	9.59	6.79
2017-09-01 13:58:01	2017-09-01 13:58:01	39.23	28.8333	10.3967	7.59667
2017-09-01 13:59:01	2017-09-01 13:59:01	39.31	28.9833	10.3267	7.52667
2017-09-01 14:00:01	2017-09-01 14:00:01	39.4	29	10.4	7.6
2017-09-01 14:01:01	2017-09-01 14:01:01	39.61	29.6833	9.92667	7.12667
2017-09-01 14:02:01	2017-09-01 14:02:01	39.77	29.8333	9.93667	7.13667
2017-09-01 14:03:01	2017-09-01 14:03:01	39.97	29.6667	10.3033	7.50333
2017-09-01 14:04:01	2017-09-01 14:04:01	40.08	29.85	10.23	7.43
2017-09-01 14:05:01	2017-09-01 14:05:01	40.12	29	11.12	8.32
2017-09-01 14:06:01	2017-09-01 14:06:01	40.34	29.1333	11.2067	8.40667
2017-09-01 14:07:01	2017-09-01 14:07:01	40.59	30.1333	10.4567	7.65667
2017-09-01 14:08:01	2017-09-01 14:08:01	40.55	30.3833	10.1667	7.36667
2017-09-01 14:09:01	2017-09-01 14:09:01	40.84	30	10.84	8.04
2017-09-01 14:10:01	2017-09-01 14:10:01	40.95	30.5	10.45	7.65
2017-09-01 14:11:01	2017-09-01 14:11:01	41.11	30.3	10.81	8.01
2017-09-01 14:12:01	2017-09-01 14:12:01	41.27	30.5	10.77	7.97
2017-09-01 14:13:01	2017-09-01 14:13:01	41.03	30.4833	10.5467	7.74667
2017-09-01 14:14:01	2017-09-01 14:14:01	40.45	30.0167	10.4333	7.63333
2017-09-01 14:15:01	2017-09-01 14:15:01	40.62	30.8	9.82	7.02
2017-09-01 14:16:01	2017-09-01 14:16:01	40.09	30	10.09	7.29

## Sheet: Trip 1
Date	Time	Temperature (°C)	Ambient Temp Meteo	Ambient Temp OBD	DT M	DT OBD	Normalized DT M	Normalized DT OBD					Vehicle speed	Engine rpm	Controlled canister purge system	Fuel level input	Ambient air temperature
2017-08-26 07:20:01	2017-08-26 07:20:01	26.46	n/a	24	n/a	2.46	n/a	-0.04					1	971	0	75.29	24
2017-08-26 07:21:01	2017-08-26 07:21:01	26.48	n/a	24	n/a	2.48	n/a	-0.02					2	948	0	75.29	24
2017-08-26 07:22:01	2017-08-26 07:22:01	26.56	n/a	24	n/a	2.56	n/a	0.06					3	966	0	75.29	24
2017-08-26 07:23:01	2017-08-26 07:23:01	26.56	n/a	24	n/a	2.56	n/a	0.06					4	984	0	75.29	24
2017-08-26 07:24:01	2017-08-26 07:24:01	26.69	n/a	23.9167	n/a	2.77333	n/a	0.273333					5	1023	0	75.29	24
2017-08-26 07:25:01	2017-08-26 07:25:01	26.76	n/a	23.6333	n/a	3.12667	n/a	0.626667					6	995	0	75.29	24
2017-08-26 07:26:01	2017-08-26 07:26:01	26.83	n/a	23.6	n/a	3.23	n/a	0.73					7	998	0	75.29	24
2017-08-26 07:27:01	2017-08-26 07:27:01	26.9	n/a	24	n/a	2.9	n/a	0.4					7	996	0	75.29	24
2017-08-26 07:28:01	2017-08-26 07:28:01	26.93	n/a	23.6	n/a	3.33	n/a	0.83					8	1032	0	75.29	24
2017-08-26 07:29:01	2017-08-26 07:29:01	26.99	n/a	23.65	n/a	3.34	n/a	0.84					8	1021	0	75.29	24
2017-08-26 07:30:01	2017-08-26 07:30:01	27.02	n/a	23.8	n/a	3.22	n/a	0.72					8	1022	0	75.29	24
2017-08-26 07:31:01	2017-08-26 07:31:01	27.11	n/a	24	n/a	3.11	n/a	0.61					8	1039	0	75.29	24
2017-08-26 07:32:01	2017-08-26 07:32:01	27.15	n/a	24	n/a	3.15	n/a	0.65					8	1034	0	74.9	24
2017-08-26 07:33:01	2017-08-26 07:33:01	27.19	n/a	24	n/a	3.19	n/a	0.69					5	1023	0	74.9	24
2017-08-26 07:34:01	2017-08-26 07:34:01	27.23	n/a	24	n/a	3.23	n/a	0.73					4	995	0	74.9	24
2017-08-26 07:35:01	2017-08-26 07:35:01	27.31	n/a	24	n/a	3.31	n/a	0.81					4	995	0	74.9	24
2017-08-26 07:36:01	2017-08-26 07:36:01	27.36	n/a	24	n/a	3.36	n/a	0.86					4	958	0	74.9	24
2017-08-26 07:37:01	2017-08-26 07:37:01	27.42	n/a	24	n/a	3.42	n/a	0.92					4	981	0	74.9	24
2017-08-26 07:38:01	2017-08-26 07:38:01	27.45	n/a	24	n/a	3.45	n/a	0.95					4	898	0	74.9	24
2017-08-26 07:39:01	2017-08-26 07:39:01	27.47	n/a	24	n/a	3.47	n/a	0.97					6	898	0	74.9	24
2017-08-26 07:40:01	2017-08-26 07:40:01	27.49	n/a	24	n/a	3.49	n/a	0.99					8	1040	0	74.9	24
2017-08-26 07:41:01	2017-08-26 07:41:01	27.53	n/a	23.7833	n/a	3.74667	n/a	1.24667					8	1059	0	74.9	24
2017-08-26 07:42:01	2017-08-26 07:42:01	27.56	n/a	23.6333	n/a	3.92667	n/a	1.42667					8	1070	0	74.9	24
2017-08-26 07:43:01	2017-08-26 07:43:01	27.61	n/a	23.5167	n/a	4.09333	n/a	1.59333					8	1070	0	74.9	24
2017-08-26 07:44:01	2017-08-26 07:44:01	27.69	n/a	23.5833	n/a	4.10667	n/a	1.60667					5	1039	0	74.9	24
2017-08-26 07:45:01	2017-08-26 07:45:01	27.71	n/a	23.9167	n/a	3.79333	n/a	1.29333					3	1026	0	74.9	24
2017-08-26 07:46:01	2017-08-26 07:46:01	27.74	n/a	23.6167	n/a	4.12333	n/a	1.62333					0	1015	0	74.9	24
2017-08-26 07:47:01	2017-08-26 07:47:01	27.73	n/a	23.4667	n/a	4.26333	n/a	1.76333					0	1015	0	74.9	24
2017-08-26 07:48:01	2017-08-26 07:48:01	27.74	n/a	23.4833	n/a	4.25667	n/a	1.75667					0	1010	0	74.9	24
2017-08-26 07:49:01	2017-08-26 07:49:01	27.78	n/a	24	n/a	3.78	n/a	1.28					0	1015	0	74.9	24
2017-08-26 07:50:01	2017-08-26 07:50:01	27.83	n/a	24	n/a	3.83	n/a	1.33					0	1002	0	74.9	24
2017-08-26 07:51:01	2017-08-26 07:51:01	27.91	n/a	24	n/a	3.91	n/a	1.41					0	1002	0	74.9	24
2017-08-26 07:52:01	2017-08-26 07:52:01	27.95	n/a	24	n/a	3.95	n/a	1.45					0	1009	0	74.9	24
2017-08-26 07:53:01	2017-08-26 07:53:01	28	n/a	24	n/a	4	n/a	1.5					0	1005	0	74.9	24
2017-08-26 07:54:01	2017-08-26 07:54:01	28.05	n/a	24	n/a	4.05	n/a	1.55					0	998	0	74.9	24
2017-08-26 07:55:01	2017-08-26 07:55:01	28.08	n/a	24	n/a	4.08	n/a	1.58					0	998	0	74.9	24
2017-08-26 07:56:01	2017-08-26 07:56:01	28.11	n/a	24	n/a	4.11	n/a	1.61					0	1002	0	74.9	24
2017-08-26 07:57:01	2017-08-26 07:57:01	28.15	n/a	24	n/a	4.15	n/a	1.65					0	1002	0	74.9	24
2017-08-26 07:58:01	2017-08-26 07:58:01	28.2	n/a	24	n/a	4.2	n/a	1.7					0	1003	0	74.9	24
2017-08-26 07:59:01	2017-08-26 07:59:01	28.26	n/a	24	n/a	4.26	n/a	1.76					0	1003	0	74.9	24
2017-08-26 08:00:01	2017-08-26 08:00:01	28.29	n/a	24	n/a	4.29	n/a	1.79					0	1003	0	74.9	24
2017-08-26 08:01:01	2017-08-26 08:01:01	28.33	n/a	24.1	n/a	4.23	n/a	1.73					0	1003	0	74.9	24
2017-08-26 08:02:01	2017-08-26 08:02:01	28.35	n/a	24	n/a	4.35	n/a	1.85					0	996	0	74.9	24
2017-08-26 08:03:01	2017-08-26 08:03:01	28.42	n/a	24	n/a	4.42	n/a	1.92					0	996	0	74.9	24
2017-08-26 08:04:01	2017-08-26 08:04:01	28.47	n/a	24	n/a	4.47	n/a	1.97					0	994	0	74.9	24
2017-08-26 08:05:01	2017-08-26 08:05:01	28.56	n/a	24.0667	n/a	4.49333	n/a	1.99333					0	994	0	74.9	24
2017-08-26 08:06:01	2017-08-26 08:06:01	28.6	n/a	24	n/a	4.6	n/a	2.1					0	991	0	74.9	24
2017-08-26 08:07:01	2017-08-26 08:07:01	28.67	n/a	24.1833	n/a	4.48667	n/a	1.98667					0	991	0	74.9	24
2017-08-26 08:08:01	2017-08-26 08:08:01	28.72	n/a	24.15	n/a	4.57	n/a	2.07					0	987	0	74.9	24
2017-08-26 08:09:01	2017-08-26 08:09:01	28.78	n/a	24.3167	n/a	4.46333	n/a	1.96333					0	989	0	74.9	24
2017-08-26 08:10:01	2017-08-26 08:10:01	28.81	n/a	24	n/a	4.81	n/a	2.31					0	988	0	74.9	24
2017-08-26 08:11:01	2017-08-26 08:11:01	28.83	n/a	24	n/a	4.83	n/a	2.33					0	988	0	74.9	24
2017-08-26 08:12:01	2017-08-26 08:12:01	28.87	n/a	24	n/a	4.87	n/a	2.37					0	981	0	74.9	24
2017-08-26 08:13:01	2017-08-26 08:13:01	28.91	n/a	24	n/a	4.91	n/a	2.41					0	988	0	74.9	24
2017-08-26 08:14:01	2017-08-26 08:14:01	28.96	n/a	24.0333	n/a	4.92667	n/a	2.42667					0	975	0	74.9	24
2017-08-26 08:15:01	2017-08-26 08:15:01	28.98	n/a	24	n/a	4.98	n/a	2.48					0	975	0	74.9	24
2017-08-26 08:16:01	2017-08-26 08:16:01	29.01	n/a	24.3	n/a	4.71	n/a	2.21					0	979	0	74.9	24
2017-08-26 08:17:01	2017-08-26 08:17:01	29.09	n/a	24.6833	n/a	4.40667	n/a	1.90667					0	977	0	74.9	24
2017-08-26 08:18:01	2017-08-26 08:18:01	29.15	n/a	24.45	n/a	4.7	n/a	2.2					0	974	0	74.9	24
2017-08-26 08:19:01	2017-08-26 08:19:01	29.23	n/a	24.4833	n/a	4.74667	n/a	2.24667					0	974	0	74.9	24
2017-08-26 08:20:01	2017-08-26 08:20:01	29.28	n/a	24	n/a	5.28	n/a	2.78					0	970	0	74.9	24
2017-08-26 08:21:01	2017-08-26 08:21:01	29.29	n/a	24	n/a	5.29	n/a	2.79					0	992	0	74.9	24
2017-08-26 08:22:01	2017-08-26 08:22:01	29.29	n/a	24.5	n/a	4.79	n/a	2.29					0	1009	0	74.9	24
2017-08-26 08:23:01	2017-08-26 08:23:01	29.29	n/a	24.5333	n/a	4.75667	n/a	2.25667					0	1009	0	74.9	24
2017-08-26 08:24:01	2017-08-26 08:24:01	29.34	n/a	24.4167	n/a	4.92333	n/a	2.42333					0	988	0	74.9	24
2017-08-26 08:25:01	2017-08-26 08:25:01	29.4	n/a	24.5667	n/a	4.83333	n/a	2.33333					0	982	0	74.9	24
2017-08-26 08:26:01	2017-08-26 08:26:01	29.44	n/a	25	n/a	4.44	n/a	1.94					0	987	0	74.9	24
2017-08-26 08:27:01	2017-08-26 08:27:01	29.51	n/a	25	n/a	4.51	n/a	2.01					0	987	0	74.9	24
2017-08-26 08:28:01	2017-08-26 08:28:01	29.61	n/a	25	n/a	4.61	n/a	2.11					0	992	0	74.9	24
2017-08-26 08:29:01	2017-08-26 08:29:01	29.7	n/a	25.05	n/a	4.65	n/a	2.15					0	1002	0	74.9	24
2017-08-26 08:30:01	2017-08-26 08:30:01	29.8	n/a	25.1333	n/a	4.66667	n/a	2.16667					0	999	0	74.9	24
2017-08-26 08:31:01	2017-08-26 08:31:01	29.89	n/a	25.2	n/a	4.69	n/a	2.19					0	999	0	74.9	24
2017-08-26 08:32:01	2017-08-26 08:32:01	29.94	n/a	25.4833	n/a	4.45667	n/a	1.95667					0	1007	0	74.9	24
2017-08-26 08:33:01	2017-08-26 08:33:01	30	n/a	25.15	n/a	4.85	n/a	2.35					0	1004	0	74.9	24
2017-08-26 08:34:01	2017-08-26 08:34:01	30.08	n/a	25.2667	n/a	4.81333	n/a	2.31333					0	1206	0	74.9	24
2017-08-26 08:35:01	2017-08-26 08:35:01	30.17	n/a	25.25	n/a	4.92	n/a	2.42					0	1103	0	74.9	24
2017-08-26 08:36:01	2017-08-26 08:36:01	30.23	n/a	25.45	n/a	4.78	n/a	2.28					1	1109	0	74.9	24
2017-08-26 08:37:01	2017-08-26 08:37:01	30.29	n/a	25.3833	n/a	4.90667	n/a	2.40667					3	1021	0	74.9	24
2017-08-26 08:38:01	2017-08-26 08:38:01	30.33	n/a	25	n/a	5.33	n/a	2.83					3	1076	0	74.9	24
2017-08-26 08:39:01	2017-08-26 08:39:01	30.37	n/a	25	n/a	5.37	n/a	2.87					3	1037	0	74.9	24
2017-08-26 08:40:01	2017-08-26 08:40:01	30.42	n/a	25	n/a	5.42	n/a	2.92					4	1085	0	74.9	24
2017-08-26 08:41:01	2017-08-26 08:41:01	30.46	n/a	25	n/a	5.46	n/a	2.96					4	1042	0	74.9	24
2017-08-26 08:42:01	2017-08-26 08:42:01	30.54	n/a	25.4	n/a	5.14	n/a	2.64					4	1041	0	74.9	24
2017-08-26 08:43:01	2017-08-26 08:43:01	30.64	n/a	25.6667	n/a	4.97333	n/a	2.47333					4	1002	0	74.9	24
2017-08-26 08:44:01	2017-08-26 08:44:01	30.76	n/a	25	n/a	5.76	n/a	3.26					4	983	0	74.9	24
2017-08-26 08:45:01	2017-08-26 08:45:01	30.92	n/a	25	n/a	5.92	n/a	3.42					4	964	0	74.9	24
2017-08-26 08:46:01	2017-08-26 08:46:01	30.94	n/a	25.2833	n/a	5.65667	n/a	3.15667					4	972	0	74.9	24
2017-08-26 08:47:01	2017-08-26 08:47:01	31.02	n/a	25.0167	n/a	6.00333	n/a	3.50333					4	986	0	74.9	24
2017-08-26 08:48:01	2017-08-26 08:48:01	31.09	n/a	25	n/a	6.09	n/a	3.59					4	1006	0	74.9	24
2017-08-26 08:49:01	2017-08-26 08:49:01	31.13	n/a	25.2833	n/a	5.84667	n/a	3.34667					4	1013	0	74.9	24
2017-08-26 08:50:01	2017-08-26 08:50:01	31.16	n/a	25.1167	n/a	6.04333	n/a	3.54333					5	988	0	74.9	24
2017-08-26 08:51:01	2017-08-26 08:51:01	31.22	n/a	25	n/a	6.22	n/a	3.72					6	985	0	74.9	24
2017-08-26 08:52:01	2017-08-26 08:52:01	31.24	n/a	25.2	n/a	6.04	n/a	3.54					6	1015	0	74.9	24
2017-08-26 08:53:01	2017-08-26 08:53:01	31.24	n/a	25.2833	n/a	5.95667	n/a	3.45667					6	1006	0	74.9	24
2017-08-26 08:54:01	2017-08-26 08:54:01	31.3	n/a	25.3333	n/a	5.96667	n/a	3.46667					5	999	0	74.9	24
2017-08-26 08:55:01	2017-08-26 08:55:01	31.33	n/a	25.65	n/a	5.68	n/a	3.18					6	971	0	74.9	24
2017-08-26 08:56:01	2017-08-26 08:56:01	31.24	n/a	25.1833	n/a	6.05667	n/a	3.55667					6	1028	0	74.9	24
2017-08-26 08:57:01	2017-08-26 08:57:01	31.32	n/a	25.6333	n/a	5.68667	n/a	3.18667					3	1029	0	74.9	24
2017-08-26 08:58:01	2017-08-26 08:58:01	31.34	n/a	25	n/a	6.34	n/a	3.84					1	1019	0	74.9	24
2017-08-26 08:59:01	2017-08-26 08:59:01	31.49	n/a	25.5	n/a	5.99	n/a	3.49					0	1052	0	74.9	24
2017-08-26 09:00:01	2017-08-26 09:00:01	31.35	n/a	25.2167	n/a	6.13333	n/a	3.63333					1	1005	0	74.9	24
2017-08-26 09:01:01	2017-08-26 09:01:01	31.23	n/a	25.3667	n/a	5.86333	n/a	3.36333					5	1111	0	74.9	24
2017-08-26 09:02:01	2017-08-26 09:02:01	31.4	n/a	25	n/a	6.4	n/a	3.9					9	1144	0	73.73	24
2017-08-26 09:03:01	2017-08-26 09:03:01	31.38	n/a	25	n/a	6.38	n/a	3.88					11	1342	0	73.73	24
2017-08-26 09:04:01	2017-08-26 09:04:01	31.31	n/a	25	n/a	6.31	n/a	3.81					11	1031	0	73.73	24
2017-08-26 09:05:01	2017-08-26 09:05:01	31.58	n/a	25	n/a	6.58	n/a	4.08					13	919	0	73.73	24
2017-08-26 09:06:01	2017-08-26 09:06:01	31.48	n/a	25	n/a	6.48	n/a	3.98					14	918	0	73.73	24
2017-08-26 09:07:01	2017-08-26 09:07:01	31.63	n/a	25.3667	n/a	6.26333	n/a	3.76333					15	1017	0	73.73	24
2017-08-26 09:08:01	2017-08-26 09:08:01	31.19	n/a	25.6167	n/a	5.57333	n/a	3.07333					16	1059	0	73.73	24
2017-08-26 09:09:01	2017-08-26 09:09:01	31.25	n/a	25	n/a	6.25	n/a	3.75					16	1075	0	73.73	24
2017-08-26 09:10:01	2017-08-26 09:10:01	31.53	n/a	25.3833	n/a	6.14667	n/a	3.64667					16	1089	0	73.73	24
2017-08-26 09:11:01	2017-08-26 09:11:01	31.2	n/a	26	n/a	5.2	n/a	2.7					17	1092	0	73.73	24
2017-08-26 09:12:01	2017-08-26 09:12:01	31.71	n/a	26	n/a	5.71	n/a	3.21					17	1168	0	73.73	24
2017-08-26 09:13:01	2017-08-26 09:13:01	31.74	n/a	25.2333	n/a	6.50667	n/a	4.00667					20	1279	0	73.73	24
2017-08-26 09:14:01	2017-08-26 09:14:01	31.77	n/a	25.8167	n/a	5.95333	n/a	3.45333					22	1431	0	73.73	24
2017-08-26 09:15:01	2017-08-26 09:15:01	31.98	n/a	26	n/a	5.98	n/a	3.48					25	1584	0	73.73	24
2017-08-26 09:16:01	2017-08-26 09:16:01	32	n/a	26.05	n/a	5.95	n/a	3.45					26	1715	0	73.73	24
2017-08-26 09:17:01	2017-08-26 09:17:01	31.82	n/a	26.4	n/a	5.42	n/a	2.92					28	1801	0	73.73	24
2017-08-26 09:18:01	2017-08-26 09:18:01	31.81	n/a	26.1833	n/a	5.62667	n/a	3.12667					28	1884	0	73.73	24
2017-08-26 09:19:01	2017-08-26 09:19:01	31.81	n/a	26.3667	n/a	5.44333	n/a	2.94333					29	1913	0	73.73	24
2017-08-26 09:20:01	2017-08-26 09:20:01	32	n/a	26.3667	n/a	5.63333	n/a	3.13333					29	1947	0	73.73	24
2017-08-26 09:21:01	2017-08-26 09:21:01	32.35	n/a	26.1833	n/a	6.16667	n/a	3.66667					29	1952	0	73.73	24
2017-08-26 09:22:01	2017-08-26 09:22:01	32.45	n/a	26.3833	n/a	6.06667	n/a	3.56667					28	1910	0	73.73	24
2017-08-26 09:23:01	2017-08-26 09:23:01	31.82	n/a	26	n/a	5.82	n/a	3.32					26	1789	0	73.73	24
2017-08-26 09:24:01	2017-08-26 09:24:01	31.31	n/a	26	n/a	5.31	n/a	2.81					25	1672	0	73.73	24
2017-08-26 09:25:01	2017-08-26 09:25:01	31	n/a	26	n/a	5	n/a	2.5					22	1596	0	73.73	24
2017-08-26 09:26:01	2017-08-26 09:26:01	30.55	n/a	26.45	n/a	4.1	n/a	1.6					21	1454	0	73.73	24
2017-08-26 09:27:01	2017-08-26 09:27:01	30.07	n/a	26	n/a	4.07	n/a	1.57					22	1390	0	73.73	24
2017-08-26 09:28:01	2017-08-26 09:28:01	31.6	n/a	26.6833	n/a	4.91667	n/a	2.41667					24	1632	0	73.73	24
2017-08-26 09:29:01	2017-08-26 09:29:01	31.3	n/a	26	n/a	5.3	n/a	2.8					28	1788	0	73.73	24
2017-08-26 09:30:01	2017-08-26 09:30:01	31.5	n/a	26.8333	n/a	4.66667	n/a	2.16667					30	1931	0	73.73	24
2017-08-26 09:31:01	2017-08-26 09:31:01	31.19	n/a	26	n/a	5.19	n/a	2.69					31	2045	0	73.73	24
2017-08-26 09:32:01	2017-08-26 09:32:01	31.32	n/a	26.0167	n/a	5.30333	n/a	2.80333					31	2103	0	73.73	24
2017-08-26 09:33:01	2017-08-26 09:33:01	31.88	n/a	26.4667	n/a	5.41333	n/a	2.91333					31	2050	0	78.04	24
2017-08-26 09:34:01	2017-08-26 09:34:01	31.46	n/a	26	n/a	5.46	n/a	2.96					30	1983	0	78.04	24
2017-08-26 09:35:01	2017-08-26 09:35:01	30.81	n/a	26.5	n/a	4.31	n/a	1.81					29	1784	0	78.04	24
2017-08-26 09:36:01	2017-08-26 09:36:01	30.74	n/a	26.2333	n/a	4.50667	n/a	2.00667					25	1784	0	78.04	24
2017-08-26 09:37:01	2017-08-26 09:37:01	31.6	n/a	26	n/a	5.6	n/a	3.1					24	1631	0	78.04	24
2017-08-26 09:38:01	2017-08-26 09:38:01	30.8	n/a	26.3167	n/a	4.48333	n/a	1.98333					26	1827	0	78.04	24
2017-08-26 09:39:01	2017-08-26 09:39:01	30.55	n/a	26.3167	n/a	4.23333	n/a	1.73333					29	2063	0	78.04	24
2017-08-26 09:40:01	2017-08-26 09:40:01	30.71	n/a	27	n/a	3.71	n/a	1.21					32	2063	0	78.04	24
2017-08-26 09:41:01	2017-08-26 09:41:01	31.13	n/a	26.05	n/a	5.08	n/a	2.58					36	2437	0	78.04	24
2017-08-26 09:42:01	2017-08-26 09:42:01	30.97	n/a	26.5	n/a	4.47	n/a	1.97					38	2552	0	78.04	24
2017-08-26 09:43:01	2017-08-26 09:43:01	31.07	n/a	26	n/a	5.07	n/a	2.57					39	2578	0	78.04	24
2017-08-26 09:44:01	2017-08-26 09:44:01	30.88	n/a	26.1833	n/a	4.69667	n/a	2.19667					39	2578	0	78.04	24
2017-08-26 09:45:01	2017-08-26 09:45:01	31.38	n/a	26.4667	n/a	4.91333	n/a	2.41333					35	2304	0	78.04	24
2017-08-26 09:46:01	2017-08-26 09:46:01	31.63	n/a	26.55	n/a	5.08	n/a	2.58					32	1938	0	78.04	24
2017-08-26 09:47:01	2017-08-26 09:47:01	32.01	n/a	26	n/a	6.01	n/a	3.51					28	1856	0	78.04	24
2017-08-26 09:48:01	2017-08-26 09:48:01	31.68	n/a	25.7	n/a	5.98	n/a	3.48					27	1856	0	78.04	24
2017-08-26 09:49:01	2017-08-26 09:49:01	31.59	n/a	25.75	n/a	5.84	n/a	3.34					31	2070	0	78.04	24
2017-08-26 09:50:01	2017-08-26 09:50:01	31.91	n/a	25.8667	n/a	6.04333	n/a	3.54333					32	2226	0	78.04	24
2017-08-26 09:51:01	2017-08-26 09:51:01	31.87	n/a	25.9333	n/a	5.93667	n/a	3.43667					34	2309	0	78.04	24
2017-08-26 09:52:01	2017-08-26 09:52:01	31.58	n/a	25.8	n/a	5.78	n/a	3.28					35	2309	0	78.04	24
2017-08-26 09:53:01	2017-08-26 09:53:01	31.7	n/a	25.65	n/a	6.05	n/a	3.55					34	2235	0	78.04	24
2017-08-26 09:54:01	2017-08-26 09:54:01	32.11	n/a	26	n/a	6.11	n/a	3.61					32	1919	0	78.04	24
2017-08-26 09:55:01	2017-08-26 09:55:01	31.9	n/a	26	n/a	5.9	n/a	3.4					26	1502	0	78.04	24
2017-08-26 09:56:01	2017-08-26 09:56:01	32.05	n/a	26.0833	n/a	5.96667	n/a	3.46667					21	1502	0	78.04	24
2017-08-26 09:57:01	2017-08-26 09:57:01	32.05	n/a	26.4667	n/a	5.58333	n/a	3.08333					20	1368	0	78.04	24
2017-08-26 09:58:01	2017-08-26 09:58:01	31.98	n/a	26.2667	n/a	5.71333	n/a	3.21333					21	1527	0	78.04	24
2017-08-26 09:59:01	2017-08-26 09:59:01	31.96	n/a	26.2333	n/a	5.72667	n/a	3.22667					24	1727	0	78.04	24
2017-08-26 10:00:01	2017-08-26 10:00:01	31.96	n/a	26.2333	n/a	5.72667	n/a	3.22667					27	1727	0	78.04	24
2017-08-26 10:01:01	2017-08-26 10:01:01	31.94	n/a	26.5833	n/a	5.35667	n/a	2.85667					32	2134	0	78.04	24
2017-08-26 10:02:01	2017-08-26 10:02:01	31.9	n/a	26.5	n/a	5.4	n/a	2.9					33	2134	0	78.04	24
2017-08-26 10:03:01	2017-08-26 10:03:01	31.85	n/a	26.5	n/a	5.35	n/a	2.85					36	2439	0	71.37	24
2017-08-26 10:04:01	2017-08-26 10:04:01	31.81	n/a	26.75	n/a	5.06	n/a	2.56					38	2439	0	71.37	24
2017-08-26 10:05:01	2017-08-26 10:05:01	31.75	n/a	26.75	n/a	5	n/a	2.5					40	2660	0	71.37	24
2017-08-26 10:06:01	2017-08-26 10:06:01	31.63	n/a	26.2167	n/a	5.41333	n/a	2.91333					41	2751	0	71.37	24
2017-08-26 10:07:01	2017-08-26 10:07:01	31.52	n/a	26.1	n/a	5.42	n/a	2.92					42	2836	0	71.37	24
2017-08-26 10:08:01	2017-08-26 10:08:01	31.42	n/a	26.4167	n/a	5.00333	n/a	2.50333					43	2836	0	71.37	24
2017-08-26 10:09:01	2017-08-26 10:09:01	31.36	n/a	26.4	n/a	4.96	n/a	2.46					45	3009	5.88	71.37	24
2017-08-26 10:10:01	2017-08-26 10:10:01	31.32	n/a	26.6333	n/a	4.68667	n/a	2.18667					46	3085	5.88	71.37	24
2017-08-26 10:11:01	2017-08-26 10:11:01	31.29	n/a	26.3	n/a	4.99	n/a	2.49					47	3031	5.88	71.37	24
2017-08-26 10:12:01	2017-08-26 10:12:01	31.18	n/a	26.8	n/a	4.38	n/a	1.88					47	3031	5.88	71.37	24
2017-08-26 10:13:01	2017-08-26 10:13:01	31.01	n/a	26.35	n/a	4.66	n/a	2.16					46	2074	1.57	71.37	24
2017-08-26 10:14:01	2017-08-26 10:14:01	30.91	n/a	26.8167	n/a	4.09333	n/a	1.59333					46	2038	1.57	71.37	24
2017-08-26 10:15:01	2017-08-26 10:15:01	30.78	n/a	26.5833	n/a	4.19667	n/a	1.69667					45	2015	1.57	71.37	24
2017-08-26 10:16:01	2017-08-26 10:16:01	30.71	n/a	27	n/a	3.71	n/a	1.21					44	2015	1.57	71.37	24
2017-08-26 10:17:01	2017-08-26 10:17:01	30.67	n/a	26.9667	n/a	3.70333	n/a	1.20333					43	1910	2.35	71.37	24
2017-08-26 10:18:01	2017-08-26 10:18:01	30.71	n/a	26.55	n/a	4.16	n/a	1.66					43	1979	2.35	71.37	24
2017-08-26 10:19:01	2017-08-26 10:19:01	31.79	n/a	27.2	n/a	4.59	n/a	2.09					45	2041	2.35	71.37	24
2017-08-26 10:20:01	2017-08-26 10:20:01	31.99	n/a	27	n/a	4.99	n/a	2.49					46	2041	2.35	71.37	24
													47	2107	12.94	71.37	24
													47	2063	12.94	71.37	24
													46	1960	12.94	71.37	24
													41	1960	12.94	71.37	24
													28	1255	0	71.37	24
													23	1111	0	71.37	24
													18	1055	0	71.37	24
													18	1055	0	71.37	24
													19	1315	6.67	71.37	24
													21	1528	6.67	71.37	24
													25	1791	6.67	71.37	24
													29	1791	6.67	71.37	24
													32	2132	0	71.76	23
													38	2426	0	71.76	23
													41	2634	0	71.76	23
													42	2794	0	71.76	23
													42	1714	3.92	71.76	23
													43	1864	3.92	71.76	23
													45	1958	3.92	71.76	23
													46	2045	3.92	71.76	23
													47	2098	24.71	71.76	23
													47	2116	24.71	71.76	23
													47	2102	24.71	71.76	23
													46	2080	24.71	71.76	23
													45	2014	4.71	71.76	23
													44	1970	4.71	71.76	23
													43	1937	4.71	71.76	23
													41	1879	4.71	71.76	23
													41	1785	5.1	71.76	23
													40	1804	5.1	71.76	23
													39	1781	5.1	71.76	23
													40	1775	5.1	71.76	23
													40	1792	56.47	71.76	23
													41	1808	56.47	71.76	23
													41	1827	56.47	71.76	23
													40	1811	56.47	71.76	23
													39	1735	0	71.76	23
													35	1604	0	71.76	23
													35	1586	0	71.76	23
													36	1566	0	71.76	24
													37	1659	0	71.76	24
													40	1741	0	71.76	24
													42	1854	0	67.84	24
													44	1942	0	67.84	24
													46	2045	0	67.84	24
													48	2108	0	67.84	24
													49	2174	0	67.84	24
													51	2253	0	67.84	24
													52	2308	100	67.84	24
													53	2353	100	67.84	24
													54	2400	100	67.84	24
													54	2422	100	67.84	24
													54	2425	7.06	67.84	24
													53	2391	7.06	67.84	24
													51	2344	7.06	67.84	24
													48	2209	7.06	67.84	24
													45	2031	0	67.84	24
Date	Time	Temperature (°C)	Ambient Temp Meteo	Ambient Temp OBD	DT M	DT OBD	Normalized DT M	Normalized DT OBD	Vehicle speed	Engine rpm	Controlled canister purge system	Fuel level input	39	1855	0	67.84	24
	10842	30.0398	n/a	25.1812	n/a	4.85856	n/a	2.35856	99.5893	2734.73	52.0104	61.2041	37	1698	0	67.84	24
		32.45	n/a	27.2	n/a	6.58	n/a	4.08	129	4499	100	78.43	36	1628	0	67.84	24
													35	1559	0	67.84	24
													33	1512	0	67.84	24
													32	1281	0	67.84	24
													32	1013	0	67.84	24
													31	1164	5.1	67.84	24
													33	1447	5.1	67.84	24
													35	1512	5.1	67.84	24
													38	1657	5.1	67.84	24
													40	1803	0	67.84	24
													44	1901	0	67.84	24
													46	2000	0	67.84	24
													49	2136	0	67.84	24
													50	2249	0	67.84	24
													52	2390	0	70.2	24
													54	2474	0	70.2	24
													56	2561	0	70.2	24
													58	2561	0	70.2	24
													60	2697	0	70.2	24
													60	1880	0	70.2	24
													60	1922	0	70.2	24
													61	1922	0	70.2	24
													61	1959	0	70.2	24
													62	1981	0	70.2	24
													62	2003	0	70.2	24
													63	2003	0	70.2	24
													64	2051	0	70.2	24
													65	2076	0	70.2	24
													65	2095	0	70.2	24
													66	2095	0	70.2	24
													66	1686	0	70.2	24
													67	1721	0	70.2	24
													68	1750	0	70.2	24
													69	1750	0	70.2	24
													70	1787	0	70.2	24
													70	1810	0	70.2	24
													71	1819	0	70.2	24
													72	1819	0	70.2	24
													73	1853	0	70.2	24
													73	1867	0	70.2	24
													73	1879	0	70.2	24
													74	1879	0	70.2	24
													74	1901	0	70.2	23
													75	1901	0	70.2	23
													75	1920	0	72.94	23
													76	1920	0	72.94	23
													76	1944	0	72.94	23
													76	1953	0	72.94	23
													77	1968	0	72.94	23
													77	1968	0	72.94	23
													78	1997	0	72.94	23
													78	2011	0	72.94	23
													79	2015	0	72.94	23
													79	2015	0	72.94	23
													79	2029	0	72.94	23
													79	2021	0	72.94	23
													79	2005	0	72.94	23
													78	2005	0	72.94	23
													77	1979	10.98	72.94	23
													77	1966	10.98	72.94	23
													77	1950	10.98	72.94	23
													76	1950	10.98	72.94	23
													76	1931	14.9	72.94	23
													75	1915	14.9	72.94	23
													75	1908	14.9	72.94	23
													74	1908	14.9	72.94	23
													74	1876	16.47	72.94	24
													73	1873	16.47	72.94	24
													73	1859	16.47	72.94	24
													73	1859	16.47	72.94	24
													72	1850	30.59	72.94	24
													73	1851	30.59	72.94	24
													72	1853	30.59	72.94	24
													73	1853	30.59	72.94	24
													72	1848	100	77.25	24
													73	1852	100	77.25	24
													73	1862	100	77.25	24
													73	1867	100	77.25	24
													74	1880	0	77.25	24
													74	1885	0	77.25	24
													75	1912	0	77.25	24
													75	1911	0	77.25	24
													76	1931	0	77.25	24
													76	1936	0	77.25	24
													76	1942	0	77.25	24
													77	1959	0	77.25	24
													77	1961	100	77.25	24
													77	1971	100	77.25	24
													77	1973	100	77.25	24
													77	1976	100	77.25	24
													78	1977	100	77.25	24
													78	1983	100	77.25	24
													78	1987	100	77.25	24
													77	1981	100	77.25	24
													77	1973	36.86	77.25	24
													77	1965	36.86	77.25	24
													77	1960	36.86	77.25	24
													76	1958	36.86	77.25	24
													76	1937	14.51	77.25	24
													75	1925	14.51	77.25	24
													74	1892	14.51	77.25	24
													73	1884	14.51	77.25	24
													71	1809	0	77.25	24
													66	1722	0	77.25	24
													63	1625	0	76.86	24
													59	1565	0	76.86	24
													54	1372	0	76.86	24
													45	1173	0	76.86	24
													42	1385	0	76.86	24
													39	1298	0	76.86	24
													37	1197	0	76.86	24
													36	1156	0	76.86	24
													36	1154	0	76.86	24
													37	1559	0	76.86	24
													39	1751	0	76.86	24
													43	1863	0	76.86	24
													47	2032	0	76.86	24
													50	2163	0	76.86	24
													52	2317	0	76.86	24
													55	2420	0	76.86	24
													58	2532	0	76.86	24
													60	2631	0	76.86	24
													62	2751	0	76.86	24
													64	2833	0	76.86	24
													63	2451	0	76.86	24
													64	2037	0	76.86	24
													65	2086	0	76.86	24
													67	2118	0	76.86	24
													69	2174	0	76.86	24
													70	2213	0	76.86	24
													71	2261	0	76.86	24
													72	2292	0	76.86	24
													73	2320	0	76.86	24
													74	2339	0	76.86	24
													74	2367	0	76.86	24
													75	2393	0	76.47	24
													75	2384	0	76.47	24
													75	2358	0	76.47	24
													74	2358	0	76.47	24
													72	2293	0	76.47	24
													71	2244	0	76.47	24
													70	2217	0	76.47	24
													69	2217	0	76.47	24
													67	2138	0	76.47	24
													66	2091	0	76.47	24
													66	2078	0	76.47	23
													65	2078	0	76.47	23
													64	2042	14.9	76.47	23
													64	2022	14.9	76.47	23
													63	1981	14.9	76.47	23
													62	1981	14.9	76.47	23
													56	1787	0	76.47	23
													53	1260	0	76.47	23
													47	1584	0	76.47	23
													42	1584	0	76.47	23
													39	1728	0	76.47	23
													37	1524	0	76.47	23
													36	1122	0	76.47	23
													34	1122	0	76.47	23
													35	1568	100	76.47	23
													36	1700	100	76.47	23
													39	1837	100	76.47	23
													42	1837	100	76.47	23
													47	2119	0	76.47	23
													49	2119	0	76.47	23
													52	2393	0	67.06	23
													55	2393	0	67.06	23
													58	2617	0	67.06	23
													60	2713	0	67.06	23
													61	2784	0	67.06	24
													63	2784	0	67.06	24
													66	2939	0	67.06	24
													66	2999	0	67.06	24
													68	3054	0	67.06	24
													69	3054	0	67.06	24
													71	3152	100	67.06	24
													71	3195	100	67.06	24
													72	3229	100	67.06	24
													73	3229	100	67.06	24
													74	3286	70.2	67.06	24
													74	3305	70.2	67.06	24
													74	3308	70.2	67.06	24
													74	3308	70.2	67.06	24
													74	3285	27.45	67.06	24
													73	3259	27.45	67.06	24
													73	3201	27.45	67.06	24
													71	3201	27.45	67.06	24
													66	2938	0	67.06	24
													65	2866	0	67.06	24
													63	2767	0	67.06	24
													60	2767	0	67.06	24
													52	2312	0	67.06	24
													49	2031	0	67.06	24
													43	1283	0	67.06	24
													38	1283	0	67.06	24
													37	1645	0	74.9	24
													35	1600	0	74.9	24
													34	1553	0	74.9	24
													33	1497	0	74.9	24
													31	1395	0	74.9	24
													29	1354	0	74.9	24
													31	1339	0	74.9	24
													32	1419	0	74.9	24
													34	1525	100	74.9	24
													35	1568	100	74.9	23
													35	1586	100	74.9	23
													37	1619	100	74.9	23
													38	1681	0	74.9	23
													40	1757	0	74.9	23
													41	1820	0	74.9	23
													43	1897	0	74.9	23
													44	1989	0	74.9	23
													47	2058	0	74.9	23
													49	2137	0	74.9	23
													50	2202	0	74.9	23
													51	2265	0	74.9	23
													52	2320	0	74.9	23
													54	2369	0	74.9	23
													55	2426	0	74.9	23
													55	2482	100	74.9	23
													57	2522	100	74.9	23
													58	2569	100	74.9	23
													58	2588	100	74.9	23
													58	2572	18.04	74.9	23
													57	2575	18.04	74.9	23
													56	2517	18.04	69.41	24
													55	2474	18.04	69.41	24
													55	2462	26.67	69.41	24
													56	2469	26.67	69.41	24
													56	2502	26.67	69.41	24
													57	2538	26.67	69.41	24
													58	2594	100	69.41	24
													60	2650	100	69.41	24
													61	2709	100	69.41	24
													63	2786	100	69.41	24
													64	2874	26.67	69.41	24
													64	2394	26.67	69.41	24
													65	2069	26.67	69.41	24
													66	2095	26.67	69.41	24
													67	2131	0	69.41	24
													68	2160	0	69.41	24
													69	2190	0	69.41	24
													70	2217	0	69.41	24
													71	2250	0	69.41	24
													72	2276	0	69.41	24
													72	2304	0	69.41	24
													73	2317	0	69.41	24
													74	2348	0	69.41	24
													75	2375	0	69.41	24
													75	2397	0	69.41	24
													76	2418	0	69.41	24
													77	2449	100	69.41	24
													78	2468	100	69.41	24
													78	2483	100	69.41	24
													78	2501	100	69.41	24
													78	2500	100	69.41	24
													78	2483	27.06	75.29	24
													78	2473	27.06	75.29	24
													77	2448	27.06	75.29	24
													77	2448	27.06	75.29	24
													75	2397	0	75.29	24
													75	2356	0	75.29	24
													73	2312	0	75.29	24
													72	2312	0	75.29	24
													68	2179	0	75.29	24
													67	2119	0	75.29	24
													65	2063	0	75.29	24
													63	2063	0	75.29	24
													59	1886	0	75.29	24
													57	1783	0	75.29	24
													55	1728	0	75.29	24
													53	1728	0	75.29	24
													50	1594	0	75.29	24
													49	1544	0	75.29	24
													48	1497	0	75.29	23
													45	1497	0	75.29	23
													38	1089	4.71	75.29	23
													36	1055	4.71	75.29	23
													31	1040	4.71	75.29	23
													30	1040	4.71	75.29	23
													25	1008	10.2	75.29	23
													23	1002	10.2	75.29	23
													19	1009	10.2	75.29	23
													16	1009	10.2	75.29	23
													9	1003	10.59	75.29	23
													7	1003	10.59	75.29	23
													5	1002	10.59	77.65	24
													2	1002	10.59	77.65	24
													1	996	10.59	77.65	24
													0	991	10.59	77.65	24
													0	1419	10.59	77.65	24
													0	1419	10.59	77.65	24
													5	1478	100	77.65	24
													8	1582	100	77.65	24
													13	2014	100	77.65	24
													18	2014	100	77.65	24
													21	1699	0	77.65	24
													23	1655	0	77.65	24
													26	1909	0	77.65	24
													31	1909	0	77.65	24
													37	2504	0	77.65	24
													39	2731	0	77.65	24
													43	2928	0	77.65	24
													46	2928	0	77.65	24
													50	3106	0	77.65	24
													50	2275	0	77.65	24
													52	2396	0	77.65	24
													55	2396	0	77.65	24
													59	2640	0	77.65	24
													60	2736	0	77.65	24
													62	2831	0	77.65	24
													64	2831	0	77.65	24
													67	3012	0	77.65	24
													68	3077	0	77.65	24
													70	3142	0	77.65	24
													71	3142	0	77.65	24
													71	2832	0	70.98	24
													72	2295	0	70.98	24
													74	2334	0	70.98	24
													75	2376	0	70.98	24
													76	2431	0	70.98	24
													78	2468	0	70.98	24
													79	2503	0	70.98	24
													80	2532	0	70.98	24
													81	2567	0	70.98	24
													82	2593	0	70.98	24
													82	2617	0	70.98	24
													83	2635	0	70.98	24
													83	2659	0	70.98	24
													84	2673	0	70.98	24
													85	2704	0	70.98	24
													86	2733	0	70.98	24
													87	2754	0	70.98	24
													86	2407	0	70.98	24
													87	2204	0	70.98	24
													87	2211	0	70.98	24
													87	2215	100	70.98	24
													87	2227	100	70.98	24
													88	2234	100	70.98	24
													88	2246	100	70.98	24
													89	2261	0	70.98	24
													89	2270	0	70.98	24
													90	2281	0	70.98	24
													90	2291	0	70.98	24
													90	2301	0	70.98	24
													91	2308	0	70.98	24
													91	2313	0	73.73	24
													91	2320	0	73.73	24
													91	2329	0	73.73	24
													92	2333	0	73.73	24
													92	2337	0	73.73	24
													92	2347	0	73.73	24
													93	2357	0	73.73	24
													93	2365	0	73.73	24
													93	2372	0	73.73	24
													94	2383	0	73.73	24
													94	2395	0	73.73	24
													94	2399	0	73.73	24
													95	2410	0	73.73	24
													95	2418	0	73.73	24
													95	2422	0	73.73	24
													96	2432	0	73.73	24
													96	2438	0	73.73	24
													96	2443	0	73.73	24
													96	2452	0	73.73	24
													97	2459	0	73.73	24
													97	2465	0	73.73	24
													97	2473	0	73.73	24
													97	2477	0	73.73	24
													98	2481	0	73.73	24
													98	2491	0	73.73	24
													98	2499	0	73.73	24
													98	2504	0	73.73	24
													99	2506	0	73.73	24
													99	2511	0	73.73	24
													99	2511	0	73.73	24
													99	2520	0	73.73	24
													99	2528	0	73.73	24
													100	2534	0	73.73	24
													100	2546	0	73.73	24
													100	2546	0	73.73	24
													101	2558	0	73.73	24
													101	2569	0	73.73	24
													101	2581	0	73.73	24
													101	2581	0	73.73	24
													102	2603	0	73.73	24
													102	2616	0	73.73	24
													103	2628	0	73.73	24
													104	2628	0	73.73	24
													104	2657	0	73.73	24
													105	2677	0	73.73	24
													105	2699	0	73.73	24
													106	2699	0	73.73	24
													107	2723	0	73.73	24
													107	2727	0	73.73	24
													107	2736	0	73.73	24
													108	2736	0	73.73	24
													108	2748	0	73.73	24
													108	2746	0	73.73	24
													108	2756	0	73.73	24
													108	2756	0	73.73	24
													109	2762	100	73.73	24
													109	2762	100	73.73	24
													109	2771	100	73.73	24
													109	2771	100	73.73	24
													109	2777	100	73.73	24
													109	2777	100	73.73	24
													109	2767	100	76.47	24
													109	2767	100	76.47	24
													108	2759	100	76.47	24
													108	2755	100	76.47	24
													108	2756	100	76.47	24
													108	2756	100	76.47	24
													108	2743	88.24	76.47	24
													108	2736	88.24	76.47	24
													107	2729	88.24	76.47	24
													107	2729	88.24	76.47	24
													107	2714	100	76.47	24
													106	2711	100	76.47	24
													106	2700	100	76.47	24
													106	2700	100	76.47	24
													105	2677	56.08	76.47	24
													105	2668	56.08	76.47	24
													105	2665	56.08	76.47	24
													104	2665	56.08	76.47	24
													104	2637	51.37	76.47	24
													104	2630	51.37	76.47	24
													103	2620	51.37	76.47	24
													103	2620	51.37	76.47	24
													102	2604	57.25	76.47	24
													102	2599	57.25	76.47	24
													102	2584	57.25	76.47	24
													101	2584	57.25	76.47	24
													101	2571	53.33	76.47	24
													101	2558	53.33	76.47	24
													100	2536	53.33	76.47	24
													99	2536	53.33	76.47	24
													99	2519	36.47	75.69	24
													98	2496	36.47	75.69	24
													98	2488	36.47	75.69	24
													97	2481	36.47	75.69	24
													97	2480	100	75.69	24
													98	2491	100	75.69	24
													99	2508	100	75.69	24
													100	2529	100	75.69	24
													100	2550	0	75.69	24
													101	2558	0	75.69	24
													101	2573	0	75.69	24
													102	2583	0	75.69	24
													102	2595	0	75.69	24
													103	2606	0	75.69	24
													103	2620	0	75.69	24
													103	2630	0	75.69	24
													104	2638	0	75.69	24
													104	2640	0	75.69	24
													104	2652	0	75.69	24
													105	2667	0	75.69	24
													105	2675	0	75.69	24
													105	2680	0	75.69	24
													106	2690	0	75.69	24
													106	2696	0	75.69	24
													106	2699	0	75.69	24
													107	2709	0	75.69	24
													107	2714	0	75.69	24
													107	2718	0	75.69	24
													107	2729	0	75.69	24
													107	2727	0	75.69	24
													108	2738	0	73.73	24
													108	2744	0	73.73	24
													108	2750	0	73.73	24
													108	2751	0	73.73	24
													108	2754	0	73.73	24
													108	2755	0	73.73	24
													108	2759	0	73.73	24
													109	2763	0	73.73	24
													109	2765	0	73.73	24
													109	2769	0	73.73	24
													109	2779	0	73.73	24
													109	2787	0	73.73	24
													110	2790	0	73.73	24
													110	2799	0	73.73	24
													110	2804	0	73.73	24
													110	2807	0	73.73	24
													111	2814	0	73.73	24
													111	2818	0	73.73	24
													111	2817	100	73.73	24
													111	2817	100	73.73	24
													111	2819	100	73.73	24
													111	2816	100	73.73	24
													111	2819	100	73.73	24
													111	2821	100	73.73	24
													111	2822	100	73.73	24
													111	2825	100	73.73	24
													110	2808	0	73.73	24
													109	2776	0	73.73	24
													107	2745	0	73.73	24
													106	2715	0	73.73	24
													105	2671	0	73.73	24
													104	2623	0	78.43	24
													103	2591	0	78.43	24
													101	2580	0	78.43	24
													101	2580	0	78.43	24
													101	2568	60	78.43	24
													101	2569	60	78.43	24
													101	2559	60	78.43	24
													100	2559	60	78.43	24
													100	2555	68.63	78.43	24
													100	2549	68.63	78.43	24
													100	2545	68.63	78.43	24
													100	2545	68.63	78.43	24
													100	2539	84.31	78.43	24
													100	2538	84.31	78.43	24
													99	2535	84.31	78.43	24
													100	2535	84.31	78.43	24
													99	2537	100	78.43	24
													100	2542	100	78.43	24
													100	2558	100	78.43	24
													101	2558	100	78.43	24
													101	2585	0	78.43	24
													102	2591	0	78.43	24
													102	2604	0	78.43	24
													103	2604	0	78.43	24
													103	2623	0	78.43	24
													103	2626	0	78.43	24
													104	2638	0	78.43	24
													104	2638	0	78.43	24
													104	2654	0	78.43	24
													104	2654	0	78.43	24
													105	2667	0	74.9	24
													105	2667	0	74.9	24
													105	2676	0	74.9	24
													105	2683	0	74.9	24
													106	2686	0	74.9	24
													106	2686	0	74.9	24
													106	2697	0	74.9	24
													106	2699	0	74.9	24
													106	2704	0	74.9	24
													106	2704	0	74.9	24
													106	2684	39.22	74.9	24
													105	2621	39.22	74.9	24
													101	2548	39.22	74.9	24
													99	2548	39.22	74.9	24
													99	2521	18.82	74.9	24
													99	2541	18.82	74.9	24
													100	2558	18.82	74.9	24
													101	2558	18.82	74.9	24
													102	2597	0	74.9	24
													102	2614	0	74.9	24
													103	2636	0	74.9	24
													104	2636	0	74.9	24
													105	2670	0	74.9	24
													105	2691	0	74.9	24
													106	2705	0	74.9	24
													107	2705	0	74.9	24
													107	2737	0	74.9	24
													108	2748	0	74.9	24
													108	2756	0	74.9	24
													109	2756	0	74.9	24
													109	2765	74.51	77.25	24
													108	2760	74.51	77.25	24
													108	2760	74.51	77.25	24
													108	2749	74.51	77.25	24
													108	2736	51.76	77.25	24
													107	2729	51.76	77.25	24
													107	2719	51.76	77.25	24
													106	2714	51.76	77.25	24
													106	2700	54.12	77.25	24
													106	2697	54.12	77.25	24
													105	2688	54.12	77.25	24
													105	2685	54.12	77.25	24
													105	2679	100	77.25	24
													105	2681	100	77.25	24
													105	2671	100	77.25	24
													105	2661	100	77.25	24
													104	2660	100	77.25	24
													104	2656	100	77.25	24
													104	2655	100	77.25	24
													104	2649	100	77.25	24
													103	2626	26.27	77.25	24
													102	2614	26.27	77.25	24
													102	2595	26.27	77.25	24
													101	2586	26.27	77.25	24
													101	2576	81.57	77.25	24
													101	2571	81.57	77.25	24
													101	2570	81.57	77.25	24
													101	2567	81.57	77.25	24
													100	2562	84.71	77.25	24
													100	2557	84.71	77.25	24
													100	2550	84.71	76.47	24
													100	2550	84.71	76.47	24
													100	2540	100	76.47	24
													100	2536	100	76.47	24
													100	2539	100	76.47	24
													100	2539	100	76.47	24
													100	2535	100	76.47	24
													100	2534	100	76.47	24
													99	2527	100	76.47	24
													99	2527	100	76.47	24
													99	2515	42.35	76.47	24
													98	2507	42.35	76.47	24
													98	2500	42.35	76.47	24
													98	2496	42.35	76.47	24
													98	2501	100	76.47	24
													98	2494	100	76.47	24
													98	2502	100	76.47	24
													99	2507	100	76.47	24
													99	2517	0	76.47	24
													99	2521	0	76.47	24
													99	2521	0	76.47	24
													99	2527	0	76.47	24
													99	2533	0	76.47	24
													100	2538	0	76.47	24
													100	2541	0	76.47	24
													100	2548	0	76.47	24
													100	2552	0	76.47	24
													101	2561	0	76.47	24
													101	2566	0	76.47	24
													101	2569	0	76.47	24
													101	2579	0	76.47	24
													102	2589	0	74.9	24
													102	2596	0	74.9	24
													102	2608	0	74.9	24
													102	2608	0	74.9	24
													103	2620	0	74.9	24
													103	2633	0	74.9	24
													104	2645	0	74.9	24
													104	2645	0	74.9	24
													105	2671	0	74.9	24
													105	2669	0	74.9	24
													105	2652	0	74.9	24
													104	2652	0	74.9	24
													103	2635	32.94	74.9	24
													104	2644	32.94	74.9	24
													104	2662	32.94	74.9	24
													105	2662	32.94	74.9	24
													105	2682	0	74.9	24
													106	2694	0	74.9	24
													106	2708	0	74.9	24
													106	2708	0	74.9	24
													107	2732	0	74.9	24
													107	2737	0	74.9	24
													108	2745	0	74.9	24
													108	2745	0	74.9	24
													108	2760	0	74.9	24
													109	2768	0	74.9	24
													109	2768	0	74.9	24
													109	2768	0	74.9	24
													109	2775	100	74.9	24
													109	2775	100	74.9	24
													109	2778	100	74.51	24
													110	2778	100	74.51	24
													110	2788	100	74.51	24
													110	2788	100	74.51	24
													109	2787	100	74.51	24
													110	2787	100	74.51	24
													110	2799	100	74.51	24
													110	2796	100	74.51	24
													110	2793	100	74.51	24
													110	2793	100	74.51	24
													110	2793	83.53	74.51	24
													110	2794	83.53	74.51	24
													110	2795	83.53	74.51	24
													110	2795	83.53	74.51	24
													110	2790	100	74.51	24
													110	2792	100	74.51	24
													110	2790	100	74.51	24
													110	2790	100	74.51	24
													110	2794	100	74.51	24
													110	2791	100	74.51	24
													110	2797	100	74.51	24
													110	2797	100	74.51	24
													110	2792	100	74.51	24
													110	2794	100	74.51	24
													110	2788	100	74.51	24
													110	2788	100	74.51	24
													109	2785	100	74.51	24
													109	2788	100	74.51	24
													110	2788	100	74.51	24
													110	2788	100	74.51	24
													109	2784	100	76.86	24
													109	2776	100	76.86	24
													109	2775	100	76.86	24
													109	2774	100	76.86	24
													109	2775	100	76.86	24
													109	2774	100	76.86	24
													109	2777	100	76.86	24
													109	2771	100	76.86	24
													109	2769	100	76.86	24
													109	2763	100	76.86	24
													109	2766	100	76.86	24
													109	2761	100	76.86	24
													109	2763	100	76.86	24
													109	2755	100	76.86	24
													108	2761	100	76.86	24
													108	2760	100	76.86	24
													109	2760	100	76.86	24
													108	2749	100	76.86	24
													108	2752	100	76.86	24
													108	2740	100	76.86	24
													107	2734	100	76.86	24
													107	2732	100	76.86	24
													107	2721	100	76.86	24
													107	2714	100	76.86	24
													106	2712	100	76.86	24
													106	2707	100	76.86	24
													106	2701	100	76.86	24
													106	2699	100	76.86	24
													106	2696	100	76.86	24
													106	2700	100	76.86	24
													106	2702	100	74.51	24
													106	2694	100	74.51	24
													106	2691	100	74.51	24
													106	2696	100	74.51	24
													106	2698	100	74.51	24
													106	2696	100	74.51	24
													106	2694	100	74.51	24
													106	2694	100	74.51	24
													106	2697	100	74.51	24
													106	2693	100	74.51	24
													106	2692	100	74.51	24
													106	2696	100	74.51	24
													106	2694	100	74.51	24
													106	2689	100	74.51	24
													106	2691	100	74.51	24
													106	2691	100	74.51	24
													106	2692	100	74.51	24
													106	2689	100	74.51	24
													106	2688	100	74.51	24
													105	2691	100	74.51	24
													106	2687	100	74.51	24
													106	2690	100	74.51	24
													106	2696	100	74.51	24
													106	2704	100	74.51	24
													106	2702	100	74.51	24
													107	2707	100	74.51	24
													107	2714	100	74.51	24
													107	2715	100	74.51	24
													107	2726	100	74.51	24
													107	2720	100	74.51	24
													107	2730	100	74.51	24
													107	2720	100	74.12	24
													107	2726	100	74.12	24
													107	2722	100	74.12	24
													107	2722	100	74.12	24
													106	2701	41.57	74.12	24
													106	2689	41.57	74.12	24
													105	2682	41.57	74.12	24
													105	2682	41.57	74.12	24
													105	2678	77.65	74.12	24
													105	2678	77.65	74.12	24
													105	2683	77.65	74.12	24
													105	2683	77.65	74.12	24
													106	2689	100	74.12	24
													106	2697	100	74.12	24
													106	2703	100	74.12	24
													106	2703	100	74.12	24
													106	2707	100	74.12	24
													106	2709	100	74.12	24
													107	2712	100	74.12	24
													107	2712	100	74.12	24
													107	2719	100	74.12	24
													107	2715	100	74.12	24
													107	2719	100	74.12	24
													107	2719	100	74.12	24
													107	2722	100	74.12	24
													107	2728	100	74.12	24
													107	2721	100	74.12	24
													107	2721	100	74.12	24
													107	2723	100	74.12	24
													107	2723	100	74.12	24
													107	2725	100	75.69	24
													107	2725	100	75.69	24
													107	2729	100	75.69	24
													107	2725	100	75.69	24
													107	2730	100	75.69	24
													107	2730	100	75.69	24
													107	2724	100	75.69	24
													107	2723	100	75.69	24
													107	2721	100	75.69	24
													107	2721	100	75.69	24
													107	2721	100	75.69	24
													107	2720	100	75.69	24
													107	2719	100	75.69	24
													107	2719	100	75.69	24
													107	2722	100	75.69	24
													107	2718	100	75.69	24
													107	2714	100	75.69	24
													107	2714	100	75.69	24
													107	2712	100	75.69	24
													107	2708	100	75.69	24
													106	2709	100	75.69	24
													106	2709	100	75.69	24
													106	2707	100	75.69	24
													106	2703	100	75.69	24
													106	2701	100	75.69	24
													106	2701	100	75.69	24
													106	2697	100	75.69	24
													106	2697	100	75.69	24
													106	2693	100	75.69	24
													106	2693	100	75.69	24
													105	2680	100	74.12	24
													105	2681	100	74.12	24
													105	2681	100	74.12	24
													105	2681	100	74.12	24
													105	2677	100	74.12	24
													105	2678	100	74.12	24
													105	2686	100	74.12	24
													105	2678	100	74.12	24
													105	2681	100	74.12	24
													106	2687	100	74.12	24
													105	2690	100	74.12	24
													105	2686	100	74.12	24
													105	2684	89.02	74.12	24
													105	2681	89.02	74.12	24
													105	2680	89.02	74.12	24
													105	2678	89.02	74.12	24
													105	2673	83.92	74.12	24
													105	2669	83.92	74.12	24
													105	2667	83.92	74.12	24
													105	2665	83.92	74.12	24
													104	2658	83.53	74.12	24
													104	2652	83.53	74.12	24
													104	2650	83.53	74.12	24
													104	2648	83.53	74.12	24
													104	2639	81.18	74.12	24
													104	2641	81.18	74.12	24
													104	2638	81.18	74.12	24
													103	2632	81.18	74.12	24
													103	2626	0	74.12	24
													103	2623	0	74.12	24
													103	2620	0	74.9	24
													103	2615	0	74.9	24
													103	2612	0	74.9	24
													102	2604	0	74.9	24
													102	2597	0	74.9	24
													102	2597	0	74.9	24
													102	2585	0	74.9	24
													101	2581	0	74.9	24
													101	2575	0	74.9	24
													101	2570	0	74.9	24
													101	2566	65.88	74.9	24
													100	2561	65.88	74.9	24
													100	2557	65.88	74.9	24
													100	2550	65.88	74.9	24
													100	2550	100	74.9	24
													100	2549	100	74.9	24
													100	2555	100	74.9	24
													100	2553	100	74.9	24
													100	2556	100	74.9	24
													101	2560	100	74.9	24
													101	2561	100	74.9	24
													101	2563	100	74.9	24
													101	2567	100	74.9	24
													101	2561	100	74.9	24
													101	2564	100	74.9	24
													101	2566	100	74.9	24
													101	2568	100	74.9	24
													101	2568	100	74.9	24
													101	2571	100	74.9	24
													101	2572	100	74.9	24
													101	2580	100	74.9	24
													101	2583	100	74.51	24
													102	2592	100	74.51	24
													102	2599	100	74.51	24
													102	2599	100	74.51	24
													103	2622	0	74.51	24
													103	2635	0	74.51	24
													104	2650	0	74.51	24
													104	2650	0	74.51	24
													105	2669	0	74.51	24
													105	2676	0	74.51	24
													105	2682	0	74.51	24
													105	2682	0	74.51	24
													106	2695	0	74.51	24
													106	2701	0	74.51	24
													106	2708	0	74.51	24
													106	2708	0	74.51	24
													106	2710	100	74.51	24
													107	2710	100	74.51	24
													107	2712	100	74.51	24
													107	2712	100	74.51	24
													107	2722	100	74.51	24
													107	2722	100	74.51	24
													107	2730	100	74.51	24
													107	2730	100	74.51	24
													107	2729	100	74.51	24
													107	2733	100	74.51	24
													107	2740	100	74.51	24
													108	2740	100	74.51	24
													108	2744	100	74.51	24
													108	2744	100	74.51	24
													108	2740	100	74.9	24
													108	2740	100	74.9	24
													108	2743	100	74.9	24
													108	2742	100	74.9	24
													108	2740	100	74.9	24
													108	2740	100	74.9	24
													108	2735	100	74.9	24
													108	2741	100	74.9	24
													108	2747	100	74.9	24
													108	2747	100	74.9	24
													108	2750	100	74.9	24
													108	2751	100	74.9	24
													108	2750	100	74.9	24
													108	2750	100	74.9	24
													109	2760	100	74.9	24
													108	2763	100	74.9	24
													109	2763	100	74.9	24
													109	2763	100	74.9	24
													109	2774	0	74.9	24
													109	2772	0	74.9	24
													109	2778	0	74.9	24
													109	2778	0	74.9	24
													110	2785	0	74.9	24
													110	2784	0	74.9	24
													109	2789	0	74.9	24
													110	2789	0	74.9	24
													110	2790	100	74.9	24
													110	2792	100	74.9	24
													110	2795	100	74.9	24
													110	2795	100	74.9	24
													110	2798	100	74.9	23
													110	2797	100	74.9	23
													110	2801	100	74.9	23
													110	2800	100	74.9	23
													110	2800	100	74.9	23
													110	2803	100	74.9	23
													110	2797	100	74.9	23
													110	2798	100	74.9	23
													110	2800	100	74.9	23
													110	2803	100	74.9	23
													110	2794	100	74.9	23
													110	2799	100	74.9	23
													110	2796	100	74.9	23
													110	2802	100	74.9	24
													110	2800	100	74.9	24
													110	2796	100	74.9	24
													110	2798	100	74.9	24
													110	2794	100	74.9	24
													110	2797	100	74.9	24
													110	2793	100	74.9	24
													110	2799	100	74.9	24
													110	2800	100	74.9	24
													110	2804	100	74.9	24
													110	2802	100	74.9	24
													110	2812	100	74.9	24
													110	2809	100	74.9	24
													110	2814	100	74.9	24
													111	2814	100	74.9	24
													111	2820	100	74.9	24
													111	2821	100	74.9	24
													111	2824	100	74.9	24
													111	2825	100	74.9	24
													111	2834	100	74.9	24
													111	2834	100	74.9	24
													111	2837	100	74.9	24
													112	2837	100	74.9	24
													112	2837	100	74.9	24
													112	2841	100	74.9	24
													112	2846	100	74.9	24
													112	2847	100	74.9	24
													112	2854	100	74.9	24
													112	2854	100	74.9	24
													113	2860	100	74.9	24
													113	2868	100	74.9	24
													113	2873	100	74.9	24
													113	2876	100	74.9	24
													113	2884	100	74.9	24
													113	2886	100	74.9	24
													114	2894	100	74.9	24
													114	2898	100	74.9	24
													114	2901	100	74.9	24
													114	2910	100	74.9	24
													114	2912	100	74.9	24
													115	2913	100	74.9	24
													115	2912	100	74.9	24
													114	2907	100	74.9	24
													114	2903	100	74.9	24
													113	2890	100	74.9	24
													113	2877	100	74.9	24
													113	2861	100	74.9	24
													112	2854	100	74.9	24
													112	2842	100	74.51	24
													112	2837	100	74.51	24
													111	2833	100	74.51	24
													111	2833	100	74.51	24
													111	2832	100	74.51	24
													111	2832	100	74.51	24
													111	2833	100	74.51	24
													111	2833	100	74.51	24
													111	2834	100	74.51	24
													112	2852	100	74.51	24
													112	2858	100	74.51	24
													113	2858	100	74.51	24
													113	2876	100	74.51	24
													113	2881	100	74.51	24
													114	2892	100	74.51	24
													114	2892	100	74.51	24
													115	2923	100	74.51	24
													115	2934	100	74.51	24
													116	2944	100	74.51	24
													116	2944	100	74.51	24
													117	2975	91.76	74.51	24
													117	2975	91.76	74.51	24
													117	2982	91.76	74.51	24
													117	2982	91.76	74.51	24
													117	2976	100	74.51	24
													117	2978	100	74.51	24
													117	2965	100	74.51	24
													116	2965	100	74.51	24
													116	2950	100	74.51	24
													116	2950	100	74.51	24
													116	2941	100	75.69	24
													115	2941	100	75.69	24
													115	2929	100	75.69	24
													115	2920	100	75.69	24
													115	2922	100	75.69	23
													115	2922	100	75.69	23
													114	2908	100	75.69	23
													114	2907	100	75.69	23
													114	2896	100	75.69	23
													114	2896	100	75.69	23
													114	2890	100	75.69	23
													114	2884	100	75.69	23
													113	2880	100	75.69	23
													113	2880	100	75.69	23
													113	2876	100	75.69	23
													113	2874	100	75.69	23
													113	2874	100	75.69	23
													113	2874	100	75.69	23
													113	2875	100	75.69	23
													113	2870	100	75.69	23
													113	2873	100	75.69	23
													113	2873	100	75.69	23
													113	2879	100	75.69	23
													113	2883	100	75.69	23
													113	2887	100	75.69	23
													114	2887	100	75.69	23
													114	2891	0	75.69	23
													113	2893	0	75.69	23
													114	2899	0	75.69	23
													114	2899	0	75.69	23
													114	2902	0	74.12	23
													114	2900	0	74.12	23
													114	2901	0	74.12	23
													114	2905	0	74.12	23
													114	2909	0	74.12	23
													114	2906	0	74.12	23
													114	2910	0	74.12	23
													114	2906	0	74.12	23
													114	2905	100	74.12	23
													114	2907	100	74.12	23
													114	2906	100	74.12	23
													114	2908	100	74.12	23
													114	2900	100	74.12	23
													114	2905	100	74.12	23
													114	2907	100	74.12	23
													114	2909	100	74.12	23
													114	2904	100	74.12	23
													114	2913	100	74.12	23
													114	2909	100	74.12	23
													114	2908	100	74.12	23
													114	2905	100	74.12	23
													114	2901	100	74.12	23
													114	2902	100	74.12	23
													114	2898	100	74.12	23
													114	2899	100	74.12	23
													114	2903	100	74.12	24
													114	2896	100	74.12	24
													114	2897	100	74.12	24
													114	2898	100	74.12	24
													114	2893	100	74.12	24
													114	2892	100	74.51	24
													114	2894	100	74.51	24
													114	2893	100	74.51	24
													114	2896	100	74.51	24
													114	2888	100	74.51	24
													114	2893	100	74.51	24
													113	2893	100	74.51	24
													113	2887	100	74.51	24
													112	2877	100	74.51	24
													111	2861	100	74.51	24
													110	2801	0	74.51	24
													108	2764	0	74.51	24
													107	2726	0	74.51	24
													106	2700	0	74.51	24
													106	2691	100	74.51	24
													105	2688	100	74.51	24
													105	2684	100	74.51	24
													105	2675	100	74.51	24
													105	2669	0	74.51	24
													105	2682	0	74.51	24
													106	2683	0	74.51	24
													106	2685	0	74.51	24
													106	2693	0	74.51	24
													106	2696	0	74.51	24
													107	2700	0	74.51	24
													107	2714	0	74.51	24
													107	2723	0	74.51	24
													107	2725	0	74.51	24
													108	2735	0	74.51	24
													108	2735	0	74.51	24
													108	2748	0	74.51	24
													108	2756	0	74.51	24
													109	2761	0	74.51	24
													108	2767	0	74.51	24
													109	2767	0	74.51	24
													109	2777	0	74.51	24
													109	2781	0	74.51	24
													109	2786	0	74.51	24
													110	2786	0	74.51	24
													110	2788	0	74.51	24
													110	2798	0	74.51	24
													110	2791	0	74.51	24
													110	2791	0	74.51	24
													110	2797	0	74.51	24
													110	2788	0	74.51	24
													110	2791	0	74.51	24
													110	2791	0	74.51	24
													110	2791	100	74.51	24
													110	2795	100	74.51	24
													110	2794	100	74.51	24
													110	2794	100	74.51	24
													110	2802	100	74.51	24
													110	2802	100	74.51	24
													110	2801	100	74.51	24
													110	2801	100	74.51	24
													110	2803	100	74.51	24
													110	2805	100	74.51	24
													110	2804	100	74.51	24
													110	2804	100	74.51	24
													110	2804	100	74.51	24
													110	2804	100	74.51	24
													110	2799	100	73.73	23
													110	2799	100	73.73	23
													110	2804	100	73.73	23
													110	2802	100	73.73	23
													110	2799	100	73.73	23
													110	2799	100	73.73	23
													110	2804	100	73.73	23
													110	2807	100	73.73	23
													110	2814	100	73.73	23
													110	2814	100	73.73	23
													111	2812	100	73.73	23
													110	2818	100	73.73	23
													111	2828	100	73.73	23
													112	2828	100	73.73	23
													112	2849	0	73.73	23
													112	2856	0	73.73	23
													113	2867	0	73.73	23
													113	2867	0	73.73	23
													113	2889	0	73.73	23
													114	2894	0	73.73	23
													114	2893	0	73.73	23
													114	2893	0	73.73	23
													114	2911	100	73.73	23
													114	2909	100	73.73	23
													114	2910	100	73.73	23
													114	2910	100	73.73	23
													114	2896	54.12	73.73	23
													114	2884	54.12	73.73	23
													113	2878	54.12	73.73	23
													113	2878	54.12	73.73	23
													113	2867	69.02	74.51	24
													112	2855	69.02	74.51	24
													112	2846	69.02	74.51	24
													111	2843	69.02	74.51	24
													111	2832	76.47	74.51	24
													111	2823	76.47	74.51	24
													111	2817	76.47	74.51	24
													110	2807	76.47	74.51	24
													110	2798	100	74.51	24
													110	2796	100	74.51	24
													110	2801	100	74.51	24
													110	2806	100	74.51	24
													111	2813	100	74.51	24
													111	2820	100	74.51	24
													111	2827	100	74.51	24
													112	2835	100	74.51	24
													112	2844	0	74.51	24
													112	2851	0	74.51	24
													112	2858	0	74.51	24
													113	2872	0	74.51	24
													114	2893	0	74.51	24
													115	2911	0	74.51	24
													116	2932	0	74.51	24
													116	2950	0	74.51	24
													117	2973	0	74.51	24
													118	2981	0	74.51	24
													118	2996	0	74.51	24
													118	3007	0	74.51	24
													119	3023	0	74.51	24
													119	3030	0	74.51	24
													119	3029	0	72.55	24
													119	3028	0	72.55	24
													118	3009	66.27	72.55	24
													118	2999	66.27	72.55	24
													118	2992	66.27	72.55	24
													117	2984	66.27	72.55	24
													117	2973	84.31	72.55	24
													116	2966	84.31	72.55	24
													116	2954	84.31	72.55	24
													115	2939	84.31	72.55	24
													115	2917	20.78	72.55	24
													113	2890	20.78	72.55	24
													113	2879	20.78	72.55	24
													113	2879	20.78	72.55	24
													114	2890	0	72.55	24
													115	2908	0	72.55	24
													115	2922	0	72.55	24
													115	2922	0	72.55	24
													115	2929	100	72.55	24
													115	2936	100	72.55	24
													116	2936	100	72.55	24
													116	2945	100	72.55	24
													116	2943	47.84	72.55	24
													115	2934	47.84	72.55	24
													113	2894	47.84	72.55	24
													112	2864	47.84	72.55	24
													111	2821	0	72.55	24
													110	2825	0	72.55	24
													109	2784	0	72.55	24
													109	2777	0	72.55	24
													109	2769	0	72.55	24
													110	2798	0	74.9	24
													110	2820	0	74.9	24
													111	2842	0	74.9	24
													112	2842	0	74.9	24
													113	2882	0	74.9	24
													113	2897	0	74.9	24
													114	2919	0	74.9	24
													115	2919	0	74.9	24
													116	2944	0	74.9	24
													116	2958	0	74.9	24
													116	2969	0	74.9	24
													117	2969	0	74.9	24
													117	2977	0	74.9	24
													117	2974	0	74.9	24
													117	2981	0	74.9	24
													117	2981	0	74.9	24
													117	2985	100	74.9	24
													117	2987	100	74.9	24
													117	2988	100	74.9	24
													118	2988	100	74.9	24
													118	2991	100	74.9	24
													117	2993	100	74.9	24
													117	2986	100	74.9	24
													117	2986	100	74.9	24
													117	2981	100	74.9	24
													117	2974	100	74.9	24
													117	2962	100	74.9	24
													116	2962	100	74.9	24
													116	2950	100	74.9	24
													116	2950	100	74.9	24
													115	2930	100	73.33	24
													115	2930	100	73.33	23
													114	2911	81.18	73.33	23
													114	2908	81.18	73.33	23
													114	2892	81.18	73.33	23
													114	2892	81.18	73.33	23
													113	2875	100	73.33	23
													113	2869	100	73.33	23
													113	2865	100	73.33	23
													112	2865	100	73.33	23
													112	2850	86.67	73.33	23
													112	2840	86.67	73.33	23
													111	2830	86.67	73.33	23
													111	2830	86.67	73.33	23
													111	2818	90.2	73.33	23
													111	2811	90.2	73.33	23
													110	2803	90.2	73.33	23
													110	2803	90.2	73.33	23
													110	2796	94.12	73.33	23
													110	2781	94.12	73.33	23
													109	2779	94.12	73.33	23
													109	2779	94.12	73.33	23
													109	2765	100	73.33	23
													109	2762	100	73.33	23
													109	2771	100	73.33	23
													109	2771	100	73.33	23
													109	2774	100	73.33	23
													109	2775	100	73.33	23
													109	2787	100	73.33	23
													110	2787	100	73.33	23
													110	2795	0	72.55	23
													111	2811	0	72.55	23
													111	2811	0	72.55	23
													111	2823	0	72.55	23
													111	2829	0	72.55	23
													111	2828	0	72.55	23
													112	2838	0	72.55	23
													112	2843	0	72.55	23
													112	2845	0	72.55	23
													112	2849	0	72.55	23
													112	2854	0	72.55	23
													112	2862	0	72.55	23
													112	2865	0	72.55	23
													113	2865	0	72.55	23
													113	2869	0	72.55	23
													113	2872	0	72.55	23
													113	2878	0	72.55	23
													113	2877	0	72.55	23
													113	2879	0	72.55	24
													113	2877	0	72.55	24
													113	2867	100	72.55	24
													112	2867	100	72.55	24
													112	2860	100	72.55	24
													112	2844	100	72.55	24
													112	2837	100	72.55	24
													111	2823	100	72.55	24
													110	2802	100	72.55	24
													109	2785	100	72.55	24
													109	2765	100	72.55	24
													108	2750	100	72.55	24
													108	2746	100	73.33	24
													107	2736	100	73.33	24
													107	2725	100	73.33	24
													106	2717	100	73.33	24
													106	2707	100	73.33	24
													106	2698	100	73.33	24
													106	2702	0	73.33	24
													106	2699	0	73.33	24
													106	2703	0	73.33	24
													106	2708	0	73.33	24
													107	2709	100	73.33	24
													107	2715	100	73.33	24
													107	2725	100	73.33	24
													107	2726	100	73.33	24
													108	2734	100	73.33	24
													108	2745	100	73.33	24
													108	2743	100	73.33	23
													108	2756	100	73.33	23
													109	2764	100	73.33	23
													109	2776	100	73.33	23
													110	2786	100	73.33	23
													110	2794	100	73.33	23
													110	2812	100	73.33	23
													111	2821	100	73.33	23
													111	2825	100	73.33	23
													111	2828	100	73.33	23
													112	2840	100	73.33	23
													112	2834	100	73.33	23
													111	2829	100	73.33	23
													111	2827	100	73.33	23
													111	2820	100	73.33	23
													111	2815	100	72.55	23
													111	2818	100	72.55	23
													111	2817	100	72.55	23
													111	2817	100	72.55	23
													111	2832	0	72.55	23
													111	2842	0	72.55	23
													112	2843	0	72.55	23
													112	2843	0	72.55	23
													112	2860	0	72.55	23
													113	2866	0	72.55	23
													113	2867	0	72.55	23
													113	2867	0	72.55	23
													113	2884	0	72.55	23
													114	2894	0	72.55	23
													114	2894	0	72.55	23
													114	2894	0	72.55	23
													114	2912	0	72.55	23
													115	2916	0	72.55	23
													115	2916	0	72.55	23
													115	2916	0	72.55	23
													116	2948	0	72.55	23
													116	2965	0	72.55	23
													117	2976	0	72.55	23
													117	2976	0	72.55	23
													118	3001	0	72.55	24
													118	3011	0	72.55	24
													119	3025	0	72.55	24
													119	3025	0	72.55	24
													120	3051	0	72.55	24
													120	3051	0	72.55	24
													121	3067	0	72.94	24
													121	3067	0	72.94	24
													121	3090	0	72.94	24
													122	3098	0	72.94	24
													122	3106	0	72.94	24
													122	3106	0	72.94	24
													123	3120	0	72.94	24
													123	3127	0	72.94	24
													123	3129	0	72.94	24
													123	3129	0	72.94	24
													123	3129	100	72.94	24
													123	3136	100	72.94	24
													123	3139	100	72.94	24
													123	3139	100	72.94	24
													124	3147	100	72.94	24
													124	3147	100	72.94	24
													124	3150	100	72.94	24
													124	3150	100	72.94	24
													124	3153	100	72.94	24
													124	3152	100	72.94	24
													124	3154	100	72.94	24
													124	3154	100	72.94	24
													124	3153	100	72.94	24
													124	3147	100	72.94	24
													124	3147	100	72.94	24
													124	3147	100	72.94	24
													124	3143	100	72.94	24
													123	3136	100	72.94	24
													123	3121	100	72.94	24
													123	3121	100	72.94	24
													122	3119	100	73.33	24
													122	3106	100	73.33	24
													121	3094	100	73.33	24
													120	3062	100	73.33	24
													119	3025	0	73.33	24
													117	2993	0	73.33	24
													116	3000	0	73.33	24
													116	2949	0	73.33	24
													116	2942	34.9	73.33	24
													115	2932	34.9	73.33	24
													114	2940	34.9	73.33	24
													114	2902	34.9	73.33	24
													115	2925	0	73.33	24
													116	2951	0	73.33	24
													117	2967	0	73.33	24
													117	2977	0	73.33	24
													117	2985	100	73.33	24
													118	2993	100	73.33	24
													118	2995	100	73.33	24
													118	3004	100	73.33	24
													118	3012	100	73.33	24
													119	3017	100	73.33	24
													119	3024	100	73.33	24
													119	3032	100	73.33	24
													119	3035	100	73.33	24
													119	3030	100	73.33	24
													119	3027	100	73.33	24
													119	3033	100	73.33	24
													119	3039	88.63	73.33	24
													119	3032	88.63	73.33	24
													119	3031	88.63	72.94	24
													119	3029	88.63	72.94	24
													119	3022	38.43	72.94	24
													118	3006	38.43	72.94	24
													117	2996	38.43	72.94	24
													117	2982	38.43	72.94	24
													116	2966	58.82	72.94	24
													116	2960	58.82	72.94	24
													116	2954	58.82	72.94	24
													116	2949	58.82	72.94	24
													116	2942	100	72.94	24
													116	2940	100	72.94	24
													115	2938	100	72.94	24
													115	2935	100	72.94	24
													115	2930	100	72.94	24
													115	2925	100	72.94	24
													115	2925	100	72.94	24
													115	2926	100	72.94	24
													115	2927	100	72.94	24
													116	2940	100	72.94	24
													116	2948	100	72.94	24
													116	2950	100	72.94	24
													116	2964	100	72.94	24
													117	2974	100	72.94	24
													118	2982	100	72.94	24
													118	2990	100	72.94	24
													118	3001	100	72.94	24
													118	3006	100	72.94	24
													118	3008	100	72.94	24
													119	3021	100	72.94	24
													119	3018	100	72.94	24
													119	3034	100	72.55	24
													119	3042	100	72.55	24
													120	3048	100	72.55	24
													119	3048	100	72.55	24
													118	3009	23.53	72.55	24
													118	2988	23.53	72.55	24
													117	2963	23.53	72.55	24
													116	2963	23.53	72.55	24
													115	2919	23.53	72.55	24
													114	2901	23.53	72.55	24
													114	2883	23.53	72.55	24
													113	2883	23.53	72.55	24
													111	2838	24.31	72.55	24
													111	2827	24.31	72.55	24
													111	2821	24.31	72.55	24
													111	2821	24.31	72.55	24
													111	2820	100	72.55	24
													111	2817	100	72.55	24
													111	2821	100	72.55	24
													111	2821	100	72.55	24
													111	2826	100	72.55	24
													111	2825	100	72.55	24
													111	2820	100	72.55	24
													111	2820	100	72.55	24
													110	2783	0	72.55	24
													109	2755	0	72.55	24
													108	2720	0	72.55	24
													106	2720	0	72.55	24
													105	2661	0	72.55	24
													104	2661	0	72.55	24
													104	2640	0	74.12	24
													104	2640	0	74.12	24
													104	2655	100	74.12	24
													104	2663	100	74.12	24
													105	2678	100	74.12	24
													105	2678	100	74.12	24
													106	2689	0	74.12	24
													106	2701	0	74.12	24
													106	2706	0	74.12	24
													106	2706	0	74.12	24
													107	2725	0	74.12	24
													107	2725	0	74.12	24
													107	2727	0	74.12	24
													107	2727	0	74.12	24
													107	2727	100	74.12	24
													107	2730	100	74.12	24
													107	2738	100	74.12	24
													107	2738	100	74.12	24
													108	2740	100	74.12	24
													108	2739	100	74.12	24
													108	2735	100	74.12	24
													107	2735	100	74.12	24
													107	2712	30.2	74.12	24
													106	2691	30.2	74.12	24
													106	2667	30.2	74.12	24
													105	2667	30.2	74.12	24
													103	2613	0	74.12	24
													102	2647	0	74.12	24
													101	2583	0	74.12	24
													101	2583	0	74.12	24
													102	2591	0	73.73	24
													103	2608	0	73.73	24
													103	2625	0	73.73	24
													104	2642	0	73.73	24
													104	2660	0	73.73	24
													105	2664	0	73.73	24
													105	2674	0	73.73	24
													105	2678	0	73.73	24
													105	2684	100	73.73	24
													106	2684	100	73.73	24
													106	2687	100	73.73	24
													106	2688	100	73.73	24
													106	2688	100	73.73	24
													106	2692	100	73.73	24
													106	2687	100	73.73	24
													106	2696	100	73.73	24
													106	2691	100	73.73	24
													106	2699	100	73.73	24
													106	2694	100	73.73	24
													105	2692	100	73.73	24
													106	2705	0	73.73	24
													106	2706	0	73.73	24
													107	2707	0	73.73	24
													107	2713	0	73.73	24
													107	2717	100	73.73	24
													107	2717	100	73.73	24
													107	2724	100	73.73	24
													107	2725	100	73.73	24
													107	2725	100	73.73	24
													107	2722	100	73.73	24
													107	2732	100	72.94	24
													107	2727	100	72.94	24
													107	2728	100	72.94	24
													107	2728	100	72.94	24
													107	2724	100	72.94	24
													107	2721	100	72.94	24
													107	2725	100	72.94	24
													107	2729	100	72.94	24
													107	2728	100	72.94	24
													107	2730	100	72.94	24
													107	2733	100	72.94	24
													107	2731	100	72.94	24
													107	2729	100	72.94	24
													107	2731	100	72.94	24
													107	2731	100	72.94	24
													107	2734	100	72.94	24
													108	2733	100	72.94	24
													107	2729	100	72.94	24
													107	2730	100	72.94	24
													107	2732	100	72.94	24
													107	2725	100	72.94	24
													107	2728	100	72.94	24
													107	2726	100	72.94	24
													107	2728	100	72.94	24
													107	2725	100	72.94	24
													107	2727	100	72.94	24
													107	2727	100	72.94	24
													107	2734	100	72.94	24
													107	2736	100	72.94	24
													108	2737	100	72.94	24
													108	2738	100	72.94	24
													108	2742	100	73.73	24
													108	2746	100	73.73	24
													108	2751	100	73.73	24
													108	2751	100	73.73	24
													109	2763	0	73.73	24
													109	2779	0	73.73	24
													109	2780	0	73.73	24
													110	2780	0	73.73	24
													110	2795	0	73.73	24
													110	2803	0	73.73	24
													110	2805	0	73.73	24
													110	2805	0	73.73	24
													111	2814	100	73.73	24
													111	2818	100	73.73	24
													111	2824	100	73.73	24
													111	2824	100	73.73	24
													111	2830	100	73.73	24
													111	2839	100	73.73	24
													111	2834	100	73.73	24
													112	2834	100	73.73	24
													112	2842	100	73.73	24
													112	2837	100	73.73	24
													111	2827	100	73.73	24
													111	2827	100	73.73	24
													110	2787	24.31	73.73	24
													109	2772	24.31	73.73	24
													109	2762	24.31	73.73	24
													108	2762	24.31	73.73	24
													108	2746	65.1	73.73	24
													108	2746	65.1	73.73	24
													107	2729	65.1	72.94	24
													107	2729	65.1	72.94	24
													106	2709	71.76	72.94	24
													107	2707	71.76	72.94	24
													106	2691	71.76	72.94	24
													106	2691	71.76	72.94	24
													105	2685	59.61	72.94	24
													105	2670	59.61	72.94	24
													105	2664	59.61	72.94	24
													104	2664	59.61	72.94	24
													104	2649	94.51	72.94	24
													104	2645	94.51	72.94	24
													104	2649	94.51	72.94	24
													104	2649	94.51	72.94	24
													104	2661	100	72.94	24
													105	2681	100	72.94	24
													105	2689	100	72.94	24
													106	2689	100	72.94	24
													106	2690	100	72.94	24
													106	2697	100	72.94	24
													106	2704	100	72.94	24
													106	2704	100	72.94	24
													107	2716	0	72.94	24
													107	2728	0	72.94	24
													107	2742	0	72.94	24
													108	2742	0	72.94	24
													109	2761	0	72.94	24
													109	2771	0	72.94	24
													109	2778	0	72.94	24
													109	2778	0	72.94	24
													110	2795	0	71.37	24
													110	2800	0	71.37	24
													110	2811	0	71.37	24
													111	2816	0	71.37	24
													111	2828	0	71.37	24
													111	2830	0	71.37	24
													111	2835	0	71.37	24
													111	2834	0	71.37	24
													112	2835	100	71.37	24
													112	2840	100	71.37	24
													112	2843	100	71.37	24
													112	2846	100	71.37	24
													112	2846	100	71.37	24
													112	2847	100	71.37	24
													112	2846	100	71.37	24
													111	2843	100	71.37	24
													111	2837	65.88	71.37	24
													111	2825	65.88	71.37	24
													111	2823	65.88	71.37	24
													110	2804	65.88	71.37	24
													110	2802	51.37	71.37	24
													111	2808	51.37	71.37	24
													111	2825	51.37	71.37	24
													112	2838	51.37	71.37	24
													112	2858	0	71.37	24
													113	2869	0	71.37	24
													113	2880	0	71.37	24
													114	2884	0	71.37	24
													114	2894	75.29	71.37	24
													114	2888	75.29	71.37	24
													112	2871	75.29	72.16	24
													111	2852	75.29	72.16	24
													110	2808	0	72.16	24
													109	2825	0	72.16	24
													109	2779	0	72.16	24
													109	2777	0	72.16	24
													109	2787	100	72.16	24
													110	2801	100	72.16	24
													111	2812	100	72.16	24
													111	2823	100	72.16	24
													111	2828	0	72.16	24
													112	2835	0	72.16	24
													112	2851	0	72.16	24
													113	2860	0	72.16	24
													113	2872	0	72.16	24
													114	2887	0	72.16	24
													114	2899	0	72.16	24
													114	2912	0	72.16	24
													115	2918	0	72.16	24
													115	2927	0	72.16	24
													115	2938	0	72.16	24
													116	2942	0	72.16	24
													116	2948	0	72.16	24
													116	2949	0	72.16	24
													116	2950	0	72.16	24
													116	2954	0	72.16	24
													116	2960	0	72.16	24
													116	2960	0	72.16	24
													117	2961	0	72.16	24
													117	2966	0	72.16	24
													117	2972	0	72.16	24
													117	2980	100	71.76	24
													117	2982	100	71.76	24
													117	2978	100	71.76	24
													117	2978	100	71.76	24
													117	2980	100	71.76	24
													117	2975	100	71.76	24
													117	2978	100	71.76	24
													117	2978	100	71.76	24
													117	2970	100	71.76	24
													117	2973	100	71.76	24
													117	2964	100	71.76	24
													117	2964	100	71.76	24
													117	2967	100	71.76	24
													117	2967	100	71.76	24
													116	2961	100	71.76	24
													117	2961	100	71.76	24
													116	2959	100	71.76	24
													116	2957	100	71.76	24
													116	2955	100	71.76	24
													116	2955	100	71.76	24
													116	2939	100	71.76	24
													115	2930	100	71.76	24
													115	2912	100	71.76	24
													114	2912	100	71.76	24
													114	2898	68.24	71.76	24
													114	2886	68.24	71.76	24
													113	2877	68.24	71.76	24
													113	2877	68.24	71.76	24
													112	2859	79.22	71.76	24
													112	2859	79.22	71.76	24
													112	2845	79.22	72.16	24
													112	2845	79.22	72.16	24
													111	2824	83.14	72.16	24
													111	2820	83.14	72.16	24
													110	2808	83.14	72.16	24
													110	2808	83.14	72.16	24
													110	2792	87.45	72.16	24
													110	2792	87.45	72.16	24
													110	2780	87.45	72.16	24
													109	2780	87.45	72.16	24
													109	2758	100	72.16	24
													108	2748	100	72.16	24
													107	2726	100	72.16	24
													107	2726	100	72.16	24
													106	2688	100	72.16	24
													105	2668	100	72.16	24
													104	2645	100	72.16	24
													103	2645	100	72.16	24
													103	2609	100	72.16	24
													102	2596	100	72.16	24
													102	2590	100	72.16	24
[truncated: 8,843 more rows]

## Sheet: Trip 2
Date	Time	Temperature (°C)	Ambient Temp Meteo	Ambient Temp OBD	DT M	DT OBD	Normalized DT M	Normalized DT OBD					Vehicle speed	Engine rpm	Controlled canister purge system	Fuel level input	Ambient air temperature
2017-08-26 10:40:01	2017-08-26 10:40:01	32.72	n/a	31	n/a	1.72	n/a	0.02					0	0	0	40.39	31
2017-08-26 10:41:01	2017-08-26 10:41:01	33.17	n/a	31	n/a	2.17	n/a	0.47					1	1003	0	40.39	31
2017-08-26 10:42:01	2017-08-26 10:42:01	33.17	n/a	30.15	n/a	3.02	n/a	1.32					0	993	0	40.39	31
2017-08-26 10:43:01	2017-08-26 10:43:01	33.37	n/a	30	n/a	3.37	n/a	1.67					0	1030	0	40.39	31
2017-08-26 10:44:01	2017-08-26 10:44:01	33.46	n/a	30	n/a	3.46	n/a	1.76					0	1004	7.06	40.39	31
2017-08-26 10:45:01	2017-08-26 10:45:01	33.51	n/a	30.8333	n/a	2.67667	n/a	0.976667					0	983	7.06	40.39	31
2017-08-26 10:46:01	2017-08-26 10:46:01	33.51	n/a	30.2667	n/a	3.24333	n/a	1.54333					0	1021	7.06	40.39	31
2017-08-26 10:47:01	2017-08-26 10:47:01	33.64	n/a	30	n/a	3.64	n/a	1.94					0	1026	7.06	40.39	31
2017-08-26 10:48:01	2017-08-26 10:48:01	33.81	n/a	30.9167	n/a	2.89333	n/a	1.19333					0	996	8.63	40.39	31
2017-08-26 10:49:01	2017-08-26 10:49:01	33.98	n/a	31	n/a	2.98	n/a	1.28					0	1001	8.63	40.39	31
2017-08-26 10:50:01	2017-08-26 10:50:01	34.05	n/a	30.15	n/a	3.9	n/a	2.2					1	1014	8.63	40.39	31
2017-08-26 10:51:01	2017-08-26 10:51:01	34.1	n/a	30	n/a	4.1	n/a	2.4					0	1014	8.63	40.39	31
2017-08-26 10:52:01	2017-08-26 10:52:01	34.12	n/a	30.0333	n/a	4.08667	n/a	2.38667					0	1000	9.8	40.78	31
2017-08-26 10:53:01	2017-08-26 10:53:01	34.21	n/a	30.75	n/a	3.46	n/a	1.76					0	992	9.8	40.78	31
2017-08-26 10:54:01	2017-08-26 10:54:01	34.27	n/a	30	n/a	4.27	n/a	2.57					1	992	9.8	40.78	31
2017-08-26 10:55:01	2017-08-26 10:55:01	34.37	n/a	30.25	n/a	4.12	n/a	2.42					0	988	9.8	40.78	31
2017-08-26 10:56:01	2017-08-26 10:56:01	34.46	n/a	30.15	n/a	4.31	n/a	2.61					0	999	12.16	40.78	31
2017-08-26 10:57:01	2017-08-26 10:57:01	34.57	n/a	30.0833	n/a	4.48667	n/a	2.78667					0	995	12.16	40.78	31
2017-08-26 10:58:01	2017-08-26 10:58:01	34.57	n/a	29.6333	n/a	4.93667	n/a	3.23667					2	997	12.16	40.78	31
2017-08-26 10:59:01	2017-08-26 10:59:01	34.6	n/a	30	n/a	4.6	n/a	2.9					2	1019	12.16	40.78	31
2017-08-26 11:00:01	2017-08-26 11:00:01	34.64	n/a	30	n/a	4.64	n/a	2.94					1	1022	13.73	40.78	31
2017-08-26 11:01:01	2017-08-26 11:01:01	34.7	n/a	30	n/a	4.7	n/a	3					0	1004	13.73	40.78	31
2017-08-26 11:02:01	2017-08-26 11:02:01	34.71	n/a	30	n/a	4.71	n/a	3.01					0	1079	13.73	40.78	31
2017-08-26 11:03:01	2017-08-26 11:03:01	34.67	n/a	30	n/a	4.67	n/a	2.97					0	1162	13.73	40.78	31
2017-08-26 11:04:01	2017-08-26 11:04:01	34.6	n/a	29.8333	n/a	4.76667	n/a	3.06667					0	1296	85.1	40.78	31
2017-08-26 11:05:01	2017-08-26 11:05:01	34.52	n/a	29.6667	n/a	4.85333	n/a	3.15333					1	1282	85.1	40.78	31
2017-08-26 11:06:01	2017-08-26 11:06:01	34.88	n/a	30	n/a	4.88	n/a	3.18					3	1251	85.1	40.78	31
2017-08-26 11:07:01	2017-08-26 11:07:01	34.5	n/a	30	n/a	4.5	n/a	2.8					4	1185	85.1	40.78	31
2017-08-26 11:08:01	2017-08-26 11:08:01	34.35	n/a	30	n/a	4.35	n/a	2.65					4	1253	100	40.78	31
2017-08-26 11:09:01	2017-08-26 11:09:01	34.24	n/a	30	n/a	4.24	n/a	2.54					7	1278	100	40.78	31
2017-08-26 11:10:01	2017-08-26 11:10:01	34.23	n/a	30.1	n/a	4.13	n/a	2.43					10	1206	100	40.78	31
2017-08-26 11:11:01	2017-08-26 11:11:01	34.33	n/a	29.65	n/a	4.68	n/a	2.98					10	1331	100	40.78	31
2017-08-26 11:12:01	2017-08-26 11:12:01	34.47	n/a	30.25	n/a	4.22	n/a	2.52					11	1284	4.71	40.78	31
2017-08-26 11:13:01	2017-08-26 11:13:01	34.54	n/a	30.25	n/a	4.29	n/a	2.59					10	1091	4.71	40.78	31
2017-08-26 11:14:01	2017-08-26 11:14:01	34.61	n/a	30.2667	n/a	4.34333	n/a	2.64333					10	881	4.71	40.78	31
2017-08-26 11:15:01	2017-08-26 11:15:01	34.59	n/a	30.2833	n/a	4.30667	n/a	2.60667					11	916	4.71	40.78	31
2017-08-26 11:16:01	2017-08-26 11:16:01	34.56	n/a	30.2667	n/a	4.29333	n/a	2.59333					11	775	100	40.78	31
2017-08-26 11:17:01	2017-08-26 11:17:01	34.61	n/a	30.3333	n/a	4.27667	n/a	2.57667					12	826	100	40.78	31
2017-08-26 11:18:01	2017-08-26 11:18:01	34.52	n/a	30.5833	n/a	3.93667	n/a	2.23667					11	1148	100	40.78	31
2017-08-26 11:19:01	2017-08-26 11:19:01	34.82	n/a	30.15	n/a	4.67	n/a	2.97					11	1312	100	40.78	31
2017-08-26 11:20:01	2017-08-26 11:20:01	34.77	n/a	30.8333	n/a	3.93667	n/a	2.23667					12	1037	0	40.78	31
2017-08-26 11:21:01	2017-08-26 11:21:01	34.42	n/a	29.6833	n/a	4.73667	n/a	3.03667					13	958	0	40.78	31
2017-08-26 11:22:01	2017-08-26 11:22:01	34.11	n/a	30.8167	n/a	3.29333	n/a	1.59333					14	991	0	45.88	31
2017-08-26 11:23:01	2017-08-26 11:23:01	34.86	n/a	31	n/a	3.86	n/a	2.16					15	997	0	45.88	31
2017-08-26 11:24:01	2017-08-26 11:24:01	35.1	n/a	30.5	n/a	4.6	n/a	2.9					15	1019	12.94	45.88	31
2017-08-26 11:25:01	2017-08-26 11:25:01	34.58	n/a	30.7333	n/a	3.84667	n/a	2.14667					15	1014	12.94	45.88	31
2017-08-26 11:26:01	2017-08-26 11:26:01	34.81	n/a	30.5167	n/a	4.29333	n/a	2.59333					15	1031	12.94	45.88	31
2017-08-26 11:27:01	2017-08-26 11:27:01	34.95	n/a	30.5167	n/a	4.43333	n/a	2.73333					15	1006	12.94	45.88	31
2017-08-26 11:28:01	2017-08-26 11:28:01	34.98	n/a	30.9833	n/a	3.99667	n/a	2.29667					15	997	9.41	45.88	31
2017-08-26 11:29:01	2017-08-26 11:29:01	34.86	n/a	30.75	n/a	4.11	n/a	2.41					14	982	9.41	45.88	31
2017-08-26 11:30:01	2017-08-26 11:30:01	34.6	n/a	30	n/a	4.6	n/a	2.9					15	969	9.41	45.88	31
2017-08-26 11:31:01	2017-08-26 11:31:01	34.51	n/a	30	n/a	4.51	n/a	2.81					15	1012	9.41	45.88	31
2017-08-26 11:32:01	2017-08-26 11:32:01	34.43	n/a	30	n/a	4.43	n/a	2.73					15	1012	19.22	45.88	31
2017-08-26 11:33:01	2017-08-26 11:33:01	34.34	n/a	30.4333	n/a	3.90667	n/a	2.20667					15	1001	19.22	45.88	31
2017-08-26 11:34:01	2017-08-26 11:34:01	34.24	n/a	31	n/a	3.24	n/a	1.54					14	978	19.22	45.88	31
2017-08-26 11:35:01	2017-08-26 11:35:01	34.15	n/a	31	n/a	3.15	n/a	1.45					14	961	19.22	45.88	31
2017-08-26 11:36:01	2017-08-26 11:36:01	34.11	n/a	31	n/a	3.11	n/a	1.41					14	945	19.22	45.88	31
2017-08-26 11:37:01	2017-08-26 11:37:01	34.08	n/a	31	n/a	3.08	n/a	1.38					13	931	19.22	45.88	31
2017-08-26 11:38:01	2017-08-26 11:38:01	34.04	n/a	31	n/a	3.04	n/a	1.34					11	1107	19.22	45.88	31
2017-08-26 11:39:01	2017-08-26 11:39:01	33.99	n/a	31.3833	n/a	2.60667	n/a	0.906667					11	1055	19.22	45.88	31
													12	812	100	45.88	31
													14	917	100	45.88	31
													16	1048	100	45.88	31
													19	1181	100	45.88	31
													21	1388	0	45.88	31
													25	1536	0	45.88	31
													29	1792	0	45.88	31
													32	2037	0	45.88	31
													34	2246	0	45.88	31
													35	2316	0	45.88	31
													36	2379	0	45.88	31
													37	2418	0	45.88	31
													38	2504	0	41.57	31
													40	2634	0	41.57	30
													42	2779	0	41.57	30
													44	2907	0	41.57	30
													45	3093	0	41.57	30
													49	3254	0	41.57	30
													52	3427	0	41.57	30
													54	3579	0	41.57	30
													55	3752	0	41.57	30
													55	3001	0	41.57	30
													56	2495	0	41.57	30
													59	2607	0	41.57	30
													60	2763	0	41.57	30
													64	2843	0	41.57	30
													66	2931	0	41.57	30
													67	2995	0	41.57	30
													68	3044	0	41.57	30
													69	3078	0	41.57	30
													70	3114	0	41.57	30
													70	3140	0	41.57	30
													71	3181	0	41.57	30
													72	3195	0	41.57	30
													72	3216	0	41.57	30
													72	3228	0	41.57	30
													73	3249	0	41.57	30
													73	3253	0	41.57	30
													73	3261	0	41.57	30
													73	3273	0	41.57	30
													73	3277	0	41.57	30
													73	3274	100	41.57	30
													73	3275	100	44.31	30
													73	3277	100	44.31	30
													73	3280	100	44.31	30
													73	3278	100	44.31	30
													74	3283	100	44.31	30
													74	3293	100	44.31	30
													74	3347	100	44.31	30
													76	3393	0	44.31	30
													76	3385	0	44.31	30
													76	3388	0	44.31	30
													76	3405	0	44.31	30
													77	3417	100	44.31	30
													77	3431	100	44.31	30
													77	3433	100	44.31	30
													77	3437	100	44.31	30
													77	3439	100	44.31	30
													77	3443	100	44.31	30
													77	3445	100	44.31	30
													77	3450	100	44.31	30
													77	3459	100	44.31	30
													78	3472	100	44.31	30
													78	3496	100	44.31	30
													78	3499	100	44.31	30
													78	3492	71.37	44.31	30
													78	3489	71.37	44.31	30
													78	3484	71.37	44.31	30
													78	3473	71.37	44.31	30
													78	3472	72.55	44.31	30
													78	3466	72.55	44.31	30
													78	3457	72.55	44.31	30
													77	3457	72.55	44.31	30
													78	3468	100	48.24	30
													78	3479	100	48.24	30
													78	3490	100	48.24	30
													78	3492	100	48.24	30
													78	3505	100	48.24	30
													78	3510	100	48.24	30
													78	2981	100	48.24	30
													79	2499	100	48.24	30
													79	2537	0	48.24	30
													80	2543	0	48.24	30
													80	2562	0	48.24	30
													81	2572	0	48.24	30
													81	2579	0	48.24	30
													81	2582	0	48.24	30
													81	2592	0	48.24	30
													82	2603	0	48.24	30
													82	2608	0	48.24	30
													82	2611	0	48.24	30
													82	2612	0	48.24	30
													82	2626	0	48.24	30
													83	2634	0	48.24	30
													83	2636	0	48.24	30
													83	2642	0	48.24	30
													83	2652	0	48.24	30
													83	2657	100	48.24	30
													83	2648	100	48.24	30
													82	2630	100	48.24	30
													82	2616	100	48.24	30
													82	2612	0	48.24	30
													82	2605	0	48.24	30
													82	2611	0	45.49	30
													82	2609	0	45.49	30
													82	2604	0	45.49	30
													82	2614	0	45.49	30
													82	2623	0	45.49	30
													82	2624	0	45.49	30
													83	2632	0	45.49	30
													83	2639	0	45.49	30
													83	2643	0	45.49	30
													83	2648	0	45.49	30
													83	2651	0	45.49	30
													83	2649	0	45.49	30
													83	2654	0	45.49	30
													83	2658	0	45.49	30
													83	2656	0	45.49	30
													83	2652	0	45.49	30
													83	2659	0	45.49	30
													84	2669	0	45.49	30
													84	2684	0	45.49	30
													85	2693	0	45.49	30
													85	2711	0	45.49	30
													86	2723	0	45.49	30
													86	2737	0	45.49	30
													86	2747	0	45.49	30
													87	2753	0	45.49	30
													87	2766	0	45.49	30
													87	2770	0	45.49	30
													87	2777	0	45.49	30
													87	2782	0	45.49	30
													87	2783	0	45.49	30
													87	2787	0	46.67	30
													87	2788	0	46.67	30
													87	2789	0	46.67	30
													88	2789	0	46.67	30
													88	2790	0	46.67	30
													87	2786	0	46.67	30
													87	2789	0	46.67	30
													87	2789	0	46.67	30
													87	2783	0	46.67	30
													87	2781	0	46.67	30
													87	2773	0	46.67	30
													87	2774	0	46.67	30
													87	2773	0	46.67	30
													87	2770	0	46.67	30
													87	2769	0	46.67	30
													87	2768	0	46.67	30
													87	2770	0	46.67	30
													87	2765	0	46.67	30
													87	2761	0	46.67	30
													87	2764	0	46.67	30
													87	2763	0	46.67	30
													86	2755	0	46.67	30
													86	2756	0	46.67	30
													86	2749	0	46.67	30
													86	2746	0	46.67	30
													86	2748	0	46.67	30
													86	2743	0	46.67	30
													86	2752	0	46.67	30
													86	2747	0	46.67	30
													86	2753	0	46.67	30
													86	2748	0	33.73	30
													87	2755	0	33.73	30
													87	2776	0	33.73	30
													87	2782	0	33.73	30
													87	2788	0	33.73	30
													87	2793	0	33.73	30
													88	2796	0	33.73	30
													88	2798	0	33.73	30
													88	2793	0	33.73	30
													88	2795	0	33.73	30
													88	2792	0	33.73	30
													87	2788	0	33.73	30
													87	2784	0	33.73	30
													87	2776	0	33.73	30
													87	2747	0	33.73	30
Date	Time	Temperature (°C)	Ambient Temp Meteo	Ambient Temp OBD	DT M	DT OBD	Normalized DT M	Normalized DT OBD	Vehicle speed	Engine rpm	Controlled canister purge system	Fuel level input	86	2729	0	33.73	30
	3632	34.3113	n/a	30.35	n/a	3.96133	n/a	2.26133	98.552	2616.87	42.6506	39.0125	85	2700	0	33.73	30
		35.1	n/a	31.3833	n/a	4.93667	n/a	3.23667	121	3752	100	49.41	84	2666	0	33.73	30
													83	2639	0	33.73	30
													82	2624	100	33.73	30
													82	2615	100	33.73	30
													82	2615	100	33.73	30
													82	2608	100	33.73	30
													82	2611	0	33.73	30
													82	2629	0	33.73	30
													83	2645	0	33.73	30
													83	2672	0	33.73	30
													85	2706	0	33.73	30
													86	2726	0	33.73	30
													87	2769	0	33.73	30
													87	2769	0	33.73	30
													89	2807	0	44.71	31
													90	2843	0	44.71	31
													89	2864	0	44.71	31
													90	2305	0	44.71	31
													90	2300	0	44.71	31
													91	2306	0	44.71	31
													92	2321	0	44.71	31
													92	2338	0	44.71	31
													92	2347	0	44.71	31
													92	2356	0	44.71	31
													93	2360	0	44.71	31
													93	2375	0	44.71	31
													93	2382	0	44.71	31
													94	2383	0	44.71	31
													94	2388	0	44.71	31
													94	2383	0	44.71	31
													94	2394	0	44.71	31
													94	2397	0	44.71	31
													94	2409	0	44.71	31
													94	2396	0	44.71	31
													94	2400	0	44.71	31
													94	2397	0	44.71	31
													94	2394	0	44.71	31
													94	2392	0	44.71	31
													94	2386	0	44.71	31
													93	2389	0	44.71	31
													93	2369	0	44.71	31
													91	2342	0	44.71	31
													91	2304	3.14	44.71	31
													89	2282	3.14	44.71	31
													90	2282	3.14	45.88	31
													90	2276	3.14	45.88	31
													90	2281	100	45.88	31
													90	2276	100	45.88	31
													90	2284	100	45.88	31
													90	2293	100	45.88	31
													90	2307	0	45.88	31
													91	2317	0	45.88	31
													92	2335	0	45.88	31
													93	2347	0	45.88	31
													93	2368	0	45.88	31
													94	2383	0	45.88	31
													94	2398	0	45.88	31
													95	2406	0	45.88	31
													95	2406	13.73	45.88	31
													94	2401	13.73	45.88	31
													94	2399	13.73	45.88	31
													94	2392	13.73	45.88	31
													94	2393	14.12	45.88	31
													94	2390	14.12	45.88	31
													94	2385	14.12	45.88	31
													94	2393	14.12	45.88	31
													94	2401	17.65	45.88	31
													95	2408	17.65	45.88	31
													95	2424	17.65	45.88	31
													96	2438	17.65	45.88	31
													96	2456	33.73	45.88	31
													98	2470	33.73	45.88	31
													98	2490	33.73	45.88	31
													99	2506	33.73	45.88	31
													99	2526	33.73	31.37	31
													100	2542	33.73	31.37	31
													101	2561	33.73	31.37	31
													101	2578	33.73	31.37	31
													102	2591	33.73	31.37	31
													102	2599	27.06	31.37	31
													102	2608	27.06	31.37	30
													103	2611	27.06	31.37	30
													103	2629	27.06	31.37	30
													103	2632	26.67	31.37	30
													104	2640	26.67	31.37	30
													104	2639	26.67	31.37	30
													104	2634	26.67	31.37	30
													103	2628	28.24	31.37	30
													102	2600	28.24	31.37	30
													102	2599	28.24	31.37	30
													102	2582	28.24	31.37	30
													101	2570	24.31	31.37	30
													100	2549	24.31	31.37	30
													99	2522	24.31	31.37	30
													99	2504	24.31	31.37	30
													98	2489	23.92	31.37	30
													97	2468	23.92	31.37	30
													96	2456	23.92	31.37	30
													96	2449	23.92	31.37	30
													96	2444	100	31.37	30
													96	2451	100	31.37	30
													96	2456	100	31.37	30
													96	2461	100	31.37	30
													97	2463	100	31.37	30
													97	2465	100	45.49	30
													97	2474	100	45.49	30
													97	2484	100	45.49	30
													98	2491	100	45.49	30
													98	2503	100	45.49	30
													99	2520	100	45.49	30
													99	2534	100	45.49	30
													100	2551	100	45.49	30
													101	2560	100	45.49	30
													101	2581	100	45.49	30
													102	2614	100	45.49	30
													103	2630	100	45.49	30
													105	2655	100	45.49	30
													106	2681	100	45.49	30
													106	2714	100	45.49	30
													107	2727	61.18	45.49	30
													107	2745	61.18	45.49	30
													108	2759	61.18	45.49	30
													108	2763	61.18	45.49	30
													109	2773	25.49	45.49	30
													109	2770	25.49	45.49	30
													109	2781	25.49	45.49	30
													109	2778	25.49	45.49	30
													109	2773	0	45.49	30
													109	2767	0	45.49	30
													109	2774	0	45.49	30
													109	2771	0	45.49	30
													108	2750	0	45.49	30
													106	2699	0	45.49	30
													104	2646	0	45.49	30
													102	2646	0	45.49	30
													102	2597	0	47.45	30
													101	2587	0	47.45	30
													101	2583	0	47.45	30
													101	2578	0	47.45	30
													101	2573	0	47.45	30
													101	2570	0	47.45	30
													101	2560	0	47.45	30
													101	2568	0	47.45	30
													101	2562	0	47.45	30
													101	2556	0	47.45	30
													100	2562	0	47.45	30
													100	2558	0	47.45	30
													101	2560	0	47.45	30
													101	2559	0	47.45	30
													101	2563	0	47.45	30
													101	2567	0	47.45	30
													101	2571	0	47.45	30
													101	2568	0	47.45	30
													101	2567	0	47.45	30
													101	2573	0	47.45	30
													101	2568	0	47.45	30
													101	2572	0	47.45	30
													101	2574	0	47.45	30
													101	2576	0	47.45	30
													101	2577	0	47.45	30
													101	2567	0	47.45	30
													101	2564	0	47.45	30
													100	2560	0	47.45	30
													100	2549	0	47.45	30
													100	2539	0	47.45	30
													99	2533	0	44.71	30
													99	2532	0	44.71	30
													99	2516	0	44.71	30
													99	2515	0	44.71	30
													98	2506	0	44.71	30
													98	2500	0	44.71	30
													98	2495	0	44.71	30
													98	2491	0	44.71	30
													98	2490	0	44.71	30
													97	2481	0	44.71	30
													97	2470	0	44.71	30
													96	2466	0	44.71	30
													96	2456	0	44.71	30
													96	2446	0	44.71	30
													96	2437	0	44.71	30
													95	2433	0	44.71	30
													95	2429	0	44.71	30
													95	2425	0	44.71	30
													95	2423	0	44.71	30
													95	2422	0	44.71	30
													95	2419	0	44.71	30
													95	2419	0	44.71	30
													95	2407	0	44.71	30
													94	2407	0	44.71	30
													94	2399	0	44.71	31
													94	2397	0	44.71	31
													94	2382	0	44.71	31
													93	2376	0	44.71	31
													93	2367	0	44.71	31
													92	2361	0	44.71	31
													92	2344	0	47.06	31
													92	2342	0	47.06	31
													92	2338	0	47.06	31
													92	2338	0	47.06	31
													92	2328	0	47.06	31
													91	2332	0	47.06	31
													91	2323	0	47.06	31
													91	2315	0	47.06	31
													91	2309	0	47.06	31
													91	2311	0	47.06	31
													91	2310	0	47.06	31
													91	2312	0	47.06	31
													91	2321	0	47.06	31
													91	2330	16.86	47.06	31
													92	2335	16.86	47.06	31
													92	2342	16.86	47.06	31
													92	2350	16.86	47.06	31
													93	2355	21.18	47.06	31
													93	2364	21.18	47.06	31
													93	2370	21.18	47.06	31
													93	2389	21.18	47.06	31
													95	2413	100	47.06	31
													96	2435	100	47.06	31
													97	2462	100	47.06	31
													97	2493	100	47.06	31
													99	2512	57.25	47.06	31
													99	2533	57.25	47.06	31
													100	2551	57.25	47.06	31
													100	2566	57.25	47.06	31
													101	2580	41.18	47.06	31
													102	2597	41.18	45.88	31
													102	2609	41.18	45.88	31
													103	2622	41.18	45.88	31
													103	2629	32.55	45.88	31
													104	2643	32.55	45.88	31
													104	2649	32.55	45.88	31
													104	2660	32.55	45.88	31
													105	2673	34.12	45.88	31
													105	2677	34.12	45.88	31
													106	2693	34.12	45.88	31
													106	2682	34.12	45.88	31
													106	2691	32.55	45.88	31
													106	2701	32.55	45.88	31
													106	2702	32.55	45.88	31
													106	2698	32.55	45.88	31
													106	2691	34.12	45.88	31
													105	2687	34.12	45.88	31
													105	2668	34.12	45.88	31
													105	2659	34.12	45.88	31
													104	2650	35.69	45.88	31
													103	2626	35.69	45.88	31
													103	2610	35.69	45.88	31
													103	2595	35.69	45.88	31
													101	2583	34.51	45.88	31
													101	2571	34.51	45.88	31
													100	2554	34.51	45.88	31
													100	2546	34.51	45.88	31
													100	2539	53.73	45.88	31
													99	2532	53.73	45.88	31
													99	2523	53.73	45.88	31
													99	2523	53.73	45.88	31
													98	2512	81.57	46.27	31
													98	2508	81.57	46.27	31
													98	2502	81.57	46.27	31
													98	2503	81.57	46.27	31
													98	2490	51.76	46.27	31
													98	2489	51.76	46.27	31
													97	2483	51.76	46.27	31
													97	2474	51.76	46.27	31
													97	2464	47.84	46.27	31
													96	2457	47.84	46.27	31
													96	2456	47.84	46.27	31
													96	2452	47.84	46.27	31
													96	2457	42.75	46.27	31
													96	2455	42.75	46.27	31
													97	2460	42.75	46.27	31
													97	2467	42.75	46.27	31
													97	2474	40	46.27	31
													97	2476	40	46.27	31
													98	2487	40	46.27	31
													98	2490	40	46.27	31
													98	2506	38.82	46.27	31
													99	2516	38.82	46.27	31
													99	2526	38.82	46.27	31
													100	2539	38.82	46.27	31
													100	2555	54.12	46.27	31
													101	2562	54.12	46.27	31
													101	2579	54.12	46.27	31
													102	2588	54.12	46.27	31
													102	2604	52.55	46.27	31
													103	2611	52.55	46.27	31
													103	2626	52.55	45.1	31
													104	2644	52.55	45.1	31
													104	2658	69.02	45.1	31
													105	2669	69.02	45.1	31
													106	2683	69.02	45.1	31
													106	2695	69.02	45.1	31
													106	2711	49.02	45.1	31
													107	2718	49.02	45.1	31
													108	2732	49.02	45.1	31
													108	2739	49.02	45.1	31
													108	2753	47.84	45.1	31
													109	2761	47.84	45.1	31
													109	2767	47.84	45.1	31
													109	2777	47.84	45.1	31
													110	2784	64.31	45.1	31
													110	2787	64.31	45.1	31
													110	2792	64.31	45.1	31
													110	2791	64.31	45.1	31
													110	2790	60	45.1	31
													109	2789	60	45.1	31
													109	2783	60	45.1	31
													108	2754	60	45.1	31
													107	2732	54.9	45.1	31
													106	2711	54.9	45.1	31
													105	2685	54.9	45.1	31
													104	2664	54.9	45.1	31
													103	2632	54.12	45.1	31
													102	2621	54.12	45.1	30
													102	2596	54.12	45.1	30
													101	2576	54.12	45.1	30
													100	2554	78.43	41.96	30
													99	2532	78.43	41.96	30
													99	2519	78.43	41.96	30
													98	2506	78.43	41.96	30
													98	2498	78.43	41.96	30
													98	2485	100	41.96	30
													98	2486	100	41.96	30
													97	2477	100	41.96	30
													97	2475	100	41.96	30
													97	2473	0	41.96	30
													97	2469	0	41.96	30
													97	2460	0	41.96	30
													97	2457	0	41.96	30
													96	2455	100	41.96	30
													96	2449	100	41.96	30
													96	2446	100	41.96	30
													96	2450	100	41.96	30
													96	2448	100	41.96	30
													96	2444	100	41.96	30
													96	2442	100	41.96	30
													96	2446	100	41.96	30
													96	2439	100	41.96	30
													96	2438	100	41.96	30
													96	2437	100	41.96	30
													95	2433	100	41.96	30
													95	2425	68.24	41.96	30
													96	2430	68.24	41.96	30
													96	2433	68.24	41.96	30
													96	2439	68.24	41.96	30
													96	2440	67.45	41.96	30
													96	2443	67.45	45.1	30
													96	2449	67.45	45.1	30
													96	2457	67.45	45.1	30
													97	2462	70.2	45.1	30
													97	2471	70.2	45.1	30
													97	2469	70.2	45.1	30
													97	2476	70.2	45.1	30
													97	2471	76.86	45.1	30
													97	2483	76.86	45.1	30
													98	2484	76.86	45.1	30
													98	2496	76.86	45.1	30
													98	2497	100	45.1	30
													98	2501	100	45.1	30
													99	2511	100	45.1	30
													99	2524	100	45.1	30
													99	2523	100	45.1	30
													99	2533	100	45.1	30
													100	2538	100	45.1	30
													100	2540	100	45.1	30
													100	2554	100	45.1	30
													100	2552	100	45.1	30
													100	2554	100	45.1	30
													100	2555	100	45.1	30
													100	2546	100	45.1	30
													100	2546	100	45.1	30
													100	2543	100	45.1	30
													100	2534	100	45.1	30
													99	2531	100	45.1	30
													99	2526	100	45.1	30
													99	2518	100	45.1	30
													99	2518	100	45.1	30
													99	2517	100	45.49	30
													98	2506	100	45.49	30
													98	2501	100	45.49	30
													98	2494	100	45.49	30
													98	2492	100	45.49	30
													97	2487	100	45.49	30
													97	2481	100	45.49	30
													97	2476	100	45.49	30
													97	2464	100	45.49	30
													97	2461	100	45.49	30
													96	2457	100	45.49	30
													96	2456	100	45.49	30
													96	2451	0	45.49	30
													97	2456	0	45.49	30
													97	2460	0	45.49	30
													97	2469	0	45.49	30
													97	2471	100	45.49	30
													98	2476	100	45.49	30
													98	2485	100	45.49	30
													98	2494	100	45.49	30
													98	2503	100	45.49	30
													99	2516	100	45.49	30
													100	2546	100	45.49	30
													101	2569	100	45.49	30
													102	2588	0	45.49	30
													102	2601	0	45.49	30
													103	2611	0	45.49	30
													103	2624	0	45.49	30
													104	2635	0	45.49	30
													104	2641	0	45.49	30
													104	2643	0	45.1	30
													104	2659	0	45.1	30
													105	2663	0	45.1	30
													105	2665	0	45.1	30
													105	2663	0	45.1	30
													104	2664	0	45.1	30
													105	2665	100	45.1	30
													105	2662	100	45.1	30
													104	2656	100	45.1	30
													104	2656	100	45.1	30
													104	2657	0	45.1	30
													104	2655	0	45.1	30
													104	2656	0	45.1	30
													104	2653	0	45.1	30
													104	2657	0	45.1	30
													104	2655	0	45.1	30
													104	2657	0	45.1	30
													104	2657	0	45.1	30
													104	2660	0	45.1	30
													104	2656	0	45.1	30
													104	2660	0	45.1	30
													105	2662	0	45.1	30
													104	2658	0	45.1	30
													105	2656	0	45.1	30
													104	2656	0	45.1	30
													105	2661	0	45.1	30
													105	2662	0	45.1	30
													105	2666	0	45.1	30
													105	2673	0	45.1	30
													105	2670	0	45.1	30
													105	2675	83.14	42.35	30
													105	2677	83.14	42.35	30
													105	2673	83.14	42.35	30
													105	2672	83.14	42.35	30
													105	2672	83.14	42.35	30
													105	2671	46.27	42.35	30
													105	2669	46.27	42.35	30
													105	2666	46.27	42.35	30
													105	2663	46.27	42.35	30
													105	2662	54.51	42.35	30
													105	2659	54.51	42.35	30
													105	2661	54.51	42.35	30
													105	2662	54.51	42.35	30
													105	2665	54.9	42.35	30
													105	2665	54.9	42.35	30
													104	2660	54.9	42.35	30
													105	2665	54.9	42.35	30
													104	2656	56.08	42.35	30
													104	2658	56.08	42.35	30
													104	2654	56.08	42.35	30
													104	2658	56.08	42.35	30
													105	2664	67.45	42.35	30
													105	2660	67.45	42.35	30
													104	2656	67.45	42.35	30
													105	2655	67.45	42.35	30
													104	2657	70.59	42.35	30
													105	2658	70.59	42.35	30
													104	2658	70.59	42.35	30
													104	2656	70.59	42.35	30
													104	2661	81.18	42.35	30
													105	2659	81.18	45.88	30
													105	2661	81.18	45.88	30
													105	2661	81.18	45.88	30
													105	2662	68.24	45.88	30
													104	2658	68.24	45.88	30
													104	2662	68.24	45.88	30
													105	2658	68.24	45.88	30
													104	2657	71.76	45.88	30
													104	2657	71.76	45.88	30
													104	2657	71.76	45.88	30
													104	2648	71.76	45.88	30
													104	2649	100	45.88	30
													104	2647	100	45.88	30
													104	2647	100	45.88	30
													104	2650	100	45.88	30
													104	2655	100	45.88	31
													104	2658	100	45.88	31
													104	2656	100	45.88	31
													104	2658	100	45.88	31
													104	2655	100	45.88	31
													104	2656	100	45.88	31
													104	2660	100	45.88	31
													104	2618	100	45.88	31
													103	2616	0	45.88	31
													101	2576	0	45.88	31
													100	2548	0	45.88	31
													99	2504	0	45.88	31
													97	2475	0	45.88	31
													96	2443	0	45.88	31
													95	2411	0	45.88	31
													94	2411	0	45.88	31
													92	2372	0	49.41	31
													92	2335	0	49.41	31
													92	2345	0	49.41	31
													92	2348	0	49.41	31
													92	2358	0	49.41	31
													94	2389	0	49.41	31
													96	2424	0	49.41	31
													98	2473	0	49.41	31
													99	2521	0	49.41	31
													101	2548	0	49.41	31
													102	2571	0	49.41	31
													103	2601	0	49.41	31
													103	2620	0	49.41	31
													103	2628	0	49.41	31
													104	2638	0	49.41	31
													104	2643	0	49.41	31
													104	2648	100	49.41	31
													104	2654	100	49.41	31
													104	2655	100	49.41	31
													104	2659	100	49.41	31
													105	2665	0	49.41	31
													105	2673	0	49.41	31
													106	2680	0	49.41	31
													106	2691	0	49.41	31
													106	2698	0	49.41	31
													106	2698	0	49.41	31
													106	2699	0	49.41	31
													107	2715	0	49.41	31
													107	2735	0	49.41	31
													109	2756	0	49.41	31
													110	2791	0	43.92	31
													110	2804	0	43.92	30
													111	2816	0	43.92	30
													111	2824	0	43.92	30
													111	2834	0	43.92	30
													111	2836	0	43.92	30
													112	2843	0	43.92	30
													112	2850	0	43.92	30
													112	2848	0	43.92	30
													112	2856	0	43.92	30
													112	2858	0	43.92	30
													112	2860	0	43.92	30
													112	2855	0	43.92	30
													112	2855	0	43.92	30
													112	2858	100	43.92	30
													112	2854	100	43.92	30
													112	2857	100	43.92	30
													112	2860	100	43.92	30
													112	2856	100	43.92	30
													112	2855	100	43.92	30
													112	2854	100	43.92	30
													112	2856	100	43.92	30
													112	2855	100	43.92	30
													112	2854	100	43.92	30
													112	2853	100	43.92	30
													112	2848	100	43.92	30
													112	2844	0	43.92	30
													112	2840	0	43.92	30
													112	2838	0	43.92	30
													112	2840	0	43.92	30
													112	2851	0	45.88	30
													112	2851	0	45.88	30
													112	2857	0	45.88	30
													112	2863	0	45.88	30
													112	2865	0	45.88	30
													113	2868	100	45.88	30
													113	2875	100	45.88	30
													113	2876	100	45.88	30
													113	2872	100	45.88	30
													113	2865	36.47	45.88	30
													112	2863	36.47	45.88	30
													112	2851	36.47	45.88	30
													112	2820	36.47	45.88	30
													110	2800	5.88	45.88	30
													109	2780	5.88	45.88	30
													109	2786	5.88	45.88	30
													110	2791	5.88	45.88	30
													110	2795	100	45.88	30
													110	2795	100	45.88	30
													110	2790	100	45.88	30
													110	2790	100	45.88	30
													110	2790	100	45.88	30
													110	2795	100	45.88	30
													110	2799	100	45.88	30
													110	2802	100	45.88	30
													110	2799	100	45.88	30
													110	2804	100	45.88	30
													110	2802	100	45.88	30
													110	2805	100	45.88	30
													110	2807	100	45.88	30
													110	2806	100	45.1	30
													110	2806	100	45.1	30
													110	2807	100	45.1	30
													110	2809	100	45.1	30
													110	2809	100	45.1	30
													110	2812	100	45.1	30
													110	2809	100	45.1	30
													110	2810	100	45.1	30
													110	2809	100	45.1	30
													110	2812	100	45.1	30
													111	2814	100	45.1	30
													110	2807	100	45.1	30
													111	2819	100	45.1	30
													110	2812	100	45.1	30
													110	2812	100	45.1	30
													110	2809	100	45.1	30
													110	2810	100	45.1	30
													110	2804	100	45.1	30
													110	2802	100	45.1	30
													110	2809	100	45.1	30
													110	2808	100	45.1	30
													110	2801	100	45.1	30
													110	2785	100	45.1	30
													109	2776	41.18	45.1	30
													109	2768	41.18	45.1	30
													109	2770	41.18	45.1	30
													109	2765	41.18	45.1	30
													109	2768	100	45.1	30
													109	2764	100	45.1	30
													109	2766	100	45.1	30
													108	2766	100	45.1	30
													108	2763	100	45.1	30
													109	2762	100	45.1	30
													108	2761	100	45.1	30
													109	2766	100	45.1	30
													109	2761	100	45.1	30
													108	2761	100	45.1	30
													108	2764	100	45.1	30
													108	2759	100	45.1	30
													108	2757	100	45.1	30
													108	2761	100	45.1	30
													108	2763	100	45.1	30
													108	2760	100	45.1	30
													108	2756	100	45.1	30
													108	2753	100	45.1	30
													108	2757	100	45.1	30
													108	2758	100	45.1	30
													108	2757	0	45.1	30
													109	2765	0	45.1	30
													109	2776	0	45.1	30
													109	2780	0	45.1	30
													110	2786	0	45.1	30
													110	2794	0	45.1	30
													110	2794	0	45.1	30
													111	2805	0	45.1	30
													111	2816	0	45.1	30
													111	2822	0	45.1	31
													111	2833	0	45.1	31
													112	2845	0	45.1	31
													112	2844	0	45.1	31
													112	2844	0	45.1	31
													112	2843	0	42.75	31
													112	2844	0	42.75	31
													112	2852	0	42.75	31
													112	2855	0	42.75	31
													112	2855	0	42.75	31
													112	2859	0	42.75	31
													112	2857	100	42.75	31
													112	2861	100	42.75	31
													112	2859	100	42.75	31
													112	2862	100	42.75	31
													113	2861	100	42.75	30
													112	2865	100	42.75	30
													112	2862	100	42.75	30
													112	2862	100	42.75	30
													112	2857	100	42.75	30
													112	2858	100	42.75	30
													112	2857	100	42.75	30
													112	2858	100	42.75	30
													113	2864	100	42.75	30
													112	2858	100	42.75	30
													112	2858	100	42.75	30
													112	2854	100	42.75	30
													112	2857	100	42.75	30
													112	2858	100	42.75	30
													112	2855	100	42.75	30
													112	2859	100	42.75	30
													112	2855	100	42.75	30
													112	2859	100	42.75	30
													112	2858	100	42.75	30
													112	2855	100	42.75	30
													112	2852	100	44.31	30
													112	2859	100	44.31	30
													112	2852	100	44.31	30
													112	2851	100	44.31	30
													112	2857	100	44.31	30
													112	2858	100	44.31	30
													112	2856	100	44.31	30
													112	2852	100	44.31	30
													112	2857	100	44.31	30
													112	2854	100	44.31	30
													112	2852	100	44.31	30
													112	2858	100	44.31	30
													112	2859	100	44.31	30
													112	2857	100	44.31	30
													112	2859	100	44.31	30
													112	2856	100	44.31	30
													112	2860	100	44.31	30
													112	2856	100	44.31	30
													112	2854	100	44.31	30
													112	2857	100	44.31	30
													112	2856	100	44.31	30
													112	2855	100	44.31	30
													112	2857	100	44.31	30
													112	2857	100	44.31	30
													112	2856	100	44.31	30
													112	2855	100	44.31	30
													112	2858	100	44.31	30
													112	2861	100	44.31	30
													112	2856	100	44.31	30
													112	2853	100	44.31	30
													112	2861	100	42.75	30
													112	2855	100	42.75	30
													112	2857	100	42.75	30
													112	2859	100	42.75	30
													112	2859	100	42.75	30
													112	2860	100	42.75	30
													112	2857	100	42.75	31
													112	2859	100	42.75	31
													112	2856	100	42.75	31
													112	2859	100	42.75	31
													112	2860	100	42.75	31
													112	2861	100	42.75	31
													112	2858	100	42.75	31
													112	2862	100	42.75	31
													112	2864	100	42.75	31
													112	2849	100	42.75	31
													111	2820	100	42.75	31
													109	2787	100	42.75	31
													109	2741	100	42.75	31
													107	2714	0	42.75	31
													105	2680	0	42.75	31
													104	2648	0	42.75	31
													104	2634	0	42.75	31
													102	2610	18.04	42.75	31
													102	2600	18.04	42.75	31
													102	2603	18.04	42.75	31
													102	2620	18.04	42.75	31
													103	2633	0	42.75	31
													105	2664	0	42.75	30
													107	2717	0	42.75	30
													107	2717	0	42.75	30
													110	2766	0	43.53	30
													111	2808	0	43.53	30
													112	2832	0	43.53	30
													112	2848	0	43.53	30
													113	2866	0	43.53	30
													113	2875	0	43.53	30
													113	2883	0	43.53	30
													113	2881	0	43.53	30
													114	2892	0	43.53	30
													114	2896	0	43.53	30
													114	2900	0	43.53	30
													114	2903	0	43.53	30
													114	2904	0	43.53	30
													114	2905	0	43.53	30
													114	2905	0	43.53	30
													114	2907	0	43.53	30
													114	2907	100	43.53	30
													114	2906	100	43.53	30
													114	2904	100	43.53	30
													114	2908	100	43.53	30
													114	2909	100	43.53	30
													114	2907	100	43.53	30
													114	2906	100	43.53	30
													114	2902	100	43.53	30
													114	2895	0	43.53	30
													114	2903	0	43.53	30
													114	2907	0	43.53	30
													114	2907	0	43.53	30
													114	2907	0	43.53	30
													114	2909	0	43.53	30
													114	2905	0	38.82	30
													114	2896	0	38.82	30
													114	2890	0	38.82	30
													114	2890	0	38.82	30
													113	2887	0	38.82	30
													114	2890	0	38.82	30
													114	2892	0	38.82	29
													114	2901	0	38.82	29
													114	2901	0	38.82	29
													114	2907	0	38.82	29
													114	2911	0	38.82	29
													114	2913	0	38.82	29
													115	2911	0	38.82	29
													114	2911	0	38.82	29
													115	2915	0	38.82	29
													115	2915	0	38.82	29
													115	2918	0	38.82	29
													114	2917	0	38.82	29
													114	2910	100	38.82	29
													114	2912	100	38.82	29
													114	2910	100	38.82	29
													114	2907	100	38.82	29
													114	2912	100	38.82	29
													114	2909	100	38.82	29
													114	2911	100	38.82	29
													114	2904	100	38.82	29
													114	2910	100	38.82	29
													114	2908	100	38.82	29
													114	2910	100	38.82	29
													114	2909	100	38.82	29
													114	2908	100	40.78	29
													114	2906	100	40.78	29
													114	2904	100	40.78	29
													114	2901	100	40.78	29
													114	2904	100	40.78	29
													114	2902	100	40.78	29
													114	2908	100	40.78	30
													114	2906	100	40.78	30
													114	2905	100	40.78	30
													114	2906	100	40.78	30
													114	2906	100	40.78	30
													114	2907	100	40.78	30
													114	2906	100	40.78	30
													114	2905	100	40.78	30
													114	2902	100	40.78	30
													114	2903	100	40.78	30
													114	2902	100	40.78	30
													114	2906	0	40.78	30
													114	2899	0	40.78	30
													114	2908	0	40.78	30
													114	2912	0	40.78	30
													114	2908	0	40.78	30
													114	2912	0	40.78	30
													114	2913	0	40.78	30
													114	2912	0	40.78	30
													114	2908	100	40.78	30
													114	2905	100	40.78	30
													114	2910	100	40.78	30
													114	2911	100	40.78	30
													114	2910	100	40.78	30
													114	2912	100	42.75	30
													114	2912	100	42.75	30
													114	2914	100	42.75	30
													114	2911	100	42.75	30
													114	2911	100	42.75	30
													114	2907	100	42.75	30
													114	2907	100	42.75	30
													114	2907	100	42.75	30
													114	2904	100	42.75	30
													114	2902	100	42.75	30
													114	2907	100	42.75	30
													114	2906	100	42.75	30
													114	2907	100	42.75	30
													114	2903	100	42.75	30
													114	2907	100	42.75	30
													114	2909	100	42.75	30
													114	2896	100	42.75	30
													113	2884	100	42.75	30
													113	2876	100	42.75	30
													113	2871	43.53	42.75	30
													113	2869	43.53	42.75	30
													113	2872	43.53	42.75	30
													113	2870	43.53	42.75	30
													113	2868	100	42.75	30
													112	2862	100	42.75	30
													112	2861	100	42.75	30
													112	2850	100	42.75	30
													112	2849	100	42.75	30
													112	2847	100	42.75	30
													112	2848	100	42.75	30
													112	2848	100	42.75	30
													112	2846	0	45.1	30
													112	2851	0	45.1	30
													112	2855	0	45.1	30
													112	2851	0	45.1	30
													112	2850	0	45.1	30
													112	2855	0	45.1	30
													112	2857	0	45.1	30
													112	2857	0	45.1	30
													112	2855	0	45.1	30
													112	2856	0	45.1	30
													112	2854	0	45.1	30
													112	2861	0	45.1	30
													113	2861	100	45.1	30
													112	2858	100	45.1	30
													112	2859	100	45.1	30
													112	2855	100	45.1	30
													112	2857	100	45.1	30
													112	2860	100	45.1	30
													112	2858	100	45.1	30
													112	2856	100	45.1	30
													112	2855	100	45.1	30
													112	2854	100	45.1	30
													112	2852	100	45.1	30
													112	2856	100	45.1	30
													112	2854	0	45.1	30
													112	2860	0	45.1	30
													112	2859	0	45.1	30
													112	2864	0	45.1	30
													112	2862	0	45.1	30
													112	2863	0	45.1	30
													112	2859	0	40	30
													113	2865	0	40	30
													112	2862	100	40	30
													112	2864	100	40	30
													113	2861	100	40	30
													112	2860	100	40	30
													112	2856	100	40	30
													113	2860	100	40	30
													112	2857	100	40	30
													112	2854	100	40	30
													112	2858	0	40	30
													112	2859	0	40	30
													112	2861	0	40	30
													112	2862	0	40	30
													112	2858	0	40	30
													112	2863	0	40	30
													112	2867	0	40	30
													113	2869	0	40	30
													113	2861	100	40	30
													112	2862	100	40	30
													112	2859	100	40	30
													112	2863	100	40	30
													112	2858	100	40	30
													112	2856	100	40	30
													112	2857	100	40	30
													112	2856	100	40	30
													112	2856	100	40	30
													112	2857	100	40	30
													112	2861	100	40	30
													112	2862	100	40	30
													112	2858	100	43.92	30
													112	2855	100	43.92	30
													112	2856	100	43.92	30
													112	2857	100	43.92	30
													112	2856	100	43.92	30
													112	2855	100	43.92	30
													112	2854	100	43.92	30
													112	2853	100	43.92	30
													112	2858	100	43.92	30
													112	2856	100	43.92	30
													112	2854	100	43.92	30
													112	2854	100	43.92	30
													112	2853	100	43.92	30
													112	2852	100	43.92	30
													112	2858	100	43.92	30
													112	2857	100	43.92	30
													112	2854	100	43.92	30
													112	2855	100	43.92	30
													112	2859	100	43.92	30
													112	2855	100	43.92	30
													112	2851	100	43.92	30
													112	2851	100	43.92	30
													112	2856	100	43.92	30
													112	2855	100	43.92	30
													112	2848	100	43.92	30
													112	2851	0	43.92	30
													112	2854	0	43.92	30
													112	2852	0	43.92	30
													112	2853	0	43.92	30
													112	2850	0	43.92	30
													112	2848	0	41.96	30
													112	2850	0	41.96	30
													112	2856	0	41.96	30
													112	2858	0	41.96	30
													112	2856	0	41.96	30
													112	2860	0	41.96	30
													112	2860	0	41.96	30
													112	2859	0	41.96	30
													113	2862	0	41.96	30
													113	2861	0	41.96	30
													112	2864	0	41.96	30
													113	2861	0	41.96	30
													113	2863	0	41.96	30
													113	2861	0	41.96	30
													112	2867	0	41.96	30
													113	2864	100	41.96	30
													113	2860	100	41.96	30
													113	2863	100	41.96	30
													112	2863	100	41.96	30
													112	2858	100	41.96	30
													113	2861	100	41.96	30
													112	2855	100	41.96	30
													112	2860	100	41.96	30
													112	2856	100	41.96	30
													112	2857	100	41.96	30
													112	2854	100	41.96	30
													112	2858	100	41.96	30
													112	2859	100	41.96	30
													112	2857	100	41.96	30
													112	2852	100	41.96	30
													112	2852	100	41.96	30
													112	2855	100	43.14	30
													112	2853	100	43.14	30
													112	2855	100	43.14	30
													112	2852	100	43.14	30
													112	2851	100	43.14	30
													112	2854	100	43.14	30
													112	2857	100	43.14	30
													112	2857	100	43.14	30
													112	2852	100	43.14	30
													112	2856	100	43.14	30
													112	2857	100	43.14	30
													112	2856	100	43.14	30
													112	2860	100	43.14	30
													112	2855	100	43.14	30
													112	2854	100	43.14	30
													112	2855	100	43.14	30
													112	2860	100	43.14	30
													112	2860	100	43.14	30
													112	2857	100	43.14	30
													112	2859	100	43.14	30
													112	2859	100	43.14	30
													112	2859	100	43.14	30
													112	2860	100	43.14	30
													112	2857	100	43.14	30
													112	2856	100	43.14	30
													112	2857	100	43.14	30
													112	2860	100	43.14	30
													112	2864	100	43.14	30
													113	2862	100	43.14	30
													112	2861	100	43.14	30
													112	2862	100	43.14	30
													112	2856	100	43.14	30
													112	2855	100	43.14	30
													112	2854	100	43.14	30
													112	2859	100	43.14	30
													111	2827	100	43.14	30
													110	2797	0	43.14	30
													107	2755	0	43.14	30
													106	2716	0	43.14	30
													106	2703	0	43.14	30
													106	2703	100	43.14	30
													106	2702	100	43.14	30
													106	2705	100	43.14	30
													108	2726	100	43.14	30
													108	2758	0	43.14	30
													110	2787	0	43.14	30
													111	2820	0	43.14	30
													112	2835	0	43.14	30
													112	2858	0	43.14	30
													113	2872	0	43.14	30
													113	2886	0	43.14	30
													114	2892	0	43.14	30
													114	2890	0	43.14	30
													114	2895	0	43.14	30
													114	2900	0	43.14	30
													114	2902	0	43.14	30
													114	2903	0	43.14	30
													114	2908	0	43.14	30
													114	2904	0	43.14	30
													114	2902	0	43.14	30
													114	2903	100	43.53	30
													114	2904	100	43.53	30
													114	2902	100	43.53	30
													114	2908	100	43.53	30
													114	2902	100	43.53	30
													114	2909	100	43.53	30
													114	2908	100	43.53	30
													114	2908	100	43.53	30
													114	2909	100	43.53	30
													114	2907	100	43.53	30
													114	2912	100	43.53	30
													114	2907	100	43.53	30
													114	2910	100	43.53	30
													114	2911	100	43.53	30
													114	2915	100	43.53	30
													114	2911	100	43.53	30
													114	2904	100	43.53	30
													114	2910	100	43.53	30
													114	2907	100	43.53	30
													114	2907	100	43.53	30
													114	2908	100	43.53	30
													114	2905	100	43.53	30
													114	2909	100	43.53	30
													114	2903	100	43.53	30
													114	2901	100	43.53	30
													114	2905	100	43.53	30
													114	2907	100	43.53	30
													114	2911	100	43.53	30
													114	2905	100	43.53	30
													114	2911	100	43.53	30
													114	2911	100	42.75	30
													114	2909	100	42.75	30
													114	2908	100	42.75	30
													114	2909	100	42.75	30
													114	2908	100	42.75	30
													114	2909	100	42.75	30
													114	2900	100	42.75	30
													114	2904	100	42.75	30
													114	2902	100	42.75	30
													114	2906	100	42.75	30
													114	2910	100	42.75	30
													114	2903	100	42.75	30
													114	2904	100	42.75	30
													114	2909	100	42.75	30
													114	2907	100	42.75	30
													114	2906	100	42.75	30
													114	2908	100	42.75	30
													114	2906	100	42.75	30
													114	2906	100	42.75	30
													114	2906	100	42.75	30
													114	2910	100	42.75	30
													114	2910	100	42.75	30
													114	2911	100	42.75	30
													114	2911	100	42.75	30
													114	2910	100	42.75	30
													114	2909	100	42.75	30
													114	2907	100	42.75	30
													114	2907	100	42.75	30
													114	2906	100	42.75	30
													114	2909	100	42.75	30
													114	2909	100	42.75	30
													114	2909	100	45.1	30
													114	2914	100	45.1	30
													114	2908	100	45.1	30
													114	2911	100	45.1	30
													114	2914	100	45.1	30
													114	2907	100	45.1	30
													114	2902	100	45.1	30
													114	2902	100	45.1	30
													114	2909	100	45.1	30
													114	2902	100	45.1	30
													114	2896	100	45.1	30
													114	2892	100	45.1	30
													114	2888	0	45.1	30
													113	2887	0	45.1	30
													113	2885	0	45.1	30
													113	2884	0	45.1	30
													113	2883	0	45.1	30
													113	2884	0	45.1	30
													113	2881	0	45.1	30
													113	2882	0	45.1	30
													113	2875	0	45.1	30
													113	2878	0	45.1	30
													113	2886	0	45.1	30
													113	2887	0	45.1	30
													113	2874	0	45.1	30
													110	2838	0	45.1	30
													108	2783	0	45.1	30
													105	2698	0	45.1	30
													102	2614	0	45.1	30
													99	2559	0	45.1	30
													97	2492	0	42.35	30
													95	2478	0	42.35	30
													94	2386	27.45	42.35	30
													92	2354	27.45	42.35	30
													91	2322	27.45	42.35	30
													90	2295	27.45	42.35	30
													91	2308	0	42.35	30
													92	2336	0	42.35	30
													93	2366	0	42.35	30
													91	2344	0	42.35	30
													89	2270	0	42.35	30
													86	2223	0	42.35	30
													84	2166	0	42.35	30
													83	2121	0	42.35	30
													83	2119	0	42.35	30
													85	2145	0	42.35	30
													86	2181	0	42.35	30
													87	2199	0	42.35	30
													88	2257	0	42.35	30
													90	2279	0	42.35	30
													91	2308	0	42.35	30
													92	2337	0	42.35	30
													93	2375	0	42.35	30
													94	2390	0	42.35	30
													96	2414	0	42.35	30
													97	2450	0	42.35	30
													98	2487	0	42.35	30
													99	2503	0	42.35	30
													101	2549	0	42.35	30
													102	2573	0	42.35	30
													102	2602	0	36.86	30
													103	2629	0	36.86	30
													103	2629	0	36.86	30
													104	2643	0	36.86	30
													104	2638	0	36.86	30
													103	2630	0	36.86	30
													103	2622	0	36.86	30
													103	2621	0	36.86	30
													103	2604	0	36.86	30
													102	2592	0	36.86	30
													101	2577	0	36.86	30
													101	2569	0	36.86	30
													101	2573	0	36.86	30
													101	2573	0	36.86	30
													101	2568	0	36.86	30
													101	2563	0	36.86	30
													101	2558	0	36.86	30
													100	2550	0	36.86	30
													100	2536	0	36.86	30
													99	2524	0	36.86	30
													99	2517	0	36.86	30
													99	2520	0	36.86	30
													99	2520	0	36.86	30
													99	2523	0	36.86	30
													99	2520	0	36.86	30
													99	2524	0	36.86	30
													99	2522	0	36.86	30
													99	2528	0	36.86	30
													99	2525	0	36.86	30
													99	2530	0	36.86	30
													99	2525	0	36.86	30
													99	2527	0	36.86	29
													99	2529	0	36.86	29
													99	2530	0	36.86	29
													99	2529	0	36.86	29
													99	2531	0	36.86	29
													100	2538	0	36.86	29
													99	2531	73.33	36.86	29
													99	2528	73.33	36.86	29
													99	2527	73.33	36.86	29
													99	2523	73.33	36.86	29
													99	2518	100	36.86	29
													99	2519	100	36.86	29
													99	2515	100	36.86	29
													99	2514	100	36.86	29
													99	2517	100	36.86	29
													99	2518	100	36.86	29
													99	2517	100	36.86	29
													99	2516	100	36.86	29
													99	2515	100	36.86	29
													98	2510	100	36.86	29
													98	2509	100	36.86	29
													98	2505	100	36.86	29
													98	2503	0	36.86	29
													98	2509	0	36.86	29
													98	2501	0	36.86	29
													98	2501	0	36.86	29
													98	2496	0	36.86	29
													98	2493	0	36.86	29
													98	2500	0	36.86	29
													98	2500	0	36.86	29
													98	2501	0	43.53	30
													98	2499	0	43.53	30
													98	2505	0	43.53	30
													98	2510	0	43.53	30
													98	2505	0	43.53	30
													98	2509	0	43.53	30
													99	2513	0	43.53	30
													99	2510	0	43.53	30
													99	2518	0	43.53	30
													100	2528	0	43.53	30
													101	2554	0	43.53	30
													102	2591	0	43.53	30
													103	2615	0	43.53	30
													103	2631	0	43.53	30
													104	2646	0	43.53	30
													104	2649	0	43.53	30
													105	2660	0	43.53	30
													104	2660	0	43.53	30
													105	2658	0	43.53	30
													105	2662	0	43.53	30
													105	2664	0	43.53	30
													105	2667	0	43.53	30
													105	2669	0	43.53	30
													105	2664	0	43.53	30
													105	2669	0	43.53	30
													105	2664	0	43.53	30
													105	2666	0	43.53	30
													105	2668	0	43.53	30
													105	2662	0	43.53	30
													105	2664	0	43.53	30
													105	2665	0	42.35	30
													105	2669	0	42.35	30
													105	2670	100	42.35	30
													105	2668	100	42.35	30
													105	2665	100	42.35	30
													105	2666	100	42.35	30
													105	2665	100	42.35	30
													105	2665	100	42.35	30
													105	2668	100	42.35	30
													105	2664	100	42.35	30
													105	2667	100	42.35	30
													105	2664	100	42.35	30
													105	2664	100	42.35	30
													105	2668	100	42.35	30
													105	2665	100	42.35	30
													105	2665	100	42.35	30
													105	2667	100	42.35	30
													105	2663	100	42.35	30
													105	2666	94.12	42.35	30
													105	2668	94.12	42.35	30
													105	2664	94.12	42.35	30
													105	2664	94.12	42.35	30
													105	2664	79.61	42.35	30
													105	2667	79.61	42.35	30
													105	2663	79.61	42.35	30
													105	2660	79.61	42.35	30
													105	2661	89.8	42.35	30
													105	2663	89.8	42.35	30
													105	2658	89.8	42.35	30
													104	2660	89.8	42.35	30
													104	2654	100	41.57	30
													104	2654	100	41.57	30
													104	2653	100	41.57	30
													104	2654	100	41.57	30
													104	2648	100	41.57	30
													104	2649	100	41.57	30
													104	2649	100	41.57	30
													104	2651	100	41.57	30
													104	2650	100	41.57	30
													104	2651	0	41.57	30
													104	2648	0	41.57	30
													104	2653	0	41.57	30
													104	2654	0	41.57	30
													104	2649	0	41.57	30
													104	2655	0	41.57	30
													104	2655	0	41.57	30
													104	2662	0	41.57	30
													104	2661	0	41.57	30
													104	2654	0	41.57	30
													104	2659	0	41.57	30
													104	2656	0	41.57	30
													103	2625	11.37	41.57	30
													102	2595	11.37	41.57	30
													101	2562	11.37	41.57	30
													100	2518	11.37	41.57	30
													98	2489	0	41.57	30
													96	2455	0	41.57	30
													96	2441	0	41.57	30
													96	2476	0	41.57	30
													99	2512	0	41.57	30
													101	2564	0	39.61	30
													102	2596	0	39.61	30
													103	2643	0	39.61	30
													105	2655	0	39.61	30
													105	2681	0	39.61	30
													106	2685	0	39.61	30
													106	2702	0	39.61	30
													107	2712	0	39.61	30
													107	2718	0	39.61	30
													107	2728	0	39.61	30
													107	2738	0	39.61	30
													108	2747	0	39.61	30
													108	2747	0	39.61	30
													108	2755	0	39.61	30
													108	2757	0	39.61	30
													108	2754	0	39.61	30
													108	2763	0	39.61	30
													108	2761	0	39.61	30
													108	2762	0	39.61	30
													108	2759	0	39.61	30
													109	2761	0	39.61	30
													108	2761	0	39.61	30
													109	2759	0	39.61	30
													108	2758	0	39.61	30
													108	2762	0	39.61	30
													108	2761	0	39.61	30
													108	2763	0	39.61	30
													108	2761	0	39.61	30
													108	2762	0	39.61	30
													108	2760	0	39.61	30
													108	2760	0	39.61	30
													108	2766	0	40.78	30
													109	2763	0	40.78	30
													109	2767	0	40.78	30
													109	2774	0	40.78	30
													109	2767	100	40.78	30
													109	2773	100	40.78	30
													109	2773	100	40.78	30
													109	2775	100	40.78	30
													109	2771	100	40.78	30
													109	2768	100	40.78	30
													109	2769	100	40.78	30
													109	2765	100	40.78	30
													109	2762	100	40.78	30
													109	2766	100	40.78	30
													109	2763	100	40.78	30
													109	2766	100	40.78	30
													109	2759	0	40.78	30
													109	2771	0	40.78	30
													110	2794	0	40.78	30
													111	2818	0	40.78	30
													112	2845	0	40.78	30
													112	2856	0	40.78	30
													113	2868	0	40.78	30
													113	2873	0	40.78	30
													113	2882	0	40.78	30
													114	2890	0	40.78	30
													114	2895	0	40.78	30
													114	2898	0	40.78	30
													114	2901	100	40.78	30
													114	2899	100	40.78	30
													114	2908	100	38.82	30
													114	2910	100	38.82	30
													114	2908	100	38.82	30
													114	2910	100	38.82	30
													114	2911	100	38.82	30
													114	2905	100	38.82	30
													114	2902	100	38.82	30
													114	2904	100	38.82	30
													114	2905	100	38.82	30
													114	2906	100	38.82	30
													114	2906	100	38.82	30
													114	2910	100	38.82	30
													114	2905	100	38.82	30
													114	2903	100	38.82	30
													114	2902	100	38.82	30
													114	2897	100	38.82	30
													114	2901	100	38.82	30
													114	2905	100	38.82	30
													114	2902	100	38.82	30
													114	2905	100	38.82	30
													114	2902	100	38.82	30
													114	2904	100	38.82	30
													114	2903	100	38.82	30
													114	2905	100	38.82	30
													114	2896	100	38.82	30
													113	2885	100	38.82	30
													113	2867	100	38.82	30
													112	2864	100	38.82	30
													112	2863	100	38.82	30
													112	2864	100	38.82	30
													112	2861	100	41.18	30
													113	2868	100	41.18	30
													112	2862	100	41.18	30
													112	2860	100	41.18	30
													112	2865	100	41.18	30
													111	2839	100	41.18	30
													110	2805	100	41.18	30
													108	2760	100	41.18	30
													108	2718	100	41.18	30
													105	2680	0	41.18	30
													104	2640	0	41.18	30
													102	2602	0	41.18	30
													101	2540	0	41.18	30
													98	2502	0	41.18	30
													97	2462	0	41.18	30
													96	2440	0	41.18	30
													95	2407	0	41.18	30
													93	2379	65.88	41.18	30
													92	2358	65.88	41.18	30
													92	2340	65.88	41.18	30
													92	2321	65.88	41.18	30
													90	2300	100	41.18	30
													90	2299	100	41.18	30
													91	2324	100	41.18	30
													92	2357	100	41.18	30
													94	2377	0	41.18	30
													95	2413	0	41.18	30
													96	2457	0	41.18	30
													97	2497	0	41.18	30
													100	2530	0	41.18	30
													102	2593	0	27.06	30
													103	2638	0	27.06	30
													104	2671	0	27.06	30
													106	2701	0	27.06	30
													107	2712	0	27.06	30
													107	2719	0	27.06	30
													107	2715	0	27.06	30
													107	2714	0	27.06	30
													106	2709	0	27.06	30
													106	2709	0	27.06	30
													106	2708	0	27.06	30
													106	2707	0	27.06	30
													106	2712	0	27.06	30
													106	2712	0	27.06	30
													106	2710	0	27.06	30
													106	2706	0	27.06	30
													107	2717	0	27.06	30
													107	2709	0	27.06	30
													106	2703	0	27.06	30
													106	2704	0	27.06	30
													106	2710	0	27.06	30
													107	2713	0	27.06	30
													107	2713	0	27.06	30
													106	2713	0	27.06	30
													106	2709	0	27.06	30
													107	2713	0	27.06	30
													107	2713	0	27.06	30
													107	2717	0	27.06	30
													107	2723	0	27.06	30
													107	2717	0	27.06	30
													107	2717	0	27.06	30
													107	2714	0	40.39	30
													107	2714	0	40.39	30
													107	2716	0	40.39	30
													107	2708	0	40.39	30
													107	2713	0	40.39	30
													106	2714	0	40.39	30
													106	2711	0	40.39	30
													107	2708	0	40.39	30
													107	2710	0	40.39	30
													107	2712	0	40.39	30
													106	2699	0	40.39	30
													106	2708	0	40.39	30
													106	2710	0	40.39	30
													106	2707	0	40.39	30
													107	2709	0	40.39	30
													107	2700	0	40.39	30
													106	2709	0	40.39	30
													107	2714	0	40.39	30
													107	2716	0	40.39	30
													106	2713	0	40.39	30
													106	2714	0	40.39	30
													107	2717	0	40.39	30
													107	2710	0	40.39	30
													107	2708	0	40.39	30
													107	2717	0	40.39	30
													107	2714	0	40.39	30
													107	2716	0	40.39	30
													106	2710	0	40.39	30
													107	2713	0	40.39	30
													107	2719	0	40.39	30
													108	2741	0	34.9	30
													109	2772	0	34.9	30
													110	2807	0	34.9	30
													112	2827	0	34.9	30
													112	2855	0	34.9	30
													113	2866	0	34.9	30
													113	2874	0	34.9	30
													113	2884	0	34.9	30
													114	2899	0	34.9	30
													116	2923	0	34.9	30
													117	2974	0	34.9	30
													118	2992	0	34.9	30
													118	3001	0	34.9	30
													119	3014	0	34.9	30
													119	3020	0	34.9	30
													119	3024	0	34.9	30
													119	3034	0	34.9	30
													119	3030	0	34.9	30
													120	3039	0	34.9	30
													119	3043	0	34.9	30
													119	3046	0	34.9	30
													118	3031	0	34.9	30
													117	2990	35.29	34.9	30
													116	2961	35.29	34.9	30
													116	2950	35.29	34.9	30
													115	2933	35.29	34.9	30
													115	2919	100	34.9	30
													115	2915	100	34.9	30
													114	2911	100	34.9	30
													114	2905	100	34.9	30
													114	2907	0	40	30
													114	2902	0	40	31
													114	2894	0	40	31
													114	2904	0	40	31
													114	2905	0	40	31
													114	2902	0	40	31
													114	2901	0	40	31
													114	2901	0	40	30
													114	2895	0	40	30
													114	2896	0	40	30
													114	2893	0	40	30
													114	2893	0	40	30
													114	2888	0	40	30
													114	2896	0	40	30
													114	2889	0	40	30
													114	2890	0	40	30
													113	2895	0	40	30
													114	2890	0	40	30
													114	2893	0	40	30
													113	2886	0	40	30
													113	2870	0	40	30
													112	2859	0	40	30
													112	2854	0	40	30
													112	2849	0	40	30
													112	2840	0	40	30
													111	2822	0	40	30
													110	2801	0	40	30
													109	2778	0	40	30
													109	2766	0	40	30
													109	2767	0	40	30
													108	2760	0	34.12	30
													109	2756	0	34.12	30
													108	2747	0	34.12	30
													107	2728	0	34.12	30
													107	2724	0	34.12	30
													108	2737	0	34.12	30
													108	2774	0	34.12	30
													110	2811	0	34.12	30
													111	2835	0	34.12	30
													112	2856	0	34.12	30
													112	2869	0	34.12	30
													113	2884	0	34.12	29
													114	2897	0	34.12	29
													114	2903	0	34.12	29
													114	2903	0	34.12	29
													114	2910	0	34.12	29
													114	2912	0	34.12	29
													115	2914	0	34.12	29
													115	2919	0	34.12	29
													115	2921	0	34.12	29
													115	2923	0	34.12	29
													115	2918	0	34.12	29
													115	2910	0	34.12	29
													114	2902	24.71	34.12	29
													114	2893	24.71	34.12	29
													113	2884	24.71	34.12	29
													113	2879	24.71	34.12	29
													113	2861	23.92	34.12	29
													112	2856	23.92	34.12	29
													112	2845	23.92	34.12	29
													111	2845	23.92	34.12	29
													111	2829	0	40.78	29
													111	2818	0	40.78	29
													110	2806	0	40.78	29
													110	2796	0	40.78	29
													109	2790	0	40.78	29
													109	2776	0	40.78	29
													109	2772	0	40.78	29
													108	2760	0	40.78	29
													108	2749	0	40.78	29
													108	2741	0	40.78	29
													107	2734	0	40.78	29
													107	2725	0	40.78	30
													107	2709	0	40.78	30
													106	2705	0	40.78	30
													106	2702	0	40.78	30
													105	2693	0	40.78	30
													105	2676	0	40.78	30
													105	2669	0	40.78	30
													104	2658	0	40.78	30
													104	2650	0	40.78	30
													104	2643	0	40.78	30
													103	2635	0	40.78	30
													103	2626	0	40.78	30
													103	2624	0	40.78	30
													103	2622	0	40.78	30
													103	2621	0	40.78	30
													103	2619	0	40.78	30
													103	2614	0	40.78	31
													103	2612	0	40.78	31
													103	2604	0	40.78	31
													102	2606	0	40.39	31
													102	2604	0	40.39	31
													102	2602	14.51	40.39	31
													102	2609	14.51	40.39	31
													103	2623	14.51	40.39	31
													103	2631	14.51	40.39	31
													103	2639	27.45	40.39	31
													104	2650	27.45	40.39	31
													104	2651	27.45	40.39	31
													105	2661	27.45	40.39	31
													105	2679	100	40.39	30
													106	2693	100	40.39	30
													107	2704	100	40.39	30
													107	2717	100	40.39	30
													107	2732	0	40.39	30
													108	2748	0	40.39	30
													108	2757	0	40.39	30
													109	2768	0	40.39	30
													109	2779	100	40.39	30
													109	2786	100	40.39	30
													110	2792	100	40.39	30
													110	2789	100	40.39	30
													109	2790	100	40.39	30
													110	2789	100	40.39	30
													110	2797	100	40.39	30
													110	2802	100	40.39	30
													110	2805	100	40.39	30
													110	2801	100	40.39	30
													110	2801	100	40.39	30
													110	2803	100	40.39	30
													110	2802	100	40.78	30
													110	2811	100	40.78	30
													110	2809	100	40.78	31
													111	2813	100	40.78	31
													111	2810	100	40.78	31
													110	2812	66.67	40.78	31
													110	2808	66.67	40.78	31
													110	2809	66.67	40.78	31
													110	2813	66.67	40.78	31
													110	2806	67.06	40.78	31
													110	2806	67.06	40.78	31
													110	2801	67.06	40.78	31
													110	2806	67.06	40.78	31
													110	2805	100	40.78	31
													110	2804	100	40.78	31
													110	2808	100	40.78	31
													110	2808	100	40.78	31
													110	2805	91.76	40.78	31
													110	2804	91.76	40.78	31
													110	2809	91.76	40.78	31
													110	2805	91.76	40.78	31
													110	2806	100	40.78	31
													110	2811	100	40.78	29
													110	2808	100	40.78	29
													110	2806	100	40.78	29
													110	2807	100	40.78	29
													110	2802	100	40.78	29
													110	2800	100	40.78	29
													110	2805	100	40.78	29
													110	2804	100	40.78	29
													110	2806	100	39.61	30
													110	2806	100	39.61	30
													110	2798	100	39.61	30
													110	2795	100	39.61	30
													110	2795	100	39.61	30
													110	2800	100	39.61	30
													110	2803	100	39.61	30
													110	2802	100	39.61	30
													110	2803	100	39.61	30
													110	2804	100	39.61	30
													110	2806	100	39.61	30
													110	2803	100	39.61	30
													110	2808	100	39.61	30
													111	2810	100	39.61	30
													111	2812	100	39.61	30
													110	2812	100	39.61	30
													111	2819	100	39.61	30
													111	2827	100	39.61	30
													111	2834	100	39.61	30
													112	2840	0	39.61	30
													112	2847	0	39.61	30
													112	2852	0	39.61	30
													112	2858	0	39.61	30
													112	2862	100	39.61	30
													112	2863	100	39.61	30
													113	2861	100	39.61	30
													112	2864	100	39.61	30
													112	2861	100	39.61	30
													112	2861	100	39.61	30
													112	2862	100	39.61	30
													112	2862	100	39.61	30
													113	2867	100	30.59	30
													112	2855	100	30.59	30
													112	2852	100	30.59	30
													112	2850	100	30.59	30
													112	2843	0	30.59	30
													112	2842	0	30.59	30
													112	2847	0	30.59	30
													112	2851	0	30.59	30
													112	2866	100	30.59	30
													113	2863	100	30.59	30
													113	2869	100	30.59	30
													113	2863	100	30.59	30
													112	2860	100	30.59	30
													112	2859	100	30.59	30
													112	2857	100	30.59	30
													112	2859	100	30.59	30
													112	2857	100	30.59	30
													112	2856	100	30.59	30
													112	2856	100	30.59	30
													112	2857	100	30.59	30
													112	2855	100	30.59	31
													112	2851	100	30.59	31
													112	2846	100	30.59	31
													112	2841	100	30.59	31
													112	2844	0	30.59	31
													112	2845	0	30.59	31
													112	2842	0	30.59	31
													112	2844	0	30.59	31
													112	2846	0	30.59	31
													112	2846	0	30.59	31
													112	2850	0	39.61	31
													112	2849	0	39.61	31
													112	2853	0	39.61	31
													112	2861	0	39.61	31
													113	2869	0	39.61	31
													113	2877	0	39.61	30
													113	2885	0	39.61	30
													114	2896	0	39.61	30
													114	2894	0	39.61	30
													114	2896	0	39.61	30
													114	2897	0	39.61	30
													114	2901	0	39.61	30
													114	2902	0	39.61	30
													114	2899	0	39.61	30
													114	2904	0	39.61	30
													114	2902	0	39.61	30
													114	2904	0	39.61	30
													114	2904	0	39.61	30
													114	2903	0	39.61	30
													114	2905	0	39.61	30
													114	2903	0	39.61	30
[truncated: 1,633 more rows]

## Sheet: Trip 3
Date	Time	Temperature (°C)	Ambient Temp Meteo	Ambient Temp OBD	DT M	DT OBD	Normalized DT M	Normalized DT OBD					Vehicle speed	Engine rpm	Controlled canister purge system	Fuel level input	Ambient air temperature
2017-08-26 15:49:01	2017-08-26 15:49:01	36.23	n/a	36	n/a	0.23	n/a	0.03					0	1026	0	32.94	36
2017-08-26 15:50:01	2017-08-26 15:50:01	36.47	n/a	36	n/a	0.47	n/a	0.27					0	1013	0	32.94	36
2017-08-26 15:51:01	2017-08-26 15:51:01	36.59	n/a	35.65	n/a	0.94	n/a	0.74					0	1000	0	32.94	36
2017-08-26 15:52:01	2017-08-26 15:52:01	36.68	n/a	35.5833	n/a	1.09667	n/a	0.896667					0	1460	0	32.94	36
2017-08-26 15:53:01	2017-08-26 15:53:01	36.93	n/a	35.7667	n/a	1.16333	n/a	0.963333					0	1614	0	32.94	36
2017-08-26 15:54:01	2017-08-26 15:54:01	37.13	n/a	35.5167	n/a	1.61333	n/a	1.41333					0	1548	0	32.94	36
2017-08-26 15:55:01	2017-08-26 15:55:01	37.48	n/a	35.5833	n/a	1.89667	n/a	1.69667					0	1535	0	32.94	36
2017-08-26 15:56:01	2017-08-26 15:56:01	37.87	n/a	35.6833	n/a	2.18667	n/a	1.98667					1	1543	0	32.94	36
2017-08-26 15:57:01	2017-08-26 15:57:01	38.22	n/a	35.4833	n/a	2.73667	n/a	2.53667					2	1489	0	32.94	36
2017-08-26 15:58:01	2017-08-26 15:58:01	38.55	n/a	36.1667	n/a	2.38333	n/a	2.18333					2	1406	0	32.94	36
2017-08-26 15:59:01	2017-08-26 15:59:01	38.79	n/a	36.4167	n/a	2.37333	n/a	2.17333					1	1510	0	32.94	36
2017-08-26 16:00:01	2017-08-26 16:00:01	38.93	n/a	36.0833	n/a	2.84667	n/a	2.64667					2	1224	0	32.94	36
2017-08-26 16:01:01	2017-08-26 16:01:01	39.11	n/a	35.8833	n/a	3.22667	n/a	3.02667					1	1224	0	29.8	36
2017-08-26 16:02:01	2017-08-26 16:02:01	39.29	n/a	36.4	n/a	2.89	n/a	2.69					2	1438	0	29.8	36
2017-08-26 16:03:01	2017-08-26 16:03:01	39.4	n/a	36.3167	n/a	3.08333	n/a	2.88333					1	1164	0	29.8	36
2017-08-26 16:04:01	2017-08-26 16:04:01	39.53	n/a	36.3833	n/a	3.14667	n/a	2.94667					1	1083	0	29.8	36
2017-08-26 16:05:01	2017-08-26 16:05:01	39.63	n/a	36.35	n/a	3.28	n/a	3.08					0	1406	0	29.8	36
2017-08-26 16:06:01	2017-08-26 16:06:01	39.72	n/a	36.5	n/a	3.22	n/a	3.02					1	1391	0	29.8	36
2017-08-26 16:07:01	2017-08-26 16:07:01	39.75	n/a	36.3	n/a	3.45	n/a	3.25					2	1484	0	29.8	36
2017-08-26 16:08:01	2017-08-26 16:08:01	39.18	n/a	36.6667	n/a	2.51333	n/a	2.31333					4	1571	0	29.8	36
2017-08-26 16:09:01	2017-08-26 16:09:01	39.27	n/a	36.5667	n/a	2.70333	n/a	2.50333					4	1516	0	29.8	36
2017-08-26 16:10:01	2017-08-26 16:10:01	39.53	n/a	37	n/a	2.53	n/a	2.33					7	1663	0	29.8	36
2017-08-26 16:11:01	2017-08-26 16:11:01	39.92	n/a	37.1167	n/a	2.80333	n/a	2.60333					8	1582	0	29.8	36
2017-08-26 16:12:01	2017-08-26 16:12:01	40.21	n/a	37.65	n/a	2.56	n/a	2.36					9	1656	0	29.8	36
2017-08-26 16:13:01	2017-08-26 16:13:01	40.49	n/a	37	n/a	3.49	n/a	3.29					9	1229	0	29.8	36
2017-08-26 16:14:01	2017-08-26 16:14:01	40.75	n/a	37	n/a	3.75	n/a	3.55					11	1304	0	29.8	36
2017-08-26 16:15:01	2017-08-26 16:15:01	40.93	n/a	37.55	n/a	3.38	n/a	3.18					12	1482	0	29.8	36
2017-08-26 16:16:01	2017-08-26 16:16:01	41.02	n/a	36.45	n/a	4.57	n/a	4.37					15	1709	0	29.8	36
2017-08-26 16:17:01	2017-08-26 16:17:01	41.18	n/a	36.7333	n/a	4.44667	n/a	4.24667					13	1638	0	29.8	36
2017-08-26 16:18:01	2017-08-26 16:18:01	41.3	n/a	36.2333	n/a	5.06667	n/a	4.86667					13	1623	0	29.8	36
2017-08-26 16:19:01	2017-08-26 16:19:01	41.39	n/a	36.35	n/a	5.04	n/a	4.84					14	1800	0	29.8	36
2017-08-26 16:20:01	2017-08-26 16:20:01	41.45	n/a	36.3333	n/a	5.11667	n/a	4.91667					16	1936	0	29.8	36
2017-08-26 16:21:01	2017-08-26 16:21:01	41.47	n/a	36.3667	n/a	5.10333	n/a	4.90333					16	2021	0	29.8	36
2017-08-26 16:22:01	2017-08-26 16:22:01	41.45	n/a	36.4333	n/a	5.01667	n/a	4.81667					14	1949	0	29.8	36
2017-08-26 16:23:01	2017-08-26 16:23:01	41.36	n/a	36.65	n/a	4.71	n/a	4.51					12	1764	0	29.8	36
2017-08-26 16:24:01	2017-08-26 16:24:01	41.44	n/a	36.7833	n/a	4.65667	n/a	4.45667					8	1289	0	29.8	36
2017-08-26 16:25:01	2017-08-26 16:25:01	41.51	n/a	36.75	n/a	4.76	n/a	4.56					7	1039	0	29.8	36
2017-08-26 16:26:01	2017-08-26 16:26:01	41.61	n/a	36.4333	n/a	5.17667	n/a	4.97667					5	843	0	29.8	36
2017-08-26 16:27:01	2017-08-26 16:27:01	41.7	n/a	36.3833	n/a	5.31667	n/a	5.11667					2	1425	0	29.8	36
2017-08-26 16:28:01	2017-08-26 16:28:01	41.74	n/a	36.3	n/a	5.44	n/a	5.24					2	1664	0	29.8	36
2017-08-26 16:29:01	2017-08-26 16:29:01	41.69	n/a	36.15	n/a	5.54	n/a	5.34					4	1770	0	29.8	36
2017-08-26 16:30:01	2017-08-26 16:30:01	41.68	n/a	36.3	n/a	5.38	n/a	5.18					7	1744	0	29.8	36
2017-08-26 16:31:01	2017-08-26 16:31:01	41.76	n/a	36.2333	n/a	5.52667	n/a	5.32667					8	993	0	23.14	36
2017-08-26 16:32:01	2017-08-26 16:32:01	41.84	n/a	36.6667	n/a	5.17333	n/a	4.97333					1	1055	0	23.14	36
2017-08-26 16:33:01	2017-08-26 16:33:01	41.91	n/a	36.35	n/a	5.56	n/a	5.36					0	1223	0	23.14	36
2017-08-26 16:34:01	2017-08-26 16:34:01	41.93	n/a	36.3	n/a	5.63	n/a	5.43					3	1784	0	23.14	36
2017-08-26 16:35:01	2017-08-26 16:35:01	41.96	n/a	36.3833	n/a	5.57667	n/a	5.37667					3	1326	0	23.14	36
2017-08-26 16:36:01	2017-08-26 16:36:01	41.97	n/a	36.05	n/a	5.92	n/a	5.72					1	1486	0	23.14	36
2017-08-26 16:37:01	2017-08-26 16:37:01	41.84	n/a	36.8333	n/a	5.00667	n/a	4.80667					4	1737	0	23.14	36
2017-08-26 16:38:01	2017-08-26 16:38:01	41.69	n/a	36.5	n/a	5.19	n/a	4.99					12	1761	0	23.14	36
2017-08-26 16:39:01	2017-08-26 16:39:01	41.59	n/a	36.4667	n/a	5.12333	n/a	4.92333					19	1992	0	23.14	36
2017-08-26 16:40:01	2017-08-26 16:40:01	41.54	n/a	36.5	n/a	5.04	n/a	4.84					23	2759	0	23.14	36
2017-08-26 16:41:01	2017-08-26 16:41:01	41.5	n/a	36.5	n/a	5	n/a	4.8					23	1656	0	23.14	36
2017-08-26 16:42:01	2017-08-26 16:42:01	41.45	n/a	36.7333	n/a	4.71667	n/a	4.51667					26	1603	0	23.14	36
2017-08-26 16:43:01	2017-08-26 16:43:01	41.36	n/a	37.3	n/a	4.06	n/a	3.86					28	1809	0	23.14	36
2017-08-26 16:44:01	2017-08-26 16:44:01	41.45	n/a	36.4	n/a	5.05	n/a	4.85					31	1971	0	23.14	35
2017-08-26 16:45:01	2017-08-26 16:45:01	41.51	n/a	36	n/a	5.51	n/a	5.31					32	2154	0	23.14	35
2017-08-26 16:46:01	2017-08-26 16:46:01	41.57	n/a	36	n/a	5.57	n/a	5.37					35	2267	0	23.14	35
2017-08-26 16:47:01	2017-08-26 16:47:01	41.73	n/a	36.6	n/a	5.13	n/a	4.93					37	2395	0	23.14	35
2017-08-26 16:48:01	2017-08-26 16:48:01	41.82	n/a	36.2667	n/a	5.55333	n/a	5.35333					38	2493	0	23.14	35
2017-08-26 16:49:01	2017-08-26 16:49:01	41.99	n/a	36.25	n/a	5.74	n/a	5.54					37	1316	0	23.14	35
2017-08-26 16:50:01	2017-08-26 16:50:01	42.15	n/a	36.25	n/a	5.9	n/a	5.7					37	1688	0	23.14	35
2017-08-26 16:51:01	2017-08-26 16:51:01	42.29	n/a	36.2333	n/a	6.05667	n/a	5.85667					35	1649	0	23.14	35
2017-08-26 16:52:01	2017-08-26 16:52:01	42.34	n/a	36.5	n/a	5.84	n/a	5.64					31	1506	0	23.14	35
2017-08-26 16:53:01	2017-08-26 16:53:01	42.3	n/a	36.05	n/a	6.25	n/a	6.05					29	1318	0	23.14	35
2017-08-26 16:54:01	2017-08-26 16:54:01	42.13	n/a	36.5333	n/a	5.59667	n/a	5.39667					27	1249	0	23.14	35
2017-08-26 16:55:01	2017-08-26 16:55:01	41.84	n/a	36.9833	n/a	4.85667	n/a	4.65667					26	1203	0	23.14	35
2017-08-26 16:56:01	2017-08-26 16:56:01	41.61	n/a	36.5833	n/a	5.02667	n/a	4.82667					26	1184	0	23.14	35
2017-08-26 16:57:01	2017-08-26 16:57:01	41.42	n/a	36.8167	n/a	4.60333	n/a	4.40333					23	1076	0	23.14	35
2017-08-26 16:58:01	2017-08-26 16:58:01	41.34	n/a	36.6333	n/a	4.70667	n/a	4.50667					13	1045	0	23.14	35
2017-08-26 16:59:01	2017-08-26 16:59:01	41.32	n/a	36.3833	n/a	4.93667	n/a	4.73667					10	1024	0	23.14	35
2017-08-26 17:00:01	2017-08-26 17:00:01	41.28	n/a	37.2167	n/a	4.06333	n/a	3.86333					7	1009	0	23.14	35
2017-08-26 17:01:01	2017-08-26 17:01:01	41.24	n/a	36.2333	n/a	5.00667	n/a	4.80667					5	1012	0	25.1	36
2017-08-26 17:02:01	2017-08-26 17:02:01	41.27	n/a	37.2833	n/a	3.98667	n/a	3.78667					4	1201	0	25.1	36
2017-08-26 17:03:01	2017-08-26 17:03:01	41.27	n/a	36.1667	n/a	5.10333	n/a	4.90333					6	1103	0	25.1	36
2017-08-26 17:04:01	2017-08-26 17:04:01	41.25	n/a	37.15	n/a	4.1	n/a	3.9					10	1251	0	25.1	36
2017-08-26 17:05:01	2017-08-26 17:05:01	41.28	n/a	36.9833	n/a	4.29667	n/a	4.09667					13	1679	0	25.1	36
2017-08-26 17:06:01	2017-08-26 17:06:01	41.42	n/a	36.65	n/a	4.77	n/a	4.57					16	2024	0	25.1	36
2017-08-26 17:07:01	2017-08-26 17:07:01	41.52	n/a	37.05	n/a	4.47	n/a	4.27					17	1226	0	25.1	36
2017-08-26 17:08:01	2017-08-26 17:08:01	41.64	n/a	36.4	n/a	5.24	n/a	5.04					19	1331	0	25.1	36
2017-08-26 17:09:01	2017-08-26 17:09:01	41.84	n/a	36.85	n/a	4.99	n/a	4.79					21	1409	0	25.1	36
2017-08-26 17:10:01	2017-08-26 17:10:01	41.9	n/a	36.6	n/a	5.3	n/a	5.1					23	1525	0	25.1	36
2017-08-26 17:11:01	2017-08-26 17:11:01	41.97	n/a	36.3333	n/a	5.63667	n/a	5.43667					24	1613	0	25.1	36
2017-08-26 17:12:01	2017-08-26 17:12:01	42.11	n/a	36.3	n/a	5.81	n/a	5.61					23	1549	0	25.1	36
2017-08-26 17:13:01	2017-08-26 17:13:01	42.26	n/a	36.25	n/a	6.01	n/a	5.81					21	1397	0	25.1	36
2017-08-26 17:14:01	2017-08-26 17:14:01	42.37	n/a	36.2	n/a	6.17	n/a	5.97					19	1275	0	25.1	35
2017-08-26 17:15:01	2017-08-26 17:15:01	42.52	n/a	36.3	n/a	6.22	n/a	6.02					19	1300	0	25.1	35
2017-08-26 17:16:01	2017-08-26 17:16:01	42.68	n/a	36.3	n/a	6.38	n/a	6.18					21	1374	0	25.1	35
2017-08-26 17:17:01	2017-08-26 17:17:01	42.86	n/a	36.3	n/a	6.56	n/a	6.36					25	1600	0	25.1	35
2017-08-26 17:18:01	2017-08-26 17:18:01	42.94	n/a	36.75	n/a	6.19	n/a	5.99					27	1799	0	25.1	35
2017-08-26 17:19:01	2017-08-26 17:19:01	42.86	n/a	36.75	n/a	6.11	n/a	5.91					29	1960	0	25.1	35
2017-08-26 17:20:01	2017-08-26 17:20:01	42.73	n/a	36.4667	n/a	6.26333	n/a	6.06333					31	2074	0	25.1	35
2017-08-26 17:21:01	2017-08-26 17:21:01	42.6	n/a	37	n/a	5.6	n/a	5.4					33	2171	0	25.1	35
2017-08-26 17:22:01	2017-08-26 17:22:01	42.55	n/a	38.0667	n/a	4.48333	n/a	4.28333					33	2222	0	25.1	35
2017-08-26 17:23:01	2017-08-26 17:23:01	42.59	n/a	37.25	n/a	5.34	n/a	5.14					34	2239	0	25.1	35
2017-08-26 17:24:01	2017-08-26 17:24:01	42.64	n/a	36.9167	n/a	5.72333	n/a	5.52333					34	2283	0	25.1	35
2017-08-26 17:25:01	2017-08-26 17:25:01	42.72	n/a	36.1167	n/a	6.60333	n/a	6.40333					36	2369	0	25.1	35
2017-08-26 17:26:01	2017-08-26 17:26:01	42.62	n/a	36.55	n/a	6.07	n/a	5.87					37	2441	0	25.1	35
2017-08-26 17:27:01	2017-08-26 17:27:01	42.31	n/a	36.55	n/a	5.76	n/a	5.56					39	2553	0	25.1	35
2017-08-26 17:28:01	2017-08-26 17:28:01	41.86	n/a	36.0333	n/a	5.82667	n/a	5.62667					39	2575	0	25.1	35
2017-08-26 17:29:01	2017-08-26 17:29:01	41.66	n/a	36.5	n/a	5.16	n/a	4.96					39	2568	0	25.1	35
2017-08-26 17:30:01	2017-08-26 17:30:01	41.33	n/a	36.55	n/a	4.78	n/a	4.58					39	2593	0	25.1	35
2017-08-26 17:31:01	2017-08-26 17:31:01	41.29	n/a	36.7333	n/a	4.55667	n/a	4.35667					40	2641	0	33.33	35
2017-08-26 17:32:01	2017-08-26 17:32:01	40.98	n/a	36.2333	n/a	4.74667	n/a	4.54667					40	2691	0	33.33	35
2017-08-26 17:33:01	2017-08-26 17:33:01	41.09	n/a	36.9333	n/a	4.15667	n/a	3.95667					42	2778	0	33.33	35
2017-08-26 17:34:01	2017-08-26 17:34:01	41.39	n/a	36.9833	n/a	4.40667	n/a	4.20667					42	2826	0	33.33	35
2017-08-26 17:35:01	2017-08-26 17:35:01	41.92	n/a	36.6667	n/a	5.25333	n/a	5.05333					43	2881	0	33.33	35
2017-08-26 17:36:01	2017-08-26 17:36:01	42.27	n/a	37.15	n/a	5.12	n/a	4.92					44	2934	0	33.33	35
2017-08-26 17:37:01	2017-08-26 17:37:01	42.53	n/a	36.8167	n/a	5.71333	n/a	5.51333					45	2953	0	33.33	36
2017-08-26 17:38:01	2017-08-26 17:38:01	42.31	n/a	36.7833	n/a	5.52667	n/a	5.32667					44	2947	0	33.33	36
2017-08-26 17:39:01	2017-08-26 17:39:01	41.91	n/a	37.1833	n/a	4.72667	n/a	4.52667					45	2973	0	33.33	36
2017-08-26 17:40:01	2017-08-26 17:40:01	41.5	n/a	36.4167	n/a	5.08333	n/a	4.88333					45	2969	0	33.33	36
2017-08-26 17:41:01	2017-08-26 17:41:01	41.08	n/a	36.7667	n/a	4.31333	n/a	4.11333					44	2901	0	33.33	36
2017-08-26 17:42:01	2017-08-26 17:42:01	40.6	n/a	36.8667	n/a	3.73333	n/a	3.53333					42	2802	0	33.33	36
2017-08-26 17:43:01	2017-08-26 17:43:01	40.27	n/a	37	n/a	3.27	n/a	3.07					42	2781	0	33.33	36
2017-08-26 17:44:01	2017-08-26 17:44:01	40.25	n/a	37	n/a	3.25	n/a	3.05					43	2866	0	33.33	36
2017-08-26 17:45:01	2017-08-26 17:45:01	39.89	n/a	36.5	n/a	3.39	n/a	3.19					45	2970	0	33.33	36
2017-08-26 17:46:01	2017-08-26 17:46:01	39.79	n/a	36.1667	n/a	3.62333	n/a	3.42333					46	3077	0	33.33	36
2017-08-26 17:47:01	2017-08-26 17:47:01	39.39	n/a	36	n/a	3.39	n/a	3.19					49	3242	0	33.33	36
2017-08-26 17:48:01	2017-08-26 17:48:01	39.54	n/a	36	n/a	3.54	n/a	3.34					51	3388	0	33.33	36
2017-08-26 17:49:01	2017-08-26 17:49:01	39.4	n/a	35.2	n/a	4.2	n/a	4					54	3538	0	33.33	36
2017-08-26 17:50:01	2017-08-26 17:50:01	39.38	n/a	35.2833	n/a	4.09667	n/a	3.89667					54	3594	0	33.33	36
2017-08-26 17:51:01	2017-08-26 17:51:01	39.07	n/a	35.2167	n/a	3.85333	n/a	3.65333					54	3589	0	33.33	36
2017-08-26 17:52:01	2017-08-26 17:52:01	38.91	n/a	35.2667	n/a	3.64333	n/a	3.44333					54	3555	0	33.33	36
2017-08-26 17:53:01	2017-08-26 17:53:01	38.69	n/a	35.4667	n/a	3.22333	n/a	3.02333					53	3495	0	33.33	36
2017-08-26 17:54:01	2017-08-26 17:54:01	38.5	n/a	34.6667	n/a	3.83333	n/a	3.63333					50	3350	0	33.33	36
2017-08-26 17:55:01	2017-08-26 17:55:01	38.42	n/a	34.8167	n/a	3.60333	n/a	3.40333					47	2407	0	33.33	36
2017-08-26 17:56:01	2017-08-26 17:56:01	38.25	n/a	34.55	n/a	3.7	n/a	3.5					40	1440	0	33.33	36
2017-08-26 17:57:01	2017-08-26 17:57:01	37.98	n/a	34.35	n/a	3.63	n/a	3.43					33	1505	0	33.33	36
2017-08-26 17:58:01	2017-08-26 17:58:01	38.1	n/a	34.4167	n/a	3.68333	n/a	3.48333					29	1307	0	33.33	36
2017-08-26 17:59:01	2017-08-26 17:59:01	37.45	n/a	34.5333	n/a	2.91667	n/a	2.71667					23	1102	0	33.33	36
2017-08-26 18:00:01	2017-08-26 18:00:01	36.48	n/a	34.1	n/a	2.38	n/a	2.18					19	1089	0	33.33	36
													18	1080	0	33.33	36
													13	1080	0	32.55	36
													11	1034	0	32.55	36
													10	1015	0	32.55	36
													13	828	0	32.55	36
													15	990	0	32.55	36
													19	1157	0	32.55	36
													23	1400	0	32.55	36
													24	1539	0	32.55	36
													23	1553	0	32.55	36
													23	1522	0	32.55	36
													23	1527	0	32.55	35
													22	1505	0	32.55	35
													22	1466	0	32.55	35
													21	1401	0	32.55	35
													22	1424	0	32.55	35
													24	1547	0	32.55	35
													25	1655	0	32.55	35
													27	1776	0	32.55	35
													29	1872	0	32.55	35
													30	1952	0	32.55	35
													30	2020	0	32.55	35
													31	2034	0	32.55	35
													32	2083	0	32.55	35
													33	2175	0	32.55	35
													34	2240	0	32.55	35
													34	2258	0	32.55	35
													34	2279	0	32.55	35
													35	2304	0	32.55	36
													35	2326	0	32.55	36
													35	2336	0	32.55	36
													35	2340	0	32.16	36
													36	2382	0	32.16	36
													36	2413	0	32.16	36
													37	2450	0	32.16	36
													37	2481	0	32.16	36
													38	2505	0	32.16	36
													39	2582	0	32.16	36
													40	2623	0	32.16	36
													40	2656	0	32.16	36
													40	2641	0	32.16	36
													39	2616	0	32.16	36
													39	2613	0	32.16	36
													40	2623	0	32.16	36
													41	2675	0	32.16	36
													41	2747	9.41	32.16	36
													43	2808	9.41	32.16	36
													43	2861	9.41	32.16	36
													44	2901	9.41	32.16	36
													43	2893	4.31	32.16	36
													43	2870	4.31	32.16	36
													42	2821	4.31	32.16	36
													40	2741	4.31	32.16	36
													39	2596	0	32.16	36
													37	2493	0	32.16	36
													35	2380	0	32.16	36
													33	2255	0	32.16	36
													31	2082	0	32.16	36
													28	1949	0	32.16	36
													28	1856	0	32.16	36
													29	1903	0	32.16	36
													32	2106	0	30.2	36
													35	2341	0	30.2	36
													37	2430	0	30.2	36
													37	2491	0	30.2	36
													38	2527	0	30.2	36
													38	2539	10.98	30.2	36
													38	2538	10.98	30.2	36
													39	2566	10.98	30.2	36
													40	2642	10.98	30.2	36
													41	2706	27.45	30.2	36
													41	2755	27.45	30.2	36
													42	2765	27.45	30.2	36
													42	2771	27.45	30.2	36
													42	2779	15.29	30.2	35
													42	2789	15.29	30.2	35
													42	2797	15.29	30.2	35
													44	2912	15.29	30.2	35
													45	2998	100	30.2	35
													46	3064	100	30.2	35
													47	3126	100	30.2	35
													48	3180	100	30.2	35
													49	3221	37.25	30.2	35
													49	3253	37.25	30.2	35
													50	3294	37.25	30.2	35
													50	3330	37.25	30.2	35
													51	3351	34.51	30.2	35
													51	3410	34.51	30.2	35
													52	3457	34.51	30.2	35
													53	3499	34.51	30.2	35
													53	3518	41.96	30.2	35
													53	3533	41.96	32.55	36
													53	3541	41.96	32.55	36
													53	3532	41.96	32.55	36
													53	3515	29.02	32.55	36
													53	3486	29.02	32.55	36
													52	3487	29.02	32.55	36
													51	3374	29.02	32.55	36
													49	3271	0	32.55	36
													47	3139	0	32.55	36
													45	2973	0	32.55	36
													40	2700	0	32.55	36
													36	2439	0	32.55	36
													31	2053	0	32.55	36
													25	1700	0	32.55	36
													19	1168	0	32.55	36
Date	Time	Temperature (°C)	Ambient Temp Meteo	Ambient Temp OBD	DT M	DT OBD	Normalized DT M	Normalized DT OBD	Vehicle speed	Engine rpm	Controlled canister purge system	Fuel level input	18	1086	7.06	32.55	36
	7922	40.7761	n/a	36.3538	n/a	4.42227	n/a	4.22227	89.7599	2496.3	44.6689	21.4086	18	1045	7.06	32.55	36
		42.94	n/a	38.0667	n/a	6.60333	n/a	6.40333	123	4122	100	33.33	17	1024	7.06	32.55	36
													16	1015	7.06	32.55	36
													18	1452	68.63	32.55	36
													21	1421	68.63	32.55	36
													25	1682	68.63	32.55	36
													29	1959	68.63	32.55	36
													32	2089	0	32.55	36
													32	2150	0	32.55	36
													32	2170	0	32.55	36
													33	2209	0	32.55	36
													34	2291	0	32.55	36
													36	2412	0	32.55	36
													38	2516	0	32.55	36
													38	2625	0	32.55	36
													41	2625	100	32.16	35
													41	2733	100	32.16	35
													41	2751	100	32.16	35
													39	2682	100	32.16	35
													36	2386	0	32.16	35
													28	1769	0	32.16	35
													22	1258	0	32.16	35
													17	1135	0	32.16	35
													16	1200	100	32.16	35
													19	1193	100	32.16	35
													21	1347	100	32.16	35
													23	1497	100	32.16	35
													24	1630	100	32.16	35
													26	1679	100	32.16	35
													27	1757	100	32.16	35
													28	1823	100	32.16	35
													28	1892	23.14	32.16	35
													28	1881	23.14	32.16	36
													28	1853	23.14	32.16	36
													25	1784	23.14	32.16	36
													23	1550	0	32.16	36
													18	1160	0	32.16	36
													13	1076	0	32.16	36
													10	1043	0	32.16	36
													10	1010	12.55	32.16	36
													10	1002	12.55	32.16	36
													12	1403	12.55	32.16	36
													15	1757	12.55	32.16	36
													19	2365	0	32.16	36
													22	2546	0	32.16	36
													23	1541	0	27.06	36
													26	1658	0	27.06	36
													28	1860	0	27.06	36
													31	2000	0	27.06	36
													33	2147	0	27.06	36
													35	2282	0	27.06	36
													37	2426	100	27.06	36
													39	2506	100	27.06	36
													40	2624	100	27.06	36
													41	2705	100	27.06	36
													42	2812	87.84	27.06	36
													43	2839	87.84	27.06	36
													44	2889	87.84	27.06	36
													44	2902	87.84	27.06	36
													44	2912	28.63	27.06	36
													43	2858	28.63	27.06	36
													40	2706	28.63	27.06	36
													39	2631	28.63	27.06	36
													38	2574	17.65	27.06	35
													39	2586	17.65	27.06	35
													40	2626	17.65	27.06	35
													41	2671	17.65	27.06	35
													41	2735	41.18	27.06	35
													42	2768	41.18	27.06	35
													43	2810	41.18	27.06	35
													44	2871	41.18	27.06	35
													45	2974	100	27.06	35
													47	3046	100	27.06	35
													48	3120	100	27.06	35
													49	3191	100	27.06	35
													50	3304	100	30.98	35
													51	3405	100	30.98	35
													52	3469	100	30.98	35
													52	3470	100	30.98	35
													52	3473	100	30.98	35
													52	3423	27.06	30.98	35
													51	3399	27.06	30.98	35
													49	3274	27.06	30.98	35
													48	3220	27.06	30.98	35
													48	3177	14.51	30.98	35
													48	3167	14.51	30.98	35
													47	3138	14.51	30.98	36
													47	3131	14.51	30.98	36
													47	3143	36.47	30.98	36
													48	3182	36.47	30.98	36
													48	3178	36.47	30.98	36
													48	3209	36.47	30.98	36
													49	3218	62.35	30.98	36
													49	3264	62.35	30.98	36
													49	3280	62.35	30.98	36
													50	3300	62.35	30.98	36
													50	3310	60.78	30.98	36
													50	3321	60.78	30.98	36
													50	3299	60.78	30.98	36
													49	3267	60.78	30.98	36
													49	3238	40.39	30.98	36
													48	3208	40.39	30.98	36
													49	3226	40.39	30.98	36
													50	3285	40.39	30.98	36
													50	3307	79.22	30.98	36
													50	3342	79.22	29.8	36
													50	3332	79.22	29.8	36
													50	3309	79.22	29.8	36
													49	3277	49.02	29.8	36
													49	3250	49.02	29.8	36
													48	3195	49.02	29.8	36
													48	3189	49.02	29.8	36
													48	3213	62.35	29.8	36
													49	3228	62.35	29.8	36
													49	3251	62.35	29.8	36
													49	3270	62.35	29.8	36
													49	3241	34.12	29.8	36
													48	3197	34.12	29.8	36
													47	3115	34.12	29.8	36
													42	2239	34.12	29.8	36
													38	1581	0	29.8	36
													34	1530	0	29.8	36
													32	1386	0	29.8	36
													28	1166	0	29.8	36
													26	1331	10.59	29.8	36
													21	1390	10.59	29.8	36
													15	1096	10.59	29.8	36
													7	1006	10.59	29.8	36
													7	965	10.59	29.8	36
													9	1398	10.59	29.8	36
													15	1946	10.59	29.8	36
													23	2900	10.59	29.8	35
													25	2826	0	29.8	35
													28	1913	0	29.8	35
													34	2245	0	29.8	35
													36	2649	0	29.8	35
													43	2649	0	25.1	35
													46	2973	0	25.1	35
													46	2289	0	25.1	35
													47	2080	0	25.1	35
													49	2199	0	25.1	35
													52	2289	0	25.1	35
													55	2390	0	25.1	35
													57	2499	0	25.1	35
													58	2595	0	25.1	35
													59	2516	0	25.1	35
													59	1890	0	25.1	35
													60	1901	0	25.1	35
													61	1941	0	25.1	35
													62	1964	0	25.1	35
													63	2000	0	25.1	35
													64	2018	0	25.1	35
													64	2053	0	25.1	35
													65	2075	0	25.1	35
													66	2098	0	25.1	35
													66	2114	0	25.1	35
													66	2122	0	25.1	35
													65	1381	0	25.1	35
													66	1680	0	25.1	35
													66	1676	0	25.1	35
													66	1683	100	25.1	35
													66	1679	100	25.1	35
													66	1672	100	25.1	35
													66	1676	100	25.1	35
													66	1681	100	25.1	35
													66	1680	100	25.1	35
													66	1684	100	31.76	35
													66	1683	100	31.76	35
													66	1678	16.08	31.76	35
													65	1671	16.08	31.76	35
													64	1657	16.08	31.76	35
													63	1624	16.08	31.76	35
													62	1591	3.53	31.76	35
													62	1595	3.53	31.76	35
													62	1576	3.53	31.76	35
													62	1580	3.53	31.76	35
													62	1576	16.08	31.76	35
													61	1569	16.08	31.76	35
													60	1563	16.08	31.76	35
													60	1545	16.08	31.76	35
													60	1531	12.16	31.76	35
													59	1513	12.16	31.76	35
													59	1507	12.16	31.76	36
													59	1501	12.16	31.76	36
													59	1503	20	31.76	36
													59	1494	20	31.76	36
													58	1495	20	31.76	36
													58	1483	20	31.76	36
													58	1484	20.39	31.76	36
													58	1473	20.39	31.76	36
													57	1159	20.39	31.76	36
													55	1792	20.39	31.76	36
													52	1678	0	31.76	36
													47	1329	0	31.76	36
													43	1308	0	31.76	36
													39	1827	0	31.76	36
													37	1678	0	29.02	36
													35	1578	0	29.02	36
													34	1519	0	29.02	36
													35	1597	0	29.02	36
													38	1691	0	29.02	36
													39	1766	0	29.02	36
													41	1854	0	29.02	36
													43	1930	0	29.02	36
													44	1981	0	29.02	36
													44	1974	29.41	29.02	36
													42	1912	29.41	29.02	36
													41	1817	29.41	29.02	36
													39	1755	29.41	29.02	36
													39	1734	100	29.02	37
													39	1737	100	29.02	37
													39	1763	100	29.02	37
													41	1821	100	29.02	37
													41	1849	0	29.02	37
													41	1841	0	29.02	37
													41	1820	0	29.02	37
													41	1835	0	29.02	37
													41	1852	0	29.02	37
													41	1816	0	29.02	37
													41	1838	0	29.02	37
													43	1948	0	29.02	36
													46	2053	0	29.02	36
													49	2180	0	29.02	36
													52	2314	0	29.02	36
													55	2466	0	29.02	36
													57	2565	0	29.02	36
													60	2679	0	29.41	36
													62	2782	0	29.41	36
													65	2912	0	29.41	36
													67	2958	0	29.41	36
													66	1916	0	29.41	36
													66	2080	0	29.41	36
													67	2125	0	29.41	36
													67	2140	100	29.41	36
													68	2165	100	29.41	36
													69	2187	100	29.41	36
													69	2218	100	29.41	36
													71	2255	0	29.41	36
													72	2283	0	29.41	36
													73	2329	0	29.41	36
													75	2378	0	29.41	36
													76	2411	0	29.41	36
													77	2442	0	29.41	36
													78	2480	0	29.41	36
													79	2515	0	29.41	36
													80	2554	0	29.41	36
													81	2587	0	29.41	36
													82	2624	0	29.41	36
													83	2654	0	29.41	36
													84	2682	0	29.41	36
													85	2709	0	29.41	36
													86	2724	0	29.41	36
													86	2748	0	29.41	36
													86	2753	0	29.41	36
													87	2774	0	29.41	36
													87	2789	0	29.41	36
													88	2812	0	29.41	36
													88	2812	0	30.59	36
													89	2827	0	30.59	36
													88	2509	0	30.59	36
													87	2197	0	30.59	36
													86	2201	49.02	30.59	36
													86	2200	49.02	30.59	36
													86	2201	49.02	30.59	36
													86	2194	49.02	30.59	36
													85	2180	91.37	30.59	36
													85	2172	91.37	30.59	36
													85	2172	91.37	30.59	36
													85	2174	91.37	30.59	36
													85	2170	100	30.59	36
													85	2167	100	30.59	36
													85	2165	100	30.59	36
													85	2165	100	30.59	36
													85	2166	100	30.59	36
													85	2170	100	30.59	36
													85	2164	100	30.59	37
													85	2166	100	30.59	37
													85	2163	100	30.59	37
													85	2166	100	30.59	37
													85	2167	100	30.59	37
													85	2166	100	30.59	37
													85	2168	100	30.59	37
													85	2169	100	30.59	37
													85	2170	100	30.59	37
													85	2167	100	30.59	37
													85	2165	100	30.59	37
													85	2166	100	30.59	37
													85	2164	100	31.37	37
													85	2158	100	31.37	37
													85	2166	100	31.37	37
													85	2171	100	31.37	37
													85	2172	100	31.37	37
													85	2170	100	31.37	37
													85	2169	100	31.37	37
													85	2168	100	31.37	37
													85	2169	100	31.37	37
													85	2169	100	31.37	37
													85	2164	100	31.37	36
													85	2170	100	31.37	36
													85	2175	100	31.37	36
													85	2171	100	31.37	36
													85	2173	100	31.37	36
													85	2175	100	31.37	36
													85	2172	100	31.37	36
													85	2166	100	31.37	36
													85	2175	100	31.37	36
													85	2168	100	31.37	36
													85	2172	100	31.37	36
													85	2175	100	31.37	36
													85	2169	100	31.37	36
													85	2169	100	31.37	36
													85	2171	100	31.37	36
													85	2168	100	31.37	36
													85	2167	100	31.37	36
													85	2167	100	31.37	36
													85	2169	100	31.37	36
													85	2168	100	31.37	36
													85	2170	100	32.16	36
													85	2165	100	32.16	36
													85	2162	100	32.16	36
													85	2161	100	32.16	36
													85	2168	100	32.16	36
													85	2170	100	32.16	36
													85	2177	100	32.16	36
													86	2206	100	32.16	36
													87	2223	100	32.16	36
													88	2236	0	32.16	36
													88	2248	0	32.16	37
													89	2254	0	32.16	37
													89	2263	0	32.16	37
													89	2262	100	32.16	37
													89	2266	100	32.16	37
													89	2271	100	32.16	37
													89	2270	100	32.16	37
													89	2264	100	32.16	37
													89	2265	100	32.16	37
													89	2267	100	32.16	37
													89	2263	100	32.16	37
													89	2264	100	32.16	37
													89	2261	100	32.16	37
													89	2267	100	32.16	37
													89	2266	100	32.16	37
													89	2265	100	32.16	37
													89	2265	100	32.16	37
													89	2266	100	32.16	36
													89	2269	100	32.16	36
													89	2265	100	32.16	36
													89	2267	100	32.55	36
													89	2264	100	32.55	36
													89	2263	100	32.55	36
													89	2267	100	32.55	36
													89	2268	100	32.55	36
													89	2261	100	32.55	36
													89	2262	100	32.55	36
													89	2267	0	32.55	36
													89	2265	0	32.55	36
													89	2267	0	32.55	36
													89	2266	0	32.55	36
													89	2263	0	32.55	36
													89	2258	0	32.55	36
													89	2256	0	32.55	36
													89	2260	0	32.55	36
													89	2265	0	32.55	36
													89	2260	0	32.55	36
													89	2264	0	32.55	36
													89	2262	0	32.55	36
													89	2260	0	32.55	36
													89	2267	0	32.55	36
													89	2269	0	32.55	36
													89	2268	0	32.55	36
													89	2260	0	32.55	36
													89	2264	0	32.55	36
													89	2264	0	32.55	36
													89	2265	0	32.55	36
													89	2262	0	32.55	36
													89	2259	0	32.55	36
													89	2263	0	32.55	36
													89	2264	0	32.55	36
													89	2264	0	31.76	36
													89	2267	0	31.76	36
													89	2263	0	31.76	36
													89	2265	0	31.76	35
													89	2270	0	31.76	35
													89	2267	0	31.76	35
													89	2274	0	31.76	35
													89	2273	0	31.76	35
													89	2270	0	31.76	35
													89	2274	0	31.76	35
													89	2271	0	31.76	35
													89	2266	0	31.76	35
													90	2277	0	31.76	35
													89	2267	0	31.76	35
													89	2269	0	31.76	35
													89	2259	0	31.76	35
													89	2270	0	31.76	35
													89	2268	0	31.76	35
													89	2269	0	31.76	35
													89	2268	0	31.76	36
													89	2269	0	31.76	36
													89	2267	0	31.76	36
													89	2269	0	31.76	36
													89	2266	0	31.76	36
													89	2267	0	31.76	36
													89	2270	0	31.76	36
													89	2273	0	31.76	36
													89	2276	0	31.76	36
													89	2264	0	31.76	36
													89	2269	0	31.76	36
													90	2283	0	31.76	36
													90	2291	0	31.76	36
													90	2302	0	31.76	36
													91	2311	0	31.76	36
													91	2319	0	31.76	36
													91	2322	0	31.76	36
													91	2320	100	31.76	36
													91	2329	100	31.76	36
													91	2326	100	31.76	36
													91	2325	100	31.76	36
													91	2323	100	31.76	36
													91	2319	100	31.76	36
													91	2322	100	31.76	36
													91	2324	100	31.76	36
													91	2319	100	31.76	36
													91	2320	100	31.76	36
													91	2320	100	31.76	36
													91	2318	100	31.76	36
													91	2322	84.31	31.76	36
													91	2320	84.31	31.76	36
													91	2318	84.31	31.76	36
													91	2322	84.31	31.76	36
													91	2323	100	31.76	36
													91	2316	100	31.76	36
													91	2312	100	31.76	36
													91	2305	100	31.76	36
													90	2305	0	31.76	36
													90	2302	0	31.76	36
													90	2300	0	31.76	36
													90	2305	0	31.76	36
													91	2318	0	29.8	36
													91	2329	0	29.8	36
													92	2348	0	29.8	36
													92	2353	0	29.8	36
													92	2353	0	29.8	36
													93	2357	0	29.8	36
													93	2354	0	29.8	36
													93	2352	0	29.8	36
													92	2357	0	29.8	36
													92	2354	0	29.8	36
													93	2364	0	29.8	36
													93	2363	0	29.8	36
													93	2360	0	29.8	36
													93	2361	0	29.8	36
													93	2371	0	29.8	36
													93	2362	0	29.8	36
													93	2363	0	29.8	36
													93	2364	0	29.8	36
													93	2364	0	29.8	36
													93	2364	0	29.8	36
													93	2366	0	29.8	36
													93	2364	0	29.8	36
													93	2364	0	29.8	36
													93	2363	0	29.8	36
													93	2363	0	29.8	37
													93	2367	0	29.8	37
													93	2362	0	29.8	37
													93	2371	0	29.8	37
													92	2350	0	29.8	37
													93	2363	0	29.8	37
													93	2363	0	29.8	37
													93	2369	0	29.8	37
													93	2371	0	29.8	37
													93	2370	0	29.8	37
													93	2373	0	29.8	37
													93	2371	0	29.8	37
													93	2375	0	29.8	37
													93	2377	0	29.8	37
													93	2378	0	29.8	37
													93	2375	0	29.8	37
													94	2385	0	29.8	37
													94	2379	67.45	29.8	37
													93	2379	67.45	29.8	37
													93	2378	67.45	29.8	37
													93	2382	67.45	29.8	37
													93	2377	47.84	29.8	37
													94	2381	47.84	29.8	37
													94	2379	47.84	29.8	37
													94	2389	47.84	29.8	36
													94	2381	21.57	29.8	36
													93	2382	21.57	29.8	36
													93	2371	21.57	29.8	36
													93	2368	21.57	29.8	36
													93	2367	24.31	29.8	36
													93	2371	24.31	29.8	36
													93	2369	24.31	29.8	36
													93	2371	24.31	29.8	36
													93	2366	26.27	29.8	36
													93	2365	26.27	29.8	36
													93	2365	26.27	29.8	36
													93	2360	26.27	29.8	36
													93	2360	26.67	32.16	36
													93	2366	26.67	32.16	36
													93	2362	26.67	32.16	36
													93	2353	26.67	32.16	36
													93	2366	26.27	32.16	36
													93	2361	26.27	32.16	36
													92	2351	26.27	32.16	36
													92	2357	26.27	32.16	36
													92	2353	72.94	32.16	36
													92	2361	72.94	32.16	36
													92	2348	72.94	32.16	36
													92	2345	72.94	32.16	36
													92	2345	0	32.16	36
													92	2344	0	32.16	36
													92	2348	0	32.16	36
													92	2360	0	32.16	36
													92	2353	0	32.16	36
													92	2353	0	32.16	36
													92	2346	0	32.16	36
													92	2342	0	32.16	36
													92	2350	0	32.16	36
													92	2344	0	32.16	36
													92	2346	0	32.16	36
													92	2351	0	32.16	36
													92	2351	0	32.16	36
													93	2357	0	32.16	36
													93	2355	0	32.16	36
													93	2360	0	32.16	36
													93	2367	0	32.16	36
													92	2356	0	32.16	36
													93	2362	0	30.2	36
													93	2358	0	30.2	36
													93	2355	0	30.2	36
													93	2357	0	30.2	36
													93	2362	0	30.2	36
													93	2357	0	30.2	36
													93	2364	0	30.2	36
													93	2366	0	30.2	36
													93	2366	0	30.2	36
													93	2373	0	30.2	36
													93	2381	0	30.2	36
													93	2382	0	30.2	36
													94	2381	0	30.2	36
													94	2383	0	30.2	36
													93	2381	0	30.2	36
													93	2378	0	30.2	36
													93	2375	0	30.2	36
													93	2365	0	30.2	36
													93	2369	0	30.2	36
													93	2366	0	30.2	36
													93	2367	0	30.2	36
													93	2366	0	30.2	36
													93	2364	0	30.2	37
													93	2363	0	30.2	37
													93	2365	0	30.2	37
													93	2365	0	30.2	37
													93	2362	0	30.2	37
													93	2367	0	30.2	37
													93	2364	0	30.2	37
													93	2364	0	30.2	37
													93	2367	0	28.63	37
													93	2363	0	28.63	37
													93	2357	0	28.63	37
													93	2364	0	28.63	37
													93	2360	0	28.63	37
													93	2364	0	28.63	37
													93	2366	0	28.63	37
													93	2358	0	28.63	37
													93	2362	0	28.63	37
													93	2365	0	28.63	37
													93	2365	0	28.63	37
													93	2357	0	28.63	37
													93	2359	0	28.63	37
													93	2361	0	28.63	37
													93	2369	0	28.63	37
													93	2367	0	28.63	37
													93	2366	0	28.63	37
													93	2376	0	28.63	37
													93	2378	0	28.63	37
													93	2373	0	28.63	37
													93	2376	0	28.63	37
													93	2365	0	28.63	37
													93	2367	0	28.63	37
													93	2369	0	28.63	37
													93	2372	0	28.63	37
													93	2361	0	28.63	37
													93	2358	0	28.63	37
													93	2356	0	28.63	37
													93	2363	0	28.63	37
													93	2362	0	28.63	37
													93	2367	0	30.59	37
													93	2374	0	30.59	37
													93	2368	0	30.59	37
													93	2366	100	30.59	36
													93	2362	100	30.59	36
													93	2362	100	30.59	36
													93	2362	100	30.59	36
													93	2360	0	30.59	36
													93	2366	0	30.59	36
													93	2370	0	30.59	36
													93	2377	0	30.59	36
													93	2379	53.73	30.59	36
													93	2380	53.73	30.59	36
													94	2382	53.73	30.59	36
													93	2376	53.73	30.59	36
													93	2375	33.73	30.59	36
													93	2373	33.73	30.59	36
													93	2373	33.73	30.59	36
													93	2368	33.73	30.59	36
													93	2371	41.96	30.59	36
													93	2368	41.96	30.59	36
													93	2365	41.96	30.59	36
													93	2367	41.96	30.59	36
													93	2366	52.55	30.59	36
													93	2361	52.55	30.59	36
													93	2363	52.55	30.59	36
													93	2367	52.55	30.59	36
													93	2362	58.43	30.59	36
													93	2359	58.43	30.59	36
													93	2364	58.43	30.59	36
													93	2369	58.43	30.59	36
													93	2369	42.35	29.41	36
													93	2367	42.35	29.41	36
													93	2369	42.35	29.41	36
													93	2369	42.35	29.41	36
													93	2363	46.67	29.41	36
													93	2361	46.67	29.41	36
													93	2364	46.67	29.41	36
													93	2367	46.67	29.41	36
													93	2360	46.27	29.41	36
													93	2357	46.27	29.41	37
													93	2359	46.27	29.41	37
													93	2359	46.27	29.41	37
													92	2354	100	29.41	37
													92	2351	100	29.41	37
													92	2353	100	29.41	37
													93	2354	100	29.41	36
													93	2363	81.18	29.41	36
													93	2362	81.18	29.41	36
													93	2367	81.18	29.41	36
													93	2367	81.18	29.41	36
													93	2367	55.69	29.41	36
													93	2361	55.69	29.41	36
													93	2361	55.69	29.41	36
													93	2355	55.69	29.41	36
													93	2356	100	29.41	36
													92	2353	100	29.41	36
													92	2353	100	29.41	36
													93	2351	100	29.41	36
													93	2358	100	29.41	36
													93	2360	100	29.41	36
													93	2363	100	29.8	36
													93	2359	100	29.8	36
													93	2356	100	29.8	36
													93	2358	100	29.8	36
													93	2358	100	29.8	36
													93	2360	100	29.8	36
													93	2362	100	29.8	36
													93	2367	100	29.8	36
													93	2358	100	29.8	36
													93	2358	100	29.8	36
													93	2361	100	29.8	36
													93	2361	100	29.8	36
													93	2359	100	29.8	36
													93	2354	100	29.8	36
													93	2368	100	29.8	36
													93	2363	100	29.8	36
													93	2371	100	29.8	36
													93	2376	100	29.8	36
													93	2372	100	29.8	36
													93	2369	100	29.8	36
													93	2372	100	29.8	36
													93	2365	100	29.8	36
													93	2374	0	29.8	37
													93	2356	0	29.8	37
													93	2359	0	29.8	37
													93	2364	0	29.8	37
													93	2369	0	29.8	37
													93	2372	0	29.8	37
													93	2372	0	29.8	37
													93	2369	0	29.8	37
													93	2368	100	30.59	37
													93	2366	100	30.59	37
													93	2361	100	30.59	37
													93	2366	100	30.59	37
													93	2361	100	30.59	37
													93	2366	100	30.59	37
													93	2366	100	30.59	37
													93	2372	100	30.59	37
													93	2370	100	30.59	36
													93	2369	100	30.59	36
													93	2375	100	30.59	36
													93	2376	100	30.59	36
													93	2378	100	30.59	36
													93	2376	34.51	30.59	36
													94	2388	34.51	30.59	36
													94	2376	34.51	30.59	36
													93	2383	34.51	30.59	36
													93	2377	0	30.59	36
													93	2365	0	30.59	36
													93	2378	0	30.59	36
													93	2373	0	30.59	36
													93	2369	6.67	30.59	36
													93	2370	6.67	30.59	36
													93	2386	6.67	30.59	36
													93	2373	6.67	30.59	36
													93	2362	9.41	30.59	36
													93	2363	9.41	30.59	36
													93	2354	9.41	30.59	36
													93	2368	9.41	30.59	36
													93	2353	19.61	30.59	36
													93	2357	19.61	29.41	36
													93	2372	19.61	29.41	36
													93	2375	19.61	29.41	36
													93	2367	18.04	29.41	36
													93	2356	18.04	29.41	36
													93	2358	18.04	29.41	36
													93	2368	18.04	29.41	36
													93	2360	20	29.41	36
													93	2376	20	29.41	36
													93	2352	20	29.41	36
													93	2351	20	29.41	37
													93	2359	20.78	29.41	37
													93	2367	20.78	29.41	37
													93	2344	20.78	29.41	37
													93	2356	20.78	29.41	37
													92	2359	24.31	29.41	37
													93	2356	24.31	29.41	37
													92	2355	24.31	29.41	37
													92	2352	24.31	29.41	37
													92	2357	54.51	29.41	37
													93	2368	54.51	29.41	37
													94	2388	54.51	29.41	37
													94	2403	54.51	29.41	37
													95	2416	0	29.41	37
													95	2422	0	29.41	37
													95	2431	0	29.41	37
													96	2440	0	29.41	37
													96	2448	0	29.41	37
													96	2455	0	29.41	37
													96	2451	0	29.41	37
													96	2455	0	29.41	37
													97	2455	100	31.37	37
													97	2459	100	31.37	37
													97	2459	100	31.37	37
													97	2458	100	31.37	37
													96	2458	100	31.37	37
													97	2461	100	31.37	37
													97	2461	100	31.37	37
													97	2463	100	31.37	37
													97	2463	100	31.37	37
													97	2470	100	31.37	37
													97	2467	100	31.37	37
													97	2466	100	31.37	37
													97	2465	100	31.37	37
													97	2462	100	31.37	36
													97	2465	100	31.37	36
													97	2467	100	31.37	36
													97	2469	100	31.37	36
													97	2467	100	31.37	36
													97	2467	100	31.37	36
													97	2465	100	31.37	36
													97	2462	76.47	31.37	36
													97	2463	76.47	31.37	36
													97	2466	76.47	31.37	36
													97	2464	76.47	31.37	36
													97	2460	100	31.37	36
													97	2454	100	31.37	36
													97	2465	100	31.37	36
													96	2453	100	31.37	36
													96	2454	0	31.37	36
													96	2447	0	31.37	36
													97	2457	0	30.2	36
													96	2452	0	30.2	36
													97	2458	0	30.2	36
													96	2457	0	30.2	36
													96	2457	0	30.2	36
													96	2458	0	30.2	36
													96	2458	0	30.2	36
													96	2450	0	30.2	36
													97	2460	0	30.2	36
													97	2460	0	30.2	36
													96	2457	0	30.2	36
													97	2457	0	30.2	36
													97	2467	0	30.2	36
													97	2465	0	30.2	36
													97	2462	0	30.2	36
													97	2461	0	30.2	36
													97	2462	0	30.2	36
													97	2465	0	30.2	36
													97	2463	0	30.2	36
													97	2464	0	30.2	36
													97	2466	0	30.2	36
													97	2465	0	30.2	36
													96	2457	0	30.2	36
													97	2457	0	30.2	36
													97	2459	0	30.2	36
													97	2468	0	30.2	36
													97	2476	0	30.2	36
													97	2481	0	30.2	36
													97	2476	0	30.2	36
													97	2479	0	30.2	36
													97	2482	37.65	29.8	36
													97	2466	37.65	29.8	36
													97	2472	37.65	29.8	38
													97	2475	37.65	29.8	38
													97	2478	37.65	29.8	38
													97	2471	23.92	29.8	38
													97	2471	23.92	29.8	38
													97	2474	23.92	29.8	38
													97	2475	23.92	29.8	38
													97	2476	20.78	29.8	38
													97	2475	20.78	29.8	38
													97	2473	20.78	29.8	38
													97	2468	20.78	29.8	38
													97	2474	23.92	29.8	38
													97	2456	23.92	29.8	38
													97	2463	23.92	29.8	38
													96	2442	23.92	29.8	38
													96	2442	0	29.8	38
													95	2438	0	29.8	38
													95	2411	0	29.8	38
													94	2400	0	29.8	38
													94	2387	0	29.8	38
													94	2435	0	29.8	38
													95	2411	0	29.8	38
													95	2434	0	29.8	37
													96	2441	39.61	29.8	37
													96	2444	39.61	29.8	37
													96	2447	39.61	29.8	37
													96	2445	39.61	29.8	37
													96	2448	32.55	29.8	37
													96	2447	32.55	29.8	37
													96	2442	32.55	29.8	37
													96	2448	32.55	29.8	37
													96	2445	100	29.8	37
													96	2450	100	29.8	36
													96	2461	100	29.8	36
													96	2455	100	29.8	36
													96	2446	81.57	29.8	36
													95	2439	81.57	29.8	36
													95	2408	81.57	29.8	36
													94	2397	81.57	29.8	36
													94	2397	10.59	29.8	36
													93	2366	10.59	29.8	36
													92	2364	10.59	29.8	36
													92	2344	10.59	29.8	36
													91	2316	10.98	29.8	36
													91	2322	10.98	29.8	36
													91	2318	10.98	29.8	36
													91	2317	10.98	29.8	36
													91	2313	89.8	29.8	36
													90	2306	89.8	29.8	36
													90	2304	89.8	29.8	36
													90	2300	89.8	29.8	36
													90	2301	0	29.8	36
													90	2297	0	29.8	36
													90	2300	0	29.8	36
													91	2304	0	29.8	36
													90	2288	0	29.8	36
													90	2300	0	29.8	36
													91	2308	0	29.8	36
													91	2313	0	29.8	36
													91	2313	0	29.8	36
													91	2321	0	29.8	36
													91	2319	0	29.8	36
													91	2324	0	29.8	36
													91	2330	0	29.8	36
													92	2327	0	29.8	36
													92	2332	0	29.8	36
													92	2327	0	29.8	36
													91	2330	100	29.8	36
													91	2326	100	29.8	36
													92	2332	100	29.8	36
													91	2328	100	29.8	36
													91	2323	74.51	29.8	36
													91	2318	74.51	29.8	36
													91	2319	74.51	29.8	36
													91	2311	74.51	29.8	36
													91	2311	100	29.8	36
													91	2310	100	29.8	36
													91	2321	100	29.8	36
													92	2329	100	29.8	36
													92	2352	0	29.8	36
													93	2364	0	29.8	36
													93	2381	0	29.8	36
													94	2388	0	29.8	36
													94	2397	0	29.8	36
													94	2401	0	29.8	36
													95	2404	0	29.8	36
													95	2412	0	29.8	36
													95	2420	31.37	29.8	36
													95	2425	31.37	29.8	36
													95	2423	31.37	29.8	36
													95	2424	31.37	29.8	36
													95	2423	46.67	29.8	36
													95	2421	46.67	29.8	36
													95	2423	46.67	29.8	37
													95	2422	46.67	29.8	37
													95	2418	50.59	29.8	37
													95	2420	50.59	29.8	37
													95	2414	50.59	29.8	37
													95	2417	50.59	29.8	37
													95	2416	55.69	29.8	37
													95	2416	55.69	29.8	37
													95	2409	55.69	29.8	37
													95	2413	55.69	29.8	37
													95	2408	86.27	29.8	37
													94	2406	86.27	29.8	37
													94	2401	86.27	29.8	37
													94	2403	86.27	29.8	37
													94	2399	100	29.8	37
													94	2398	100	29.8	37
													94	2391	100	29.8	37
													94	2402	100	29.8	37
													94	2402	100	29.8	37
													94	2403	100	29.8	37
													94	2404	100	29.8	37
													94	2403	100	29.8	37
													95	2408	0	29.8	37
													95	2412	0	29.8	37
													95	2412	0	29.8	37
													95	2415	0	29.8	37
													95	2412	0	29.41	37
													95	2410	0	29.41	37
													94	2399	0	29.41	37
													93	2360	0	29.41	37
													91	2332	0	29.41	37
													90	2301	0	29.41	37
													89	2263	0	29.41	37
													86	2210	0	29.41	37
													82	2099	0	29.41	37
													78	2006	0	29.41	37
													74	1883	0	29.41	37
													69	1769	0	29.41	37
													63	1618	0	29.41	37
													59	1517	0	29.41	37
													54	1383	0	29.41	37
													49	1261	0	29.41	37
													47	1178	0	29.41	37
													47	1493	8.24	29.41	37
													47	1515	8.24	29.41	37
													47	1517	8.24	29.41	37
													47	1278	8.24	29.41	37
													48	2089	7.84	29.41	37
													51	2270	7.84	29.41	37
													53	2387	7.84	29.41	37
													55	2448	7.84	29.41	37
													55	2448	24.31	29.41	37
													54	2417	24.31	29.41	37
													49	2228	24.31	29.41	37
													41	1784	24.31	29.41	37
													34	1236	0	29.41	37
													31	2063	0	30.2	37
													30	2045	0	30.2	37
													31	2101	0	30.2	37
													32	2129	52.94	30.2	37
													32	2152	52.94	30.2	37
													32	2115	52.94	30.2	37
													31	2054	52.94	30.2	37
													31	2041	14.9	30.2	37
													30	1981	14.9	30.2	37
													29	1980	14.9	30.2	37
													30	1999	14.9	30.2	37
													31	2047	34.9	30.2	37
													32	2131	34.9	30.2	37
													34	2243	34.9	30.2	37
													36	2369	34.9	30.2	37
													36	2407	100	30.2	37
													36	2365	100	30.2	37
													36	2378	100	30.2	37
													39	2563	100	30.2	37
													41	2733	0	30.2	37
													44	2948	0	30.2	37
													47	3135	0	30.2	37
													48	2163	0	30.2	37
													49	2212	100	30.2	37
													52	2300	100	30.2	37
													54	2393	100	30.2	37
													54	2424	100	30.2	37
													55	2452	29.02	30.2	37
													55	2483	29.02	30.2	37
													55	2482	29.02	30.2	37
													56	2499	29.02	30.2	37
													56	2499	32.16	29.02	37
													56	2511	32.16	29.02	37
													55	2488	32.16	29.02	37
													53	2429	32.16	29.02	37
													50	2232	0	29.02	37
													40	1803	0	29.02	37
													33	1338	0	29.02	37
													33	1480	0	29.02	37
													34	1515	0	29.02	37
													35	1541	0	29.02	37
													35	1058	0	29.02	37
													34	1107	0	29.02	37
													34	1524	100	29.02	37
													36	1589	100	29.02	37
													39	1690	100	29.02	37
													43	1845	100	29.02	37
													44	1983	0	29.02	37
													47	2062	0	29.02	37
													48	2122	0	29.02	37
													50	2192	0	29.02	37
													50	2240	0	29.02	37
													51	2281	0	29.02	37
													52	2300	0	29.02	37
													52	2315	0	29.02	37
													52	2315	0	29.02	37
													52	2316	0	29.02	37
													52	2320	0	29.02	37
													53	2361	0	29.02	37
													54	2400	0	29.02	37
													54	2118	0	29.02	37
													54	1725	0	29.02	37
													55	1749	0	29.02	37
													56	1793	0	29.02	37
													57	1823	0	29.02	37
													58	1855	0	29.02	37
													59	1880	0	29.02	37
													59	1891	0	29.02	37
													60	1910	0	29.02	37
													59	1903	0	29.02	37
													59	1893	0	29.02	37
													59	1867	17.25	29.02	37
													58	1840	17.25	29.02	37
													58	1833	17.25	29.02	37
													57	1827	17.25	29.02	37
													57	1822	0	29.02	37
													56	1802	0	29.02	37
													56	1806	0	29.02	37
													56	1798	0	29.02	37
													56	1785	0	29.02	37
													53	1742	0	29.02	37
													51	1228	0	29.02	37
													49	1622	0	29.02	37
													49	2181	0	29.02	37
													46	2121	0	29.02	37
													43	2023	0	29.02	37
													40	1870	0	29.02	37
													38	1706	0	29.02	37
													36	1669	0	29.02	37
													37	1629	0	29.02	37
													37	1651	0	29.02	37
													37	1654	100	19.61	38
													37	1642	100	19.61	38
													37	1640	100	19.61	38
													36	1607	100	19.61	38
													35	1581	100	19.61	38
													34	1522	0	19.61	38
													33	1505	0	19.61	38
													33	1491	0	19.61	38
													32	1455	0	19.61	38
													32	1435	0	19.61	38
													32	1416	0	19.61	38
													31	1410	0	19.61	38
													31	1395	0	19.61	38
													30	1372	0	19.61	38
													29	1301	0	19.61	38
													28	1248	0	19.61	38
													24	1119	0	19.61	38
													19	1071	9.41	19.61	38
													16	1041	9.41	19.61	38
													14	1021	9.41	19.61	38
													12	1008	9.41	19.61	38
													11	1013	14.12	19.61	38
													8	1011	14.12	19.61	38
													5	1002	14.12	19.61	38
													2	1006	14.12	19.61	38
													0	1003	13.73	19.61	38
													0	1003	13.73	19.61	38
													0	1512	13.73	19.61	38
													0	1783	13.73	19.61	38
													3	1720	100	19.61	38
													9	1636	100	26.27	38
													14	1804	100	26.27	38
													19	2487	100	26.27	38
													22	2865	0	26.27	38
													25	2768	0	26.27	38
													27	1820	0	26.27	38
													31	2040	0	26.27	38
													34	2260	0	26.27	38
													37	2465	0	26.27	38
													39	2602	0	26.27	38
													40	2696	0	26.27	38
													40	2684	26.27	26.27	38
													41	2737	26.27	26.27	38
													42	2809	26.27	26.27	38
													44	2949	26.27	26.27	38
													46	3059	59.61	26.27	38
													48	3178	59.61	26.27	37
													50	3314	59.61	26.27	37
													53	3496	59.61	26.27	37
													55	3650	100	26.27	37
													58	3834	100	26.27	37
													60	3584	100	26.27	37
													61	2746	100	26.27	37
													64	2860	0	26.27	37
													67	2998	0	26.27	37
													70	3118	0	26.27	37
													71	2690	0	26.27	37
													72	2292	18.04	26.27	37
													74	2355	18.04	26.27	37
													76	2427	18.04	26.27	37
													77	2509	18.04	26.27	37
													81	2509	0	28.24	37
													82	2586	0	28.24	37
													84	2643	0	28.24	37
													86	2718	0	28.24	37
													88	2792	0	28.24	37
													90	2845	0	28.24	37
													92	2895	0	28.24	37
													93	2949	0	28.24	37
													94	2987	0	28.24	37
													94	2372	0	28.24	37
													95	2408	0	28.24	37
													96	2436	0	28.24	37
													96	2438	32.55	28.24	37
													95	2429	32.55	28.24	37
													96	2430	32.55	28.24	37
													97	2456	32.55	28.24	37
													98	2501	0	28.24	37
													100	2524	0	28.24	37
													102	2569	0	28.24	37
													103	2602	0	28.24	37
													102	2608	19.22	28.24	37
													101	2544	19.22	28.24	37
													100	2555	19.22	28.24	37
													99	2529	19.22	28.24	37
													98	2496	0	28.24	37
													96	2466	0	28.24	37
													95	2433	0	28.24	37
													94	2411	0	28.24	37
													94	2399	25.49	28.24	37
													94	2389	25.49	28.24	37
													93	2383	25.49	30.2	37
													93	2376	25.49	30.2	37
													93	2362	23.92	30.2	37
													92	2353	23.92	30.2	37
													92	2353	23.92	30.2	37
													93	2357	23.92	30.2	37
													93	2369	0	30.2	37
													95	2394	0	30.2	37
													96	2428	0	30.2	37
													97	2461	0	30.2	37
													98	2497	0	30.2	37
													99	2513	0	30.2	37
													100	2525	0	30.2	37
													100	2546	0	30.2	37
													101	2574	0	30.2	37
													102	2591	0	30.2	37
													103	2622	0	30.2	37
													104	2641	0	30.2	37
													104	2658	0	30.2	37
													105	2665	0	30.2	37
													106	2676	0	30.2	37
													107	2706	0	30.2	37
													107	2732	0	30.2	37
													109	2753	0	30.2	37
													109	2770	0	30.2	37
													110	2784	0	30.2	37
													110	2793	0	30.2	37
													110	2801	0	30.2	37
													110	2805	0	30.2	37
													110	2816	0	30.2	37
													111	2818	0	29.8	37
													111	2827	0	29.8	37
													112	2844	0	29.8	37
													112	2850	0	29.8	37
													112	2858	0	29.8	37
													112	2865	100	29.8	37
													113	2865	100	29.8	37
													113	2866	100	29.8	37
													113	2872	100	29.8	37
													113	2881	100	29.8	37
													114	2893	100	29.8	37
													114	2899	100	29.8	37
													114	2900	100	29.8	37
													114	2900	90.2	29.8	37
													114	2898	90.2	29.8	37
													114	2898	90.2	29.8	37
													114	2899	90.2	29.8	37
													114	2888	100	29.8	37
													114	2893	100	29.8	37
													114	2889	100	29.8	37
													114	2895	100	29.8	37
													114	2898	100	29.8	37
													114	2897	100	29.8	37
													114	2900	100	29.8	37
													114	2901	100	29.8	37
													114	2904	100	29.8	37
													114	2903	100	29.8	37
													114	2904	100	29.8	37
													114	2905	100	29.8	37
													114	2904	100	29.8	37
													114	2904	100	29.41	37
													114	2909	100	29.41	37
													114	2903	100	29.41	37
													114	2908	100	29.41	37
													114	2910	100	29.41	37
													114	2907	100	29.41	37
													114	2911	100	29.41	37
													114	2913	100	29.41	37
													114	2909	100	29.41	37
													114	2913	100	29.41	37
													115	2912	100	29.41	37
													114	2908	100	29.41	37
													114	2909	100	29.41	37
													114	2911	100	29.41	37
													114	2912	100	29.41	37
													114	2909	100	29.41	37
													114	2907	100	29.41	37
													114	2905	100	29.41	37
													114	2905	100	29.41	37
													114	2909	100	29.41	37
													114	2908	100	29.41	37
													114	2906	100	29.41	37
													114	2900	100	29.41	37
													114	2905	100	29.41	37
													114	2902	100	29.41	37
													114	2902	100	29.41	37
													114	2907	100	29.41	37
													114	2898	100	29.41	37
													114	2905	100	29.41	37
													114	2901	100	29.41	37
													114	2907	100	29.41	37
													114	2907	100	29.8	37
													114	2907	100	29.8	37
													114	2911	100	29.8	37
													114	2897	100	29.8	37
													114	2900	100	29.8	37
													114	2900	100	29.8	37
													114	2897	100	29.8	37
													114	2897	100	29.8	37
													114	2895	0	29.8	37
													114	2888	0	29.8	37
													114	2896	0	29.8	37
													114	2901	0	29.8	38
													114	2908	0	29.8	38
													114	2912	0	29.8	38
													114	2913	0	29.8	38
													115	2911	0	29.8	38
													115	2912	100	29.8	38
													114	2918	100	29.8	38
													115	2910	100	29.8	38
													115	2914	100	29.8	38
													114	2914	100	29.8	38
													114	2906	100	29.8	38
													115	2918	100	29.8	38
													116	2937	100	29.8	38
													116	2952	0	29.8	38
													117	2968	0	29.8	38
													117	2979	0	29.8	38
													117	2985	0	29.8	38
													118	2992	0	29.8	38
													118	2994	0	29.8	38
													118	2999	0	28.63	38
													118	2996	0	28.63	38
													118	2988	100	28.63	38
													118	2994	100	28.63	38
													118	2998	100	28.63	38
													118	3001	100	28.63	38
													118	3002	0	28.63	38
													118	3007	0	28.63	38
													118	3006	0	28.63	38
													118	3002	0	28.63	38
													118	2988	48.63	28.63	38
													117	2978	48.63	28.63	38
													117	2972	48.63	28.63	38
													116	2968	48.63	28.63	38
													116	2964	100	28.63	37
													116	2964	100	28.63	37
													117	2966	100	28.63	37
													116	2960	100	28.63	37
													116	2954	100	28.63	37
													116	2957	100	28.63	37
													116	2955	100	28.63	37
													116	2956	100	28.63	37
													116	2951	100	28.63	37
													116	2949	100	28.63	37
													116	2954	100	28.63	37
													116	2954	100	28.63	37
													116	2952	100	28.63	37
													116	2952	100	28.63	37
													116	2952	100	28.63	37
													116	2955	100	28.63	37
													116	2952	100	29.02	37
													116	2941	100	29.02	37
													115	2925	100	29.02	37
													115	2917	100	29.02	37
													115	2917	100	29.02	37
													115	2915	100	29.02	37
													114	2914	100	29.02	37
													114	2907	100	29.02	37
													114	2907	100	29.02	37
													114	2908	100	29.02	37
													114	2907	100	29.02	37
													114	2902	100	29.02	37
													114	2904	100	29.02	37
													114	2902	100	29.02	37
													114	2904	100	29.02	37
													114	2903	100	29.02	37
													114	2904	100	29.02	37
													114	2898	100	29.02	37
													114	2907	100	29.02	37
													114	2905	100	29.02	37
													114	2910	100	29.02	37
													114	2908	100	29.02	37
													114	2909	100	29.02	37
													115	2912	100	29.02	37
													114	2916	100	29.02	37
													115	2917	100	29.02	37
													114	2914	100	29.02	37
													114	2912	100	29.02	37
													114	2908	100	29.02	37
													114	2907	100	29.02	37
													114	2909	100	28.63	37
													114	2909	100	28.63	37
													114	2909	100	28.63	36
													114	2910	100	28.63	36
													114	2909	100	28.63	36
													115	2913	100	28.63	36
													114	2914	100	28.63	36
													114	2906	100	28.63	36
													114	2913	100	28.63	36
													114	2911	100	28.63	36
													114	2905	100	28.63	36
													114	2906	100	28.63	36
													114	2907	100	28.63	36
													114	2911	100	28.63	36
													114	2906	100	28.63	36
													114	2905	100	28.63	36
													114	2907	100	28.63	36
													114	2903	100	28.63	36
													114	2904	100	28.63	36
													114	2904	100	28.63	36
													114	2900	100	28.63	36
													114	2903	100	28.63	36
													114	2906	100	28.63	36
													114	2903	100	28.63	36
													114	2902	100	28.63	36
													114	2898	100	28.63	36
													114	2892	100	28.63	36
													114	2890	0	28.63	36
													114	2889	0	28.63	36
													113	2883	0	28.63	36
													113	2889	0	28.63	36
													113	2889	0	28.63	36
													114	2893	0	28.63	36
													114	2889	0	28.63	36
													114	2892	0	28.63	36
													114	2898	0	28.63	36
													114	2905	0	28.63	36
													115	2908	0	28.63	36
													114	2916	0	28.63	36
													115	2917	0	28.63	36
													115	2917	0	28.63	36
													115	2920	0	28.63	36
													115	2924	0	28.63	36
													115	2924	100	28.63	36
													115	2926	100	28.63	36
													115	2927	100	28.63	36
													115	2924	100	28.63	36
													115	2920	44.31	28.63	36
													115	2928	44.31	28.63	36
													115	2925	44.31	28.63	36
													115	2925	44.31	28.63	36
													115	2918	31.76	28.63	36
													114	2917	31.76	28.63	36
													115	2915	31.76	28.63	36
													114	2909	31.76	28.63	36
													114	2906	54.51	28.63	36
													114	2901	54.51	28.63	36
													114	2895	54.51	28.63	36
													114	2893	54.51	28.63	38
													114	2891	100	28.63	38
													114	2887	100	28.63	38
													114	2893	100	28.63	38
													114	2893	100	28.63	38
													114	2899	100	28.63	38
													114	2898	100	28.63	38
													114	2902	100	28.63	38
													114	2902	100	28.63	38
													114	2902	100	28.63	38
													114	2900	100	28.63	38
													114	2901	100	28.63	38
													114	2903	100	28.63	38
													114	2902	100	28.63	38
													114	2901	100	28.63	38
													114	2901	100	28.63	38
													114	2900	100	28.63	38
													114	2897	100	28.63	38
													114	2896	100	28.63	37
													114	2902	100	28.63	37
													114	2893	100	28.63	37
													114	2900	100	28.63	37
													114	2895	100	28.63	37
													114	2900	100	28.63	37
													114	2902	100	28.63	37
													114	2906	0	28.63	37
													114	2907	0	28.63	36
													114	2906	0	28.63	36
													114	2907	0	28.63	36
													114	2910	100	28.63	36
													114	2906	100	28.63	36
													114	2905	100	28.63	36
													114	2911	100	28.63	36
													114	2910	100	28.63	36
													114	2914	100	28.63	36
													114	2911	100	28.63	36
													114	2910	100	28.63	36
													114	2911	100	28.63	36
													114	2910	100	28.63	36
													115	2912	100	28.63	36
													115	2916	100	28.63	36
													114	2913	100	28.63	36
													114	2912	100	28.63	36
													114	2908	100	28.63	36
													114	2909	100	28.63	36
													114	2907	100	28.63	36
													114	2903	100	28.63	36
													114	2906	100	28.63	36
													114	2904	100	28.63	36
													114	2899	100	28.63	36
													114	2899	100	28.63	36
													114	2897	100	28.63	36
													114	2902	100	28.63	36
													114	2905	100	28.63	36
													114	2903	100	28.63	36
													114	2903	100	28.63	36
													114	2905	100	28.63	36
													114	2893	100	28.63	36
													112	2855	0	28.63	36
													111	2821	0	28.63	36
													109	2786	0	28.63	36
													108	2741	0	28.63	36
													106	2705	0	28.63	36
													104	2663	0	25.88	36
													102	2589	0	25.88	36
													99	2511	0	25.88	36
													97	2463	0	25.88	36
													95	2428	0	25.88	36
													94	2397	0	25.88	36
													93	2402	0	25.88	36
													93	2377	33.33	25.88	36
													94	2407	33.33	25.88	36
													96	2436	33.33	25.88	36
													97	2468	33.33	25.88	36
													98	2493	0	25.88	36
													99	2527	0	25.88	36
													100	2547	0	25.88	36
													101	2568	0	25.88	36
													101	2584	0	25.88	36
													102	2592	0	25.88	36
													102	2602	0	25.88	36
													103	2607	0	25.88	36
													103	2611	0	25.88	37
													103	2612	0	25.88	37
													103	2616	0	25.88	37
													103	2621	0	25.88	37
													103	2626	0	25.88	37
													103	2630	0	25.88	37
													103	2629	0	25.88	37
													104	2635	0	25.88	37
													104	2642	0	25.88	37
													104	2639	0	25.88	37
													104	2655	0	25.88	37
													104	2657	0	25.88	37
													105	2657	0	27.45	37
													105	2667	0	27.45	37
													105	2669	0	27.45	36
													105	2675	0	27.45	36
													105	2675	100	27.45	36
													105	2679	100	27.45	36
													105	2679	100	27.45	36
													105	2673	100	27.45	36
													105	2671	76.47	27.45	36
													105	2671	76.47	27.45	36
													105	2667	76.47	27.45	36
													105	2669	76.47	27.45	36
													105	2669	61.18	27.45	36
													105	2665	61.18	27.45	36
													105	2667	61.18	27.45	36
													105	2668	61.18	27.45	36
													105	2668	55.69	27.45	36
													105	2669	55.69	27.45	36
													105	2669	55.69	27.45	36
													105	2665	55.69	27.45	36
													105	2662	62.75	27.45	36
													104	2663	62.75	27.45	36
													104	2661	62.75	27.45	36
													105	2666	62.75	27.45	36
													104	2658	67.06	27.45	36
													105	2659	67.06	27.45	36
													105	2663	67.06	27.45	36
													105	2662	67.06	27.45	36
													105	2662	56.86	27.45	36
													105	2661	56.86	27.45	36
													104	2662	56.86	29.02	36
													105	2667	56.86	29.02	36
													105	2679	0	29.02	36
													106	2691	0	29.02	36
													107	2720	0	29.02	36
													108	2741	0	29.02	36
													109	2772	0	29.02	36
													110	2794	0	29.02	36
													110	2809	0	29.02	36
													111	2812	0	29.02	36
													111	2830	0	29.02	36
													112	2839	0	29.02	37
													112	2845	0	29.02	37
													112	2853	0	29.02	37
													112	2851	100	29.02	37
													112	2847	100	29.02	37
													111	2842	100	29.02	37
													112	2841	100	29.02	37
													111	2840	0	29.02	37
													111	2839	0	29.02	37
													112	2837	0	29.02	37
													111	2834	0	29.02	37
													111	2832	0	29.02	37
													111	2828	0	29.02	37
													112	2840	0	29.02	37
													112	2848	0	29.02	37
													112	2848	0	29.02	37
													112	2844	0	29.02	37
													112	2849	0	29.02	37
													112	2853	0	29.02	37
													112	2856	0	25.1	37
													112	2860	0	25.1	37
													112	2868	0	25.1	36
													113	2866	0	25.1	36
													113	2871	0	25.1	36
													113	2868	0	25.1	36
													113	2870	0	25.1	36
													113	2877	0	25.1	36
													113	2879	0	25.1	36
													113	2870	80	25.1	36
													113	2870	80	25.1	36
													113	2868	80	25.1	36
													113	2866	80	25.1	36
													113	2863	100	25.1	36
													112	2858	100	25.1	36
													112	2859	100	25.1	36
													112	2856	100	25.1	36
													112	2856	100	25.1	36
													112	2855	100	25.1	36
													112	2854	100	25.1	36
													112	2853	100	25.1	36
													112	2855	100	25.1	36
													112	2858	100	25.1	36
													112	2856	100	25.1	36
													112	2858	100	25.1	36
													112	2855	100	25.1	36
													112	2858	100	25.1	36
													112	2862	100	25.1	36
													112	2856	100	25.1	36
													112	2860	100	25.1	36
													113	2862	100	29.02	36
													112	2858	100	29.02	36
													112	2856	100	29.02	36
													112	2860	100	29.02	36
													112	2863	100	29.02	36
													112	2858	100	29.02	36
													112	2858	100	29.02	36
													112	2857	100	29.02	36
													112	2855	100	29.02	36
													112	2855	100	29.02	36
													112	2854	100	29.02	36
													112	2857	100	29.02	36
													112	2854	100	29.02	36
													112	2855	100	29.02	37
													112	2855	100	29.02	37
													112	2854	100	29.02	37
													112	2855	100	29.02	37
													112	2852	100	29.02	37
													112	2858	100	29.02	37
													112	2853	100	29.02	37
													112	2855	100	29.02	37
													112	2859	100	29.02	37
													112	2859	100	29.02	37
													112	2859	100	29.02	37
													112	2860	100	29.02	37
													112	2861	100	29.02	37
													112	2860	100	29.02	37
													112	2859	100	29.02	37
													112	2855	100	29.02	37
													112	2859	100	29.02	37
													112	2853	100	29.02	37
													112	2853	100	28.63	37
													112	2851	100	28.63	37
													112	2855	100	28.63	37
													112	2847	100	28.63	36
													112	2853	100	28.63	36
													112	2849	100	28.63	36
													112	2850	100	28.63	36
													112	2859	100	28.63	36
													112	2859	100	28.63	36
													112	2858	100	28.63	36
													112	2852	100	28.63	36
													112	2851	100	28.63	36
													112	2857	100	28.63	36
													112	2861	100	28.63	36
													112	2857	100	28.63	36
													112	2861	100	28.63	36
													112	2856	100	28.63	36
													112	2858	100	28.63	36
													112	2860	100	28.63	36
													112	2860	100	28.63	36
													112	2859	100	28.63	36
													112	2863	100	28.63	36
													112	2858	100	28.63	36
													112	2862	100	28.63	36
													113	2866	100	28.63	36
													113	2865	100	28.63	36
													113	2868	100	28.63	36
													113	2867	100	28.63	36
													113	2870	90.59	28.63	36
													113	2863	90.59	28.63	36
													113	2866	90.59	28.63	36
													113	2869	90.59	28.63	36
													113	2864	70.59	28.63	36
													112	2861	70.59	28.63	36
													112	2859	70.59	28.63	36
													112	2856	70.59	28.63	37
													112	2850	100	28.63	37
													112	2847	100	28.63	37
													112	2845	100	28.63	37
													112	2845	100	28.63	37
													112	2844	100	28.63	37
													112	2846	100	28.63	37
													112	2849	100	28.63	37
													112	2846	100	28.63	37
													112	2845	100	28.63	37
													112	2849	100	28.63	37
													112	2854	100	28.63	37
													112	2852	100	28.63	37
													112	2852	100	28.63	37
													112	2855	100	28.63	37
													112	2854	100	28.63	37
													112	2851	100	28.63	37
													112	2856	100	28.63	37
													112	2855	100	28.63	37
													112	2856	100	28.63	37
													112	2859	100	28.63	37
													112	2855	100	28.63	36
													112	2861	100	28.63	36
													112	2857	100	28.63	36
													112	2861	100	28.63	36
													112	2857	100	28.63	36
													112	2856	100	28.63	36
													112	2856	100	28.63	36
													112	2856	100	28.63	36
													112	2858	100	28.63	36
													112	2853	100	28.63	36
													112	2850	100	28.63	36
													112	2844	100	28.63	36
													112	2841	100	28.63	36
													111	2843	0	28.63	36
													111	2837	0	28.63	36
													111	2839	0	28.63	36
													111	2833	0	28.63	36
													111	2830	0	28.63	36
													111	2833	0	28.63	36
													111	2837	0	28.63	36
													111	2834	0	28.63	36
													112	2839	0	28.63	36
													112	2837	0	28.63	36
													112	2842	0	28.63	36
													112	2843	0	28.63	36
													112	2841	0	28.63	36
													112	2848	0	28.63	36
													112	2856	0	28.63	36
													112	2862	0	28.63	36
													112	2860	0	28.63	36
													112	2862	0	28.63	37
													113	2865	0	28.63	37
													113	2866	0	28.63	37
													113	2869	0	28.63	37
													113	2871	0	27.84	37
													113	2876	0	27.84	37
													113	2878	0	27.84	37
													113	2874	0	27.84	37
													113	2876	0	27.84	37
													113	2880	0	27.84	37
													113	2884	0	27.84	37
													113	2879	52.16	27.84	37
													113	2876	52.16	27.84	37
													113	2875	52.16	27.84	37
													113	2877	52.16	27.84	37
													113	2877	35.69	27.84	37
													113	2874	35.69	27.84	37
													113	2868	35.69	27.84	37
													113	2865	35.69	27.84	37
													112	2860	25.88	27.84	37
													112	2854	25.88	27.84	37
													112	2854	25.88	27.84	37
													112	2851	25.88	27.84	37
													112	2851	56.08	27.84	37
													112	2847	56.08	27.84	37
													112	2846	56.08	27.84	37
													112	2847	56.08	27.84	36
													112	2841	100	27.84	36
													112	2844	100	27.84	36
													112	2844	100	27.84	36
													112	2845	100	27.84	36
													112	2848	100	27.84	36
													112	2851	100	27.84	36
													112	2851	100	27.84	36
													112	2849	100	27.84	36
													112	2849	100	28.63	36
													112	2849	100	28.63	36
													112	2853	100	28.63	36
													112	2853	100	28.63	36
													112	2855	100	28.63	36
													112	2855	100	28.63	36
													112	2852	100	28.63	36
													112	2853	100	28.63	36
													112	2853	100	28.63	36
													112	2858	100	28.63	36
													112	2860	100	28.63	36
													112	2853	100	28.63	37
													112	2856	100	28.63	37
													112	2854	100	28.63	37
													112	2853	100	28.63	37
													112	2856	100	28.63	37
													112	2860	100	28.63	37
													112	2856	100	28.63	37
													112	2861	100	28.63	37
													112	2856	100	28.63	37
													112	2847	100	28.63	37
													112	2856	100	28.63	37
													112	2854	100	28.63	37
													112	2855	100	28.63	37
													112	2852	100	28.63	37
													112	2856	100	28.63	37
													112	2852	100	28.63	37
													112	2850	100	28.63	37
													112	2847	100	28.63	37
													112	2849	100	28.63	37
													112	2850	100	28.63	37
													112	2853	100	28.63	37
													112	2855	100	28.63	37
													112	2852	100	28.63	37
													112	2855	100	28.63	37
													112	2847	100	28.63	37
													112	2859	100	28.63	37
													112	2855	100	28.63	36
													112	2859	100	28.63	36
													112	2860	100	28.63	36
													112	2855	100	28.63	36
													112	2859	100	28.63	36
													112	2859	100	28.63	36
													112	2856	100	28.63	36
													112	2855	100	28.63	36
													112	2856	100	28.63	36
													112	2854	100	28.63	36
													112	2851	100	28.63	36
													112	2852	100	28.63	37
													112	2854	100	28.63	37
													112	2851	100	28.63	37
[truncated: 5,923 more rows]

## Sheet: Trip 4
Date	Time	Temperature (°C)	Ambient Temp Meteo	Ambient Temp OBD	DT M	DT OBD	Normalized DT M	Normalized DT OBD					Vehicle speed	Engine rpm	Controlled canister purge system	Fuel level input	Ambient air temperature
2017-09-01 08:50:01	2017-09-01 08:50:01	26.23	n/a	26	n/a	0.23	n/a	0.03					0	1122	0	24.71	26
2017-09-01 08:51:01	2017-09-01 08:51:01	26.29	n/a	26	n/a	0.29	n/a	0.09					0	1112	0	24.71	26
2017-09-01 08:52:01	2017-09-01 08:52:01	26.33	n/a	25.6333	n/a	0.696667	n/a	0.496667					0	1106	0	24.71	26
2017-09-01 08:53:01	2017-09-01 08:53:01	26.44	n/a	25.35	n/a	1.09	n/a	0.89					0	1079	0	24.71	26
2017-09-01 08:54:01	2017-09-01 08:54:01	26.5	n/a	25.4333	n/a	1.06667	n/a	0.866667					0	1060	0	24.71	26
2017-09-01 08:55:01	2017-09-01 08:55:01	26.6	n/a	25.3833	n/a	1.21667	n/a	1.01667					0	1039	0	24.71	26
2017-09-01 08:56:01	2017-09-01 08:56:01	26.67	n/a	25.5167	n/a	1.15333	n/a	0.953333					0	1039	0	24.71	26
2017-09-01 08:57:01	2017-09-01 08:57:01	26.77	n/a	25.5667	n/a	1.20333	n/a	1.00333					0	1023	0	24.71	26
2017-09-01 08:58:01	2017-09-01 08:58:01	26.89	n/a	25.4333	n/a	1.45667	n/a	1.25667					0	1015	0	24.71	26
2017-09-01 08:59:01	2017-09-01 08:59:01	27.02	n/a	25.5	n/a	1.52	n/a	1.32					0	1010	0	24.71	26
2017-09-01 09:00:01	2017-09-01 09:00:01	27.09	n/a	25.7333	n/a	1.35667	n/a	1.15667					0	1002	0	24.71	26
2017-09-01 09:01:01	2017-09-01 09:01:01	27.28	n/a	25.3	n/a	1.98	n/a	1.78					0	996	0	24.71	26
2017-09-01 09:02:01	2017-09-01 09:02:01	27.4	n/a	25.6333	n/a	1.76667	n/a	1.56667					0	996	0	24.71	26
2017-09-01 09:03:01	2017-09-01 09:03:01	27.57	n/a	25.6833	n/a	1.88667	n/a	1.68667					0	990	0	24.71	26
2017-09-01 09:04:01	2017-09-01 09:04:01	27.75	n/a	25.6333	n/a	2.11667	n/a	1.91667					0	995	0	24.71	26
2017-09-01 09:05:01	2017-09-01 09:05:01	27.87	n/a	25.4833	n/a	2.38667	n/a	2.18667					0	986	0	24.71	26
2017-09-01 09:06:01	2017-09-01 09:06:01	28.04	n/a	25.7167	n/a	2.32333	n/a	2.12333					0	990	0	24.71	26
2017-09-01 09:07:01	2017-09-01 09:07:01	28.15	n/a	25.65	n/a	2.5	n/a	2.3					0	982	0	24.71	26
2017-09-01 09:08:01	2017-09-01 09:08:01	28.37	n/a	25.8333	n/a	2.53667	n/a	2.33667					0	989	0	24.71	26
2017-09-01 09:09:01	2017-09-01 09:09:01	28.47	n/a	25.9833	n/a	2.48667	n/a	2.28667					0	992	0	24.71	26
2017-09-01 09:10:01	2017-09-01 09:10:01	28.61	n/a	26.2167	n/a	2.39333	n/a	2.19333					0	991	0	24.71	26
2017-09-01 09:11:01	2017-09-01 09:11:01	28.76	n/a	26	n/a	2.76	n/a	2.56					0	992	0	24.71	26
2017-09-01 09:12:01	2017-09-01 09:12:01	28.89	n/a	26.1167	n/a	2.77333	n/a	2.57333					0	982	0	24.71	26
2017-09-01 09:13:01	2017-09-01 09:13:01	28.97	n/a	26.1833	n/a	2.78667	n/a	2.58667					0	990	0	24.71	26
2017-09-01 09:14:01	2017-09-01 09:14:01	29.12	n/a	26.0833	n/a	3.03667	n/a	2.83667					0	996	0	24.71	26
2017-09-01 09:15:01	2017-09-01 09:15:01	29.27	n/a	26.3	n/a	2.97	n/a	2.77					0	996	0	24.71	26
2017-09-01 09:16:01	2017-09-01 09:16:01	29.35	n/a	26.3667	n/a	2.98333	n/a	2.78333					0	997	0	24.71	26
2017-09-01 09:17:01	2017-09-01 09:17:01	29.57	n/a	26.1	n/a	3.47	n/a	3.27					0	995	0	24.71	26
2017-09-01 09:18:01	2017-09-01 09:18:01	29.67	n/a	26.0667	n/a	3.60333	n/a	3.40333					0	999	0	24.71	26
2017-09-01 09:19:01	2017-09-01 09:19:01	29.74	n/a	26.2667	n/a	3.47333	n/a	3.27333					0	992	0	24.71	26
2017-09-01 09:20:01	2017-09-01 09:20:01	29.95	n/a	26.55	n/a	3.4	n/a	3.2					0	995	0	24.71	26
2017-09-01 09:21:01	2017-09-01 09:21:01	30.01	n/a	26.25	n/a	3.76	n/a	3.56					0	1002	0	24.71	26
2017-09-01 09:22:01	2017-09-01 09:22:01	30.09	n/a	26	n/a	4.09	n/a	3.89					0	1009	0	24.71	26
2017-09-01 09:23:01	2017-09-01 09:23:01	30.26	n/a	26.1	n/a	4.16	n/a	3.96					0	1003	0	24.71	26
2017-09-01 09:24:01	2017-09-01 09:24:01	30.34	n/a	26.2833	n/a	4.05667	n/a	3.85667					0	1003	0	24.71	26
2017-09-01 09:25:01	2017-09-01 09:25:01	30.42	n/a	26.1	n/a	4.32	n/a	4.12					0	1000	0	24.71	26
2017-09-01 09:26:01	2017-09-01 09:26:01	30.48	n/a	26.4	n/a	4.08	n/a	3.88					0	997	0	24.71	26
2017-09-01 09:27:01	2017-09-01 09:27:01	30.62	n/a	26.3	n/a	4.32	n/a	4.12					0	993	0	24.71	26
2017-09-01 09:28:01	2017-09-01 09:28:01	30.81	n/a	26.5167	n/a	4.29333	n/a	4.09333					0	1001	0	24.71	26
2017-09-01 09:29:01	2017-09-01 09:29:01	30.86	n/a	26	n/a	4.86	n/a	4.66					0	1003	0	24.71	26
2017-09-01 09:30:01	2017-09-01 09:30:01	30.96	n/a	26.65	n/a	4.31	n/a	4.11					0	999	0	24.71	26
2017-09-01 09:31:01	2017-09-01 09:31:01	31.07	n/a	26.2333	n/a	4.83667	n/a	4.63667					0	992	0	24.71	26
2017-09-01 09:32:01	2017-09-01 09:32:01	31.19	n/a	26.4167	n/a	4.77333	n/a	4.57333					0	994	0	24.71	26
2017-09-01 09:33:01	2017-09-01 09:33:01	31.29	n/a	26.6167	n/a	4.67333	n/a	4.47333					0	995	0	24.71	25
2017-09-01 09:34:01	2017-09-01 09:34:01	31.33	n/a	26.35	n/a	4.98	n/a	4.78					0	995	0	24.71	25
2017-09-01 09:35:01	2017-09-01 09:35:01	31.44	n/a	26.0667	n/a	5.37333	n/a	5.17333					0	995	0	24.71	25
2017-09-01 09:36:01	2017-09-01 09:36:01	31.52	n/a	26.3333	n/a	5.18667	n/a	4.98667					0	935	0	24.71	25
													0	1337	0	24.71	25
													1	1231	0	24.71	25
													1	1377	0	24.71	25
													1	1373	0	24.71	25
													1	1259	0	24.71	25
													1	1397	0	24.71	25
													1	1284	0	24.71	25
													1	994	0	24.71	25
													0	1159	0	24.71	25
													0	1107	0	24.71	25
													1	1475	0	24.71	25
													2	1278	0	24.71	25
													2	1223	0	24.71	25
													2	1217	0	24.71	25
													1	983	0	24.71	25
													0	1121	0	24.71	25
													3	1620	0	24.71	25
													8	1621	0	24.71	26
													11	1631	0	24.71	26
													15	1693	0	24.71	26
													18	2148	0	24.71	26
													22	2637	0	24.71	26
													23	2862	0	24.71	26
													22	2032	0	24.71	26
													23	1512	0	24.71	26
													23	1538	0	23.14	26
													24	1596	0	23.14	26
													24	1590	0	23.14	26
													24	1615	0	23.14	26
													23	1585	0	23.14	26
													24	1584	0	23.14	26
													23	1516	0	23.14	26
													21	1436	0	23.14	26
													23	1532	0	23.14	26
													26	1751	0	23.14	26
													30	2029	0	23.14	26
													33	2203	0	23.14	26
													34	1651	0	23.14	26
													35	1567	0	23.14	26
													35	1551	0	23.14	26
													35	1569	0	23.14	26
													33	1492	0	23.14	25
													31	1385	0	23.14	25
													26	1198	0	23.14	25
													21	995	0	23.14	25
													15	1008	0	23.14	25
													14	1430	0	23.14	25
													18	1181	0	23.14	25
													21	1378	0	23.14	25
													20	1340	0	23.14	25
													19	1302	0	23.14	25
													19	1261	0	23.14	25
													21	1399	0	23.14	25
													23	1535	0	23.14	25
													24	1623	0	23.14	25
													26	1724	0	22.75	26
													27	1741	0	22.75	26
													27	1810	0	22.75	26
													27	1847	0	22.75	26
													28	1869	0	22.75	26
													29	1947	0	22.75	26
													30	1387	0	22.75	25
													30	1345	0	22.75	25
													30	1362	0	22.75	25
													30	1358	0	22.75	25
													31	1413	0	22.75	25
													32	1431	0	22.75	25
													33	1458	0	22.75	25
													33	1465	0	22.75	25
													33	1466	0	22.75	25
													32	1444	0	22.75	25
													31	1404	0	22.75	25
													30	1337	0	22.75	25
													29	1300	0	22.75	25
													28	1282	0	22.75	25
													27	1230	0	22.75	25
													27	1192	0	22.75	25
													25	1125	0	22.75	25
													22	1003	0	22.75	25
													17	905	0	22.75	26
													16	1432	0	22.75	26
													19	1510	0	22.75	26
													21	1101	0	22.75	26
													25	1116	0	22.75	26
													28	1254	0	22.75	26
													30	1359	0	22.75	26
													31	1359	0	23.92	26
													34	1451	0	23.92	26
													36	1579	0	23.92	26
													38	1655	0	23.92	26
													39	1727	0	23.92	26
													40	1770	0	23.92	26
													40	1796	0	23.92	26
													40	1793	0	23.92	26
													41	1820	0	23.92	25
													41	1828	0	23.92	25
													41	1849	0	23.92	25
													41	1847	0	23.92	25
													42	1872	0	23.92	25
													42	1880	0	23.92	25
													42	1899	0	23.92	25
													42	1890	0	23.92	25
													42	1884	0	23.92	25
													41	1874	0	23.92	25
													41	1844	0	23.92	25
													40	1819	0	23.92	25
													39	1786	0	23.92	25
													39	1769	0	23.92	25
													38	1741	0	23.92	25
													37	1698	0	23.92	25
													32	1582	0	23.92	25
													30	1444	0	23.92	25
													26	1251	0	23.92	26
													23	1108	0	23.92	26
													22	986	0	23.92	26
													22	990	0	23.92	26
													22	1017	0	20	26
													23	1400	0	20	26
													27	1673	0	20	26
													29	1833	0	20	26
													32	2037	0	20	26
													34	2220	0	20	26
													37	2390	0	20	26
													38	2478	0	20	26
													36	2470	0	20	26
													34	2350	0	20	26
													30	2172	0	20	26
													28	1962	0	20	26
													24	1726	0	20	26
													22	1543	0	20	26
													21	1405	0	20	26
													20	1382	0	20	26
													19	1294	0	20	26
													17	1181	0	20	26
													18	1164	0	20	26
													20	1262	0	20	26
													24	1494	0	20	26
													27	1741	0	20	26
													27	1787	1.18	20	25
													25	1824	1.18	20	25
													28	1863	1.18	20	25
													32	2020	1.18	20	25
													36	2300	0	20	25
													37	2438	0	20	25
													36	2454	0	20	25
													35	2360	0	20	25
													34	2271	0	23.92	25
													32	2115	0	23.92	25
													30	1999	0	23.92	25
													28	1865	0	23.92	25
													24	1386	0	23.92	25
													21	1114	1.96	23.92	25
													15	1051	1.96	23.92	25
													9	1024	1.96	23.92	25
													3	1006	1.96	23.92	25
													1	1000	1.57	23.92	25
													0	1008	1.57	23.92	25
													0	1007	1.57	23.92	25
													0	1010	1.57	23.92	25
													0	1008	1.96	23.92	25
													0	1004	1.96	23.92	25
													0	999	1.96	23.92	25
													0	1001	1.96	23.92	25
													0	997	1.96	23.92	25
													0	1006	1.96	23.92	25
													0	1000	1.96	23.92	25
													0	1003	1.96	23.92	25
													0	985	2.35	23.92	25
													0	987	2.35	23.92	25
													0	997	2.35	23.92	25
													0	1005	2.35	23.92	25
													0	1010	2.75	23.92	25
													0	998	2.75	23.92	25
													0	1002	2.75	23.92	25
													0	1002	2.75	23.92	25
													0	1001	3.14	23.92	25
													0	1001	3.14	24.71	25
													0	1000	3.14	24.71	25
													0	999	3.14	24.71	25
													0	1004	3.53	24.71	25
													0	1001	3.53	24.71	26
													0	997	3.53	24.71	26
													0	995	3.53	24.71	26
													0	1005	3.92	24.71	26
													0	996	3.92	24.71	26
													0	1000	3.92	24.71	26
													0	997	3.92	24.71	26
													0	1001	3.92	24.71	26
													0	1000	3.92	24.71	26
													0	1002	3.92	24.71	26
													0	998	3.92	24.71	26
Date	Time	Temperature (°C)	Ambient Temp Meteo	Ambient Temp OBD	DT M	DT OBD	Normalized DT M	Normalized DT OBD	Vehicle speed	Engine rpm	Controlled canister purge system	Fuel level input	0	1003	4.31	24.71	26
	3179	28.9004	n/a	25.9858	n/a	2.91461	n/a	2.71461	58.8468	1931.91	32.4988	22.1946	0	1002	4.31	24.71	26
		31.52	n/a	26.65	n/a	5.37333	n/a	5.17333	107	3545	100	69.02	0	1002	4.31	24.71	26
													0	1429	4.31	24.71	26
													4	1999	100	24.71	26
													9	1891	100	24.71	26
													16	2027	100	24.71	26
													17	1730	100	24.71	26
													13	1140	0	24.71	26
													13	1896	0	24.71	26
													17	1857	0	24.71	26
													23	1488	0	24.71	25
													27	1779	0	24.71	25
													31	2083	0	24.71	25
													35	2354	0	24.71	25
													40	2662	0	24.71	25
													40	2662	0	19.61	25
													42	1830	0	19.61	25
													44	1907	0	19.61	25
													46	2009	0	19.61	25
													48	2111	8.63	19.61	25
													50	2177	8.63	19.61	25
													52	2264	8.63	19.61	25
													54	2341	8.63	19.61	25
													56	2465	8.24	19.61	25
													57	2497	8.24	19.61	25
													58	2571	8.24	19.61	25
													58	2598	8.24	19.61	25
													57	2591	0	19.61	25
													56	2544	0	19.61	25
													55	2467	0	19.61	26
													54	2434	0	19.61	26
													54	2415	11.76	19.61	26
													53	2396	11.76	19.61	26
													52	2370	11.76	19.61	26
													51	2325	11.76	19.61	26
													49	2240	100	19.61	26
													48	2194	100	19.61	26
													47	2122	100	19.61	26
													46	2082	100	19.61	26
													46	2066	0	19.61	26
													46	2077	0	19.61	26
													47	2069	0	19.61	26
													47	2114	0	19.61	26
													48	2148	0	19.61	26
													48	2165	0	19.61	26
													48	2156	0	23.14	26
													48	2147	0	23.14	26
													47	2121	0	23.14	26
													47	2116	0	23.14	26
													45	2078	0	23.14	26
													42	1965	0	23.14	26
													37	1762	0	23.14	25
													35	1651	0	23.14	25
													29	1413	0	23.14	25
													24	1121	0	23.14	25
													13	1060	6.67	23.14	25
													12	1031	6.67	23.14	25
													13	1461	6.67	23.14	25
													16	977	6.67	23.14	25
													21	1218	0	23.14	25
													24	1426	0	23.14	25
													28	1763	0	23.14	25
													29	1931	0	23.14	25
													29	1960	11.37	23.14	25
													29	1939	11.37	23.14	25
													31	1980	11.37	23.14	25
													33	2149	11.37	23.14	25
													38	2347	0	23.14	25
													39	2518	0	23.14	25
													40	2679	0	23.14	25
													39	1764	0	23.14	26
													36	1166	7.45	23.14	26
													36	1091	7.45	23.14	26
													36	1660	7.45	23.14	26
													36	1597	7.45	23.14	26
													36	1639	60.39	23.14	26
													37	1650	60.39	23.14	26
													37	1665	60.39	23.14	26
													37	1678	60.39	23.14	26
													38	1718	60.39	23.14	26
													39	1764	0	23.14	25
													40	1772	0	23.14	25
													40	1774	0	23.14	25
													40	1795	0	23.14	25
													40	1800	100	23.14	25
													41	1848	100	23.14	25
													43	1897	100	23.14	25
													43	1917	100	23.14	25
													43	1935	100	23.14	25
													43	1944	100	23.14	25
													43	1944	100	23.14	25
													43	1943	24.31	23.14	25
													43	1943	24.31	23.14	25
													43	1944	24.31	23.14	25
													42	1874	24.31	23.14	25
													38	1720	24.31	23.14	25
													36	1615	0	23.14	25
													34	1514	0	23.14	25
													34	1544	0	23.14	25
													36	1632	0	23.14	26
													38	1691	0	23.14	26
													37	1668	0	23.14	26
													37	1658	0	23.14	26
													37	1675	0	23.14	26
													38	1703	27.45	23.14	26
													40	1779	27.45	23.53	26
													39	1783	27.45	23.53	26
													39	1801	27.45	23.53	26
													40	1811	100	23.53	26
													43	1940	100	23.53	26
													45	2037	100	23.53	26
													47	2110	100	23.53	26
													48	2156	68.63	23.53	26
													49	2209	68.63	23.53	26
													50	2239	68.63	23.53	26
													51	2280	68.63	23.53	26
													51	2300	21.96	23.53	26
													52	2323	21.96	23.53	26
													53	2349	21.96	23.53	26
													54	2380	16.08	23.53	26
													53	2387	16.08	23.53	26
													53	2355	16.08	23.53	25
													54	2431	16.08	23.53	26
													56	2473	16.08	23.53	26
													56	2505	16.47	23.53	26
													56	2505	16.47	23.53	26
													54	2424	16.47	23.53	26
													51	2293	16.47	23.53	26
													49	2208	0	23.53	26
													49	2193	0	23.53	26
													49	2182	0	23.53	25
													48	2161	0	23.53	25
													47	2100	0	23.53	25
													44	1992	0	23.53	25
													41	1856	0	23.53	25
													39	1755	0	23.53	25
													37	1755	0	24.31	25
													35	1638	0	24.31	25
													31	1513	0	24.31	25
													27	1094	0	24.31	25
													20	1075	9.41	24.31	25
													17	1038	9.41	24.31	25
													13	1023	9.41	24.31	25
													9	1010	9.41	24.31	25
													3	1002	9.8	24.31	25
													1	1010	9.8	24.31	25
													0	1004	9.8	24.31	26
													0	1001	9.8	24.31	26
													1	1003	9.8	24.31	26
													1	1003	9.8	24.31	26
													1	992	9.8	24.31	26
													0	1000	9.8	24.31	26
													0	1005	9.8	24.31	26
													0	1004	9.8	24.31	26
													0	996	9.8	24.31	25
													0	1000	9.8	24.31	25
													1	997	10.59	24.31	25
													0	1001	10.59	24.31	25
													0	1002	10.59	24.31	25
													0	1000	10.59	24.31	25
													0	1002	10.98	24.31	25
													0	1000	10.98	24.31	25
													0	995	10.98	24.31	25
													1	1007	10.98	24.31	25
													4	1107	26.27	24.31	25
													5	930	26.27	24.31	25
													7	1035	26.27	24.31	25
													8	1067	26.27	24.31	25
													11	1218	25.49	24.31	25
													12	1451	25.49	24.31	25
													13	1257	25.49	24.31	25
													10	1092	25.49	24.31	25
													6	1048	12.16	24.31	25
													6	1027	12.16	24.31	26
													5	1012	12.16	24.31	26
													1	1009	12.16	24.31	26
													0	1005	11.76	24.31	26
													0	1006	11.76	24.31	26
													0	1001	11.76	24.31	26
													0	1006	11.76	24.31	26
													7	1414	48.63	24.31	26
													9	1420	48.63	24.31	26
													11	1236	48.63	24.31	26
													9	1095	48.63	24.31	26
													3	1062	11.37	24.31	26
													3	1027	11.37	24.31	26
													3	1015	11.37	24.31	26
													3	1012	11.37	24.31	26
													5	1010	12.16	24.31	26
													5	1004	12.16	24.31	26
													7	1254	12.16	24.31	26
													8	1146	12.16	24.31	26
													9	1080	12.55	24.31	26
													8	1057	12.55	24.31	26
													4	1028	12.55	24.31	26
													1	1017	12.55	24.31	25
													1	1026	36.86	19.61	25
													4	1077	36.86	19.61	25
													6	1423	36.86	19.61	25
													8	1123	36.86	19.61	25
													9	1340	36.86	19.61	25
													11	1433	45.49	19.61	25
													12	1477	45.49	19.61	25
													12	1131	45.49	19.61	25
													11	1048	45.49	19.61	25
													9	1030	12.16	19.61	25
													9	1011	12.16	19.61	25
													9	1009	12.16	19.61	25
													9	1004	12.16	19.61	25
													7	997	12.16	19.61	25
													4	1001	12.16	19.61	26
													3	994	12.16	19.61	26
													0	999	12.16	19.61	26
													0	999	12.16	19.61	26
													0	1000	12.16	19.61	26
													0	1001	12.16	19.61	26
													0	979	12.16	19.61	26
													1	1000	14.51	19.61	26
													1	1038	14.51	19.61	25
													1	1016	14.51	19.61	25
													1	996	14.51	19.61	25
													1	995	14.12	19.61	25
													1	999	14.12	19.61	25
													1	1001	14.12	19.61	25
													0	1005	14.12	19.61	25
													0	1010	12.94	19.61	25
													0	1009	12.94	24.71	25
													0	1005	12.94	24.71	25
													0	1002	12.94	24.71	25
													0	999	11.76	24.71	25
													0	998	11.76	24.71	25
													0	999	11.76	24.71	25
													0	1002	11.76	24.71	25
													0	1002	11.76	24.71	25
													0	1001	11.76	24.71	25
													0	1005	11.76	24.71	25
													0	991	11.76	24.71	25
													0	1000	11.76	24.71	26
													0	999	11.76	24.71	26
													0	1001	11.76	24.71	26
													0	1003	11.76	24.71	26
													0	1001	12.16	24.71	26
													0	1005	12.16	24.71	26
													0	1007	12.16	24.71	26
													0	1005	12.16	24.71	26
													0	1006	12.94	24.71	26
													0	1002	12.94	24.71	26
													0	999	12.94	24.71	26
													0	1005	12.94	24.71	26
													0	1005	12.55	24.71	26
													0	994	12.55	24.71	26
													0	997	12.55	24.71	26
													0	997	11.37	24.71	26
													0	998	11.37	24.71	26
													0	993	11.37	24.71	26
													0	999	11.37	24.71	26
													0	1001	11.37	24.71	26
													0	1001	10.98	24.71	26
													0	1000	10.98	24.71	26
													0	995	10.98	24.71	25
													0	1001	10.98	24.71	25
													0	999	11.37	24.71	25
													0	997	11.37	24.71	25
													0	993	11.37	24.71	25
													0	996	11.37	24.71	25
													0	1000	11.76	24.71	25
													0	999	11.76	24.71	25
													0	999	11.76	24.71	25
													0	866	11.76	24.71	25
													0	0	0	24.71	25
													0	0	0	24.71	25
													0	0	0	24.71	25
													0	0	0	24.71	25
													0	0	0	24.71	25
													0	0	0	24.71	25
													0	0	0	24.71	25
													0	0	0	24.71	26
													0	0	0	24.71	26
													0	0	0	24.71	26
													0	0	0	24.71	26
													0	0	0	24.71	26
													0	0	0	24.71	26
													0	0	0	24.71	26
													0	0	0	24.71	26
													0	35	0	24.71	26
													3	1456	15.29	24.71	26
													6	1521	15.29	24.71	26
													9	1287	15.29	23.53	26
													10	1265	15.29	23.53	26
													16	1605	100	23.53	26
													20	2154	100	23.53	26
													20	1846	100	23.53	26
													22	1338	100	23.53	26
													27	1681	0	23.53	26
													27	1784	0	23.53	26
													27	1756	0	23.53	26
													32	1945	0	23.53	26
													40	2380	0	23.53	26
													42	2661	0	23.53	26
													44	2959	0	23.53	26
													43	1992	0	23.53	26
													44	1942	100	23.53	26
													44	1967	100	23.53	26
													44	1993	100	23.53	26
													45	1998	100	23.53	26
													45	2014	100	23.53	26
													45	2019	100	23.53	26
													46	2050	100	23.53	26
													46	2059	100	23.53	26
													46	2076	23.92	23.53	26
													46	2062	23.92	23.53	26
													45	2022	23.92	23.53	26
													44	1993	23.92	23.53	26
													42	1922	2.75	23.53	26
													42	1899	2.75	23.53	26
													40	1859	2.75	23.53	26
													35	1670	2.75	23.53	26
													32	1472	0	24.31	26
													25	1205	0	24.31	26
													19	1109	0	24.31	26
													15	1057	0	24.31	25
													13	1027	0	24.31	25
													12	1017	8.63	24.31	25
													13	1305	8.63	24.31	25
													13	1137	8.63	24.31	25
													17	1614	8.63	24.31	25
													20	1258	0	24.31	25
													18	1232	0	24.31	25
													13	1119	0	24.31	25
													9	1040	0	24.31	25
													9	1271	9.02	24.31	25
													9	1216	9.02	24.31	25
													7	1088	9.02	24.31	25
													2	1039	9.02	24.31	25
													3	1687	87.84	24.31	25
													7	1362	87.84	24.31	25
													7	1112	87.84	24.31	25
													10	1267	87.84	24.31	25
													11	1123	29.02	24.31	25
													9	1082	29.02	24.31	26
													8	1127	29.02	24.31	26
													11	1362	29.02	24.31	26
													11	1456	12.55	24.31	26
													15	1829	12.55	24.31	26
													18	2087	12.55	24.31	26
													20	1453	12.55	24.31	26
													21	1448	25.88	24.31	26
													22	1472	25.88	19.22	26
													22	1456	25.88	19.22	26
													24	1603	25.88	19.22	26
													27	1761	0	19.22	25
													29	1896	0	19.22	25
													30	2011	0	19.22	25
													33	2173	0	19.22	25
													35	2318	0	19.22	25
													37	2476	0	19.22	25
													39	2599	0	19.22	25
													42	2807	0	19.22	25
													43	2702	100	19.22	25
													42	1916	100	19.22	25
													43	1937	100	19.22	25
													43	1931	100	19.22	25
													43	1910	20.78	19.22	25
													43	1909	20.78	19.22	25
													43	1928	20.78	19.22	25
													43	1927	20.78	19.22	25
													43	1928	27.06	19.22	25
													43	1941	27.06	19.22	26
													44	1972	27.06	19.22	26
													43	1927	27.06	19.22	26
													43	1934	20	19.22	26
													43	1940	20	19.22	26
													42	1921	20	19.22	26
													44	1958	20	19.22	26
													45	2006	100	19.22	25
													46	2028	100	19.22	25
													46	2055	100	19.22	25
													45	1981	100	19.22	25
													44	1981	15.29	22.75	25
													41	1931	15.29	22.75	25
													35	1715	15.29	22.75	25
													31	1479	15.29	22.75	25
													25	1316	0	22.75	25
													23	1130	0	22.75	25
													18	1089	0	22.75	25
													16	1121	0	22.75	25
													17	1395	100	22.75	25
													18	1190	100	22.75	25
													21	1344	100	22.75	25
													24	1543	100	22.75	25
													28	1778	0	22.75	25
													29	1906	0	22.75	25
													31	2020	0	22.75	25
													33	2154	0	22.75	26
													33	2212	29.02	22.75	26
													33	2216	29.02	22.75	26
													33	2236	29.02	22.75	26
													34	2268	29.02	22.75	26
													35	2329	69.02	22.75	26
													35	2355	69.02	22.75	26
													36	2351	69.02	22.75	26
													35	2396	69.02	22.75	26
													36	2367	52.16	22.75	26
													36	2387	52.16	22.75	26
													36	2388	52.16	22.75	26
													36	2403	52.16	22.75	25
													36	2395	26.27	22.75	25
													34	2347	26.27	22.75	25
													31	2191	26.27	23.92	25
													25	1867	26.27	23.92	25
													23	1609	3.92	23.92	25
													22	1513	3.92	23.92	25
													17	1412	3.92	23.92	25
													9	1163	3.92	23.92	25
													1	1051	12.16	23.92	25
													0	1024	12.16	23.92	25
													0	1048	12.16	23.92	25
													0	1018	12.16	23.92	25
													2	1062	100	23.92	25
													7	2121	100	23.92	25
													15	2031	100	23.92	25
													21	2467	100	23.92	25
													22	2212	100	23.92	25
													24	1463	100	23.92	25
													27	1713	100	23.92	26
													31	1935	100	23.92	26
													36	2218	0	23.92	26
													38	2427	0	23.92	26
													40	2656	0	23.92	26
													38	1915	0	23.92	26
													37	1688	100	23.92	26
													37	1678	100	23.92	26
													37	1688	100	23.92	26
													37	1658	100	23.92	26
													36	1628	20	23.92	26
													35	1596	20	23.92	26
													34	1547	20	23.92	26
													32	1491	20	23.92	26
													28	1279	0	23.53	26
													25	1154	0	23.53	26
													20	1072	0	23.53	26
													14	1045	0	23.53	26
													10	1027	0	23.53	26
													5	1016	10.2	23.53	26
													2	1005	10.2	23.53	26
													0	1004	10.2	23.53	26
													0	1019	10.2	23.53	26
													0	1025	16.08	23.53	26
													0	1005	16.08	23.53	26
													0	1020	16.08	23.53	26
													0	1021	16.08	23.53	26
													0	1009	14.9	23.53	26
													0	996	14.9	23.53	26
													0	1011	14.9	23.53	25
													0	1004	14.9	23.53	25
													0	997	15.29	23.53	25
													0	1006	15.29	23.53	25
													0	1007	15.29	23.53	25
													0	1001	15.29	23.53	25
													0	999	16.08	23.53	25
													0	996	16.08	23.53	25
													0	1005	16.08	23.53	25
													0	1005	16.08	23.53	25
													0	1004	16.08	23.53	25
													0	999	16.08	23.53	25
													0	1004	16.08	23.53	25
													0	998	16.08	23.53	25
													0	1009	16.47	23.53	25
													0	998	16.47	23.53	25
													0	1005	16.47	23.53	25
													0	989	16.47	23.53	25
													0	998	16.86	23.53	25
													0	1001	16.86	23.53	26
													0	993	16.86	23.53	26
													0	1001	16.86	23.53	26
													0	1009	17.25	23.53	26
													0	1001	17.25	23.53	26
													0	1002	17.25	23.53	26
													0	995	17.25	23.53	26
													0	1673	16.86	23.53	26
													3	1555	16.86	23.53	26
													4	1623	16.86	23.53	26
													3	1692	16.86	23.53	26
													6	1834	49.02	23.53	26
													12	2239	49.02	23.53	26
													15	2455	49.02	23.53	26
													18	1912	49.02	23.53	26
													23	1540	0	23.53	26
													27	1826	0	23.53	26
													31	2038	0	23.53	26
													33	2209	0	23.53	26
													35	2295	53.73	23.53	26
													36	2395	53.73	23.53	26
													37	2428	53.73	23.53	26
													36	2402	53.73	23.53	26
													34	2264	15.29	23.53	26
													29	1918	15.29	23.53	26
													24	1642	15.29	23.53	26
													21	1417	15.29	23.53	26
													17	1417	0	22.35	26
													13	1140	0	22.35	26
													10	1077	0	22.35	26
													8	1046	0	22.35	26
													5	1025	9.8	22.35	26
													5	1017	9.8	22.35	26
													3	1004	9.8	22.35	26
													6	1452	9.8	22.35	26
													11	1403	38.82	22.35	26
													13	1488	38.82	22.35	26
													18	1967	38.82	22.35	26
													20	2116	38.82	22.35	26
													28	1577	0	22.35	26
													32	1910	0	22.35	26
													36	2350	0	22.35	26
													36	1684	0	22.35	26
													42	1736	0	22.35	26
													45	1911	0	22.35	25
													48	2111	0	22.35	25
													49	2176	0	22.35	25
													47	2230	0	22.35	25
													44	2086	0	22.35	25
													39	1825	0	22.35	25
													36	1663	0	22.35	25
													31	1526	0	22.35	25
													28	1388	0	22.35	25
													28	1241	0	22.35	25
													29	1282	0	22.35	25
													26	1130	9.02	22.35	25
													23	1071	9.02	22.35	25
													19	1022	9.02	22.35	25
													14	1017	9.02	22.35	25
													6	1007	9.8	22.35	25
													3	1001	9.8	22.35	25
													0	1003	9.8	22.35	25
													0	1004	9.8	22.35	25
													0	1006	9.41	22.35	26
													0	1004	9.41	22.35	26
													0	1000	9.41	22.35	26
													0	1002	9.41	22.35	26
													0	1001	9.8	22.35	26
													0	1003	9.8	22.35	26
													0	1004	9.8	22.35	26
													0	1001	9.8	22.35	26
													0	1006	10.2	22.35	26
													0	1000	10.2	22.35	26
													0	1004	10.2	22.35	26
													0	1005	10.2	22.35	26
													0	1002	10.2	22.35	26
													0	999	10.2	22.35	26
													0	1003	10.2	22.35	26
													0	996	10.2	22.35	26
													0	993	10.98	22.35	26
													0	1001	10.98	22.35	26
													0	997	10.98	22.35	26
													0	999	10.98	22.35	26
													0	995	12.55	22.35	26
													0	1005	12.55	22.35	26
													0	1005	12.55	22.35	26
													0	1000	12.55	22.35	26
													0	1006	12.16	24.71	26
													0	1003	12.16	24.71	26
													0	990	12.16	24.71	26
													0	1004	12.16	24.71	26
													0	1000	12.16	24.71	26
													0	1001	11.37	24.71	26
													0	999	11.37	24.71	26
													0	995	11.37	24.71	26
													0	1000	11.37	24.71	25
													0	999	11.37	24.71	25
													0	998	11.37	24.71	25
													0	999	11.37	24.71	25
													0	1001	11.37	24.71	25
													0	1002	11.37	24.71	25
													0	995	11.37	24.71	25
													0	998	11.37	24.71	25
													0	997	11.37	24.71	25
													0	1001	11.37	24.71	25
													0	992	11.37	24.71	25
													0	1000	11.37	24.71	25
													0	1000	11.37	24.71	25
													0	1001	11.37	24.71	25
													0	1003	11.37	24.71	25
													0	1003	11.37	24.71	25
													0	998	11.37	24.71	25
													0	998	11.37	24.71	25
													0	999	11.37	24.71	25
													0	1003	11.37	24.71	26
													0	1001	11.37	24.71	26
													0	999	11.37	24.71	26
													0	996	11.37	24.71	26
													0	995	11.37	24.71	26
													0	1001	11.37	24.71	26
													0	997	11.76	24.71	26
													0	1001	11.76	24.71	26
													0	1000	11.76	24.71	26
													0	1002	11.76	24.71	26
													0	1001	11.76	24.71	26
													0	976	11.76	24.71	26
													0	1000	11.76	24.71	26
													0	1001	11.76	24.71	26
													0	995	12.55	24.71	26
													0	1003	12.55	24.71	26
													0	1000	12.55	24.71	26
													0	1005	13.73	24.71	26
													0	999	13.73	24.71	26
													0	1004	13.73	24.71	26
													0	999	13.73	24.71	26
													0	1003	13.73	24.71	26
													0	1003	12.55	24.71	26
													0	1000	12.55	24.71	26
													3	1555	12.55	24.71	26
													11	1613	12.55	24.71	26
													16	1991	79.22	24.71	26
													19	1700	79.22	24.71	26
													23	1568	79.22	24.71	26
													26	1782	79.22	24.71	25
													28	1909	100	24.71	25
													31	2072	100	24.71	25
													33	2186	100	24.71	25
													33	2228	100	24.71	25
													34	2228	36.08	22.35	25
													36	2346	36.08	22.35	25
													39	2514	36.08	22.35	25
													41	2731	36.08	22.35	25
													40	1819	2.35	22.35	25
													41	1743	2.35	22.35	25
													42	1863	2.35	22.35	25
													43	1908	2.35	22.35	25
													43	1952	15.69	22.35	25
													43	1941	15.69	22.35	25
													42	1916	15.69	22.35	26
													43	1912	15.69	22.35	26
													43	1938	15.29	22.35	26
													41	1913	15.29	22.35	26
													40	1832	15.29	22.35	26
													40	1826	15.29	22.35	26
													39	1769	13.33	22.35	26
													39	1715	13.33	22.35	25
													38	1717	13.33	22.35	25
													39	1725	13.33	22.35	25
													42	1792	0	22.35	25
													43	1890	0	22.35	25
													46	2006	0	22.35	25
													48	2123	0	22.35	25
													49	2185	33.33	22.35	25
													50	2204	33.33	22.35	25
													50	2222	33.33	22.35	25
													49	2200	33.33	22.35	25
													46	2162	0	22.35	25
													44	2026	0	22.35	25
													40	1874	0	23.92	25
													36	1717	0	23.92	25
													31	1514	0	23.92	25
													29	1380	0	23.92	25
													25	1224	0	23.92	25
													20	1118	0	23.92	25
													11	1060	9.41	23.92	26
													9	1030	9.41	23.92	26
													6	1022	9.41	23.92	26
													4	1010	9.41	23.92	26
													2	1002	9.8	23.92	26
													1	1007	9.8	23.92	26
													0	1004	9.8	23.92	26
													0	1007	9.8	23.92	26
													0	1002	10.2	23.92	26
													0	1004	10.2	23.92	26
													0	1001	10.2	23.92	26
													0	1001	10.2	23.92	27
													0	1003	9.8	23.92	27
													0	1002	9.8	23.92	27
													0	1001	9.8	23.92	27
													0	1000	9.8	23.92	27
													0	997	10.2	23.92	27
													0	1000	10.2	23.92	27
													0	994	10.2	23.92	27
													0	998	10.2	23.92	27
													6	1568	100	23.92	26
													10	1534	100	23.92	26
													18	1850	100	23.92	26
													20	2398	100	23.92	26
													21	1354	100	17.65	26
													25	1655	100	17.65	26
													28	1851	100	17.65	26
													30	1968	100	17.65	25
													32	2108	100	17.65	25
													33	2204	100	17.65	25
													35	2317	100	17.65	25
													36	2413	100	17.65	25
													38	2526	100	17.65	25
													38	2551	100	17.65	25
													38	2529	100	17.65	25
													37	2500	100	17.65	25
													37	2459	100	17.65	25
													36	2424	20	17.65	26
													35	2370	20	17.65	26
													35	2319	20	17.65	26
													35	2323	20	17.65	26
													34	2294	21.57	17.65	26
													34	2236	21.57	17.65	26
													32	2152	21.57	17.65	26
													32	2136	21.57	17.65	25
													33	2189	18.82	17.65	25
													34	2247	18.82	17.65	25
													35	2346	18.82	17.65	25
													37	2484	18.82	17.65	25
													39	2554	85.88	17.65	25
													39	2609	85.88	17.65	25
													39	2633	85.88	17.65	25
													39	2581	85.88	17.65	25
													38	2535	20	17.65	25
													36	2369	20	23.53	25
													33	2181	20	23.53	25
													28	1909	20	23.53	25
													26	1730	0	23.53	25
													23	1539	0	23.53	25
													20	1161	0	23.53	25
													13	1077	0	23.53	25
													7	1050	11.76	23.53	25
													2	1028	11.76	23.53	25
													2	1014	11.76	23.53	26
													2	1006	11.76	23.53	26
													5	1125	100	23.53	26
													8	1143	100	23.53	26
													8	1094	100	23.53	26
													6	1020	100	23.53	26
													10	1253	49.41	23.53	26
													14	1801	49.41	23.53	26
													19	2416	49.41	23.53	26
													21	2248	49.41	23.53	26
													24	1604	3.53	23.53	26
													27	1793	3.53	23.53	27
													30	2000	3.53	23.53	26
													30	2002	3.53	23.53	26
													27	1829	14.51	23.53	26
													25	1656	14.51	23.53	26
													21	1440	14.51	23.53	26
													13	1100	14.51	23.53	26
													11	1059	9.02	23.53	26
													10	1039	9.02	23.53	26
													6	1008	9.02	23.53	26
													3	1015	9.02	23.53	26
													1	1015	10.2	21.57	26
													0	999	10.2	21.57	26
													0	1005	10.2	21.57	26
													0	999	10.2	21.57	26
													0	1006	10.59	21.57	26
													0	1007	10.59	21.57	26
													0	1015	10.59	21.57	26
													0	1008	10.59	21.57	26
													0	999	11.37	21.57	26
													0	1000	11.37	21.57	26
													0	1027	11.37	21.57	26
													0	1011	11.37	21.57	26
													0	1012	16.86	21.57	26
													0	1023	16.86	21.57	26
													1	1224	16.86	21.57	25
													3	1281	16.86	21.57	25
													5	1241	100	21.57	25
													6	1236	100	21.57	25
													8	1264	100	21.57	25
													9	1371	100	21.57	25
													15	1555	100	21.57	25
													15	1677	100	21.57	25
													15	1152	100	21.57	25
													16	1039	100	21.57	25
													22	2164	0	21.57	25
													24	2312	0	21.57	25
													27	1799	0	21.57	25
													27	1469	0	21.57	25
													22	1142	8.63	21.57	25
													21	1010	8.63	21.57	25
													19	1026	8.63	19.61	25
													18	1023	8.63	19.61	25
													17	1013	9.41	19.61	25
													16	1006	9.41	19.61	26
													13	1006	9.41	19.61	26
													12	1004	9.41	19.61	26
													11	1009	9.41	19.61	26
													11	1011	9.41	19.61	26
													12	1406	9.41	19.61	26
													11	1110	9.41	19.61	26
													9	1055	9.41	19.61	26
													8	1045	9.41	19.61	26
													8	1032	9.41	19.61	26
													10	1219	9.41	19.61	26
													10	1102	12.94	19.61	26
													10	1090	12.94	19.61	26
													9	1050	12.94	19.61	26
													9	1071	12.94	19.61	26
													9	1075	12.55	19.61	26
													9	1000	12.55	19.61	26
													10	1113	12.55	19.61	26
													11	1123	12.55	19.61	26
													18	1735	0	19.61	26
													20	1219	0	19.61	26
													26	1574	0	19.61	26
													31	1941	0	19.61	26
													37	2290	0	19.61	26
													40	2521	0	19.61	26
													40	2212	0	19.61	26
													40	1772	0	19.61	26
													41	1839	19.61	22.75	27
													42	1889	19.61	22.75	27
													43	1921	19.61	22.75	27
													44	1950	19.61	22.75	27
													44	1976	19.61	22.75	27
													45	1994	17.65	22.75	27
													45	1999	17.65	22.75	27
													45	2005	17.65	22.75	27
													45	2022	17.65	22.75	27
													45	2014	18.43	22.75	27
													45	2009	18.43	22.75	27
													45	2001	18.43	22.75	27
													44	1989	18.43	22.75	27
													44	1984	18.82	22.75	27
													44	1965	18.82	22.75	27
													44	1954	18.82	22.75	27
													44	1961	18.82	22.75	27
													44	1954	20.39	22.75	27
													43	1920	20.39	22.75	27
													42	1899	20.39	22.75	27
													41	1837	20.39	22.75	27
													40	1791	0	22.75	26
													39	1763	0	22.75	26
													39	1735	0	22.75	25
													39	1744	0	22.75	25
													39	1749	20	22.75	25
													39	1724	20	22.75	25
													38	1666	20	22.75	25
													35	1554	20	22.75	25
													33	1504	0	22.75	25
													32	1461	0	23.53	25
													32	1423	0	23.53	25
													31	1397	0	23.53	25
													29	1319	0	23.53	25
													25	1134	0	23.53	25
													19	1075	0	23.53	25
													11	1046	0	23.53	25
													8	1029	11.37	23.53	25
													4	1020	11.37	23.53	25
													0	1009	11.37	23.53	25
													0	1034	11.37	23.53	25
													0	1017	18.04	23.53	25
													0	1012	18.04	23.53	25
													0	1025	18.04	23.53	25
													0	1018	18.04	23.53	25
													0	1009	17.65	23.53	25
													0	1008	17.65	23.53	25
													0	1008	17.65	23.53	26
													0	996	17.65	23.53	26
													0	991	17.65	23.53	26
													1	1217	17.65	23.53	26
													5	1418	17.65	23.53	26
													14	1705	17.65	23.53	26
													19	2448	0	23.53	26
													23	2337	0	23.53	26
													25	1631	0	23.53	26
													30	1978	0	23.53	26
													33	2184	0	23.53	26
													35	2339	0	23.53	27
													36	2418	0	23.53	27
													37	2461	0	23.53	27
													38	2461	100	21.96	27
													40	2600	100	21.96	27
													41	2687	100	21.96	27
													43	2800	100	21.96	27
													46	2948	100	21.96	27
													47	3040	100	21.96	27
													48	3175	100	21.96	27
													48	2558	100	21.96	27
													51	2227	0	21.96	27
													53	2294	0	21.96	27
													54	2390	0	21.96	27
													56	2454	0	21.96	27
													57	2517	100	21.96	27
													58	2545	100	21.96	27
													58	2545	100	21.96	27
													57	1814	100	21.96	27
													58	1865	100	21.96	27
													59	1874	100	21.96	27
													60	1892	100	21.96	27
													61	1924	100	21.96	27
													61	1950	100	21.96	27
													62	1973	100	21.96	26
													63	1998	100	21.96	26
													64	2024	100	21.96	26
													65	2052	100	21.96	26
													65	2082	100	21.96	26
													65	2086	100	21.96	26
													64	2039	100	21.96	26
													63	2024	0	21.96	26
													62	1997	0	21.96	26
													62	1979	0	23.53	26
													62	1987	0	23.53	26
													62	1967	18.04	23.53	26
													62	1971	18.04	23.53	26
													62	1971	18.04	23.53	26
													62	1968	18.04	23.53	26
													63	1980	100	23.53	26
													63	2004	100	23.53	26
													64	2040	100	23.53	26
													65	2080	100	23.53	26
													67	2114	100	23.53	26
													67	2140	100	23.53	26
													68	2167	100	23.53	26
													69	2198	100	23.53	26
													70	2225	100	23.53	26
													71	2252	100	23.53	26
													71	2268	100	23.53	26
													72	2293	100	23.53	26
													72	2022	0	23.53	26
													71	1793	0	23.53	26
													70	1798	0	23.53	26
													69	1779	0	23.53	26
													67	1741	0	23.53	26
													66	1713	0	23.53	26
													65	1684	0	23.53	26
													62	1633	0	23.53	26
													57	1185	5.88	23.53	26
													54	1808	5.88	23.53	26
													48	1601	5.88	23.53	26
													48	1540	5.88	23.53	26
													49	1560	0	18.04	26
													50	1601	0	18.04	26
													51	1619	0	18.04	26
													49	1416	0	18.04	26
													45	2020	0	18.04	26
													43	1916	0	18.04	26
													38	1725	0	18.04	26
													34	1550	0	18.04	26
													29	1321	0	18.04	26
													29	1298	4.71	18.04	26
													32	1411	4.71	18.04	26
													34	1532	4.71	18.04	26
													38	1696	4.71	18.04	26
													41	1830	0	18.04	26
													44	1949	0	18.04	26
													45	2018	0	18.04	26
													47	2097	0	18.04	26
													48	2163	13.73	18.04	26
													50	2225	13.73	18.04	26
													51	2301	13.73	18.04	26
													53	2368	13.73	18.04	26
													55	2442	0	18.04	26
													56	2518	0	18.04	26
													58	2582	0	18.04	26
													60	2659	0	18.04	26
													61	2709	0	18.04	26
													62	2766	0	18.04	26
													63	2814	0	18.04	26
													64	2877	0	18.04	26
													66	2111	0	18.04	26
													68	2155	0	23.92	26
													68	2177	0	23.92	26
													67	2133	0	23.92	26
													67	2154	0	23.92	26
													67	2132	0	23.92	26
													65	2088	0	23.92	26
													64	2041	0	23.92	26
													63	2014	0	23.92	26
													62	1987	0	23.92	26
													61	1964	0	23.92	26
													61	1937	0	23.92	26
													61	1933	13.33	23.92	26
													60	1929	13.33	23.92	26
													60	1921	13.33	23.92	26
													60	1912	13.33	23.92	26
													60	1920	35.29	23.92	26
													60	1924	35.29	23.92	26
													60	1932	35.29	23.92	26
													60	1933	35.29	23.92	26
													61	1947	39.22	23.92	26
													61	1951	39.22	23.92	26
													61	1949	39.22	23.92	26
													61	1951	39.22	23.92	26
													60	1937	100	23.92	26
													60	1912	100	23.92	26
													59	1887	100	23.92	26
													58	1852	100	23.92	26
													57	1832	0	23.92	26
													56	1593	0	23.92	26
													54	2397	0	23.92	26
													55	2452	0	23.92	26
													56	2452	0	20.78	26
													56	2496	0	20.78	26
													57	2529	0	20.78	26
													57	2560	0	20.78	26
													59	2593	0	20.78	26
													59	2624	0	20.78	26
													59	2637	0	20.78	26
													58	2607	0	20.78	26
													56	2551	54.51	20.78	26
													56	2513	54.51	20.78	26
													56	2499	54.51	20.78	26
													57	2512	54.51	20.78	26
													58	2546	0	20.78	26
													58	2590	0	20.78	26
													60	2646	0	20.78	26
													61	2716	0	20.78	26
													64	2792	0	20.78	26
													64	2843	0	20.78	26
													65	2893	0	20.78	26
													67	2945	0	20.78	26
													68	3008	100	20.78	26
													69	3055	100	20.78	26
													70	3105	100	20.78	26
													71	3157	100	20.78	26
													72	3194	100	20.78	26
													73	3224	100	20.78	26
													73	3258	100	20.78	26
													74	3269	100	20.78	26
													73	3275	38.43	20.78	26
													74	3280	38.43	20.78	26
													75	3325	38.43	23.14	26
													76	3363	38.43	23.14	26
													76	3410	27.84	23.14	26
													75	3377	27.84	23.14	26
													73	3321	27.84	23.14	26
													70	3176	27.84	23.14	26
													64	3003	0	23.14	26
													62	2843	0	23.14	26
													57	2649	0	23.14	26
													53	2468	0	23.14	26
													47	2225	0	23.14	26
													46	2108	0	23.14	26
													44	1999	0	23.14	26
													44	1970	0	23.14	26
													46	2013	59.22	23.14	26
													46	2070	59.22	23.14	26
													45	2066	59.22	23.14	26
													43	1978	59.22	23.14	26
													39	1809	0	23.14	26
													39	1750	0	23.14	26
													38	1733	0	23.14	26
													37	1646	0	23.14	26
													37	1651	21.96	23.14	26
													38	1687	21.96	23.14	26
													41	1778	21.96	23.14	26
													44	1915	21.96	23.14	26
													49	2083	0	23.14	27
													50	2184	0	23.14	27
													53	2302	0	23.14	27
													55	2405	0	23.14	27
													57	2540	0	22.35	27
													61	2699	0	22.35	27
													63	2830	0	22.35	27
													66	2950	0	22.35	26
													69	3087	0	22.35	26
													72	3183	0	22.35	26
													74	3293	0	22.35	26
													76	3391	0	22.35	27
													77	3455	0	22.35	27
													78	3499	100	22.35	27
													80	3545	100	22.35	27
													79	2839	100	22.35	27
													80	2541	100	22.35	27
													80	2252	0	22.35	27
													80	2045	0	22.35	27
													81	2066	0	22.35	27
													82	2103	0	22.35	27
													83	2120	0	22.35	27
													84	2148	0	22.35	26
													85	2162	0	22.35	26
													85	2172	0	22.35	26
													86	2181	0	22.35	26
													86	2193	0	22.35	26
													86	2199	0	22.35	26
													86	2198	0	22.35	26
													86	2194	30.2	22.35	26
													86	2190	30.2	22.35	26
													86	2188	30.2	22.35	26
													86	2184	30.2	22.35	26
													86	2182	24.71	22.35	26
													86	2189	24.71	23.14	26
													86	2183	24.71	23.14	26
													86	2184	24.71	23.14	26
													85	2183	15.29	23.14	26
													85	2181	15.29	23.14	26
													86	2180	15.29	23.14	26
													85	2177	15.29	23.14	26
													86	2184	16.08	23.14	26
													85	2180	16.08	23.14	26
													85	2196	16.08	23.14	26
													85	2169	16.08	23.14	26
													85	2162	19.22	23.14	26
													85	2164	19.22	23.14	26
													85	2164	19.22	23.14	26
													85	2161	19.22	23.14	26
													85	2157	31.37	23.14	26
													85	2154	31.37	23.14	26
													85	2155	31.37	23.14	26
													84	2155	61.96	23.14	26
													85	2158	61.96	23.14	26
													85	2157	61.96	23.14	26
													85	2154	61.96	23.14	26
													84	2149	61.96	23.14	26
													84	2137	18.82	23.14	26
													85	2160	18.82	23.14	26
													85	2175	18.82	23.14	26
													86	2184	18.82	23.14	26
													86	2199	0	23.14	26
													86	2200	0	23.14	26
													87	2206	0	23.14	26
													87	2215	0	23.14	26
													87	2215	0	23.14	26
													88	2230	0	23.14	26
													89	2254	0	23.14	26
													89	2271	0	23.14	26
													90	2285	0	23.14	26
													90	2298	0	23.14	26
													91	2302	0	23.14	27
													91	2307	0	23.14	27
													91	2312	0	23.14	27
													91	2312	0	23.14	27
													91	2309	0	23.14	27
													91	2311	0	23.14	26
													91	2318	100	23.14	26
													91	2317	100	23.14	26
													91	2318	100	23.14	26
													91	2319	100	23.14	26
													91	2320	100	23.14	26
													91	2321	100	23.14	26
													91	2320	100	23.14	26
													91	2321	100	23.14	26
													91	2321	100	23.14	26
													91	2327	100	23.14	26
													91	2329	100	23.14	26
													91	2329	100	23.14	26
													91	2327	50.98	23.14	26
													91	2327	50.98	23.14	26
													91	2324	50.98	23.14	26
													91	2328	50.98	23.14	26
													91	2330	38.82	23.14	26
													91	2331	38.82	23.14	26
													91	2327	38.82	23.14	26
													91	2335	38.82	23.14	26
													91	2330	21.18	23.14	26
													91	2323	21.18	23.14	26
													91	2318	21.18	23.14	26
													91	2316	21.18	23.14	26
													91	2309	40.39	23.14	26
													91	2310	40.39	23.14	26
													90	2310	40.39	23.14	26
													90	2306	40.39	23.14	26
													90	2303	100	23.14	26
													90	2297	100	23.14	26
													90	2295	100	23.14	26
													90	2296	100	23.14	26
													90	2298	0	23.14	26
													91	2304	0	23.14	26
													90	2305	0	23.14	26
													91	2310	0	23.14	26
													91	2314	0	23.14	26
													91	2313	0	23.14	26
													91	2314	0	23.14	26
													91	2320	0	23.14	26
													91	2323	79.22	23.14	26
													91	2324	79.22	23.14	26
													91	2324	79.22	23.14	26
													91	2330	79.22	23.14	26
													91	2322	39.22	23.14	26
													91	2321	39.22	23.14	26
													91	2321	39.22	23.14	26
													92	2322	39.22	23.14	26
													91	2329	20.39	22.75	26
													91	2322	20.39	22.75	26
													91	2323	20.39	22.75	26
													91	2321	20.39	22.75	26
													91	2320	20.39	22.75	26
													91	2316	20.39	22.75	26
													91	2305	20.39	22.75	26
													91	2307	20.39	22.75	26
													91	2311	20.39	22.75	26
													91	2316	49.8	22.75	26
													91	2314	49.8	22.75	26
													91	2308	49.8	22.75	26
													90	2306	87.84	22.75	26
													91	2307	87.84	22.75	26
													90	2299	87.84	22.75	26
													90	2300	87.84	22.75	26
													90	2303	87.84	22.75	26
													90	2297	0	22.75	26
													90	2298	0	22.75	26
													90	2301	0	22.75	26
													90	2297	0	22.75	26
													90	2306	0	22.75	26
													90	2297	0	22.75	26
													90	2299	0	22.75	26
													91	2308	0	22.75	26
													90	2285	0	22.75	26
													89	2269	0	22.75	26
													89	2277	0	22.75	26
													89	2268	0	22.75	26
													89	2265	72.55	22.75	26
													89	2270	72.55	22.35	26
													90	2284	72.55	22.35	26
													90	2301	0	22.35	26
													91	2306	0	22.35	26
													91	2311	0	22.35	26
													91	2323	0	22.35	26
													91	2324	0	22.35	26
													91	2323	100	22.35	26
													91	2316	100	22.35	26
													91	2321	100	22.35	26
													91	2319	100	22.35	26
													91	2319	67.06	22.35	26
													91	2321	67.06	22.35	26
													91	2326	67.06	22.35	26
													91	2320	67.06	22.35	26
													91	2318	52.16	22.35	26
													91	2309	52.16	22.35	26
													91	2312	52.16	22.35	26
													91	2315	52.16	22.35	27
													91	2314	100	22.35	27
													91	2316	100	22.35	27
													91	2323	100	22.35	27
													91	2317	100	22.35	27
													91	2317	73.33	22.35	27
													91	2319	73.33	22.35	27
													91	2317	73.33	22.35	27
													91	2313	100	22.35	27
													91	2316	100	22.35	27
													91	2318	100	22.35	27
													91	2308	100	22.35	27
													91	2307	100	22.35	27
													91	2307	100	22.75	27
													91	2314	100	22.75	27
													91	2310	100	22.75	27
													91	2307	100	22.75	27
													91	2308	100	22.75	27
													91	2309	100	22.75	27
													91	2309	100	22.75	27
													91	2309	100	22.75	27
													91	2306	100	22.75	27
													91	2308	100	22.75	27
													91	2314	100	22.75	27
													91	2308	100	22.75	27
													91	2313	100	22.75	27
													91	2312	100	22.75	27
													90	2303	100	22.75	27
													91	2307	100	22.75	27
													91	2304	0	22.75	27
													91	2308	0	22.75	27
													91	2309	0	22.75	27
													91	2312	0	22.75	27
													91	2313	0	22.75	27
													91	2316	0	22.75	27
													91	2318	0	22.75	27
													91	2316	0	22.75	27
													91	2314	0	22.75	27
													91	2314	0	22.75	27
													91	2313	0	22.75	27
													91	2314	0	22.75	26
													91	2315	0	22.75	26
													91	2315	0	22.75	26
													91	2314	0	22.75	26
													91	2314	0	22.75	26
													91	2315	0	22.75	26
													91	2312	0	22.75	26
													91	2315	0	22.75	26
													91	2313	0	22.75	26
													91	2313	0	22.75	26
													91	2316	0	22.75	26
													91	2308	0	22.75	26
													91	2310	0	22.75	26
													91	2313	0	22.75	26
													91	2315	0	22.75	26
													91	2319	0	22.75	26
													91	2325	0	22.75	26
													91	2320	100	22.75	26
													92	2327	100	22.75	26
													92	2331	100	22.75	26
													91	2326	100	22.75	26
													91	2324	41.57	22.75	26
													91	2317	41.57	22.75	26
													91	2316	41.57	22.75	26
													91	2320	41.57	22.75	26
													91	2317	59.22	22.75	26
													91	2318	59.22	22.75	26
													91	2317	59.22	22.75	26
													91	2319	59.22	22.75	26
													91	2320	60	22.75	26
													91	2323	60	22.75	26
													91	2321	60	22.75	26
													91	2327	60	22.75	26
													91	2326	41.96	22.35	26
													91	2312	41.96	22.35	26
													91	2322	41.96	22.35	26
													91	2320	41.96	22.35	26
													91	2316	39.22	22.35	26
													91	2323	39.22	22.35	26
													91	2319	39.22	22.35	26
													91	2319	39.22	22.35	26
													91	2316	39.22	22.35	26
													91	2325	39.22	22.35	26
													91	2315	39.22	22.35	26
													91	2322	39.22	22.35	26
													91	2320	39.22	22.35	26
													91	2318	38.43	22.35	26
													91	2314	38.43	22.35	26
													91	2308	38.43	22.35	26
													91	2311	38.43	22.35	26
													90	2305	82.75	22.35	26
													91	2308	82.75	22.35	26
													90	2301	82.75	22.35	26
													91	2307	82.75	22.35	26
													91	2300	100	22.35	26
													90	2297	100	22.35	26
													90	2307	100	22.35	26
													91	2303	100	22.35	26
													90	2306	100	22.35	26
													90	2304	100	22.35	26
													91	2306	100	22.35	26
													91	2311	100	22.35	26
													91	2311	100	22.35	26
													91	2315	100	22.35	26
													91	2313	100	22.35	26
													91	2313	100	22.35	26
													91	2313	100	22.35	26
													91	2311	100	22.35	26
													91	2321	100	22.35	26
													91	2318	100	22.35	26
													91	2327	100	22.35	26
													92	2332	100	22.35	26
													92	2344	100	22.35	26
													92	2344	100	22.35	26
													92	2349	0	22.35	26
													93	2356	0	22.35	26
													93	2362	0	22.35	26
													93	2365	0	22.35	26
													93	2361	100	22.35	26
													93	2364	100	22.35	26
													93	2361	100	22.35	26
													93	2364	100	22.35	26
													93	2366	100	22.35	26
													93	2362	100	22.35	26
													93	2368	100	22.35	26
													93	2366	100	22.35	27
													93	2366	100	22.35	27
													93	2364	100	22.35	27
													93	2368	100	22.35	27
													93	2364	100	22.35	27
													93	2367	100	22.35	27
													93	2365	100	22.35	26
													93	2368	100	22.35	26
													93	2365	100	22.35	26
													93	2365	100	22.35	26
													93	2368	100	22.35	26
													93	2366	100	22.35	26
													93	2362	100	22.35	26
													93	2365	100	22.35	26
													93	2361	100	22.35	26
													93	2363	100	22.35	26
													93	2365	100	22.35	26
													93	2368	92.16	22.35	26
													93	2367	92.16	22.35	26
													93	2374	92.16	22.35	26
													93	2370	92.16	22.35	26
													93	2361	100	22.35	26
													93	2365	100	22.35	26
													93	2368	100	22.35	26
													93	2368	100	22.35	26
													93	2366	100	22.35	26
													93	2366	100	22.35	26
													93	2366	100	22.35	26
													93	2365	100	22.35	26
													93	2358	100	22.35	26
													93	2357	100	22.35	26
													93	2364	100	22.35	26
													93	2365	100	22.35	26
													93	2367	100	22.35	26
													93	2366	100	22.35	26
													93	2362	100	22.35	26
													93	2360	100	22.35	26
													93	2361	100	22.35	26
													93	2368	100	22.35	26
													93	2365	100	22.75	26
													93	2367	100	22.75	26
													92	2353	0	22.75	26
													91	2309	0	22.75	26
													90	2293	0	22.75	26
													89	2276	0	22.75	26
													87	2234	0	22.75	26
													87	2226	0	22.75	26
													87	2220	0	22.75	26
													87	2219	0	22.75	26
													86	2214	24.31	22.75	26
													86	2197	24.31	22.75	26
													85	2173	24.31	22.75	26
													84	2154	24.31	22.75	26
													82	2114	0	22.75	26
													82	2099	0	22.75	26
													82	2074	0	22.75	26
													81	2084	0	22.75	26
													82	2080	0	22.75	26
													83	2091	0	22.75	26
													83	2114	0	22.75	26
													84	2127	0	22.75	26
													84	2139	0	22.75	26
													84	2144	0	22.75	26
													84	2150	0	22.75	26
													85	2151	0	22.75	26
													85	2157	0	22.75	26
													85	2156	0	22.75	26
													85	2156	0	22.75	26
													85	2160	0	22.75	26
													85	2159	0	21.96	27
													85	2157	0	21.96	27
													85	2157	0	21.96	27
													84	2147	0	21.96	27
													85	2161	0	21.96	27
													86	2182	0	21.96	27
													88	2224	0	21.96	27
													89	2252	0	21.96	27
													89	2268	0	21.96	27
													90	2286	0	21.96	27
													91	2319	0	21.96	27
													92	2351	0	21.96	27
													93	2375	0	21.96	27
													94	2392	0	21.96	27
													95	2414	0	21.96	27
													96	2437	0	21.96	27
													97	2459	0	21.96	27
													97	2476	0	21.96	27
													98	2498	0	21.96	27
													98	2505	0	21.96	27
													98	2507	0	21.96	26
													99	2514	0	21.96	26
													99	2516	0	21.96	26
													99	2514	0	21.96	26
													99	2518	0	21.96	26
													99	2521	0	21.96	26
													99	2525	0	21.96	26
													99	2525	0	21.96	26
													99	2525	0	21.96	26
													100	2536	0	21.96	26
													100	2551	0	21.57	26
													101	2561	0	21.57	26
													101	2565	100	21.57	26
													101	2566	100	21.57	26
													101	2571	100	21.57	26
													101	2570	100	21.57	26
													101	2576	100	21.57	26
													101	2571	73.33	21.57	26
													101	2574	73.33	21.57	26
													101	2574	73.33	21.57	26
													101	2572	73.33	21.57	26
													101	2572	43.14	21.57	26
													101	2573	43.14	21.57	26
													101	2569	43.14	21.57	26
													101	2563	43.14	21.57	26
													101	2565	40	21.57	26
													101	2568	40	21.57	26
													101	2569	40	21.57	26
													101	2562	40	21.57	26
													101	2569	47.06	21.57	26
													101	2570	47.06	21.57	26
													101	2567	47.06	21.57	26
													101	2565	47.06	21.57	26
													101	2560	38.82	21.57	26
													100	2559	38.82	21.57	26
													100	2556	38.82	21.57	26
													100	2553	38.82	21.57	26
													100	2551	70.59	21.57	26
													100	2549	70.59	21.57	26
													100	2552	70.59	21.57	26
													100	2546	70.59	21.57	26
													100	2546	100	22.35	26
													100	2552	100	22.35	26
													100	2550	100	22.35	26
													100	2538	100	22.35	26
													100	2549	100	22.35	26
													100	2553	100	22.35	26
													100	2549	100	22.35	26
													101	2563	100	22.35	26
													101	2571	0	22.35	27
													101	2575	0	22.35	27
													102	2590	0	22.35	27
													103	2608	0	22.35	27
													103	2619	0	22.35	27
													104	2626	0	22.35	27
													104	2640	0	22.35	26
													104	2644	0	22.35	26
													104	2650	0	22.35	26
													104	2650	0	22.35	26
													104	2654	0	22.35	26
													104	2654	0	22.35	26
													105	2658	0	22.35	26
													104	2660	0	22.35	26
													104	2659	0	22.35	26
													104	2662	0	22.35	26
													105	2661	0	22.35	26
													104	2663	0	22.35	26
													105	2662	0	22.35	26
													105	2665	0	22.35	26
													105	2665	0	22.35	26
													105	2666	0	22.35	26
													105	2670	0	21.96	27
													105	2661	0	21.96	27
													105	2666	0	21.96	27
													105	2670	0	21.96	27
													105	2669	0	21.96	27
													105	2670	0	21.96	27
													105	2669	100	21.96	27
													105	2670	100	21.96	27
													105	2667	100	21.96	27
													105	2666	100	21.96	27
													105	2666	71.37	21.96	27
													105	2662	71.37	21.96	27
													105	2662	71.37	21.96	27
													105	2663	71.37	21.96	27
													105	2664	100	21.96	27
													105	2661	100	21.96	27
													105	2661	100	21.96	27
													105	2659	100	21.96	27
													105	2661	100	21.96	27
													104	2659	100	21.96	27
													104	2656	100	21.96	27
													103	2630	100	21.96	27
													102	2609	0	21.96	27
													101	2570	0	21.96	27
													100	2552	0	21.96	27
													98	2539	0	21.96	27
													97	2490	21.96	21.96	27
													97	2486	21.96	21.96	26
													97	2467	21.96	21.96	26
													95	2450	21.96	21.96	26
													95	2425	29.8	22.75	26
													95	2421	29.8	22.75	26
													95	2419	29.8	22.75	26
													95	2421	29.8	22.75	26
													95	2419	29.8	22.75	26
													95	2412	100	22.75	26
													95	2416	100	22.75	26
													95	2412	100	22.75	26
													95	2412	100	22.75	26
													95	2414	100	22.75	26
													95	2403	100	22.75	26
													94	2379	100	22.75	26
													93	2366	100	22.75	26
													92	2352	12.55	22.75	26
													91	2317	12.55	22.75	26
													90	2283	12.55	22.75	26
													90	2283	27.84	22.75	26
													89	2280	27.84	22.75	26
													89	2273	27.84	22.75	26
													89	2269	27.84	22.75	26
													89	2268	27.84	22.75	26
													89	2266	100	22.75	26
													89	2264	100	22.75	26
													89	2263	100	22.75	26
													89	2262	100	22.75	26
													89	2264	100	22.75	26
													89	2264	100	22.75	26
													89	2260	100	22.75	26
													88	2252	100	22.75	26
													88	2198	0	22.75	26
													86	2185	0	22.35	26
													84	2151	0	22.35	26
													82	2097	0	22.35	26
													81	2076	0	22.35	26
													80	2037	0	22.35	26
													78	1996	0	22.35	26
													77	1952	0	22.35	26
													76	1951	3.92	22.35	26
													74	1901	3.92	22.35	26
													74	1878	3.92	22.35	26
													72	1845	3.92	22.35	26
													71	1818	20	22.35	26
													70	1789	20	22.35	26
													69	1767	20	22.35	26
													67	1703	20	22.35	26
													65	1216	0	22.35	26
													62	1620	0	22.35	27
													57	1248	0	22.35	27
													50	1058	0	22.35	27
													46	1107	10.59	22.35	27
													42	1266	10.59	22.35	27
													37	1412	10.59	22.35	27
													31	1117	10.59	22.35	27
													28	1103	4.71	22.35	27
													24	1063	4.71	22.35	27
													21	1036	4.71	22.35	27
													19	1023	4.71	22.35	27
													18	1022	11.76	22.35	27
													14	1014	11.76	22.35	27
													9	1011	11.76	22.35	27
													5	1010	11.76	22.35	27
													3	1010	11.37	22.75	26
													1	1007	11.37	22.75	26
													0	1006	11.37	22.75	26
													0	1005	11.37	22.75	26
													0	1003	27.84	22.75	26
													1	1665	27.84	22.75	26
													7	1665	27.84	22.75	26
													13	1721	27.84	22.75	26
													18	2089	0	22.75	26
													21	1652	0	22.75	26
													25	1518	0	22.75	26
													29	1822	0	22.75	26
													35	2141	0	22.75	26
													37	2353	0	22.75	26
													41	2575	0	22.75	26
													44	2824	0	22.75	26
													49	3082	100	22.75	26
													50	3255	100	22.75	26
													50	2645	100	22.75	26
													52	2288	100	22.75	26
													55	2388	100	22.75	26
													56	2461	100	22.75	26
													57	2512	100	22.75	26
													57	2541	100	22.75	26
													58	2578	27.84	22.75	26
													58	2602	27.84	22.75	26
													59	2628	27.84	22.75	26
													60	2658	27.84	22.75	26
													62	2703	69.41	22.75	26
													62	2755	69.41	22.75	26
													64	2817	69.41	21.57	26
													65	2869	69.41	21.57	26
													67	2935	100	21.57	26
													67	2977	100	21.57	26
													68	3026	100	21.57	26
													69	3068	100	21.57	26
													71	3120	100	21.57	26
													71	3131	100	21.57	26
													70	2308	100	21.57	26
													71	2270	100	21.57	26
													72	2299	100	21.57	26
													72	2311	100	21.57	26
													73	2326	100	21.57	26
													74	2342	100	21.57	26
													75	2379	100	21.57	26
													75	2386	100	21.57	26
													76	2407	100	21.57	26
													76	2430	100	21.57	26
													77	2454	100	21.57	26
													78	2469	100	21.57	26
													78	2490	100	21.57	26
													79	2504	100	21.57	26
													80	2521	100	21.57	26
													80	2544	100	21.57	26
													81	2561	100	21.57	26
													81	2577	100	21.57	26
													82	2596	100	21.57	26
													82	2610	100	21.57	26
													83	2627	100	21.57	26
													83	2647	100	21.57	26
													84	2665	100	21.57	26
													85	2696	100	21.57	26
													85	2718	100	21.57	26
													86	2737	100	21.57	26
													87	2764	100	21.57	26
													87	2783	100	21.57	26
													88	2801	100	21.57	26
													88	2815	100	21.57	26
													89	2836	100	21.57	26
													89	2843	100	21.57	26
													90	2861	100	21.57	26
													90	2877	100	21.57	26
													91	2895	100	21.57	26
													91	2903	100	21.57	26
													91	2911	100	21.57	26
													92	2924	100	21.57	26
													92	2792	100	21.57	26
													91	2375	0	21.57	26
													91	2320	0	21.57	26
													91	2319	0	21.57	26
													91	2317	0	21.57	26
													91	2321	49.02	21.57	26
													91	2321	49.02	21.57	26
													90	2310	49.02	21.57	26
													91	2306	49.02	21.57	26
													90	2307	52.55	21.57	26
													90	2299	52.55	21.57	26
													90	2302	52.55	21.57	26
													90	2294	52.55	21.57	26
													90	2296	100	21.57	26
													90	2293	100	21.96	26
													90	2288	100	21.96	26
													90	2290	100	21.96	26
													90	2293	100	21.96	26
													90	2296	100	21.96	26
													90	2296	100	21.96	26
													90	2291	100	21.96	26
													90	2285	100	21.96	26
													90	2280	100	21.96	26
													90	2282	100	21.96	26
													89	2271	100	21.96	26
													89	2274	100	21.96	26
													89	2271	100	21.96	27
													89	2264	100	21.96	27
													88	2255	100	21.96	27
													88	2251	100	21.96	27
													88	2243	100	21.96	27
													88	2242	100	21.96	27
													87	2229	100	21.96	26
													87	2219	54.51	21.96	26
													86	2203	54.51	21.96	26
													86	2188	54.51	21.96	26
													85	2172	54.51	21.96	26
													85	2160	43.14	21.96	26
													84	2147	43.14	21.96	26
													84	2138	43.14	21.96	26
													83	2112	43.14	21.96	26
													83	2104	42.75	21.96	26
													82	2097	42.75	21.96	26
													82	2083	42.75	21.96	26
													81	2067	42.75	21.96	26
													81	2067	44.71	21.96	26
													80	2059	44.71	21.96	26
													80	2042	44.71	21.96	26
													79	2017	44.71	21.96	26
													77	2032	7.06	21.96	26
													77	1972	7.06	21.96	26
													76	1951	7.06	21.96	26
													76	1948	7.06	21.96	26
													77	1946	0	21.96	26
													77	1954	0	21.96	26
													77	1964	0	21.96	26
													78	1974	0	21.96	26
													78	1983	0	21.96	26
													78	1984	0	21.96	26
													78	1982	0	21.96	26
													76	1895	0	21.96	26
													75	2460	18.43	21.96	26
													75	2394	18.43	21.96	26
													75	2393	18.43	21.96	26
													74	2379	18.43	21.96	26
													73	2349	23.92	21.96	26
													72	2329	23.92	21.96	26
													72	2303	23.92	21.96	26
													71	2283	23.92	21.96	26
													70	2283	24.31	21.96	26
													70	2244	24.31	21.96	26
													70	2251	24.31	21.96	26
													71	2252	24.31	21.96	26
													71	2263	36.08	21.96	26
													72	2274	36.08	21.96	26
													72	2295	36.08	18.04	26
													73	2307	36.08	18.04	26
													74	2335	35.69	18.04	26
													74	2357	35.69	18.04	26
													75	2384	35.69	18.04	26
													76	2418	35.69	18.04	26
													77	1975	6.27	18.04	26
													76	1944	6.27	18.04	27
													77	1952	6.27	18.04	27
													77	1956	6.27	18.04	27
													76	1950	36.47	18.04	27
													76	1947	36.47	18.04	27
													76	1940	36.47	18.04	27
													76	1934	36.47	18.04	27
													75	1920	0	18.04	27
													75	1915	0	18.04	27
													75	1904	0	18.04	27
													76	1930	0	18.04	27
													77	1951	0	18.04	27
													79	1969	0	18.04	27
													80	2012	0	18.04	27
[truncated: 1,180 more rows]

## Sheet: Trip 5
Date	Time	Temperature (°C)	Ambient Temp Meteo	Ambient Temp OBD	DT M	DT OBD	Normalized DT M	Normalized DT OBD					Vehicle speed	Engine rpm	Controlled canister purge system	Fuel level input	Ambient air temperature
2017-09-01 13:08:01	2017-09-01 13:08:01	31.82	n/a	29	n/a	2.82	n/a	0.02					0	1210	0	0	29
2017-09-01 13:09:01	2017-09-01 13:09:01	31.91	n/a	29	n/a	2.91	n/a	0.11					4	1395	0	52.94	29
2017-09-01 13:10:01	2017-09-01 13:10:01	31.96	n/a	29	n/a	2.96	n/a	0.16					7	1023	0	52.94	29
2017-09-01 13:11:01	2017-09-01 13:11:01	32.27	n/a	29	n/a	3.27	n/a	0.47					11	1103	0	52.94	29
2017-09-01 13:12:01	2017-09-01 13:12:01	32.38	n/a	28.4167	n/a	3.96333	n/a	1.16333					15	1056	0	52.94	29
2017-09-01 13:13:01	2017-09-01 13:13:01	32.22	n/a	28.0667	n/a	4.15333	n/a	1.35333					21	1402	0	52.94	29
2017-09-01 13:14:01	2017-09-01 13:14:01	32.75	n/a	29	n/a	3.75	n/a	0.95					26	1539	0	52.94	29
2017-09-01 13:15:01	2017-09-01 13:15:01	33.04	n/a	29	n/a	4.04	n/a	1.24					30	1983	0	52.94	29
2017-09-01 13:16:01	2017-09-01 13:16:01	33.6	n/a	29.5	n/a	4.1	n/a	1.3					37	2291	0	52.94	29
2017-09-01 13:17:01	2017-09-01 13:17:01	33.84	n/a	29	n/a	4.84	n/a	2.04					41	2586	0	52.94	29
2017-09-01 13:18:01	2017-09-01 13:18:01	34.03	n/a	29.5333	n/a	4.49667	n/a	1.69667					44	2850	0	52.94	29
2017-09-01 13:19:01	2017-09-01 13:19:01	34.34	n/a	29.4667	n/a	4.87333	n/a	2.07333					47	3096	0	52.94	29
2017-09-01 13:20:01	2017-09-01 13:20:01	34.69	n/a	29	n/a	5.69	n/a	2.89					49	3302	9.41	44.71	29
2017-09-01 13:21:01	2017-09-01 13:21:01	35.04	n/a	29	n/a	6.04	n/a	3.24					51	3466	9.41	44.71	29
2017-09-01 13:22:01	2017-09-01 13:22:01	35.14	n/a	29.5	n/a	5.64	n/a	2.84					53	3630	9.41	44.71	29
2017-09-01 13:23:01	2017-09-01 13:23:01	35.39	n/a	30	n/a	5.39	n/a	2.59					56	3630	9.41	44.71	29
2017-09-01 13:24:01	2017-09-01 13:24:01	35.36	n/a	29.5167	n/a	5.84333	n/a	3.04333					58	3836	7.06	44.71	29
2017-09-01 13:25:01	2017-09-01 13:25:01	35.48	n/a	29	n/a	6.48	n/a	3.68					59	4056	7.06	44.71	29
2017-09-01 13:26:01	2017-09-01 13:26:01	35.73	n/a	29	n/a	6.73	n/a	3.93					62	2792	7.06	44.71	29
2017-09-01 13:27:01	2017-09-01 13:27:01	35.66	n/a	29	n/a	6.66	n/a	3.86					64	2792	7.06	44.71	29
2017-09-01 13:28:01	2017-09-01 13:28:01	35.64	n/a	28.55	n/a	7.09	n/a	4.29					71	3199	0	44.71	29
2017-09-01 13:29:01	2017-09-01 13:29:01	36.43	n/a	28.5667	n/a	7.86333	n/a	5.06333					74	3396	0	44.71	29
2017-09-01 13:30:01	2017-09-01 13:30:01	35.9	n/a	28.9833	n/a	6.91667	n/a	4.11667					78	3459	0	44.71	29
2017-09-01 13:31:01	2017-09-01 13:31:01	36.16	n/a	28.9333	n/a	7.22667	n/a	4.42667					80	3459	0	44.71	29
2017-09-01 13:32:01	2017-09-01 13:32:01	36.46	n/a	29.1833	n/a	7.27667	n/a	4.47667					81	2588	8.24	44.71	29
2017-09-01 13:33:01	2017-09-01 13:33:01	36.72	n/a	29.2333	n/a	7.48667	n/a	4.68667					82	2626	8.24	44.71	29
2017-09-01 13:34:01	2017-09-01 13:34:01	36.66	n/a	29.3833	n/a	7.27667	n/a	4.47667					83	2664	8.24	44.71	29
2017-09-01 13:35:01	2017-09-01 13:35:01	36.51	n/a	29.3833	n/a	7.12667	n/a	4.32667					84	2664	8.24	44.71	29
2017-09-01 13:36:01	2017-09-01 13:36:01	36.61	n/a	29.1167	n/a	7.49333	n/a	4.69333					85	2153	2.75	44.71	29
2017-09-01 13:37:01	2017-09-01 13:37:01	37.18	n/a	28.85	n/a	8.33	n/a	5.53					86	2204	2.75	44.71	29
2017-09-01 13:38:01	2017-09-01 13:38:01	37.53	n/a	28.4	n/a	9.13	n/a	6.33					87	2223	2.75	44.71	29
2017-09-01 13:39:01	2017-09-01 13:39:01	37.1	n/a	29	n/a	8.1	n/a	5.3					88	2223	2.75	44.71	29
2017-09-01 13:40:01	2017-09-01 13:40:01	37.54	n/a	29	n/a	8.54	n/a	5.74					89	2260	16.47	44.71	29
2017-09-01 13:41:01	2017-09-01 13:41:01	37.66	n/a	29	n/a	8.66	n/a	5.86					89	2283	16.47	44.71	29
2017-09-01 13:42:01	2017-09-01 13:42:01	37.94	n/a	29.55	n/a	8.39	n/a	5.59					90	2304	16.47	44.71	29
2017-09-01 13:43:01	2017-09-01 13:43:01	38.01	n/a	28.6833	n/a	9.32667	n/a	6.52667					91	2304	16.47	44.71	29
2017-09-01 13:44:01	2017-09-01 13:44:01	37.9	n/a	28.45	n/a	9.45	n/a	6.65					92	2342	17.65	44.71	29
2017-09-01 13:45:01	2017-09-01 13:45:01	38.4	n/a	28.6	n/a	9.8	n/a	7					92	2366	17.65	44.71	29
2017-09-01 13:46:01	2017-09-01 13:46:01	38.38	n/a	29	n/a	9.38	n/a	6.58					93	2389	17.65	44.71	29
2017-09-01 13:47:01	2017-09-01 13:47:01	38.72	n/a	29	n/a	9.72	n/a	6.92					94	2389	17.65	44.71	29
2017-09-01 13:48:01	2017-09-01 13:48:01	38.78	n/a	29	n/a	9.78	n/a	6.98					95	2423	15.29	44.71	29
2017-09-01 13:49:01	2017-09-01 13:49:01	38.61	n/a	29	n/a	9.61	n/a	6.81					95	2423	15.29	44.71	29
2017-09-01 13:50:01	2017-09-01 13:50:01	38.54	n/a	29.3667	n/a	9.17333	n/a	6.37333					96	2452	15.29	49.02	29
2017-09-01 13:51:01	2017-09-01 13:51:01	38.65	n/a	30.2333	n/a	8.41667	n/a	5.61667					97	2452	15.29	49.02	29
2017-09-01 13:52:01	2017-09-01 13:52:01	38.86	n/a	29.35	n/a	9.51	n/a	6.71					97	2455	0	49.02	29
2017-09-01 13:53:01	2017-09-01 13:53:01	38.96	n/a	28.5333	n/a	10.4267	n/a	7.62667					96	2451	0	49.02	29
2017-09-01 13:54:01	2017-09-01 13:54:01	38.82	n/a	28.7333	n/a	10.0867	n/a	7.28667					96	2449	0	49.02	29
2017-09-01 13:55:01	2017-09-01 13:55:01	39.01	n/a	28.9167	n/a	10.0933	n/a	7.29333					96	2449	0	49.02	29
2017-09-01 13:56:01	2017-09-01 13:56:01	39.11	n/a	28.8833	n/a	10.2267	n/a	7.42667					96	2441	0	49.02	29
2017-09-01 13:57:01	2017-09-01 13:57:01	39.09	n/a	29.5	n/a	9.59	n/a	6.79					96	2435	0	49.02	29
2017-09-01 13:58:01	2017-09-01 13:58:01	39.23	n/a	28.8333	n/a	10.3967	n/a	7.59667					96	2429	0	49.02	29
2017-09-01 13:59:01	2017-09-01 13:59:01	39.31	n/a	28.9833	n/a	10.3267	n/a	7.52667					95	2429	0	49.02	29
2017-09-01 14:00:01	2017-09-01 14:00:01	39.4	n/a	29	n/a	10.4	n/a	7.6					95	2428	0	49.02	29
2017-09-01 14:01:01	2017-09-01 14:01:01	39.61	n/a	29.6833	n/a	9.92667	n/a	7.12667					95	2423	0	49.02	29
2017-09-01 14:02:01	2017-09-01 14:02:01	39.77	n/a	29.8333	n/a	9.93667	n/a	7.13667					95	2420	0	49.02	29
2017-09-01 14:03:01	2017-09-01 14:03:01	39.97	n/a	29.6667	n/a	10.3033	n/a	7.50333					95	2420	0	49.02	29
2017-09-01 14:04:01	2017-09-01 14:04:01	40.08	n/a	29.85	n/a	10.23	n/a	7.43					95	2407	0	49.02	29
2017-09-01 14:05:01	2017-09-01 14:05:01	40.12	n/a	29	n/a	11.12	n/a	8.32					95	2415	0	49.02	29
2017-09-01 14:06:01	2017-09-01 14:06:01	40.34	n/a	29.1333	n/a	11.2067	n/a	8.40667					95	2415	0	49.02	29
2017-09-01 14:07:01	2017-09-01 14:07:01	40.59	n/a	30.1333	n/a	10.4567	n/a	7.65667					95	2415	0	49.02	29
2017-09-01 14:08:01	2017-09-01 14:08:01	40.55	n/a	30.3833	n/a	10.1667	n/a	7.36667					95	2409	0	49.02	29
2017-09-01 14:09:01	2017-09-01 14:09:01	40.84	n/a	30	n/a	10.84	n/a	8.04					95	2423	0	49.02	29
2017-09-01 14:10:01	2017-09-01 14:10:01	40.95	n/a	30.5	n/a	10.45	n/a	7.65					95	2414	0	49.02	29
2017-09-01 14:11:01	2017-09-01 14:11:01	41.11	n/a	30.3	n/a	10.81	n/a	8.01					95	2414	0	49.02	29
2017-09-01 14:12:01	2017-09-01 14:12:01	41.27	n/a	30.5	n/a	10.77	n/a	7.97					95	2414	7.45	49.02	29
2017-09-01 14:13:01	2017-09-01 14:13:01	41.03	n/a	30.4833	n/a	10.5467	n/a	7.74667					95	2420	7.45	49.02	29
2017-09-01 14:14:01	2017-09-01 14:14:01	40.45	n/a	30.0167	n/a	10.4333	n/a	7.63333					95	2420	7.45	49.02	29
2017-09-01 14:15:01	2017-09-01 14:15:01	40.62	n/a	30.8	n/a	9.82	n/a	7.02					95	2420	7.45	49.02	29
2017-09-01 14:16:01	2017-09-01 14:16:01	40.09	n/a	30	n/a	10.09	n/a	7.29					97	2461	36.47	49.02	29
													97	2482	36.47	49.02	29
													98	2491	36.47	49.02	29
													98	2491	36.47	49.02	29
													99	2523	52.94	51.37	29
													101	2555	52.94	51.37	29
													101	2572	52.94	51.37	29
													102	2578	52.94	51.37	29
													102	2587	15.69	51.37	29
													102	2603	15.69	51.37	29
													103	2619	15.69	51.37	29
													104	2637	15.69	51.37	29
													104	2657	48.24	51.37	29
													105	2668	48.24	51.37	29
													107	2690	48.24	51.37	29
													108	2739	48.24	51.37	29
													109	2765	0	51.37	29
													110	2786	0	51.37	29
													110	2797	0	51.37	29
													110	2805	0	51.37	29
													111	2815	100	51.37	29
													110	2817	100	51.37	29
													110	2809	100	51.37	29
													109	2791	100	51.37	29
													109	2757	8.24	51.37	29
													107	2788	8.24	51.37	29
													106	2722	8.24	51.37	29
													105	2689	8.24	51.37	29
													104	2657	3.92	51.37	29
													103	2640	3.92	51.37	29
													102	2611	3.92	51.37	29
													101	2592	3.92	51.37	29
													100	2561	9.8	51.37	29
													95	2513	9.8	51.37	29
													92	2377	9.8	40.39	29
													90	2319	9.8	40.39	29
													90	2285	0	40.39	29
													89	2269	0	40.39	29
													90	2282	0	40.39	29
													92	2326	0	40.39	29
													93	2366	0	40.39	29
													94	2384	0	40.39	29
													95	2408	0	40.39	29
													96	2419	0	40.39	29
													96	2449	0	40.39	29
													97	2469	0	40.39	29
													98	2481	0	40.39	29
													98	2490	0	40.39	29
													99	2506	0	40.39	29
													99	2517	0	40.39	29
													99	2526	0	40.39	29
													100	2538	0	40.39	29
													100	2544	100	40.39	29
													101	2557	100	40.39	29
													101	2564	100	40.39	29
													102	2577	100	40.39	29
													102	2593	56.86	40.39	29
													102	2597	56.86	40.39	29
													102	2598	56.86	40.39	29
													102	2605	56.86	40.39	29
													102	2606	87.45	40.39	29
													103	2611	87.45	40.39	29
													103	2617	87.45	40.39	29
													104	2635	87.45	40.39	29
													104	2640	87.45	40.39	29
													104	2664	0	50.2	29
													105	2659	0	50.2	29
													105	2668	0	50.2	29
													105	2668	0	50.2	29
													105	2675	0	50.2	29
													105	2676	0	50.2	29
													106	2686	0	50.2	29
													106	2686	0	50.2	29
													106	2690	0	50.2	29
													106	2687	0	50.2	29
													106	2683	0	50.2	29
													105	2683	0	50.2	29
													105	2658	0	50.2	29
													105	2660	0	50.2	29
													105	2662	0	50.2	29
													104	2662	0	50.2	29
													104	2636	52.16	50.2	29
													103	2626	52.16	50.2	29
[truncated: 4,103 more rows]

## Sheet: Overall
AVERAGE VALUES
[truncated: 13 more rows]
