# Supplementary material for: An experimental study to investigate typical temperature conditions in fuel tanks of European vehicles
Source: Environ Sci Pollut Res Int. 2019 Apr 25;26(17):17608–22. doi: 10.1007/s11356-019-04985-7 (PMC6546669; doi:10.1007/s11356-019-04985-7)
Supplement: Supplementary file 4 — (XLSX 300 kb) [file 11356_2019_4985_MOESM4_ESM.xlsx]

## Sheet: Continuous
Date	Time	Temperature (°C)	Ambient Temp Meteo
2017-07-07 10:38:18	2017-07-07 10:38:18	25.32	25.001
2017-07-07 10:39:18	2017-07-07 10:39:18	26.12	25.178
2017-07-07 10:40:18	2017-07-07 10:40:18	25.14	25.281
2017-07-07 10:41:18	2017-07-07 10:41:18	25.04	25.195
2017-07-07 10:42:18	2017-07-07 10:42:18	25.01	25.038
2017-07-07 10:43:18	2017-07-07 10:43:18	24.96	25.114
2017-07-07 10:44:18	2017-07-07 10:44:18	24.96	25.004
2017-07-07 10:45:18	2017-07-07 10:45:18	24.96	24.962
2017-07-07 10:46:18	2017-07-07 10:46:18	24.96	25.033
2017-07-07 10:47:18	2017-07-07 10:47:18	24.91	24.846
2017-07-07 10:48:18	2017-07-07 10:48:18	24.93	24.979
2017-07-07 10:49:18	2017-07-07 10:49:18	24.93	25.052
2017-07-07 10:50:18	2017-07-07 10:50:18	24.91	25.058
2017-07-07 10:51:18	2017-07-07 10:51:18	24.97	24.964
2017-07-07 10:52:18	2017-07-07 10:52:18	24.98	25.165
2017-07-07 10:53:18	2017-07-07 10:53:18	24.97	25.136
2017-07-07 10:54:18	2017-07-07 10:54:18	24.96	25.181
2017-07-07 10:55:18	2017-07-07 10:55:18	24.98	25.259
2017-07-07 10:56:18	2017-07-07 10:56:18	24.96	25.412
2017-07-07 10:57:18	2017-07-07 10:57:18	24.96	25.52
2017-07-07 10:58:18	2017-07-07 10:58:18	24.96	25.495
2017-07-07 10:59:18	2017-07-07 10:59:18	24.97	25.348
2017-07-07 11:00:18	2017-07-07 11:00:18	24.96	25.347
2017-07-07 11:01:18	2017-07-07 11:01:18	24.96	25.59
2017-07-07 11:02:18	2017-07-07 11:02:18	24.96	25.684
2017-07-07 11:03:18	2017-07-07 11:03:18	24.96	25.581
2017-07-07 11:04:18	2017-07-07 11:04:18	24.94	25.603
2017-07-07 11:05:18	2017-07-07 11:05:18	24.94	25.801
2017-07-07 11:06:18	2017-07-07 11:06:18	24.91	25.39
2017-07-07 11:07:18	2017-07-07 11:07:18	24.97	25.367
2017-07-07 11:08:18	2017-07-07 11:08:18	24.95	25.483
2017-07-07 11:09:18	2017-07-07 11:09:18	24.92	25.593
2017-07-07 11:10:18	2017-07-07 11:10:18	24.91	25.696
2017-07-07 11:11:18	2017-07-07 11:11:18	24.92	25.767
2017-07-07 11:12:18	2017-07-07 11:12:18	24.9	25.917
2017-07-07 11:13:18	2017-07-07 11:13:18	24.9	25.617
2017-07-07 11:14:18	2017-07-07 11:14:18	24.89	25.714
2017-07-07 11:15:18	2017-07-07 11:15:18	24.89	25.533
2017-07-07 11:16:18	2017-07-07 11:16:18	24.89	25.8
2017-07-07 11:17:18	2017-07-07 11:17:18	24.88	25.753
2017-07-07 11:18:18	2017-07-07 11:18:18	24.88	25.787
2017-07-07 11:19:18	2017-07-07 11:19:18	24.87	25.892
2017-07-07 11:20:18	2017-07-07 11:20:18	24.88	26.062
2017-07-07 11:21:18	2017-07-07 11:21:18	24.87	25.948
2017-07-07 11:22:18	2017-07-07 11:22:18	24.86	26.163
2017-07-07 11:23:18	2017-07-07 11:23:18	24.83	26.224
2017-07-07 11:24:18	2017-07-07 11:24:18	24.84	25.938
2017-07-07 11:25:18	2017-07-07 11:25:18	24.82	25.841
2017-07-07 11:26:18	2017-07-07 11:26:18	24.86	25.84
2017-07-07 11:27:18	2017-07-07 11:27:18	24.86	25.912
2017-07-07 11:28:18	2017-07-07 11:28:18	24.86	26.031
2017-07-07 11:29:18	2017-07-07 11:29:18	24.84	25.87
2017-07-07 11:30:18	2017-07-07 11:30:18	24.85	26.007
2017-07-07 11:31:18	2017-07-07 11:31:18	24.84	25.989
2017-07-07 11:32:18	2017-07-07 11:32:18	24.83	25.932
2017-07-07 11:33:18	2017-07-07 11:33:18	24.84	25.961
2017-07-07 11:34:18	2017-07-07 11:34:18	24.84	25.992
2017-07-07 11:35:18	2017-07-07 11:35:18	24.83	25.863
2017-07-07 11:36:18	2017-07-07 11:36:18	24.85	26.302
2017-07-07 11:37:18	2017-07-07 11:37:18	24.81	26.329
2017-07-07 11:38:18	2017-07-07 11:38:18	24.83	26.326
2017-07-07 11:39:18	2017-07-07 11:39:18	24.83	26.718
2017-07-07 11:40:18	2017-07-07 11:40:18	24.83	26.613
2017-07-07 11:41:18	2017-07-07 11:41:18	24.83	26.576
2017-07-07 11:42:18	2017-07-07 11:42:18	24.81	26.534
2017-07-07 11:43:18	2017-07-07 11:43:18	24.81	26.637
2017-07-07 11:44:18	2017-07-07 11:44:18	24.81	26.604
2017-07-07 11:45:18	2017-07-07 11:45:18	24.81	26.434
2017-07-07 11:46:18	2017-07-07 11:46:18	24.82	26.262
2017-07-07 11:47:18	2017-07-07 11:47:18	24.83	26.523
2017-07-07 11:48:18	2017-07-07 11:48:18	24.8	26.318
2017-07-07 11:49:18	2017-07-07 11:49:18	24.82	26.312
2017-07-07 11:50:18	2017-07-07 11:50:18	24.81	26.586
2017-07-07 11:51:18	2017-07-07 11:51:18	24.8	26.862
2017-07-07 11:52:18	2017-07-07 11:52:18	24.79	26.83
2017-07-07 11:53:18	2017-07-07 11:53:18	24.77	27.086
2017-07-07 11:54:18	2017-07-07 11:54:18	24.78	26.694
2017-07-07 11:55:18	2017-07-07 11:55:18	24.79	27.393
2017-07-07 11:56:18	2017-07-07 11:56:18	24.8	26.751
2017-07-07 11:57:18	2017-07-07 11:57:18	24.79	27.156
2017-07-07 11:58:18	2017-07-07 11:58:18	24.78	27.011
2017-07-07 11:59:18	2017-07-07 11:59:18	24.79	27.377
2017-07-07 12:00:18	2017-07-07 12:00:18	24.79	27.793
2017-07-07 12:01:18	2017-07-07 12:01:18	24.79	27.778
2017-07-07 12:02:18	2017-07-07 12:02:18	24.79	27.647
2017-07-07 12:03:18	2017-07-07 12:03:18	24.78	27.801
2017-07-07 12:04:18	2017-07-07 12:04:18	24.79	27.875
2017-07-07 12:05:18	2017-07-07 12:05:18	24.77	27.679
2017-07-07 12:06:18	2017-07-07 12:06:18	24.77	27.765
2017-07-07 12:07:18	2017-07-07 12:07:18	24.79	27.545
2017-07-07 12:08:18	2017-07-07 12:08:18	24.78	27.955
2017-07-07 12:09:18	2017-07-07 12:09:18	24.73	27.926
2017-07-07 12:10:18	2017-07-07 12:10:18	24.76	28.331
2017-07-07 12:11:18	2017-07-07 12:11:18	24.75	27.983
2017-07-07 12:12:18	2017-07-07 12:12:18	24.74	28.385
2017-07-07 12:13:18	2017-07-07 12:13:18	24.74	28.362
2017-07-07 12:14:18	2017-07-07 12:14:18	24.72	28.266
2017-07-07 12:15:18	2017-07-07 12:15:18	24.71	28.183
2017-07-07 12:16:18	2017-07-07 12:16:18	24.71	27.848
2017-07-07 12:17:18	2017-07-07 12:17:18	24.71	27.908
2017-07-07 12:18:18	2017-07-07 12:18:18	24.7	27.845
2017-07-07 12:19:18	2017-07-07 12:19:18	24.69	27.976
2017-07-07 12:20:18	2017-07-07 12:20:18	24.69	27.624
2017-07-07 12:21:18	2017-07-07 12:21:18	24.7	27.887
2017-07-07 12:22:18	2017-07-07 12:22:18	24.71	27.74
2017-07-07 12:23:18	2017-07-07 12:23:18	24.7	28.053
2017-07-07 12:24:18	2017-07-07 12:24:18	24.69	27.293
2017-07-07 12:25:18	2017-07-07 12:25:18	24.68	27.228
2017-07-07 12:26:18	2017-07-07 12:26:18	24.67	27.088
2017-07-07 12:27:18	2017-07-07 12:27:18	24.67	27.695
2017-07-07 12:28:18	2017-07-07 12:28:18	24.65	27.758
2017-07-07 12:29:18	2017-07-07 12:29:18	24.66	28.045
2017-07-07 12:30:18	2017-07-07 12:30:18	24.66	28.076
2017-07-07 12:31:18	2017-07-07 12:31:18	24.65	27.713
2017-07-07 12:32:18	2017-07-07 12:32:18	24.65	27.692
2017-07-07 12:33:18	2017-07-07 12:33:18	24.64	27.816
2017-07-07 12:34:18	2017-07-07 12:34:18	24.66	27.968
2017-07-07 12:35:18	2017-07-07 12:35:18	24.66	28.069
2017-07-07 12:36:18	2017-07-07 12:36:18	24.64	28.307
2017-07-07 12:37:18	2017-07-07 12:37:18	24.65	28.058
2017-07-07 12:38:18	2017-07-07 12:38:18	24.65	28.191
2017-07-07 12:39:18	2017-07-07 12:39:18	24.65	28.611
2017-07-07 12:40:18	2017-07-07 12:40:18	24.65	28.492
2017-07-07 12:41:18	2017-07-07 12:41:18	24.65	28.434
2017-07-07 12:42:18	2017-07-07 12:42:18	24.64	28.384
2017-07-07 12:43:18	2017-07-07 12:43:18	24.64	28.596
2017-07-07 12:44:18	2017-07-07 12:44:18	24.63	28.343
2017-07-07 12:45:18	2017-07-07 12:45:18	24.61	28.817
2017-07-07 12:46:18	2017-07-07 12:46:18	24.61	28.429
2017-07-07 12:47:18	2017-07-07 12:47:18	24.61	28.501
2017-07-07 12:48:18	2017-07-07 12:48:18	24.62	28.574
2017-07-07 12:49:18	2017-07-07 12:49:18	24.62	28.61
2017-07-07 12:50:18	2017-07-07 12:50:18	24.6	28.763
2017-07-07 12:51:18	2017-07-07 12:51:18	24.59	28.838
2017-07-07 12:52:18	2017-07-07 12:52:18	24.58	28.917
2017-07-07 12:53:18	2017-07-07 12:53:18	24.58	28.867
2017-07-07 12:54:18	2017-07-07 12:54:18	24.61	28.623
2017-07-07 12:55:18	2017-07-07 12:55:18	24.6	29.145
2017-07-07 12:56:18	2017-07-07 12:56:18	24.6	29.423
2017-07-07 12:57:18	2017-07-07 12:57:18	24.57	29.173
2017-07-07 12:58:18	2017-07-07 12:58:18	24.58	29.19
2017-07-07 12:59:18	2017-07-07 12:59:18	24.6	29.173
2017-07-07 13:00:18	2017-07-07 13:00:18	24.59	29.117
2017-07-07 13:01:18	2017-07-07 13:01:18	24.59	29.289
2017-07-07 13:02:18	2017-07-07 13:02:18	24.57	29.305
2017-07-07 13:03:18	2017-07-07 13:03:18	24.6	28.872
2017-07-07 13:04:18	2017-07-07 13:04:18	24.6	29.351
2017-07-07 13:05:18	2017-07-07 13:05:18	24.59	29.061
2017-07-07 13:06:18	2017-07-07 13:06:18	24.59	28.77
2017-07-07 13:07:18	2017-07-07 13:07:18	24.58	28.355
2017-07-07 13:08:18	2017-07-07 13:08:18	24.58	28.648
2017-07-07 13:09:18	2017-07-07 13:09:18	24.59	29.097
2017-07-07 13:10:18	2017-07-07 13:10:18	24.58	28.882
2017-07-07 13:11:18	2017-07-07 13:11:18	24.56	29.063
2017-07-07 13:12:18	2017-07-07 13:12:18	24.57	29.351
2017-07-07 13:13:18	2017-07-07 13:13:18	24.57	29.672
2017-07-07 13:14:18	2017-07-07 13:14:18	24.56	29.722
2017-07-07 13:15:18	2017-07-07 13:15:18	24.57	29.523
2017-07-07 13:16:18	2017-07-07 13:16:18	24.56	29.581
2017-07-07 13:17:18	2017-07-07 13:17:18	24.57	29.819
2017-07-07 13:18:18	2017-07-07 13:18:18	24.57	30.05
2017-07-07 13:19:18	2017-07-07 13:19:18	24.56	29.803
2017-07-07 13:20:18	2017-07-07 13:20:18	24.55	29.87
2017-07-07 13:21:18	2017-07-07 13:21:18	24.55	29.707
2017-07-07 13:22:18	2017-07-07 13:22:18	24.56	29.171
2017-07-07 13:23:18	2017-07-07 13:23:18	24.56	29.268
2017-07-07 13:24:18	2017-07-07 13:24:18	24.57	28.96
2017-07-07 13:25:18	2017-07-07 13:25:18	24.56	28.769
2017-07-07 13:26:18	2017-07-07 13:26:18	24.57	29.309
2017-07-07 13:27:18	2017-07-07 13:27:18	24.57	29.462
2017-07-07 13:28:18	2017-07-07 13:28:18	24.57	29.895
2017-07-07 13:29:18	2017-07-07 13:29:18	24.56	29.814
2017-07-07 13:30:18	2017-07-07 13:30:18	24.57	30.045
2017-07-07 13:31:18	2017-07-07 13:31:18	24.56	30.311
2017-07-07 13:32:18	2017-07-07 13:32:18	24.57	29.824
2017-07-07 13:33:18	2017-07-07 13:33:18	24.57	30.212
2017-07-07 13:34:18	2017-07-07 13:34:18	24.58	29.787
2017-07-07 13:35:18	2017-07-07 13:35:18	24.56	29.844
2017-07-07 13:36:18	2017-07-07 13:36:18	24.57	29.19
2017-07-07 13:37:18	2017-07-07 13:37:18	24.57	28.951
2017-07-07 13:38:18	2017-07-07 13:38:18	24.56	28.866
2017-07-07 13:39:18	2017-07-07 13:39:18	24.56	29.145
2017-07-07 13:40:18	2017-07-07 13:40:18	24.56	29.403
2017-07-07 13:41:18	2017-07-07 13:41:18	24.57	29.091
2017-07-07 13:42:18	2017-07-07 13:42:18	24.54	29.27
2017-07-07 13:43:18	2017-07-07 13:43:18	24.55	29.481
2017-07-07 13:44:18	2017-07-07 13:44:18	24.56	28.791
2017-07-07 13:45:18	2017-07-07 13:45:18	24.55	29.345
2017-07-07 13:46:18	2017-07-07 13:46:18	24.55	29.12
2017-07-07 13:47:18	2017-07-07 13:47:18	24.57	28.923
2017-07-07 13:48:18	2017-07-07 13:48:18	24.56	28.928
2017-07-07 13:49:18	2017-07-07 13:49:18	24.57	29.319
2017-07-07 13:50:18	2017-07-07 13:50:18	24.56	29.028
2017-07-07 13:51:18	2017-07-07 13:51:18	24.55	28.978
2017-07-07 13:52:18	2017-07-07 13:52:18	24.55	29.032
2017-07-07 13:53:18	2017-07-07 13:53:18	24.56	29.152
2017-07-07 13:54:18	2017-07-07 13:54:18	24.57	28.959
2017-07-07 13:55:18	2017-07-07 13:55:18	24.57	29.077
2017-07-07 13:56:18	2017-07-07 13:56:18	24.56	29.234
2017-07-07 13:57:18	2017-07-07 13:57:18	24.58	29.498
2017-07-07 13:58:18	2017-07-07 13:58:18	24.58	29.145
2017-07-07 13:59:18	2017-07-07 13:59:18	24.57	29.272
2017-07-07 14:00:18	2017-07-07 14:00:18	24.57	29.006
2017-07-07 14:01:18	2017-07-07 14:01:18	24.57	28.988
2017-07-07 14:02:18	2017-07-07 14:02:18	24.56	29.055
2017-07-07 14:03:18	2017-07-07 14:03:18	24.56	29.586
2017-07-07 14:04:18	2017-07-07 14:04:18	24.61	29.874
2017-07-07 14:05:18	2017-07-07 14:05:18	25.16	30.046
2017-07-07 14:06:18	2017-07-07 14:06:18	31.2	29.787
2017-07-07 14:07:18	2017-07-07 14:07:18	30.98	29.929
2017-07-07 14:08:18	2017-07-07 14:08:18	31.31	30.417
2017-07-07 14:09:18	2017-07-07 14:09:18	31.41	30.349
2017-07-07 14:10:18	2017-07-07 14:10:18	31.29	30.273
2017-07-07 14:11:18	2017-07-07 14:11:18	31.39	30.367
2017-07-07 14:12:18	2017-07-07 14:12:18	30.63	30.515
2017-07-07 14:13:18	2017-07-07 14:13:18	28.42	30.116
2017-07-07 14:14:18	2017-07-07 14:14:18	28.31	29.896
2017-07-07 14:15:18	2017-07-07 14:15:18	28.36	29.91
2017-07-07 14:16:18	2017-07-07 14:16:18	28.55	30.261
2017-07-07 14:17:18	2017-07-07 14:17:18	28.81	30.638
2017-07-07 14:18:18	2017-07-07 14:18:18	28.92	30.912
2017-07-07 14:19:18	2017-07-07 14:19:18	29.02	31.1
2017-07-07 14:20:18	2017-07-07 14:20:18	29.24	30.708
2017-07-07 14:21:18	2017-07-07 14:21:18	29.16	30.661
2017-07-07 14:22:18	2017-07-07 14:22:18	29.33	30.133
2017-07-07 14:23:18	2017-07-07 14:23:18	29.39	30.233
2017-07-07 14:24:18	2017-07-07 14:24:18	29.49	30.022
2017-07-07 14:25:18	2017-07-07 14:25:18	29.51	29.457
2017-07-07 14:26:18	2017-07-07 14:26:18	29.57	29.842
2017-07-07 14:27:18	2017-07-07 14:27:18	29.66	30.604
2017-07-07 14:28:18	2017-07-07 14:28:18	29.71	30.55
2017-07-07 14:29:18	2017-07-07 14:29:18	29.7	30.615
2017-07-07 14:30:18	2017-07-07 14:30:18	29.81	31.274
2017-07-07 14:31:18	2017-07-07 14:31:18	29.84	31.154
2017-07-07 14:32:18	2017-07-07 14:32:18	29.93	31.329
2017-07-07 14:33:18	2017-07-07 14:33:18	30.05	30.785
2017-07-07 14:34:18	2017-07-07 14:34:18	30.1	31.302
2017-07-07 14:35:18	2017-07-07 14:35:18	30.02	31.107
2017-07-07 14:36:18	2017-07-07 14:36:18	29.99	31.548
2017-07-07 14:37:18	2017-07-07 14:37:18	30.03	31.434
2017-07-07 14:38:18	2017-07-07 14:38:18	30.09	31.197
2017-07-07 14:39:18	2017-07-07 14:39:18	30.32	30.836
2017-07-07 14:40:18	2017-07-07 14:40:18	30.26	30.312
2017-07-07 14:41:18	2017-07-07 14:41:18	30.36	30.562
2017-07-07 14:42:18	2017-07-07 14:42:18	30.28	30.703
2017-07-07 14:43:18	2017-07-07 14:43:18	30.41	30.815
2017-07-07 14:44:18	2017-07-07 14:44:18	30.49	30.828
2017-07-07 14:45:18	2017-07-07 14:45:18	30.41	30.678
2017-07-07 14:46:18	2017-07-07 14:46:18	30.45	30.486
2017-07-07 14:47:18	2017-07-07 14:47:18	30.59	30.072
2017-07-07 14:48:18	2017-07-07 14:48:18	30.6	30.3
2017-07-07 14:49:18	2017-07-07 14:49:18	30.66	30.374
2017-07-07 14:50:18	2017-07-07 14:50:18	30.79	30.109
2017-07-07 14:51:18	2017-07-07 14:51:18	30.71	30.599
2017-07-07 14:52:18	2017-07-07 14:52:18	30.76	30.384
2017-07-07 14:53:18	2017-07-07 14:53:18	30.78	30.723
2017-07-07 14:54:18	2017-07-07 14:54:18	30.8	30.438
2017-07-07 14:55:18	2017-07-07 14:55:18	30.85	30.612
2017-07-07 14:56:18	2017-07-07 14:56:18	30.89	30.662
2017-07-07 14:57:18	2017-07-07 14:57:18	31.02	31.416
2017-07-07 14:58:18	2017-07-07 14:58:18	31.02	30.955
2017-07-07 14:59:18	2017-07-07 14:59:18	31.09	30.924
2017-07-07 15:00:18	2017-07-07 15:00:18	31.08	31.601
2017-07-07 15:01:18	2017-07-07 15:01:18	31.14	31.592
2017-07-07 15:02:18	2017-07-07 15:02:18	31.16	31.043
2017-07-07 15:03:18	2017-07-07 15:03:18	31.22	31.495
2017-07-07 15:04:18	2017-07-07 15:04:18	31.22	31.846
2017-07-07 15:05:18	2017-07-07 15:05:18	31.25	32.447
2017-07-07 15:06:18	2017-07-07 15:06:18	31.24	32.371
2017-07-07 15:07:18	2017-07-07 15:07:18	31.38	32.148
2017-07-07 15:08:18	2017-07-07 15:08:18	31.41	32.626
2017-07-07 15:09:18	2017-07-07 15:09:18	31.38	32.641
2017-07-07 15:10:18	2017-07-07 15:10:18	31.43	31.766
2017-07-07 15:11:18	2017-07-07 15:11:18	31.56	31.856
2017-07-07 15:12:18	2017-07-07 15:12:18	31.53	31.947
2017-07-07 15:13:18	2017-07-07 15:13:18	31.57	31.588
2017-07-07 15:14:18	2017-07-07 15:14:18	31.58	31.575
2017-07-07 15:15:18	2017-07-07 15:15:18	31.65	32.037
2017-07-07 15:16:18	2017-07-07 15:16:18	31.67	32.528
2017-07-07 15:17:18	2017-07-07 15:17:18	31.66	32.342
2017-07-07 15:18:18	2017-07-07 15:18:18	31.7	32.731
2017-07-07 15:19:18	2017-07-07 15:19:18	31.76	32.549
2017-07-07 15:20:18	2017-07-07 15:20:18	31.71	32.796
2017-07-07 15:21:18	2017-07-07 15:21:18	31.74	32.806
2017-07-07 15:22:18	2017-07-07 15:22:18	31.84	32.221
2017-07-07 15:23:18	2017-07-07 15:23:18	31.81	31.545
2017-07-07 15:24:18	2017-07-07 15:24:18	31.83	31.605
2017-07-07 15:25:18	2017-07-07 15:25:18	31.89	32.045
2017-07-07 15:26:18	2017-07-07 15:26:18	31.85	32.7
2017-07-07 15:27:18	2017-07-07 15:27:18	31.93	32.066
2017-07-07 15:28:18	2017-07-07 15:28:18	31.91	32.304
2017-07-07 15:29:18	2017-07-07 15:29:18	31.91	31.342
2017-07-07 15:30:18	2017-07-07 15:30:18	31.96	31.921
2017-07-07 15:31:18	2017-07-07 15:31:18	31.96	31.678
2017-07-07 15:32:18	2017-07-07 15:32:18	32.02	31.805
2017-07-07 15:33:18	2017-07-07 15:33:18	31.99	32.124
2017-07-07 15:34:18	2017-07-07 15:34:18	32	31.817
2017-07-07 15:35:18	2017-07-07 15:35:18	32.02	31.661
2017-07-07 15:36:18	2017-07-07 15:36:18	32.04	31.84
2017-07-07 15:37:18	2017-07-07 15:37:18	32.02	31.887
2017-07-07 15:38:18	2017-07-07 15:38:18	32.07	31.973
2017-07-07 15:39:18	2017-07-07 15:39:18	32.08	31.625
2017-07-07 15:40:18	2017-07-07 15:40:18	32.15	31.787
2017-07-07 15:41:18	2017-07-07 15:41:18	32.1	31.544
2017-07-07 15:42:18	2017-07-07 15:42:18	32.19	32.603
2017-07-07 15:43:18	2017-07-07 15:43:18	32.27	33.269
2017-07-07 15:44:18	2017-07-07 15:44:18	32.26	33.714
2017-07-07 15:45:18	2017-07-07 15:45:18	32.25	32.802
2017-07-07 15:46:18	2017-07-07 15:46:18	32.24	32.654
2017-07-07 15:47:18	2017-07-07 15:47:18	32.3	32.681
2017-07-07 15:48:18	2017-07-07 15:48:18	32.27	33.665
2017-07-07 15:49:18	2017-07-07 15:49:18	32.36	33.602
2017-07-07 15:50:18	2017-07-07 15:50:18	32.31	33.667
2017-07-07 15:51:18	2017-07-07 15:51:18	32.32	33.66
2017-07-07 15:52:18	2017-07-07 15:52:18	32.37	33.289
2017-07-07 15:53:18	2017-07-07 15:53:18	32.39	33.682
2017-07-07 15:54:18	2017-07-07 15:54:18	32.39	33.678
2017-07-07 15:55:18	2017-07-07 15:55:18	32.4	33.461
2017-07-07 15:56:18	2017-07-07 15:56:18	32.42	33.749
2017-07-07 15:57:18	2017-07-07 15:57:18	32.44	33.38
2017-07-07 15:58:18	2017-07-07 15:58:18	32.48	34.274
2017-07-07 15:59:18	2017-07-07 15:59:18	32.48	34.06
2017-07-07 16:00:18	2017-07-07 16:00:18	32.5	33.695
2017-07-07 16:01:18	2017-07-07 16:01:18	32.53	33.184
2017-07-07 16:02:18	2017-07-07 16:02:18	32.56	33.28
2017-07-07 16:03:18	2017-07-07 16:03:18	32.59	33.595
2017-07-07 16:04:18	2017-07-07 16:04:18	32.58	33.972
2017-07-07 16:05:18	2017-07-07 16:05:18	32.57	34.001
2017-07-07 16:06:18	2017-07-07 16:06:18	32.59	34.1
2017-07-07 16:07:18	2017-07-07 16:07:18	32.58	33.1
2017-07-07 16:08:18	2017-07-07 16:08:18	32.59	33.661
2017-07-07 16:09:18	2017-07-07 16:09:18	32.59	34.101
2017-07-07 16:10:18	2017-07-07 16:10:18	32.61	33.788
2017-07-07 16:11:18	2017-07-07 16:11:18	32.6	34.66
2017-07-07 16:12:18	2017-07-07 16:12:18	32.61	34.486
2017-07-07 16:13:18	2017-07-07 16:13:18	32.63	34.142
2017-07-07 16:14:18	2017-07-07 16:14:18	32.63	34.275
2017-07-07 16:15:18	2017-07-07 16:15:18	32.64	34.431
2017-07-07 16:16:18	2017-07-07 16:16:18	32.67	33.977
2017-07-07 16:17:18	2017-07-07 16:17:18	32.69	34.207
2017-07-07 16:18:18	2017-07-07 16:18:18	32.69	33.965
2017-07-07 16:19:18	2017-07-07 16:19:18	32.71	33.757
2017-07-07 16:20:18	2017-07-07 16:20:18	32.73	34.116
2017-07-07 16:21:18	2017-07-07 16:21:18	32.72	33.23
2017-07-07 16:22:18	2017-07-07 16:22:18	32.72	33.059
2017-07-07 16:23:18	2017-07-07 16:23:18	32.74	33.183
2017-07-07 16:24:18	2017-07-07 16:24:18	32.74	33.405
2017-07-07 16:25:18	2017-07-07 16:25:18	32.75	33.265
2017-07-07 16:26:18	2017-07-07 16:26:18	32.76	33.257
2017-07-07 16:27:18	2017-07-07 16:27:18	32.77	34.14
2017-07-07 16:28:18	2017-07-07 16:28:18	32.78	34.503
2017-07-07 16:29:18	2017-07-07 16:29:18	32.79	33.985
2017-07-07 16:30:18	2017-07-07 16:30:18	32.79	34.405
2017-07-07 16:31:18	2017-07-07 16:31:18	32.8	33.903
2017-07-07 16:32:18	2017-07-07 16:32:18	32.82	34.468
2017-07-07 16:33:18	2017-07-07 16:33:18	32.82	34.478
2017-07-07 16:34:18	2017-07-07 16:34:18	32.81	34.35
2017-07-07 16:35:18	2017-07-07 16:35:18	32.82	33.505
2017-07-07 16:36:18	2017-07-07 16:36:18	32.83	33.596
2017-07-07 16:37:18	2017-07-07 16:37:18	32.83	34.11
2017-07-07 16:38:18	2017-07-07 16:38:18	32.85	34.405
2017-07-07 16:39:18	2017-07-07 16:39:18	32.85	34.714
2017-07-07 16:40:18	2017-07-07 16:40:18	32.87	34.336
2017-07-07 16:41:18	2017-07-07 16:41:18	32.91	33.554
2017-07-07 16:42:18	2017-07-07 16:42:18	32.9	33.335
2017-07-07 16:43:18	2017-07-07 16:43:18	32.9	33.814
2017-07-07 16:44:18	2017-07-07 16:44:18	32.89	34.711
2017-07-07 16:45:18	2017-07-07 16:45:18	32.91	33.882
2017-07-07 16:46:18	2017-07-07 16:46:18	32.9	33.781
2017-07-07 16:47:18	2017-07-07 16:47:18	32.91	33.546
2017-07-07 16:48:18	2017-07-07 16:48:18	32.92	33.949
2017-07-07 16:49:18	2017-07-07 16:49:18	32.92	34.217
2017-07-07 16:50:18	2017-07-07 16:50:18	32.94	34.23
2017-07-07 16:51:18	2017-07-07 16:51:18	32.97	33.832
2017-07-07 16:52:18	2017-07-07 16:52:18	32.95	34.087
2017-07-07 16:53:18	2017-07-07 16:53:18	32.96	33.661
2017-07-07 16:54:18	2017-07-07 16:54:18	33	33.665
2017-07-07 16:55:18	2017-07-07 16:55:18	33.03	33.113
2017-07-07 16:56:18	2017-07-07 16:56:18	33.03	33.156
2017-07-07 16:57:18	2017-07-07 16:57:18	33.04	33.519
2017-07-07 16:58:18	2017-07-07 16:58:18	33.04	34.12
2017-07-07 16:59:18	2017-07-07 16:59:18	33.08	33.884
2017-07-07 17:00:18	2017-07-07 17:00:18	33.07	34.034
2017-07-07 17:01:18	2017-07-07 17:01:18	33.09	34.849
2017-07-07 17:02:18	2017-07-07 17:02:18	33.09	34.899
2017-07-07 17:03:18	2017-07-07 17:03:18	33.07	34.848
2017-07-07 17:04:18	2017-07-07 17:04:18	33.09	33.939
2017-07-07 17:05:18	2017-07-07 17:05:18	33.09	33.929
2017-07-07 17:06:18	2017-07-07 17:06:18	33.12	33.576
2017-07-07 17:07:18	2017-07-07 17:07:18	33.11	33.668
2017-07-07 17:08:18	2017-07-07 17:08:18	33.12	34.403
2017-07-07 17:09:18	2017-07-07 17:09:18	33.12	34.179
2017-07-07 17:10:18	2017-07-07 17:10:18	33.12	34.409
2017-07-07 17:11:18	2017-07-07 17:11:18	33.12	35.121
2017-07-07 17:12:18	2017-07-07 17:12:18	33.13	34.47
2017-07-07 17:13:18	2017-07-07 17:13:18	33.14	34.02
2017-07-07 17:14:18	2017-07-07 17:14:18	33.16	33.797
2017-07-07 17:15:18	2017-07-07 17:15:18	33.19	33.996
2017-07-07 17:16:18	2017-07-07 17:16:18	33.19	34.224
2017-07-07 17:17:18	2017-07-07 17:17:18	33.2	33.864
2017-07-07 17:18:18	2017-07-07 17:18:18	33.23	34.091
2017-07-07 17:19:18	2017-07-07 17:19:18	33.21	33.913
2017-07-07 17:20:18	2017-07-07 17:20:18	33.25	34.45
2017-07-07 17:21:18	2017-07-07 17:21:18	33.24	34.767
2017-07-07 17:22:18	2017-07-07 17:22:18	33.24	34.877
2017-07-07 17:23:18	2017-07-07 17:23:18	33.23	34.17
2017-07-07 17:24:18	2017-07-07 17:24:18	33.22	34.319
2017-07-07 17:25:18	2017-07-07 17:25:18	33.21	34.171
2017-07-07 17:26:18	2017-07-07 17:26:18	33.2	34.646
2017-07-07 17:27:18	2017-07-07 17:27:18	33.18	35.29
2017-07-07 17:28:18	2017-07-07 17:28:18	33.17	34.055
2017-07-07 17:29:18	2017-07-07 17:29:18	33.29	34.394
2017-07-07 17:30:18	2017-07-07 17:30:18	33.35	34.137
2017-07-07 17:31:18	2017-07-07 17:31:18	33.47	33.697
2017-07-07 17:32:18	2017-07-07 17:32:18	33.65	34.191
2017-07-07 17:33:18	2017-07-07 17:33:18	33.73	34.061
2017-07-07 17:34:18	2017-07-07 17:34:18	33.76	34.171
2017-07-07 17:35:18	2017-07-07 17:35:18	33.83	34.175
2017-07-07 17:36:18	2017-07-07 17:36:18	33.85	34.464
2017-07-07 17:37:18	2017-07-07 17:37:18	33.89	34.009
2017-07-07 17:38:18	2017-07-07 17:38:18	33.92	33.756
2017-07-07 17:39:18	2017-07-07 17:39:18	33.95	33.602
2017-07-07 17:40:18	2017-07-07 17:40:18	34	33.619
2017-07-07 17:41:18	2017-07-07 17:41:18	34.04	33.757
2017-07-07 17:42:18	2017-07-07 17:42:18	34.12	33.529
2017-07-07 17:43:18	2017-07-07 17:43:18	34.04	33.446
2017-07-07 17:44:18	2017-07-07 17:44:18	34.08	33.476
2017-07-07 17:45:18	2017-07-07 17:45:18	34.19	33.315
2017-07-07 17:46:18	2017-07-07 17:46:18	34.15	33.207
2017-07-07 17:47:18	2017-07-07 17:47:18	34.2	33.078
2017-07-07 17:48:18	2017-07-07 17:48:18	34.23	33.284
2017-07-07 17:49:18	2017-07-07 17:49:18	34.28	33.498
2017-07-07 17:50:18	2017-07-07 17:50:18	34.33	33.474
2017-07-07 17:51:18	2017-07-07 17:51:18	34.42	33.022
2017-07-07 17:52:18	2017-07-07 17:52:18	34.47	33.132
2017-07-07 17:53:18	2017-07-07 17:53:18	34.4	32.75
2017-07-07 17:54:18	2017-07-07 17:54:18	34.45	32.717
2017-07-07 17:55:18	2017-07-07 17:55:18	34.51	33.226
2017-07-07 17:56:18	2017-07-07 17:56:18	34.52	33.29
2017-07-07 17:57:18	2017-07-07 17:57:18	34.57	33.581
2017-07-07 17:58:18	2017-07-07 17:58:18	34.55	33.301
2017-07-07 17:59:18	2017-07-07 17:59:18	34.55	34.622
2017-07-07 18:00:18	2017-07-07 18:00:18	34.58	34.296
2017-07-07 18:01:18	2017-07-07 18:01:18	34.64	34.639
2017-07-07 18:02:18	2017-07-07 18:02:18	34.6	33.751
2017-07-07 18:03:18	2017-07-07 18:03:18	34.7	33.798
2017-07-07 18:04:18	2017-07-07 18:04:18	34.67	33.232
2017-07-07 18:05:18	2017-07-07 18:05:18	34.75	32.835
2017-07-07 18:06:18	2017-07-07 18:06:18	34.75	33.099
2017-07-07 18:07:18	2017-07-07 18:07:18	34.77	33.364
2017-07-07 18:08:18	2017-07-07 18:08:18	34.81	33.546
2017-07-07 18:09:18	2017-07-07 18:09:18	34.81	33.217
2017-07-07 18:10:18	2017-07-07 18:10:18	34.84	33.103
2017-07-07 18:11:18	2017-07-07 18:11:18	34.88	33.556
2017-07-07 18:12:18	2017-07-07 18:12:18	34.86	33.878
2017-07-07 18:13:18	2017-07-07 18:13:18	34.91	33.518
2017-07-07 18:14:18	2017-07-07 18:14:18	34.89	33.454
2017-07-07 18:15:18	2017-07-07 18:15:18	34.97	33.562
2017-07-07 18:16:18	2017-07-07 18:16:18	34.91	33.191
2017-07-07 18:17:18	2017-07-07 18:17:18	34.95	33.413
2017-07-07 18:18:18	2017-07-07 18:18:18	34.96	33.185
2017-07-07 18:19:18	2017-07-07 18:19:18	35.02	33.062
2017-07-07 18:20:18	2017-07-07 18:20:18	35	33.045
2017-07-07 18:21:18	2017-07-07 18:21:18	35.05	33.122
2017-07-07 18:22:18	2017-07-07 18:22:18	35.03	32.855
2017-07-07 18:23:18	2017-07-07 18:23:18	35.11	32.978
2017-07-07 18:24:18	2017-07-07 18:24:18	35.09	32.713
2017-07-07 18:25:18	2017-07-07 18:25:18	35.03	32.878
2017-07-07 18:26:18	2017-07-07 18:26:18	35.04	32.829
2017-07-07 18:27:18	2017-07-07 18:27:18	35.08	33.066
2017-07-07 18:28:18	2017-07-07 18:28:18	35.22	32.845
2017-07-07 18:29:18	2017-07-07 18:29:18	35.28	32.684
2017-07-07 18:30:18	2017-07-07 18:30:18	35.38	32.841
2017-07-07 18:31:18	2017-07-07 18:31:18	35.57	33.202
2017-07-07 18:32:18	2017-07-07 18:32:18	35.71	32.904
2017-07-07 18:33:18	2017-07-07 18:33:18	35.84	32.929
2017-07-07 18:34:18	2017-07-07 18:34:18	35.93	33.131
2017-07-07 18:35:18	2017-07-07 18:35:18	36.08	33.493
2017-07-07 18:36:18	2017-07-07 18:36:18	36.4	33.445
2017-07-07 18:37:18	2017-07-07 18:37:18	36.5	33.485
2017-07-07 18:38:18	2017-07-07 18:38:18	36.73	33.179
2017-07-07 18:39:18	2017-07-07 18:39:18	36.92	33.058
2017-07-07 18:40:18	2017-07-07 18:40:18	37.14	32.77
2017-07-07 18:41:18	2017-07-07 18:41:18	37.3	32.566
2017-07-07 18:42:18	2017-07-07 18:42:18	37.41	32.638
2017-07-07 18:43:18	2017-07-07 18:43:18	37.48	32.573
2017-07-07 18:44:18	2017-07-07 18:44:18	37.76	32.482
2017-07-07 18:45:18	2017-07-07 18:45:18	37.95	32.463
2017-07-07 18:46:18	2017-07-07 18:46:18	38.13	32.652
2017-07-07 18:47:18	2017-07-07 18:47:18	38.18	32.688
2017-07-07 18:48:18	2017-07-07 18:48:18	38.22	32.752
2017-07-07 18:49:18	2017-07-07 18:49:18	38.19	32.967
2017-07-07 18:50:18	2017-07-07 18:50:18	38.18	32.741
2017-07-07 18:51:18	2017-07-07 18:51:18	38.15	32.699
2017-07-07 18:52:18	2017-07-07 18:52:18	38.13	32.706
2017-07-07 18:53:18	2017-07-07 18:53:18	38.09	32.587
2017-07-07 18:54:18	2017-07-07 18:54:18	38.08	32.303
2017-07-07 18:55:18	2017-07-07 18:55:18	38.08	32.596
2017-07-07 18:56:18	2017-07-07 18:56:18	38.05	33.025
2017-07-07 18:57:18	2017-07-07 18:57:18	38.03	32.747
2017-07-07 18:58:18	2017-07-07 18:58:18	38	32.872
2017-07-07 18:59:18	2017-07-07 18:59:18	37.98	32.91
2017-07-07 19:00:18	2017-07-07 19:00:18	37.93	32.817
2017-07-07 19:01:18	2017-07-07 19:01:18	37.9	33.042
2017-07-07 19:02:18	2017-07-07 19:02:18	37.87	32.832
2017-07-07 19:03:18	2017-07-07 19:03:18	37.85	32.702
2017-07-07 19:04:18	2017-07-07 19:04:18	37.8	32.482
2017-07-07 19:05:18	2017-07-07 19:05:18	37.76	32.697
2017-07-07 19:06:18	2017-07-07 19:06:18	37.71	32.65
2017-07-07 19:07:18	2017-07-07 19:07:18	37.67	32.727
2017-07-07 19:08:18	2017-07-07 19:08:18	37.64	33.167
2017-07-07 19:09:18	2017-07-07 19:09:18	37.64	33.135
2017-07-07 19:10:18	2017-07-07 19:10:18	37.61	32.94
2017-07-07 19:11:18	2017-07-07 19:11:18	37.96	33.066
2017-07-07 19:12:18	2017-07-07 19:12:18	38.1	33.255
2017-07-07 19:13:18	2017-07-07 19:13:18	38.25	32.977
2017-07-07 19:14:18	2017-07-07 19:14:18	38.36	32.973
2017-07-07 19:15:18	2017-07-07 19:15:18	38.39	33.19
2017-07-07 19:16:18	2017-07-07 19:16:18	38.4	33.212
2017-07-07 19:17:18	2017-07-07 19:17:18	38.41	33.136
2017-07-07 19:18:18	2017-07-07 19:18:18	38.4	32.979
2017-07-07 19:19:18	2017-07-07 19:19:18	38.39	32.732
2017-07-07 19:20:18	2017-07-07 19:20:18	38.39	33.048
2017-07-07 19:21:18	2017-07-07 19:21:18	38.34	33.081
2017-07-07 19:22:18	2017-07-07 19:22:18	38.3	32.934
2017-07-07 19:23:18	2017-07-07 19:23:18	38.38	32.861
2017-07-07 19:24:18	2017-07-07 19:24:18	38.41	33.074
2017-07-07 19:25:18	2017-07-07 19:25:18	38.4	32.914
2017-07-07 19:26:18	2017-07-07 19:26:18	38.38	32.683
2017-07-07 19:27:18	2017-07-07 19:27:18	38.41	32.844
2017-07-07 19:28:18	2017-07-07 19:28:18	38.4	33.315
2017-07-07 19:29:18	2017-07-07 19:29:18	38.43	33.344
2017-07-07 19:30:18	2017-07-07 19:30:18	38.46	33.123
2017-07-07 19:31:18	2017-07-07 19:31:18	38.43	33.054
2017-07-07 19:32:18	2017-07-07 19:32:18	38.12	32.955
2017-07-07 19:33:18	2017-07-07 19:33:18	37.84	33.032
2017-07-07 19:34:18	2017-07-07 19:34:18	37.71	33.366
2017-07-07 19:35:18	2017-07-07 19:35:18	37.49	33
2017-07-07 19:36:18	2017-07-07 19:36:18	37.32	32.885
2017-07-07 19:37:18	2017-07-07 19:37:18	37.12	32.932
2017-07-07 19:38:18	2017-07-07 19:38:18	36.93	32.834
2017-07-07 19:39:18	2017-07-07 19:39:18	36.8	32.767
2017-07-07 19:40:18	2017-07-07 19:40:18	36.64	32.696
2017-07-07 19:41:18	2017-07-07 19:41:18	36.49	32.84
2017-07-07 19:42:18	2017-07-07 19:42:18	36.32	32.891
2017-07-07 19:43:18	2017-07-07 19:43:18	36.19	32.864
2017-07-07 19:44:18	2017-07-07 19:44:18	36.06	32.824
2017-07-07 19:45:18	2017-07-07 19:45:18	37.18	32.547
2017-07-07 19:46:18	2017-07-07 19:46:18	37.4	32.448
2017-07-07 19:47:18	2017-07-07 19:47:18	37.69	32.575
2017-07-07 19:48:18	2017-07-07 19:48:18	37.69	32.911
2017-07-07 19:49:18	2017-07-07 19:49:18	37.78	33.487
2017-07-07 19:50:18	2017-07-07 19:50:18	37.98	33.288
2017-07-07 19:51:18	2017-07-07 19:51:18	38.16	32.888
2017-07-07 19:52:18	2017-07-07 19:52:18	38.25	33.089
2017-07-07 19:53:18	2017-07-07 19:53:18	38.34	32.861
2017-07-07 19:54:18	2017-07-07 19:54:18	38.43	32.817
2017-07-07 19:55:18	2017-07-07 19:55:18	38.37	32.829
2017-07-07 19:56:18	2017-07-07 19:56:18	38.55	32.901
2017-07-07 19:57:18	2017-07-07 19:57:18	38.52	32.921
2017-07-07 19:58:18	2017-07-07 19:58:18	38.46	32.76
2017-07-07 19:59:18	2017-07-07 19:59:18	38.4	33.056
2017-07-07 20:00:18	2017-07-07 20:00:18	38.35	33.143
2017-07-07 20:01:18	2017-07-07 20:01:18	38.29	33.12
2017-07-07 20:02:18	2017-07-07 20:02:18	38.22	32.929
2017-07-07 20:03:18	2017-07-07 20:03:18	38.15	33.237
2017-07-07 20:04:18	2017-07-07 20:04:18	38.08	33.26
2017-07-07 20:05:18	2017-07-07 20:05:18	38.02	32.975
2017-07-07 20:06:18	2017-07-07 20:06:18	37.95	32.883
2017-07-07 20:07:18	2017-07-07 20:07:18	37.9	33.027
2017-07-07 20:08:18	2017-07-07 20:08:18	37.83	33.374
2017-07-07 20:09:18	2017-07-07 20:09:18	37.78	33.522
2017-07-07 20:10:18	2017-07-07 20:10:18	37.73	33.13
2017-07-07 20:11:18	2017-07-07 20:11:18	37.68	32.942
2017-07-07 20:12:18	2017-07-07 20:12:18	37.63	32.746
2017-07-07 20:13:18	2017-07-07 20:13:18	37.57	33.168
2017-07-07 20:14:18	2017-07-07 20:14:18	37.53	32.785
2017-07-07 20:15:18	2017-07-07 20:15:18	37.46	33.05
2017-07-07 20:16:18	2017-07-07 20:16:18	37.41	33.044
2017-07-07 20:17:18	2017-07-07 20:17:18	37.36	32.813
2017-07-07 20:18:18	2017-07-07 20:18:18	37.31	33.16
2017-07-07 20:19:18	2017-07-07 20:19:18	37.24	32.82
2017-07-07 20:20:18	2017-07-07 20:20:18	37.18	33
2017-07-07 20:21:18	2017-07-07 20:21:18	37.13	33.256
2017-07-07 20:22:18	2017-07-07 20:22:18	37.09	33.071
2017-07-07 20:23:18	2017-07-07 20:23:18	37.04	32.775
2017-07-07 20:24:18	2017-07-07 20:24:18	36.98	32.997
2017-07-07 20:25:18	2017-07-07 20:25:18	36.93	32.718
2017-07-07 20:26:18	2017-07-07 20:26:18	36.89	32.878
2017-07-07 20:27:18	2017-07-07 20:27:18	36.86	32.753
2017-07-07 20:28:18	2017-07-07 20:28:18	36.81	32.936
2017-07-07 20:29:18	2017-07-07 20:29:18	36.77	32.915
2017-07-07 20:30:18	2017-07-07 20:30:18	36.72	32.688
2017-07-07 20:31:18	2017-07-07 20:31:18	36.68	32.724
2017-07-07 20:32:18	2017-07-07 20:32:18	36.64	32.685
2017-07-07 20:33:18	2017-07-07 20:33:18	36.6	32.626
2017-07-07 20:34:18	2017-07-07 20:34:18	36.56	32.994
2017-07-07 20:35:18	2017-07-07 20:35:18	36.52	33.033
2017-07-07 20:36:18	2017-07-07 20:36:18	36.47	32.672
2017-07-07 20:37:18	2017-07-07 20:37:18	36.43	32.948
2017-07-07 20:38:18	2017-07-07 20:38:18	36.38	32.999
2017-07-07 20:39:18	2017-07-07 20:39:18	36.34	33.05
2017-07-07 20:40:18	2017-07-07 20:40:18	36.3	33.086
2017-07-07 20:41:18	2017-07-07 20:41:18	36.26	32.967
2017-07-07 20:42:18	2017-07-07 20:42:18	36.21	32.616
2017-07-07 20:43:18	2017-07-07 20:43:18	36.17	32.681
2017-07-07 20:44:18	2017-07-07 20:44:18	36.21	32.877
2017-07-07 20:45:18	2017-07-07 20:45:18	37.52	32.559
2017-07-07 20:46:18	2017-07-07 20:46:18	37.48	32.949
2017-07-07 20:47:18	2017-07-07 20:47:18	37.48	32.455
2017-07-07 20:48:18	2017-07-07 20:48:18	37.54	32.47
2017-07-07 20:49:18	2017-07-07 20:49:18	37.63	32.525
2017-07-07 20:50:18	2017-07-07 20:50:18	37.46	32.511
2017-07-07 20:51:18	2017-07-07 20:51:18	37.44	32.639
2017-07-07 20:52:18	2017-07-07 20:52:18	37.43	32.478
2017-07-07 20:53:18	2017-07-07 20:53:18	37.57	32.377
2017-07-07 20:54:18	2017-07-07 20:54:18	37.55	32.745
2017-07-07 20:55:18	2017-07-07 20:55:18	37.49	32.825
2017-07-07 20:56:18	2017-07-07 20:56:18	37.49	32.612
2017-07-07 20:57:18	2017-07-07 20:57:18	37.54	32.483
2017-07-07 20:58:18	2017-07-07 20:58:18	37.56	32.403
2017-07-07 20:59:18	2017-07-07 20:59:18	37.64	32.677
2017-07-07 21:00:18	2017-07-07 21:00:18	37.42	32.794
2017-07-07 21:01:18	2017-07-07 21:01:18	37.4	32.557
2017-07-07 21:02:18	2017-07-07 21:02:18	37.41	32.561
2017-07-07 21:03:18	2017-07-07 21:03:18	36.91	32.708
2017-07-07 21:04:18	2017-07-07 21:04:18	36.7	32.743
2017-07-07 21:05:18	2017-07-07 21:05:18	36.58	32.69
2017-07-07 21:06:18	2017-07-07 21:06:18	36.46	32.542
2017-07-07 21:07:18	2017-07-07 21:07:18	36.35	32.665
2017-07-07 21:08:18	2017-07-07 21:08:18	36.23	32.541
2017-07-07 21:09:18	2017-07-07 21:09:18	36.12	32.374
2017-07-07 21:10:18	2017-07-07 21:10:18	36	32.523
2017-07-07 21:11:18	2017-07-07 21:11:18	35.87	32.558
2017-07-07 21:12:18	2017-07-07 21:12:18	35.76	32.555
2017-07-07 21:13:18	2017-07-07 21:13:18	35.66	32.51
2017-07-07 21:14:18	2017-07-07 21:14:18	35.55	32.663
2017-07-07 21:15:18	2017-07-07 21:15:18	35.45	32.455
2017-07-07 21:16:18	2017-07-07 21:16:18	35.35	32.465
2017-07-07 21:17:18	2017-07-07 21:17:18	35.26	32.743
2017-07-07 21:18:18	2017-07-07 21:18:18	35.16	32.609
2017-07-07 21:19:18	2017-07-07 21:19:18	35.07	32.559
2017-07-07 21:20:18	2017-07-07 21:20:18	34.97	32.355
2017-07-07 21:21:18	2017-07-07 21:21:18	34.89	32.402
2017-07-07 21:22:18	2017-07-07 21:22:18	34.79	32.347
2017-07-07 21:23:18	2017-07-07 21:23:18	34.7	32.229
2017-07-07 21:24:18	2017-07-07 21:24:18	34.63	32.215
2017-07-07 21:25:18	2017-07-07 21:25:18	34.54	32.362
2017-07-07 21:26:18	2017-07-07 21:26:18	34.45	32.412
2017-07-07 21:27:18	2017-07-07 21:27:18	34.36	32.405
2017-07-07 21:28:18	2017-07-07 21:28:18	34.28	32.287
2017-07-07 21:29:18	2017-07-07 21:29:18	34.21	32.293
2017-07-07 21:30:18	2017-07-07 21:30:18	34.13	32.16
2017-07-07 21:31:18	2017-07-07 21:31:18	34.04	32.1
2017-07-07 21:32:18	2017-07-07 21:32:18	33.97	32.191
2017-07-07 21:33:18	2017-07-07 21:33:18	33.9	32.069
2017-07-07 21:34:18	2017-07-07 21:34:18	33.82	32.173
2017-07-07 21:35:18	2017-07-07 21:35:18	33.74	32.167
2017-07-07 21:36:18	2017-07-07 21:36:18	33.67	32.024
2017-07-07 21:37:18	2017-07-07 21:37:18	33.6	31.95
2017-07-07 21:38:18	2017-07-07 21:38:18	33.52	31.926
2017-07-07 21:39:18	2017-07-07 21:39:18	33.43	31.878
2017-07-07 21:40:18	2017-07-07 21:40:18	33.35	31.956
2017-07-07 21:41:18	2017-07-07 21:41:18	33.26	31.9
2017-07-07 21:42:18	2017-07-07 21:42:18	33.19	31.88
2017-07-07 21:43:18	2017-07-07 21:43:18	33.13	31.906
2017-07-07 21:44:18	2017-07-07 21:44:18	33.06	31.842
2017-07-07 21:45:18	2017-07-07 21:45:18	33	32.006
2017-07-07 21:46:18	2017-07-07 21:46:18	32.93	32.128
2017-07-07 21:47:18	2017-07-07 21:47:18	32.86	31.97
2017-07-07 21:48:18	2017-07-07 21:48:18	32.77	32.084
2017-07-07 21:49:18	2017-07-07 21:49:18	32.69	32.148
2017-07-07 21:50:18	2017-07-07 21:50:18	32.62	32.183
2017-07-07 21:51:18	2017-07-07 21:51:18	32.56	32.074
2017-07-07 21:52:18	2017-07-07 21:52:18	32.51	32.054
2017-07-07 21:53:18	2017-07-07 21:53:18	32.45	31.914
2017-07-07 21:54:18	2017-07-07 21:54:18	32.41	31.813
2017-07-07 21:55:18	2017-07-07 21:55:18	32.37	31.842
2017-07-07 21:56:18	2017-07-07 21:56:18	32.32	31.833
2017-07-07 21:57:18	2017-07-07 21:57:18	32.28	31.773
2017-07-07 21:58:18	2017-07-07 21:58:18	32.24	31.786
2017-07-07 21:59:18	2017-07-07 21:59:18	32.2	31.87
2017-07-07 22:00:18	2017-07-07 22:00:18	32.17	31.871
2017-07-07 22:01:18	2017-07-07 22:01:18	32.14	32.011
2017-07-07 22:02:18	2017-07-07 22:02:18	32.1	31.903
2017-07-07 22:03:18	2017-07-07 22:03:18	32.07	31.827
2017-07-07 22:04:18	2017-07-07 22:04:18	32.03	31.68
2017-07-07 22:05:18	2017-07-07 22:05:18	32	31.673
2017-07-07 22:06:18	2017-07-07 22:06:18	31.96	31.57
2017-07-07 22:07:18	2017-07-07 22:07:18	31.93	31.6
2017-07-07 22:08:18	2017-07-07 22:08:18	31.89	31.639
2017-07-07 22:09:18	2017-07-07 22:09:18	31.85	31.61
2017-07-07 22:10:18	2017-07-07 22:10:18	31.8	31.619
2017-07-07 22:11:18	2017-07-07 22:11:18	31.74	31.678
2017-07-07 22:12:18	2017-07-07 22:12:18	31.68	31.637
2017-07-07 22:13:18	2017-07-07 22:13:18	31.63	31.601
2017-07-07 22:14:18	2017-07-07 22:14:18	31.57	31.588
2017-07-07 22:15:18	2017-07-07 22:15:18	31.51	31.567
2017-07-07 22:16:18	2017-07-07 22:16:18	31.45	31.538
2017-07-07 22:17:18	2017-07-07 22:17:18	31.4	31.516
2017-07-07 22:18:18	2017-07-07 22:18:18	31.33	31.511
2017-07-07 22:19:18	2017-07-07 22:19:18	31.28	31.402
2017-07-07 22:20:18	2017-07-07 22:20:18	31.22	31.465
2017-07-07 22:21:18	2017-07-07 22:21:18	31.16	31.293
2017-07-07 22:22:18	2017-07-07 22:22:18	31.11	31.275
2017-07-07 22:23:18	2017-07-07 22:23:18	31.07	31.208
2017-07-07 22:24:18	2017-07-07 22:24:18	31.03	31.18
2017-07-07 22:25:18	2017-07-07 22:25:18	30.98	31.117
2017-07-07 22:26:18	2017-07-07 22:26:18	30.95	31.015
2017-07-07 22:27:18	2017-07-07 22:27:18	30.92	30.72
2017-07-07 22:28:18	2017-07-07 22:28:18	30.88	30.418
2017-07-07 22:29:18	2017-07-07 22:29:18	30.84	30.276
2017-07-07 22:30:18	2017-07-07 22:30:18	30.81	30.35
2017-07-07 22:31:18	2017-07-07 22:31:18	30.76	30.172
2017-07-07 22:32:18	2017-07-07 22:32:18	30.72	30.187
2017-07-07 22:33:18	2017-07-07 22:33:18	30.67	30.117
2017-07-07 22:34:18	2017-07-07 22:34:18	30.63	30.021
2017-07-07 22:35:18	2017-07-07 22:35:18	30.59	29.924
2017-07-07 22:36:18	2017-07-07 22:36:18	30.54	29.907
2017-07-07 22:37:18	2017-07-07 22:37:18	30.51	29.81
2017-07-07 22:38:18	2017-07-07 22:38:18	30.47	29.805
2017-07-07 22:39:18	2017-07-07 22:39:18	30.43	29.706
2017-07-07 22:40:18	2017-07-07 22:40:18	30.38	29.576
2017-07-07 22:41:18	2017-07-07 22:41:18	30.33	29.535
2017-07-07 22:42:18	2017-07-07 22:42:18	30.29	29.533
2017-07-07 22:43:18	2017-07-07 22:43:18	30.23	29.375
2017-07-07 22:44:18	2017-07-07 22:44:18	30.17	29.348
2017-07-07 22:45:18	2017-07-07 22:45:18	30.12	29.298
2017-07-07 22:46:18	2017-07-07 22:46:18	30.07	29.261
2017-07-07 22:47:18	2017-07-07 22:47:18	30.02	29.22
2017-07-07 22:48:18	2017-07-07 22:48:18	29.97	29.171
2017-07-07 22:49:18	2017-07-07 22:49:18	29.92	29.187
2017-07-07 22:50:18	2017-07-07 22:50:18	29.87	29.207
2017-07-07 22:51:18	2017-07-07 22:51:18	29.82	29.279
2017-07-07 22:52:18	2017-07-07 22:52:18	29.76	29.278
2017-07-07 22:53:18	2017-07-07 22:53:18	29.68	29.358
2017-07-07 22:54:18	2017-07-07 22:54:18	29.62	29.217
2017-07-07 22:55:18	2017-07-07 22:55:18	29.56	29.285
2017-07-07 22:56:18	2017-07-07 22:56:18	29.5	29.248
2017-07-07 22:57:18	2017-07-07 22:57:18	29.44	29.338
2017-07-07 22:58:18	2017-07-07 22:58:18	29.4	29.262
2017-07-07 22:59:18	2017-07-07 22:59:18	29.37	29.208
2017-07-07 23:00:18	2017-07-07 23:00:18	29.32	29.168
2017-07-07 23:01:18	2017-07-07 23:01:18	29.28	29.018
2017-07-07 23:02:18	2017-07-07 23:02:18	29.24	28.866
2017-07-07 23:03:18	2017-07-07 23:03:18	29.21	28.773
2017-07-07 23:04:18	2017-07-07 23:04:18	29.2	28.713
2017-07-07 23:05:18	2017-07-07 23:05:18	29.17	28.626
2017-07-07 23:06:18	2017-07-07 23:06:18	29.14	28.716
2017-07-07 23:07:18	2017-07-07 23:07:18	29.11	28.638
2017-07-07 23:08:18	2017-07-07 23:08:18	29.09	28.759
2017-07-07 23:09:18	2017-07-07 23:09:18	29.05	28.745
2017-07-07 23:10:18	2017-07-07 23:10:18	29.02	28.657
2017-07-07 23:11:18	2017-07-07 23:11:18	28.98	28.628
2017-07-07 23:12:18	2017-07-07 23:12:18	28.95	28.645
2017-07-07 23:13:18	2017-07-07 23:13:18	28.91	28.626
2017-07-07 23:14:18	2017-07-07 23:14:18	28.88	28.637
2017-07-07 23:15:18	2017-07-07 23:15:18	28.84	28.72
2017-07-07 23:16:18	2017-07-07 23:16:18	28.81	28.819
2017-07-07 23:17:18	2017-07-07 23:17:18	28.77	28.702
2017-07-07 23:18:18	2017-07-07 23:18:18	28.73	28.646
2017-07-07 23:19:18	2017-07-07 23:19:18	28.7	28.57
2017-07-07 23:20:18	2017-07-07 23:20:18	28.68	28.461
2017-07-07 23:21:18	2017-07-07 23:21:18	28.66	28.319
2017-07-07 23:22:18	2017-07-07 23:22:18	28.65	28.285
2017-07-07 23:23:18	2017-07-07 23:23:18	28.63	28.347
2017-07-07 23:24:18	2017-07-07 23:24:18	28.61	28.243
2017-07-07 23:25:18	2017-07-07 23:25:18	28.59	28.232
2017-07-07 23:26:18	2017-07-07 23:26:18	28.56	28.142
2017-07-07 23:27:18	2017-07-07 23:27:18	28.54	28.125
2017-07-07 23:28:18	2017-07-07 23:28:18	28.51	28.06
2017-07-07 23:29:18	2017-07-07 23:29:18	28.49	28.032
2017-07-07 23:30:18	2017-07-07 23:30:18	28.46	28.038
2017-07-07 23:31:18	2017-07-07 23:31:18	28.43	27.931
2017-07-07 23:32:18	2017-07-07 23:32:18	28.41	27.903
2017-07-07 23:33:18	2017-07-07 23:33:18	28.4	27.818
2017-07-07 23:34:18	2017-07-07 23:34:18	28.38	27.815
2017-07-07 23:35:18	2017-07-07 23:35:18	28.37	27.663
2017-07-07 23:36:18	2017-07-07 23:36:18	28.35	27.594
2017-07-07 23:37:18	2017-07-07 23:37:18	28.33	27.519
2017-07-07 23:38:18	2017-07-07 23:38:18	28.33	27.442
2017-07-07 23:39:18	2017-07-07 23:39:18	28.31	27.397
2017-07-07 23:40:18	2017-07-07 23:40:18	28.3	27.344
2017-07-07 23:41:18	2017-07-07 23:41:18	28.28	27.375
2017-07-07 23:42:18	2017-07-07 23:42:18	28.25	27.38
2017-07-07 23:43:18	2017-07-07 23:43:18	28.22	27.38
2017-07-07 23:44:18	2017-07-07 23:44:18	28.19	27.3
2017-07-07 23:45:18	2017-07-07 23:45:18	28.15	27.207
2017-07-07 23:46:18	2017-07-07 23:46:18	28.13	27.217
2017-07-07 23:47:18	2017-07-07 23:47:18	28.09	27.237
2017-07-07 23:48:18	2017-07-07 23:48:18	28.06	27.28
2017-07-07 23:49:18	2017-07-07 23:49:18	28.02	27.173
2017-07-07 23:50:18	2017-07-07 23:50:18	27.99	27.046
2017-07-07 23:51:18	2017-07-07 23:51:18	27.96	26.97
2017-07-07 23:52:18	2017-07-07 23:52:18	27.93	26.906
2017-07-07 23:53:18	2017-07-07 23:53:18	27.9	26.886
2017-07-07 23:54:18	2017-07-07 23:54:18	27.87	27.002
2017-07-07 23:55:18	2017-07-07 23:55:18	27.85	27.048
2017-07-07 23:56:18	2017-07-07 23:56:18	27.83	26.952
2017-07-07 23:57:18	2017-07-07 23:57:18	27.81	26.927
2017-07-07 23:58:18	2017-07-07 23:58:18	27.79	26.896
2017-07-07 23:59:18	2017-07-07 23:59:18	27.77	26.959
2017-07-08 00:00:18	2017-07-08 00:00:18	27.76	27.043
2017-07-08 00:01:18	2017-07-08 00:01:18	27.75	27.026
2017-07-08 00:02:18	2017-07-08 00:02:18	27.74	26.937
2017-07-08 00:03:18	2017-07-08 00:03:18	27.73	26.942
2017-07-08 00:04:18	2017-07-08 00:04:18	27.72	26.865
2017-07-08 00:05:18	2017-07-08 00:05:18	27.71	26.925
2017-07-08 00:06:18	2017-07-08 00:06:18	27.7	26.965
2017-07-08 00:07:18	2017-07-08 00:07:18	27.7	26.925
2017-07-08 00:08:18	2017-07-08 00:08:18	27.7	26.789
2017-07-08 00:09:18	2017-07-08 00:09:18	27.69	26.662
2017-07-08 00:10:18	2017-07-08 00:10:18	27.67	26.518
2017-07-08 00:11:18	2017-07-08 00:11:18	27.65	26.385
2017-07-08 00:12:18	2017-07-08 00:12:18	27.64	26.424
2017-07-08 00:13:18	2017-07-08 00:13:18	27.62	26.43
2017-07-08 00:14:18	2017-07-08 00:14:18	27.61	26.318
2017-07-08 00:15:18	2017-07-08 00:15:18	27.6	26.191
2017-07-08 00:16:18	2017-07-08 00:16:18	27.58	26.114
2017-07-08 00:17:18	2017-07-08 00:17:18	27.57	26.201
2017-07-08 00:18:18	2017-07-08 00:18:18	27.55	26.196
2017-07-08 00:19:18	2017-07-08 00:19:18	27.53	26.138
2017-07-08 00:20:18	2017-07-08 00:20:18	27.52	26.067
2017-07-08 00:21:18	2017-07-08 00:21:18	27.5	26.096
2017-07-08 00:22:18	2017-07-08 00:22:18	27.48	26.104
2017-07-08 00:23:18	2017-07-08 00:23:18	27.46	26.113
2017-07-08 00:24:18	2017-07-08 00:24:18	27.44	26.125
2017-07-08 00:25:18	2017-07-08 00:25:18	27.44	26.169
2017-07-08 00:26:18	2017-07-08 00:26:18	27.43	26.114
2017-07-08 00:27:18	2017-07-08 00:27:18	27.44	26.149
2017-07-08 00:28:18	2017-07-08 00:28:18	27.44	26.148
2017-07-08 00:29:18	2017-07-08 00:29:18	27.44	26.191
2017-07-08 00:30:18	2017-07-08 00:30:18	27.44	26.21
2017-07-08 00:31:18	2017-07-08 00:31:18	27.45	26.143
2017-07-08 00:32:18	2017-07-08 00:32:18	27.44	26.092
2017-07-08 00:33:18	2017-07-08 00:33:18	27.43	26.092
2017-07-08 00:34:18	2017-07-08 00:34:18	27.42	26.098
2017-07-08 00:35:18	2017-07-08 00:35:18	27.4	26.207
2017-07-08 00:36:18	2017-07-08 00:36:18	27.38	26.205
2017-07-08 00:37:18	2017-07-08 00:37:18	27.35	26.285
2017-07-08 00:38:18	2017-07-08 00:38:18	27.33	26.194
2017-07-08 00:39:18	2017-07-08 00:39:18	27.31	26.191
2017-07-08 00:40:18	2017-07-08 00:40:18	27.29	26.211
2017-07-08 00:41:18	2017-07-08 00:41:18	27.27	26.205
2017-07-08 00:42:18	2017-07-08 00:42:18	27.25	26.194
2017-07-08 00:43:18	2017-07-08 00:43:18	27.24	26.228
2017-07-08 00:44:18	2017-07-08 00:44:18	27.22	26.15
2017-07-08 00:45:18	2017-07-08 00:45:18	27.2	26.128
2017-07-08 00:46:18	2017-07-08 00:46:18	27.18	26.094
2017-07-08 00:47:18	2017-07-08 00:47:18	27.17	26.189
2017-07-08 00:48:18	2017-07-08 00:48:18	27.15	26.111
2017-07-08 00:49:18	2017-07-08 00:49:18	27.15	26.074
2017-07-08 00:50:18	2017-07-08 00:50:18	27.14	25.965
2017-07-08 00:51:18	2017-07-08 00:51:18	27.12	25.907
2017-07-08 00:52:18	2017-07-08 00:52:18	27.1	25.816
2017-07-08 00:53:18	2017-07-08 00:53:18	27.08	25.892
2017-07-08 00:54:18	2017-07-08 00:54:18	27.05	25.895
2017-07-08 00:55:18	2017-07-08 00:55:18	27.04	25.863
2017-07-08 00:56:18	2017-07-08 00:56:18	27.02	25.835
2017-07-08 00:57:18	2017-07-08 00:57:18	27	25.793
2017-07-08 00:58:18	2017-07-08 00:58:18	26.99	25.773
2017-07-08 00:59:18	2017-07-08 00:59:18	26.97	25.744
2017-07-08 01:00:18	2017-07-08 01:00:18	26.95	25.821
2017-07-08 01:01:18	2017-07-08 01:01:18	26.93	25.828
2017-07-08 01:02:18	2017-07-08 01:02:18	26.92	25.806
2017-07-08 01:03:18	2017-07-08 01:03:18	26.91	25.771
2017-07-08 01:04:18	2017-07-08 01:04:18	26.9	25.783
2017-07-08 01:05:18	2017-07-08 01:05:18	26.89	25.775
2017-07-08 01:06:18	2017-07-08 01:06:18	26.88	25.818
2017-07-08 01:07:18	2017-07-08 01:07:18	26.87	25.868
2017-07-08 01:08:18	2017-07-08 01:08:18	26.87	25.907
2017-07-08 01:09:18	2017-07-08 01:09:18	26.86	25.94
2017-07-08 01:10:18	2017-07-08 01:10:18	26.85	25.906
2017-07-08 01:11:18	2017-07-08 01:11:18	26.85	25.894
2017-07-08 01:12:18	2017-07-08 01:12:18	26.85	25.871
2017-07-08 01:13:18	2017-07-08 01:13:18	26.84	25.805
2017-07-08 01:14:18	2017-07-08 01:14:18	26.83	25.773
2017-07-08 01:15:18	2017-07-08 01:15:18	26.81	25.804
2017-07-08 01:16:18	2017-07-08 01:16:18	26.79	25.8
2017-07-08 01:17:18	2017-07-08 01:17:18	26.77	25.811
2017-07-08 01:18:18	2017-07-08 01:18:18	26.76	25.788
2017-07-08 01:19:18	2017-07-08 01:19:18	26.75	25.774
2017-07-08 01:20:18	2017-07-08 01:20:18	26.73	25.789
2017-07-08 01:21:18	2017-07-08 01:21:18	26.71	25.865
2017-07-08 01:22:18	2017-07-08 01:22:18	26.68	25.773
2017-07-08 01:23:18	2017-07-08 01:23:18	26.66	25.771
2017-07-08 01:24:18	2017-07-08 01:24:18	26.63	25.743
2017-07-08 01:25:18	2017-07-08 01:25:18	26.6	25.716
2017-07-08 01:26:18	2017-07-08 01:26:18	26.56	25.762
2017-07-08 01:27:18	2017-07-08 01:27:18	26.52	25.772
2017-07-08 01:28:18	2017-07-08 01:28:18	26.49	25.841
2017-07-08 01:29:18	2017-07-08 01:29:18	26.46	25.765
2017-07-08 01:30:18	2017-07-08 01:30:18	26.44	25.67
2017-07-08 01:31:18	2017-07-08 01:31:18	26.42	25.653
2017-07-08 01:32:18	2017-07-08 01:32:18	26.39	25.633
2017-07-08 01:33:18	2017-07-08 01:33:18	26.38	25.661
2017-07-08 01:34:18	2017-07-08 01:34:18	26.35	25.627
2017-07-08 01:35:18	2017-07-08 01:35:18	26.32	25.605
2017-07-08 01:36:18	2017-07-08 01:36:18	26.3	25.575
2017-07-08 01:37:18	2017-07-08 01:37:18	26.28	25.549
2017-07-08 01:38:18	2017-07-08 01:38:18	26.25	25.549
2017-07-08 01:39:18	2017-07-08 01:39:18	26.23	25.514
2017-07-08 01:40:18	2017-07-08 01:40:18	26.21	25.507
2017-07-08 01:41:18	2017-07-08 01:41:18	26.18	25.534
2017-07-08 01:42:18	2017-07-08 01:42:18	26.17	25.631
2017-07-08 01:43:18	2017-07-08 01:43:18	26.16	25.606
2017-07-08 01:44:18	2017-07-08 01:44:18	26.16	25.519
2017-07-08 01:45:18	2017-07-08 01:45:18	26.17	25.471
2017-07-08 01:46:18	2017-07-08 01:46:18	26.16	25.438
2017-07-08 01:47:18	2017-07-08 01:47:18	26.15	25.366
2017-07-08 01:48:18	2017-07-08 01:48:18	26.13	25.196
2017-07-08 01:49:18	2017-07-08 01:49:18	26.11	25.289
2017-07-08 01:50:18	2017-07-08 01:50:18	26.09	25.244
2017-07-08 01:51:18	2017-07-08 01:51:18	26.08	25.283
2017-07-08 01:52:18	2017-07-08 01:52:18	26.08	25.23
2017-07-08 01:53:18	2017-07-08 01:53:18	26.08	25.253
2017-07-08 01:54:18	2017-07-08 01:54:18	26.09	25.198
2017-07-08 01:55:18	2017-07-08 01:55:18	26.09	25.185
2017-07-08 01:56:18	2017-07-08 01:56:18	26.09	25.216
2017-07-08 01:57:18	2017-07-08 01:57:18	26.08	25.227
2017-07-08 01:58:18	2017-07-08 01:58:18	26.07	25.208
2017-07-08 01:59:18	2017-07-08 01:59:18	26.07	25.129
2017-07-08 02:00:18	2017-07-08 02:00:18	26.06	25.167
2017-07-08 02:01:18	2017-07-08 02:01:18	26.05	25.159
2017-07-08 02:02:18	2017-07-08 02:02:18	26.02	25.145
2017-07-08 02:03:18	2017-07-08 02:03:18	26	25.161
2017-07-08 02:04:18	2017-07-08 02:04:18	25.97	25.32
2017-07-08 02:05:18	2017-07-08 02:05:18	25.95	25.278
2017-07-08 02:06:18	2017-07-08 02:06:18	25.93	25.191
2017-07-08 02:07:18	2017-07-08 02:07:18	25.9	25.147
2017-07-08 02:08:18	2017-07-08 02:08:18	25.89	25.182
2017-07-08 02:09:18	2017-07-08 02:09:18	25.88	25.203
2017-07-08 02:10:18	2017-07-08 02:10:18	25.88	25.169
2017-07-08 02:11:18	2017-07-08 02:11:18	25.88	25.23
2017-07-08 02:12:18	2017-07-08 02:12:18	25.87	25.301
2017-07-08 02:13:18	2017-07-08 02:13:18	25.86	25.422
2017-07-08 02:14:18	2017-07-08 02:14:18	25.85	25.437
2017-07-08 02:15:18	2017-07-08 02:15:18	25.85	25.391
2017-07-08 02:16:18	2017-07-08 02:16:18	25.84	25.29
2017-07-08 02:17:18	2017-07-08 02:17:18	25.83	25.252
2017-07-08 02:18:18	2017-07-08 02:18:18	25.84	25.173
2017-07-08 02:19:18	2017-07-08 02:19:18	25.85	25.297
2017-07-08 02:20:18	2017-07-08 02:20:18	25.86	25.258
2017-07-08 02:21:18	2017-07-08 02:21:18	25.86	25.168
2017-07-08 02:22:18	2017-07-08 02:22:18	25.86	25.179
2017-07-08 02:23:18	2017-07-08 02:23:18	25.85	25.288
2017-07-08 02:24:18	2017-07-08 02:24:18	25.83	25.174
2017-07-08 02:25:18	2017-07-08 02:25:18	25.83	25.148
2017-07-08 02:26:18	2017-07-08 02:26:18	25.82	24.9
2017-07-08 02:27:18	2017-07-08 02:27:18	25.81	24.914
2017-07-08 02:28:18	2017-07-08 02:28:18	25.8	24.894
2017-07-08 02:29:18	2017-07-08 02:29:18	25.8	24.866
2017-07-08 02:30:18	2017-07-08 02:30:18	25.79	24.907
2017-07-08 02:31:18	2017-07-08 02:31:18	25.78	24.941
2017-07-08 02:32:18	2017-07-08 02:32:18	25.77	24.965
2017-07-08 02:33:18	2017-07-08 02:33:18	25.77	24.896
2017-07-08 02:34:18	2017-07-08 02:34:18	25.75	24.815
2017-07-08 02:35:18	2017-07-08 02:35:18	25.73	24.769
2017-07-08 02:36:18	2017-07-08 02:36:18	25.71	24.738
2017-07-08 02:37:18	2017-07-08 02:37:18	25.7	24.754
2017-07-08 02:38:18	2017-07-08 02:38:18	25.69	24.759
2017-07-08 02:39:18	2017-07-08 02:39:18	25.68	24.724
2017-07-08 02:40:18	2017-07-08 02:40:18	25.68	24.733
2017-07-08 02:41:18	2017-07-08 02:41:18	25.67	24.711
2017-07-08 02:42:18	2017-07-08 02:42:18	25.66	24.711
2017-07-08 02:43:18	2017-07-08 02:43:18	25.67	24.684
2017-07-08 02:44:18	2017-07-08 02:44:18	25.66	24.725
2017-07-08 02:45:18	2017-07-08 02:45:18	25.65	24.675
2017-07-08 02:46:18	2017-07-08 02:46:18	25.65	24.671
2017-07-08 02:47:18	2017-07-08 02:47:18	25.64	24.679
2017-07-08 02:48:18	2017-07-08 02:48:18	25.63	24.603
2017-07-08 02:49:18	2017-07-08 02:49:18	25.62	24.53
2017-07-08 02:50:18	2017-07-08 02:50:18	25.61	24.463
2017-07-08 02:51:18	2017-07-08 02:51:18	25.6	24.422
2017-07-08 02:52:18	2017-07-08 02:52:18	25.56	24.412
2017-07-08 02:53:18	2017-07-08 02:53:18	25.52	24.433
2017-07-08 02:54:18	2017-07-08 02:54:18	25.49	24.469
2017-07-08 02:55:18	2017-07-08 02:55:18	25.49	24.424
2017-07-08 02:56:18	2017-07-08 02:56:18	25.48	24.394
2017-07-08 02:57:18	2017-07-08 02:57:18	25.45	24.382
2017-07-08 02:58:18	2017-07-08 02:58:18	25.43	24.385
2017-07-08 02:59:18	2017-07-08 02:59:18	25.4	24.344
2017-07-08 03:00:18	2017-07-08 03:00:18	25.4	24.252
2017-07-08 03:01:18	2017-07-08 03:01:18	25.4	24.316
2017-07-08 03:02:18	2017-07-08 03:02:18	25.4	24.28
2017-07-08 03:03:18	2017-07-08 03:03:18	25.4	24.308
2017-07-08 03:04:18	2017-07-08 03:04:18	25.38	24.295
2017-07-08 03:05:18	2017-07-08 03:05:18	25.37	24.307
2017-07-08 03:06:18	2017-07-08 03:06:18	25.35	24.292
2017-07-08 03:07:18	2017-07-08 03:07:18	25.35	24.277
2017-07-08 03:08:18	2017-07-08 03:08:18	25.34	24.257
2017-07-08 03:09:18	2017-07-08 03:09:18	25.32	24.141
2017-07-08 03:10:18	2017-07-08 03:10:18	25.3	24.045
2017-07-08 03:11:18	2017-07-08 03:11:18	25.28	23.97
2017-07-08 03:12:18	2017-07-08 03:12:18	25.26	23.871
2017-07-08 03:13:18	2017-07-08 03:13:18	25.24	23.761
2017-07-08 03:14:18	2017-07-08 03:14:18	25.22	23.704
2017-07-08 03:15:18	2017-07-08 03:15:18	25.2	23.667
2017-07-08 03:16:18	2017-07-08 03:16:18	25.19	23.663
2017-07-08 03:17:18	2017-07-08 03:17:18	25.17	23.683
2017-07-08 03:18:18	2017-07-08 03:18:18	25.16	23.7
2017-07-08 03:19:18	2017-07-08 03:19:18	25.15	23.744
2017-07-08 03:20:18	2017-07-08 03:20:18	25.13	23.793
2017-07-08 03:21:18	2017-07-08 03:21:18	25.11	23.869
2017-07-08 03:22:18	2017-07-08 03:22:18	25.11	23.925
2017-07-08 03:23:18	2017-07-08 03:23:18	25.1	23.89
2017-07-08 03:24:18	2017-07-08 03:24:18	25.1	23.836
2017-07-08 03:25:18	2017-07-08 03:25:18	25.1	23.807
2017-07-08 03:26:18	2017-07-08 03:26:18	25.1	23.779
2017-07-08 03:27:18	2017-07-08 03:27:18	25.1	23.753
2017-07-08 03:28:18	2017-07-08 03:28:18	25.09	23.764
2017-07-08 03:29:18	2017-07-08 03:29:18	25.09	23.749
2017-07-08 03:30:18	2017-07-08 03:30:18	25.08	23.787
2017-07-08 03:31:18	2017-07-08 03:31:18	25.07	23.863
2017-07-08 03:32:18	2017-07-08 03:32:18	25.05	23.805
2017-07-08 03:33:18	2017-07-08 03:33:18	25.03	23.769
2017-07-08 03:34:18	2017-07-08 03:34:18	25.02	23.768
2017-07-08 03:35:18	2017-07-08 03:35:18	25.01	23.775
2017-07-08 03:36:18	2017-07-08 03:36:18	25.02	23.78
2017-07-08 03:37:18	2017-07-08 03:37:18	25.01	23.777
2017-07-08 03:38:18	2017-07-08 03:38:18	25.01	23.778
2017-07-08 03:39:18	2017-07-08 03:39:18	25.01	23.807
2017-07-08 03:40:18	2017-07-08 03:40:18	25.01	23.743
2017-07-08 03:41:18	2017-07-08 03:41:18	25.01	23.751
2017-07-08 03:42:18	2017-07-08 03:42:18	25.01	23.772
2017-07-08 03:43:18	2017-07-08 03:43:18	25.01	23.837
2017-07-08 03:44:18	2017-07-08 03:44:18	25.01	23.919
2017-07-08 03:45:18	2017-07-08 03:45:18	25.01	24.034
2017-07-08 03:46:18	2017-07-08 03:46:18	25	23.992
2017-07-08 03:47:18	2017-07-08 03:47:18	25.01	24.045
2017-07-08 03:48:18	2017-07-08 03:48:18	25	24.083
2017-07-08 03:49:18	2017-07-08 03:49:18	24.99	24.042
2017-07-08 03:50:18	2017-07-08 03:50:18	24.99	23.984
2017-07-08 03:51:18	2017-07-08 03:51:18	24.96	23.926
2017-07-08 03:52:18	2017-07-08 03:52:18	24.94	23.928
2017-07-08 03:53:18	2017-07-08 03:53:18	24.91	23.91
2017-07-08 03:54:18	2017-07-08 03:54:18	24.89	23.884
2017-07-08 03:55:18	2017-07-08 03:55:18	24.87	23.913
2017-07-08 03:56:18	2017-07-08 03:56:18	24.85	23.888
2017-07-08 03:57:18	2017-07-08 03:57:18	24.84	23.873
2017-07-08 03:58:18	2017-07-08 03:58:18	24.83	23.811
2017-07-08 03:59:18	2017-07-08 03:59:18	24.83	23.794
2017-07-08 04:00:18	2017-07-08 04:00:18	24.81	23.818
2017-07-08 04:01:18	2017-07-08 04:01:18	24.8	23.785
2017-07-08 04:02:18	2017-07-08 04:02:18	24.79	23.742
2017-07-08 04:03:18	2017-07-08 04:03:18	24.78	23.676
2017-07-08 04:04:18	2017-07-08 04:04:18	24.78	23.632
2017-07-08 04:05:18	2017-07-08 04:05:18	24.78	23.61
2017-07-08 04:06:18	2017-07-08 04:06:18	24.78	23.571
2017-07-08 04:07:18	2017-07-08 04:07:18	24.78	23.531
2017-07-08 04:08:18	2017-07-08 04:08:18	24.77	23.514
2017-07-08 04:09:18	2017-07-08 04:09:18	24.77	23.519
2017-07-08 04:10:18	2017-07-08 04:10:18	24.75	23.496
2017-07-08 04:11:18	2017-07-08 04:11:18	24.74	23.432
2017-07-08 04:12:18	2017-07-08 04:12:18	24.72	23.439
2017-07-08 04:13:18	2017-07-08 04:13:18	24.72	23.347
2017-07-08 04:14:18	2017-07-08 04:14:18	24.72	23.375
2017-07-08 04:15:18	2017-07-08 04:15:18	24.72	23.32
2017-07-08 04:16:18	2017-07-08 04:16:18	24.72	23.303
2017-07-08 04:17:18	2017-07-08 04:17:18	24.71	23.294
2017-07-08 04:18:18	2017-07-08 04:18:18	24.71	23.142
2017-07-08 04:19:18	2017-07-08 04:19:18	24.71	23.085
2017-07-08 04:20:18	2017-07-08 04:20:18	24.71	23.044
2017-07-08 04:21:18	2017-07-08 04:21:18	24.71	23.011
2017-07-08 04:22:18	2017-07-08 04:22:18	24.71	23.001
2017-07-08 04:23:18	2017-07-08 04:23:18	24.7	22.987
2017-07-08 04:24:18	2017-07-08 04:24:18	24.71	22.972
2017-07-08 04:25:18	2017-07-08 04:25:18	24.71	22.993
2017-07-08 04:26:18	2017-07-08 04:26:18	24.71	23.019
2017-07-08 04:27:18	2017-07-08 04:27:18	24.71	22.999
2017-07-08 04:28:18	2017-07-08 04:28:18	24.7	22.943
2017-07-08 04:29:18	2017-07-08 04:29:18	24.69	22.972
2017-07-08 04:30:18	2017-07-08 04:30:18	24.69	22.962
2017-07-08 04:31:18	2017-07-08 04:31:18	24.69	22.947
2017-07-08 04:32:18	2017-07-08 04:32:18	24.68	23
2017-07-08 04:33:18	2017-07-08 04:33:18	24.68	22.946
2017-07-08 04:34:18	2017-07-08 04:34:18	24.68	22.934
2017-07-08 04:35:18	2017-07-08 04:35:18	24.69	22.952
2017-07-08 04:36:18	2017-07-08 04:36:18	24.68	22.964
2017-07-08 04:37:18	2017-07-08 04:37:18	24.67	22.942
2017-07-08 04:38:18	2017-07-08 04:38:18	24.65	22.922
2017-07-08 04:39:18	2017-07-08 04:39:18	24.63	22.969
2017-07-08 04:40:18	2017-07-08 04:40:18	24.6	22.986
2017-07-08 04:41:18	2017-07-08 04:41:18	24.58	23.033
2017-07-08 04:42:18	2017-07-08 04:42:18	24.57	23.04
2017-07-08 04:43:18	2017-07-08 04:43:18	24.55	23.036
2017-07-08 04:44:18	2017-07-08 04:44:18	24.53	23.023
2017-07-08 04:45:18	2017-07-08 04:45:18	24.51	23.026
2017-07-08 04:46:18	2017-07-08 04:46:18	24.48	23.021
2017-07-08 04:47:18	2017-07-08 04:47:18	24.46	23.019
2017-07-08 04:48:18	2017-07-08 04:48:18	24.43	23.005
2017-07-08 04:49:18	2017-07-08 04:49:18	24.42	22.955
2017-07-08 04:50:18	2017-07-08 04:50:18	24.4	22.949
2017-07-08 04:51:18	2017-07-08 04:51:18	24.4	22.907
2017-07-08 04:52:18	2017-07-08 04:52:18	24.39	22.93
2017-07-08 04:53:18	2017-07-08 04:53:18	24.38	22.876
2017-07-08 04:54:18	2017-07-08 04:54:18	24.38	22.926
2017-07-08 04:55:18	2017-07-08 04:55:18	24.39	22.966
2017-07-08 04:56:18	2017-07-08 04:56:18	24.39	23.009
2017-07-08 04:57:18	2017-07-08 04:57:18	24.4	22.963
2017-07-08 04:58:18	2017-07-08 04:58:18	24.39	22.969
2017-07-08 04:59:18	2017-07-08 04:59:18	24.39	22.908
2017-07-08 05:00:18	2017-07-08 05:00:18	24.39	22.919
2017-07-08 05:01:18	2017-07-08 05:01:18	24.38	22.885
2017-07-08 05:02:18	2017-07-08 05:02:18	24.37	22.796
2017-07-08 05:03:18	2017-07-08 05:03:18	24.37	22.719
2017-07-08 05:04:18	2017-07-08 05:04:18	24.36	22.683
2017-07-08 05:05:18	2017-07-08 05:05:18	24.36	22.7
2017-07-08 05:06:18	2017-07-08 05:06:18	24.36	22.696
2017-07-08 05:07:18	2017-07-08 05:07:18	24.34	22.669
2017-07-08 05:08:18	2017-07-08 05:08:18	24.33	22.576
2017-07-08 05:09:18	2017-07-08 05:09:18	24.31	22.589
2017-07-08 05:10:18	2017-07-08 05:10:18	24.3	22.588
2017-07-08 05:11:18	2017-07-08 05:11:18	24.28	22.576
2017-07-08 05:12:18	2017-07-08 05:12:18	24.26	22.547
2017-07-08 05:13:18	2017-07-08 05:13:18	24.24	22.63
2017-07-08 05:14:18	2017-07-08 05:14:18	24.24	22.56
2017-07-08 05:15:18	2017-07-08 05:15:18	24.24	22.534
2017-07-08 05:16:18	2017-07-08 05:16:18	24.25	22.483
2017-07-08 05:17:18	2017-07-08 05:17:18	24.24	22.442
2017-07-08 05:18:18	2017-07-08 05:18:18	24.23	22.396
2017-07-08 05:19:18	2017-07-08 05:19:18	24.22	22.422
2017-07-08 05:20:18	2017-07-08 05:20:18	24.21	22.491
2017-07-08 05:21:18	2017-07-08 05:21:18	24.2	22.49
2017-07-08 05:22:18	2017-07-08 05:22:18	24.19	22.517
2017-07-08 05:23:18	2017-07-08 05:23:18	24.17	22.576
2017-07-08 05:24:18	2017-07-08 05:24:18	24.16	22.599
2017-07-08 05:25:18	2017-07-08 05:25:18	24.16	22.681
2017-07-08 05:26:18	2017-07-08 05:26:18	24.14	22.682
2017-07-08 05:27:18	2017-07-08 05:27:18	24.14	22.712
2017-07-08 05:28:18	2017-07-08 05:28:18	24.14	22.682
2017-07-08 05:29:18	2017-07-08 05:29:18	24.12	22.65
2017-07-08 05:30:18	2017-07-08 05:30:18	24.12	22.593
2017-07-08 05:31:18	2017-07-08 05:31:18	24.12	22.475
2017-07-08 05:32:18	2017-07-08 05:32:18	24.12	22.462
2017-07-08 05:33:18	2017-07-08 05:33:18	24.1	22.417
2017-07-08 05:34:18	2017-07-08 05:34:18	24.07	22.402
2017-07-08 05:35:18	2017-07-08 05:35:18	24.06	22.384
2017-07-08 05:36:18	2017-07-08 05:36:18	24.03	22.368
2017-07-08 05:37:18	2017-07-08 05:37:18	24	22.36
2017-07-08 05:38:18	2017-07-08 05:38:18	23.98	22.438
2017-07-08 05:39:18	2017-07-08 05:39:18	23.97	22.481
2017-07-08 05:40:18	2017-07-08 05:40:18	23.95	22.494
2017-07-08 05:41:18	2017-07-08 05:41:18	23.94	22.47
2017-07-08 05:42:18	2017-07-08 05:42:18	23.93	22.468
2017-07-08 05:43:18	2017-07-08 05:43:18	23.91	22.47
2017-07-08 05:44:18	2017-07-08 05:44:18	23.89	22.465
2017-07-08 05:45:18	2017-07-08 05:45:18	23.87	22.463
2017-07-08 05:46:18	2017-07-08 05:46:18	23.85	22.469
2017-07-08 05:47:18	2017-07-08 05:47:18	23.83	22.495
2017-07-08 05:48:18	2017-07-08 05:48:18	23.82	22.54
2017-07-08 05:49:18	2017-07-08 05:49:18	23.81	22.526
2017-07-08 05:50:18	2017-07-08 05:50:18	23.82	22.584
2017-07-08 05:51:18	2017-07-08 05:51:18	23.82	22.509
2017-07-08 05:52:18	2017-07-08 05:52:18	23.83	22.481
2017-07-08 05:53:18	2017-07-08 05:53:18	23.83	22.474
2017-07-08 05:54:18	2017-07-08 05:54:18	23.84	22.469
2017-07-08 05:55:18	2017-07-08 05:55:18	23.83	22.472
2017-07-08 05:56:18	2017-07-08 05:56:18	23.82	22.462
2017-07-08 05:57:18	2017-07-08 05:57:18	23.8	22.438
2017-07-08 05:58:18	2017-07-08 05:58:18	23.78	22.443
2017-07-08 05:59:18	2017-07-08 05:59:18	23.77	22.438
2017-07-08 06:00:18	2017-07-08 06:00:18	23.74	22.421
2017-07-08 06:01:18	2017-07-08 06:01:18	23.72	22.399
2017-07-08 06:02:18	2017-07-08 06:02:18	23.71	22.365
2017-07-08 06:03:18	2017-07-08 06:03:18	23.7	22.337
2017-07-08 06:04:18	2017-07-08 06:04:18	23.69	22.375
2017-07-08 06:05:18	2017-07-08 06:05:18	23.69	22.388
2017-07-08 06:06:18	2017-07-08 06:06:18	23.69	22.443
2017-07-08 06:07:18	2017-07-08 06:07:18	23.69	22.438
2017-07-08 06:08:18	2017-07-08 06:08:18	23.68	22.347
2017-07-08 06:09:18	2017-07-08 06:09:18	23.67	22.27
2017-07-08 06:10:18	2017-07-08 06:10:18	23.67	22.234
2017-07-08 06:11:18	2017-07-08 06:11:18	23.66	22.174
2017-07-08 06:12:18	2017-07-08 06:12:18	23.65	22.137
2017-07-08 06:13:18	2017-07-08 06:13:18	23.66	22.098
2017-07-08 06:14:18	2017-07-08 06:14:18	23.66	22.046
2017-07-08 06:15:18	2017-07-08 06:15:18	23.66	22.023
2017-07-08 06:16:18	2017-07-08 06:16:18	23.65	21.986
2017-07-08 06:17:18	2017-07-08 06:17:18	23.63	22.006
2017-07-08 06:18:18	2017-07-08 06:18:18	23.61	21.955
2017-07-08 06:19:18	2017-07-08 06:19:18	23.6	21.932
2017-07-08 06:20:18	2017-07-08 06:20:18	23.59	21.949
2017-07-08 06:21:18	2017-07-08 06:21:18	23.57	21.94
2017-07-08 06:22:18	2017-07-08 06:22:18	23.57	21.942
2017-07-08 06:23:18	2017-07-08 06:23:18	23.56	21.943
2017-07-08 06:24:18	2017-07-08 06:24:18	23.54	21.922
2017-07-08 06:25:18	2017-07-08 06:25:18	23.52	21.913
2017-07-08 06:26:18	2017-07-08 06:26:18	23.51	21.919
2017-07-08 06:27:18	2017-07-08 06:27:18	23.51	21.89
2017-07-08 06:28:18	2017-07-08 06:28:18	23.5	21.889
2017-07-08 06:29:18	2017-07-08 06:29:18	23.49	21.861
2017-07-08 06:30:18	2017-07-08 06:30:18	23.49	21.85
2017-07-08 06:31:18	2017-07-08 06:31:18	23.5	21.856
2017-07-08 06:32:18	2017-07-08 06:32:18	23.51	21.868
2017-07-08 06:33:18	2017-07-08 06:33:18	23.52	21.91
2017-07-08 06:34:18	2017-07-08 06:34:18	23.54	21.937
2017-07-08 06:35:18	2017-07-08 06:35:18	23.55	21.939
2017-07-08 06:36:18	2017-07-08 06:36:18	23.57	21.933
2017-07-08 06:37:18	2017-07-08 06:37:18	23.57	21.887
2017-07-08 06:38:18	2017-07-08 06:38:18	23.57	21.877
2017-07-08 06:39:18	2017-07-08 06:39:18	23.56	21.896
2017-07-08 06:40:18	2017-07-08 06:40:18	23.56	21.893
2017-07-08 06:41:18	2017-07-08 06:41:18	23.56	21.915
2017-07-08 06:42:18	2017-07-08 06:42:18	23.56	21.902
2017-07-08 06:43:18	2017-07-08 06:43:18	23.56	21.903
2017-07-08 06:44:18	2017-07-08 06:44:18	23.56	21.876
2017-07-08 06:45:18	2017-07-08 06:45:18	23.55	21.877
2017-07-08 06:46:18	2017-07-08 06:46:18	23.54	21.923
2017-07-08 06:47:18	2017-07-08 06:47:18	23.52	22.037
2017-07-08 06:48:18	2017-07-08 06:48:18	23.51	22.041
2017-07-08 06:49:18	2017-07-08 06:49:18	23.5	22.01
2017-07-08 06:50:18	2017-07-08 06:50:18	23.51	21.966
2017-07-08 06:51:18	2017-07-08 06:51:18	23.5	21.882
2017-07-08 06:52:18	2017-07-08 06:52:18	23.5	21.832
2017-07-08 06:53:18	2017-07-08 06:53:18	23.5	21.76
2017-07-08 06:54:18	2017-07-08 06:54:18	23.51	21.728
2017-07-08 06:55:18	2017-07-08 06:55:18	23.51	21.673
2017-07-08 06:56:18	2017-07-08 06:56:18	23.52	21.632
2017-07-08 06:57:18	2017-07-08 06:57:18	23.52	21.628
2017-07-08 06:58:18	2017-07-08 06:58:18	23.52	21.628
2017-07-08 06:59:18	2017-07-08 06:59:18	23.53	21.647
2017-07-08 07:00:18	2017-07-08 07:00:18	23.52	21.658
2017-07-08 07:01:18	2017-07-08 07:01:18	23.53	21.655
2017-07-08 07:02:18	2017-07-08 07:02:18	23.53	21.691
2017-07-08 07:03:18	2017-07-08 07:03:18	23.53	21.694
2017-07-08 07:04:18	2017-07-08 07:04:18	23.53	21.686
2017-07-08 07:05:18	2017-07-08 07:05:18	23.52	21.668
2017-07-08 07:06:18	2017-07-08 07:06:18	23.52	21.644
2017-07-08 07:07:18	2017-07-08 07:07:18	23.52	21.671
2017-07-08 07:08:18	2017-07-08 07:08:18	23.51	21.667
2017-07-08 07:09:18	2017-07-08 07:09:18	23.52	21.685
2017-07-08 07:10:18	2017-07-08 07:10:18	23.52	21.701
2017-07-08 07:11:18	2017-07-08 07:11:18	23.53	21.685
2017-07-08 07:12:18	2017-07-08 07:12:18	23.54	21.659
2017-07-08 07:13:18	2017-07-08 07:13:18	23.54	21.619
2017-07-08 07:14:18	2017-07-08 07:14:18	23.55	21.585
2017-07-08 07:15:18	2017-07-08 07:15:18	23.56	21.546
2017-07-08 07:16:18	2017-07-08 07:16:18	23.56	21.512
2017-07-08 07:17:18	2017-07-08 07:17:18	23.57	21.496
2017-07-08 07:18:18	2017-07-08 07:18:18	23.58	21.472
2017-07-08 07:19:18	2017-07-08 07:19:18	23.59	21.448
2017-07-08 07:20:18	2017-07-08 07:20:18	23.58	21.433
2017-07-08 07:21:18	2017-07-08 07:21:18	23.59	21.388
2017-07-08 07:22:18	2017-07-08 07:22:18	23.6	21.344
2017-07-08 07:23:18	2017-07-08 07:23:18	23.6	21.398
2017-07-08 07:24:18	2017-07-08 07:24:18	23.61	21.432
2017-07-08 07:25:18	2017-07-08 07:25:18	23.62	21.439
2017-07-08 07:26:18	2017-07-08 07:26:18	23.63	21.414
2017-07-08 07:27:18	2017-07-08 07:27:18	23.64	21.443
2017-07-08 07:28:18	2017-07-08 07:28:18	23.65	21.408
2017-07-08 07:29:18	2017-07-08 07:29:18	23.65	21.418
2017-07-08 07:30:18	2017-07-08 07:30:18	23.66	21.42
2017-07-08 07:31:18	2017-07-08 07:31:18	23.67	21.424
2017-07-08 07:32:18	2017-07-08 07:32:18	23.67	21.422
2017-07-08 07:33:18	2017-07-08 07:33:18	23.68	21.497
2017-07-08 07:34:18	2017-07-08 07:34:18	23.7	21.542
2017-07-08 07:35:18	2017-07-08 07:35:18	23.7	21.537
2017-07-08 07:36:18	2017-07-08 07:36:18	23.71	21.532
2017-07-08 07:37:18	2017-07-08 07:37:18	23.71	21.54
2017-07-08 07:38:18	2017-07-08 07:38:18	23.73	21.522
2017-07-08 07:39:18	2017-07-08 07:39:18	23.74	21.529
2017-07-08 07:40:18	2017-07-08 07:40:18	23.74	21.581
2017-07-08 07:41:18	2017-07-08 07:41:18	23.75	21.557
2017-07-08 07:42:18	2017-07-08 07:42:18	23.75	21.587
2017-07-08 07:43:18	2017-07-08 07:43:18	23.76	21.565
2017-07-08 07:44:18	2017-07-08 07:44:18	23.77	21.558
2017-07-08 07:45:18	2017-07-08 07:45:18	23.78	21.608
2017-07-08 07:46:18	2017-07-08 07:46:18	23.78	21.583
2017-07-08 07:47:18	2017-07-08 07:47:18	23.79	21.619
2017-07-08 07:48:18	2017-07-08 07:48:18	23.8	21.631
2017-07-08 07:49:18	2017-07-08 07:49:18	23.8	21.64
2017-07-08 07:50:18	2017-07-08 07:50:18	23.81	21.705
2017-07-08 07:51:18	2017-07-08 07:51:18	23.82	21.77
2017-07-08 07:52:18	2017-07-08 07:52:18	23.83	21.761
2017-07-08 07:53:18	2017-07-08 07:53:18	23.83	21.754
2017-07-08 07:54:18	2017-07-08 07:54:18	23.83	21.758
2017-07-08 07:55:18	2017-07-08 07:55:18	23.84	21.737
2017-07-08 07:56:18	2017-07-08 07:56:18	23.85	21.765
2017-07-08 07:57:18	2017-07-08 07:57:18	23.85	21.772
2017-07-08 07:58:18	2017-07-08 07:58:18	23.86	21.792
2017-07-08 07:59:18	2017-07-08 07:59:18	23.86	21.796
2017-07-08 08:00:18	2017-07-08 08:00:18	23.87	21.757
2017-07-08 08:01:18	2017-07-08 08:01:18	23.87	21.631
2017-07-08 08:02:18	2017-07-08 08:02:18	23.87	21.471
2017-07-08 08:03:18	2017-07-08 08:03:18	23.88	21.456
2017-07-08 08:04:18	2017-07-08 08:04:18	23.88	21.446
2017-07-08 08:05:18	2017-07-08 08:05:18	23.89	21.445
2017-07-08 08:06:18	2017-07-08 08:06:18	23.9	21.393
2017-07-08 08:07:18	2017-07-08 08:07:18	23.9	21.417
2017-07-08 08:08:18	2017-07-08 08:08:18	23.91	21.43
2017-07-08 08:09:18	2017-07-08 08:09:18	23.92	21.379
2017-07-08 08:10:18	2017-07-08 08:10:18	23.92	21.375
2017-07-08 08:11:18	2017-07-08 08:11:18	23.93	21.331
2017-07-08 08:12:18	2017-07-08 08:12:18	23.94	21.323
2017-07-08 08:13:18	2017-07-08 08:13:18	23.95	21.391
2017-07-08 08:14:18	2017-07-08 08:14:18	23.95	21.38
2017-07-08 08:15:18	2017-07-08 08:15:18	23.96	21.361
2017-07-08 08:16:18	2017-07-08 08:16:18	23.96	21.343
2017-07-08 08:17:18	2017-07-08 08:17:18	23.97	21.37
2017-07-08 08:18:18	2017-07-08 08:18:18	23.97	21.413
2017-07-08 08:19:18	2017-07-08 08:19:18	23.98	21.387
2017-07-08 08:20:18	2017-07-08 08:20:18	23.99	21.456
2017-07-08 08:21:18	2017-07-08 08:21:18	23.99	21.43
2017-07-08 08:22:18	2017-07-08 08:22:18	24	21.416
2017-07-08 08:23:18	2017-07-08 08:23:18	24	21.455
2017-07-08 08:24:18	2017-07-08 08:24:18	24	21.429
2017-07-08 08:25:18	2017-07-08 08:25:18	24.01	21.439
2017-07-08 08:26:18	2017-07-08 08:26:18	24.01	21.379
2017-07-08 08:27:18	2017-07-08 08:27:18	24.03	21.41
2017-07-08 08:28:18	2017-07-08 08:28:18	24.02	21.356
2017-07-08 08:29:18	2017-07-08 08:29:18	24.02	21.359
2017-07-08 08:30:18	2017-07-08 08:30:18	24.02	21.249
2017-07-08 08:31:18	2017-07-08 08:31:18	24.04	21.246
2017-07-08 08:32:18	2017-07-08 08:32:18	24.04	21.211
2017-07-08 08:33:18	2017-07-08 08:33:18	24.04	21.197
2017-07-08 08:34:18	2017-07-08 08:34:18	24.05	21.204
2017-07-08 08:35:18	2017-07-08 08:35:18	24.05	21.229
2017-07-08 08:36:18	2017-07-08 08:36:18	24.06	21.284
2017-07-08 08:37:18	2017-07-08 08:37:18	24.08	21.368
2017-07-08 08:38:18	2017-07-08 08:38:18	24.08	21.448
2017-07-08 08:39:18	2017-07-08 08:39:18	24.09	21.451
2017-07-08 08:40:18	2017-07-08 08:40:18	24.09	21.486
2017-07-08 08:41:18	2017-07-08 08:41:18	24.08	21.47
2017-07-08 08:42:18	2017-07-08 08:42:18	24.09	21.536
2017-07-08 08:43:18	2017-07-08 08:43:18	24.1	21.676
2017-07-08 08:44:18	2017-07-08 08:44:18	24.1	21.751
2017-07-08 08:45:18	2017-07-08 08:45:18	24.1	21.764
2017-07-08 08:46:18	2017-07-08 08:46:18	24.1	21.801
2017-07-08 08:47:18	2017-07-08 08:47:18	24.09	21.842
2017-07-08 08:48:18	2017-07-08 08:48:18	24.1	21.866
2017-07-08 08:49:18	2017-07-08 08:49:18	24.1	21.817
2017-07-08 08:50:18	2017-07-08 08:50:18	24.11	21.974
2017-07-08 08:51:18	2017-07-08 08:51:18	24.1	21.902
2017-07-08 08:52:18	2017-07-08 08:52:18	24.1	21.895
2017-07-08 08:53:18	2017-07-08 08:53:18	24.1	21.871
2017-07-08 08:54:18	2017-07-08 08:54:18	24.12	21.839
2017-07-08 08:55:18	2017-07-08 08:55:18	24.11	21.825
2017-07-08 08:56:18	2017-07-08 08:56:18	24.13	21.817
2017-07-08 08:57:18	2017-07-08 08:57:18	24.12	21.8
2017-07-08 08:58:18	2017-07-08 08:58:18	24.13	21.782
2017-07-08 08:59:18	2017-07-08 08:59:18	24.14	21.862
2017-07-08 09:00:18	2017-07-08 09:00:18	24.13	21.877
2017-07-08 09:01:18	2017-07-08 09:01:18	24.15	21.827
2017-07-08 09:02:18	2017-07-08 09:02:18	24.14	21.771
2017-07-08 09:03:18	2017-07-08 09:03:18	24.17	21.764
2017-07-08 09:04:18	2017-07-08 09:04:18	24.16	21.804
2017-07-08 09:05:18	2017-07-08 09:05:18	24.17	21.822
2017-07-08 09:06:18	2017-07-08 09:06:18	24.18	21.825
2017-07-08 09:07:18	2017-07-08 09:07:18	24.19	21.834
2017-07-08 09:08:18	2017-07-08 09:08:18	24.2	21.857
2017-07-08 09:09:18	2017-07-08 09:09:18	24.21	21.952
2017-07-08 09:10:18	2017-07-08 09:10:18	24.2	22.001
2017-07-08 09:11:18	2017-07-08 09:11:18	24.21	22.013
2017-07-08 09:12:18	2017-07-08 09:12:18	24.22	22.045
2017-07-08 09:13:18	2017-07-08 09:13:18	24.23	22.088
2017-07-08 09:14:18	2017-07-08 09:14:18	24.24	22.116
2017-07-08 09:15:18	2017-07-08 09:15:18	24.23	22.157
2017-07-08 09:16:18	2017-07-08 09:16:18	24.24	22.217
2017-07-08 09:17:18	2017-07-08 09:17:18	24.26	22.238
2017-07-08 09:18:18	2017-07-08 09:18:18	24.25	22.397
2017-07-08 09:19:18	2017-07-08 09:19:18	24.26	22.337
2017-07-08 09:20:18	2017-07-08 09:20:18	24.26	22.344
2017-07-08 09:21:18	2017-07-08 09:21:18	24.26	22.52
2017-07-08 09:22:18	2017-07-08 09:22:18	24.28	22.501
2017-07-08 09:23:18	2017-07-08 09:23:18	24.28	22.619
2017-07-08 09:24:18	2017-07-08 09:24:18	24.3	22.649
2017-07-08 09:25:18	2017-07-08 09:25:18	24.3	22.841
2017-07-08 09:26:18	2017-07-08 09:26:18	24.3	22.964
2017-07-08 09:27:18	2017-07-08 09:27:18	24.32	23.262
2017-07-08 09:28:18	2017-07-08 09:28:18	24.35	23.358
2017-07-08 09:29:18	2017-07-08 09:29:18	24.35	23.434
2017-07-08 09:30:18	2017-07-08 09:30:18	24.38	23.334
2017-07-08 09:31:18	2017-07-08 09:31:18	24.39	23.335
2017-07-08 09:32:18	2017-07-08 09:32:18	24.4	23.379
2017-07-08 09:33:18	2017-07-08 09:33:18	24.41	23.366
2017-07-08 09:34:18	2017-07-08 09:34:18	24.43	23.567
2017-07-08 09:35:18	2017-07-08 09:35:18	24.42	23.753
2017-07-08 09:36:18	2017-07-08 09:36:18	24.43	23.92
2017-07-08 09:37:18	2017-07-08 09:37:18	24.42	23.841
2017-07-08 09:38:18	2017-07-08 09:38:18	24.43	24.088
2017-07-08 09:39:18	2017-07-08 09:39:18	24.43	24.26
2017-07-08 09:40:18	2017-07-08 09:40:18	24.44	24.174
2017-07-08 09:41:18	2017-07-08 09:41:18	24.46	24.243
2017-07-08 09:42:18	2017-07-08 09:42:18	24.46	24.278
2017-07-08 09:43:18	2017-07-08 09:43:18	24.47	23.994
2017-07-08 09:44:18	2017-07-08 09:44:18	24.47	24.05
2017-07-08 09:45:18	2017-07-08 09:45:18	24.46	24.515
2017-07-08 09:46:18	2017-07-08 09:46:18	24.48	24.183
2017-07-08 09:47:18	2017-07-08 09:47:18	24.47	24.277
2017-07-08 09:48:18	2017-07-08 09:48:18	24.47	24.189
2017-07-08 09:49:18	2017-07-08 09:49:18	24.48	24.163
2017-07-08 09:50:18	2017-07-08 09:50:18	24.5	24.269
2017-07-08 09:51:18	2017-07-08 09:51:18	24.49	24.412
2017-07-08 09:52:18	2017-07-08 09:52:18	24.51	24.571
2017-07-08 09:53:18	2017-07-08 09:53:18	24.5	24.577
2017-07-08 09:54:18	2017-07-08 09:54:18	24.52	24.703
2017-07-08 09:55:18	2017-07-08 09:55:18	24.52	24.55
2017-07-08 09:56:18	2017-07-08 09:56:18	24.53	24.777
2017-07-08 09:57:18	2017-07-08 09:57:18	24.53	24.539
2017-07-08 09:58:18	2017-07-08 09:58:18	24.54	24.756
2017-07-08 09:59:18	2017-07-08 09:59:18	24.55	24.561
2017-07-08 10:00:18	2017-07-08 10:00:18	24.54	24.929
2017-07-08 10:01:18	2017-07-08 10:01:18	24.55	24.697
2017-07-08 10:02:18	2017-07-08 10:02:18	24.56	24.792
2017-07-08 10:03:18	2017-07-08 10:03:18	24.56	24.972
2017-07-08 10:04:18	2017-07-08 10:04:18	24.57	24.995
2017-07-08 10:05:18	2017-07-08 10:05:18	24.57	25.277
2017-07-08 10:06:18	2017-07-08 10:06:18	24.58	25.146
2017-07-08 10:07:18	2017-07-08 10:07:18	24.58	25.655
2017-07-08 10:08:18	2017-07-08 10:08:18	24.6	25.632
2017-07-08 10:09:18	2017-07-08 10:09:18	24.6	25.414
2017-07-08 10:10:18	2017-07-08 10:10:18	24.59	25.537
2017-07-08 10:11:18	2017-07-08 10:11:18	24.61	25.804
2017-07-08 10:12:18	2017-07-08 10:12:18	24.6	25.783
2017-07-08 10:13:18	2017-07-08 10:13:18	24.61	25.58
2017-07-08 10:14:18	2017-07-08 10:14:18	24.62	25.758
2017-07-08 10:15:18	2017-07-08 10:15:18	24.63	25.939
2017-07-08 10:16:18	2017-07-08 10:16:18	24.64	26.074
2017-07-08 10:17:18	2017-07-08 10:17:18	24.67	25.734
2017-07-08 10:18:18	2017-07-08 10:18:18	24.66	25.87
2017-07-08 10:19:18	2017-07-08 10:19:18	24.68	26.237
2017-07-08 10:20:18	2017-07-08 10:20:18	24.69	25.992
2017-07-08 10:21:18	2017-07-08 10:21:18	24.7	26.045
2017-07-08 10:22:18	2017-07-08 10:22:18	24.7	25.633
2017-07-08 10:23:18	2017-07-08 10:23:18	24.7	25.687
2017-07-08 10:24:18	2017-07-08 10:24:18	24.72	25.486
2017-07-08 10:25:18	2017-07-08 10:25:18	24.75	25.587
2017-07-08 10:26:18	2017-07-08 10:26:18	24.72	26.072
2017-07-08 10:27:18	2017-07-08 10:27:18	24.73	25.946
2017-07-08 10:28:18	2017-07-08 10:28:18	24.74	26.037
2017-07-08 10:29:18	2017-07-08 10:29:18	24.75	26.079
2017-07-08 10:30:18	2017-07-08 10:30:18	24.76	26.255
2017-07-08 10:31:18	2017-07-08 10:31:18	24.75	25.994
2017-07-08 10:32:18	2017-07-08 10:32:18	24.75	25.88
2017-07-08 10:33:18	2017-07-08 10:33:18	24.76	26.261
2017-07-08 10:34:18	2017-07-08 10:34:18	24.76	26.079
2017-07-08 10:35:18	2017-07-08 10:35:18	24.78	26.141
2017-07-08 10:36:18	2017-07-08 10:36:18	24.78	26.347
2017-07-08 10:37:18	2017-07-08 10:37:18	24.8	26.169
2017-07-08 10:38:18	2017-07-08 10:38:18	24.81	26.243
2017-07-08 10:39:18	2017-07-08 10:39:18	24.83	26.376
2017-07-08 10:40:18	2017-07-08 10:40:18	24.82	26.483
2017-07-08 10:41:18	2017-07-08 10:41:18	24.82	26.617
2017-07-08 10:42:18	2017-07-08 10:42:18	24.85	26.549
2017-07-08 10:43:18	2017-07-08 10:43:18	24.85	26.79
2017-07-08 10:44:18	2017-07-08 10:44:18	24.85	26.622
2017-07-08 10:45:18	2017-07-08 10:45:18	24.87	26.444
2017-07-08 10:46:18	2017-07-08 10:46:18	24.87	26.711
2017-07-08 10:47:18	2017-07-08 10:47:18	24.9	26.518
2017-07-08 10:48:18	2017-07-08 10:48:18	24.91	27.026
2017-07-08 10:49:18	2017-07-08 10:49:18	24.91	26.967
2017-07-08 10:50:18	2017-07-08 10:50:18	24.9	26.775
2017-07-08 10:51:18	2017-07-08 10:51:18	24.93	26.748
2017-07-08 10:52:18	2017-07-08 10:52:18	24.95	26.92
2017-07-08 10:53:18	2017-07-08 10:53:18	24.96	26.606
2017-07-08 10:54:18	2017-07-08 10:54:18	24.95	26.323
2017-07-08 10:55:18	2017-07-08 10:55:18	24.97	26.451
2017-07-08 10:56:18	2017-07-08 10:56:18	25	26.695
2017-07-08 10:57:18	2017-07-08 10:57:18	24.99	26.954
2017-07-08 10:58:18	2017-07-08 10:58:18	25	26.526
2017-07-08 10:59:18	2017-07-08 10:59:18	25.04	26.829
2017-07-08 11:00:18	2017-07-08 11:00:18	25.02	27.262
2017-07-08 11:01:18	2017-07-08 11:01:18	25.04	27.127
2017-07-08 11:02:18	2017-07-08 11:02:18	25.05	27.064
2017-07-08 11:03:18	2017-07-08 11:03:18	25.05	27.022
2017-07-08 11:04:18	2017-07-08 11:04:18	25.06	27.104
2017-07-08 11:05:18	2017-07-08 11:05:18	25.1	26.942
2017-07-08 11:06:18	2017-07-08 11:06:18	25.11	26.657
2017-07-08 11:07:18	2017-07-08 11:07:18	25.11	26.975
2017-07-08 11:08:18	2017-07-08 11:08:18	25.13	26.823
2017-07-08 11:09:18	2017-07-08 11:09:18	25.15	26.826
2017-07-08 11:10:18	2017-07-08 11:10:18	25.14	26.682
2017-07-08 11:11:18	2017-07-08 11:11:18	25.15	26.943
2017-07-08 11:12:18	2017-07-08 11:12:18	25.16	27.084
2017-07-08 11:13:18	2017-07-08 11:13:18	25.19	26.921
2017-07-08 11:14:18	2017-07-08 11:14:18	25.2	27.007
2017-07-08 11:15:18	2017-07-08 11:15:18	25.22	27.11
2017-07-08 11:16:18	2017-07-08 11:16:18	25.22	27.154
2017-07-08 11:17:18	2017-07-08 11:17:18	25.24	27.285
2017-07-08 11:18:18	2017-07-08 11:18:18	25.24	27.195
2017-07-08 11:19:18	2017-07-08 11:19:18	25.24	27.278
2017-07-08 11:20:18	2017-07-08 11:20:18	25.25	27.322
2017-07-08 11:21:18	2017-07-08 11:21:18	25.27	27.144
2017-07-08 11:22:18	2017-07-08 11:22:18	25.29	26.78
2017-07-08 11:23:18	2017-07-08 11:23:18	25.29	26.978
2017-07-08 11:24:18	2017-07-08 11:24:18	25.33	27.104
2017-07-08 11:25:18	2017-07-08 11:25:18	25.32	26.87
2017-07-08 11:26:18	2017-07-08 11:26:18	25.34	27.232
2017-07-08 11:27:18	2017-07-08 11:27:18	25.36	27.797
2017-07-08 11:28:18	2017-07-08 11:28:18	25.36	27.557
2017-07-08 11:29:18	2017-07-08 11:29:18	25.35	27.504
2017-07-08 11:30:18	2017-07-08 11:30:18	25.38	27.47
2017-07-08 11:31:18	2017-07-08 11:31:18	25.37	27.087
2017-07-08 11:32:18	2017-07-08 11:32:18	25.39	27.442
2017-07-08 11:33:18	2017-07-08 11:33:18	25.41	27.467
2017-07-08 11:34:18	2017-07-08 11:34:18	25.4	27.491
2017-07-08 11:35:18	2017-07-08 11:35:18	25.42	27.226
2017-07-08 11:36:18	2017-07-08 11:36:18	25.42	27.668
2017-07-08 11:37:18	2017-07-08 11:37:18	25.43	26.94
2017-07-08 11:38:18	2017-07-08 11:38:18	25.44	27.32
2017-07-08 11:39:18	2017-07-08 11:39:18	25.45	27.56
2017-07-08 11:40:18	2017-07-08 11:40:18	25.46	27.133
2017-07-08 11:41:18	2017-07-08 11:41:18	25.49	27.708
2017-07-08 11:42:18	2017-07-08 11:42:18	25.48	27.63
2017-07-08 11:43:18	2017-07-08 11:43:18	25.49	27.733
2017-07-08 11:44:18	2017-07-08 11:44:18	25.52	27.667
2017-07-08 11:45:18	2017-07-08 11:45:18	25.51	27.606
2017-07-08 11:46:18	2017-07-08 11:46:18	25.53	27.455
2017-07-08 11:47:18	2017-07-08 11:47:18	25.53	26.849
2017-07-08 11:48:18	2017-07-08 11:48:18	25.53	27.881
2017-07-08 11:49:18	2017-07-08 11:49:18	25.54	27.867
2017-07-08 11:50:18	2017-07-08 11:50:18	25.54	27.741
2017-07-08 11:51:18	2017-07-08 11:51:18	25.56	28.152
2017-07-08 11:52:18	2017-07-08 11:52:18	25.56	28.288
2017-07-08 11:53:18	2017-07-08 11:53:18	25.57	27.838
2017-07-08 11:54:18	2017-07-08 11:54:18	25.58	27.916
2017-07-08 11:55:18	2017-07-08 11:55:18	25.59	27.962
2017-07-08 11:56:18	2017-07-08 11:56:18	25.6	27.794
2017-07-08 11:57:18	2017-07-08 11:57:18	25.62	27.702
2017-07-08 11:58:18	2017-07-08 11:58:18	25.63	27.646
2017-07-08 11:59:18	2017-07-08 11:59:18	25.63	27.752
2017-07-08 12:00:18	2017-07-08 12:00:18	25.65	27.835
2017-07-08 12:01:18	2017-07-08 12:01:18	25.67	28.07
2017-07-08 12:02:18	2017-07-08 12:02:18	25.65	28.082
2017-07-08 12:03:18	2017-07-08 12:03:18	25.66	27.841
2017-07-08 12:04:18	2017-07-08 12:04:18	25.69	27.398
2017-07-08 12:05:18	2017-07-08 12:05:18	25.67	27.453
2017-07-08 12:06:18	2017-07-08 12:06:18	25.71	27.776
2017-07-08 12:07:18	2017-07-08 12:07:18	25.7	27.979
2017-07-08 12:08:18	2017-07-08 12:08:18	25.71	27.977
2017-07-08 12:09:18	2017-07-08 12:09:18	25.72	28.255
2017-07-08 12:10:18	2017-07-08 12:10:18	25.73	28.36
2017-07-08 12:11:18	2017-07-08 12:11:18	25.73	27.884
2017-07-08 12:12:18	2017-07-08 12:12:18	25.75	27.804
2017-07-08 12:13:18	2017-07-08 12:13:18	25.77	27.532
2017-07-08 12:14:18	2017-07-08 12:14:18	25.78	27.551
2017-07-08 12:15:18	2017-07-08 12:15:18	25.79	27.842
2017-07-08 12:16:18	2017-07-08 12:16:18	25.8	27.743
2017-07-08 12:17:18	2017-07-08 12:17:18	25.8	27.529
2017-07-08 12:18:18	2017-07-08 12:18:18	25.8	27.841
2017-07-08 12:19:18	2017-07-08 12:19:18	25.83	27.677
2017-07-08 12:20:18	2017-07-08 12:20:18	25.85	27.442
2017-07-08 12:21:18	2017-07-08 12:21:18	25.87	27.747
2017-07-08 12:22:18	2017-07-08 12:22:18	25.88	28.086
2017-07-08 12:23:18	2017-07-08 12:23:18	25.9	27.845
2017-07-08 12:24:18	2017-07-08 12:24:18	25.9	27.919
2017-07-08 12:25:18	2017-07-08 12:25:18	25.9	28.062
2017-07-08 12:26:18	2017-07-08 12:26:18	25.93	28.467
2017-07-08 12:27:18	2017-07-08 12:27:18	25.95	27.82
2017-07-08 12:28:18	2017-07-08 12:28:18	25.93	27.837
2017-07-08 12:29:18	2017-07-08 12:29:18	25.97	28.462
2017-07-08 12:30:18	2017-07-08 12:30:18	25.98	28.334
2017-07-08 12:31:18	2017-07-08 12:31:18	25.98	28.767
2017-07-08 12:32:18	2017-07-08 12:32:18	25.99	28.508
2017-07-08 12:33:18	2017-07-08 12:33:18	26	28.917
2017-07-08 12:34:18	2017-07-08 12:34:18	26.02	28.769
2017-07-08 12:35:18	2017-07-08 12:35:18	26.03	28.48
2017-07-08 12:36:18	2017-07-08 12:36:18	26.04	28.645
2017-07-08 12:37:18	2017-07-08 12:37:18	26.05	28.6
2017-07-08 12:38:18	2017-07-08 12:38:18	26.06	28.768
2017-07-08 12:39:18	2017-07-08 12:39:18	26.09	28.792
2017-07-08 12:40:18	2017-07-08 12:40:18	26.08	28.777
2017-07-08 12:41:18	2017-07-08 12:41:18	26.13	27.992
2017-07-08 12:42:18	2017-07-08 12:42:18	26.14	28.257
2017-07-08 12:43:18	2017-07-08 12:43:18	26.17	28.253
2017-07-08 12:44:18	2017-07-08 12:44:18	26.2	28.418
2017-07-08 12:45:18	2017-07-08 12:45:18	26.2	28.732
2017-07-08 12:46:18	2017-07-08 12:46:18	26.21	28.061
2017-07-08 12:47:18	2017-07-08 12:47:18	26.21	28.074
2017-07-08 12:48:18	2017-07-08 12:48:18	26.24	28.485
2017-07-08 12:49:18	2017-07-08 12:49:18	26.23	28.397
2017-07-08 12:50:18	2017-07-08 12:50:18	26.26	27.839
2017-07-08 12:51:18	2017-07-08 12:51:18	26.27	27.83
2017-07-08 12:52:18	2017-07-08 12:52:18	26.27	28
2017-07-08 12:53:18	2017-07-08 12:53:18	26.29	28.149
2017-07-08 12:54:18	2017-07-08 12:54:18	26.35	28.26
2017-07-08 12:55:18	2017-07-08 12:55:18	26.38	28.317
2017-07-08 12:56:18	2017-07-08 12:56:18	26.38	28.106
2017-07-08 12:57:18	2017-07-08 12:57:18	26.39	28.446
2017-07-08 12:58:18	2017-07-08 12:58:18	26.39	28.482
2017-07-08 12:59:18	2017-07-08 12:59:18	26.39	28.932
2017-07-08 13:00:18	2017-07-08 13:00:18	26.4	28.741
2017-07-08 13:01:18	2017-07-08 13:01:18	26.41	29.193
2017-07-08 13:02:18	2017-07-08 13:02:18	26.44	29.177
2017-07-08 13:03:18	2017-07-08 13:03:18	26.44	28.915
2017-07-08 13:04:18	2017-07-08 13:04:18	26.46	28.978
2017-07-08 13:05:18	2017-07-08 13:05:18	26.49	29.112
2017-07-08 13:06:18	2017-07-08 13:06:18	26.49	29.235
2017-07-08 13:07:18	2017-07-08 13:07:18	26.51	29.429
2017-07-08 13:08:18	2017-07-08 13:08:18	26.55	29.331
2017-07-08 13:09:18	2017-07-08 13:09:18	26.57	29.419
2017-07-08 13:10:18	2017-07-08 13:10:18	26.58	29.464
2017-07-08 13:11:18	2017-07-08 13:11:18	26.56	29.604
2017-07-08 13:12:18	2017-07-08 13:12:18	26.56	29.466
2017-07-08 13:13:18	2017-07-08 13:13:18	26.57	29.494
2017-07-08 13:14:18	2017-07-08 13:14:18	26.59	29.395
2017-07-08 13:15:18	2017-07-08 13:15:18	26.64	29.539
2017-07-08 13:16:18	2017-07-08 13:16:18	26.61	29.317
2017-07-08 13:17:18	2017-07-08 13:17:18	26.63	29.797
2017-07-08 13:18:18	2017-07-08 13:18:18	26.64	29.857
2017-07-08 13:19:18	2017-07-08 13:19:18	26.65	29.488
2017-07-08 13:20:18	2017-07-08 13:20:18	26.67	29.343
2017-07-08 13:21:18	2017-07-08 13:21:18	26.7	29.228
2017-07-08 13:22:18	2017-07-08 13:22:18	26.7	29.677
2017-07-08 13:23:18	2017-07-08 13:23:18	26.73	30.407
2017-07-08 13:24:18	2017-07-08 13:24:18	26.72	30.83
2017-07-08 13:25:18	2017-07-08 13:25:18	26.75	30.284
2017-07-08 13:26:18	2017-07-08 13:26:18	26.77	30.635
2017-07-08 13:27:18	2017-07-08 13:27:18	26.76	30.682
2017-07-08 13:28:18	2017-07-08 13:28:18	26.79	31.12
2017-07-08 13:29:18	2017-07-08 13:29:18	26.79	30.431
2017-07-08 13:30:18	2017-07-08 13:30:18	26.81	30.925
2017-07-08 13:31:18	2017-07-08 13:31:18	26.84	31.106
2017-07-08 13:32:18	2017-07-08 13:32:18	26.88	30.126
2017-07-08 13:33:18	2017-07-08 13:33:18	26.86	30.448
2017-07-08 13:34:18	2017-07-08 13:34:18	26.9	30.494
2017-07-08 13:35:18	2017-07-08 13:35:18	26.94	30.481
2017-07-08 13:36:18	2017-07-08 13:36:18	26.95	30.618
2017-07-08 13:37:18	2017-07-08 13:37:18	26.97	31.004
2017-07-08 13:38:18	2017-07-08 13:38:18	26.99	31.412
2017-07-08 13:39:18	2017-07-08 13:39:18	26.99	31.192
2017-07-08 13:40:18	2017-07-08 13:40:18	27.01	30.804
2017-07-08 13:41:18	2017-07-08 13:41:18	27.02	30.998
2017-07-08 13:42:18	2017-07-08 13:42:18	27.03	31.387
2017-07-08 13:43:18	2017-07-08 13:43:18	27.09	31.214
2017-07-08 13:44:18	2017-07-08 13:44:18	27.1	30.957
2017-07-08 13:45:18	2017-07-08 13:45:18	27.14	31.7
2017-07-08 13:46:18	2017-07-08 13:46:18	27.16	31.276
2017-07-08 13:47:18	2017-07-08 13:47:18	27.17	31.017
2017-07-08 13:48:18	2017-07-08 13:48:18	27.17	31.924
2017-07-08 13:49:18	2017-07-08 13:49:18	27.2	31.707
2017-07-08 13:50:18	2017-07-08 13:50:18	27.2	32.28
2017-07-08 13:51:18	2017-07-08 13:51:18	27.23	30.681
2017-07-08 13:52:18	2017-07-08 13:52:18	27.26	31.41
2017-07-08 13:53:18	2017-07-08 13:53:18	27.27	31.476
2017-07-08 13:54:18	2017-07-08 13:54:18	27.27	31.082
2017-07-08 13:55:18	2017-07-08 13:55:18	27.32	30.3
2017-07-08 13:56:18	2017-07-08 13:56:18	27.33	29.959
2017-07-08 13:57:18	2017-07-08 13:57:18	27.33	30.521
2017-07-08 13:58:18	2017-07-08 13:58:18	27.35	31.024
2017-07-08 13:59:18	2017-07-08 13:59:18	27.35	30.72
2017-07-08 14:00:18	2017-07-08 14:00:18	27.38	31.063
2017-07-08 14:01:18	2017-07-08 14:01:18	27.41	30.286
2017-07-08 14:02:18	2017-07-08 14:02:18	27.4	29.954
2017-07-08 14:03:18	2017-07-08 14:03:18	27.43	30.803
2017-07-08 14:04:18	2017-07-08 14:04:18	27.44	31.007
2017-07-08 14:05:18	2017-07-08 14:05:18	27.45	31.293
2017-07-08 14:06:18	2017-07-08 14:06:18	27.48	30.857
2017-07-08 14:07:18	2017-07-08 14:07:18	27.51	30.978
2017-07-08 14:08:18	2017-07-08 14:08:18	27.51	31.622
2017-07-08 14:09:18	2017-07-08 14:09:18	27.51	31.921
2017-07-08 14:10:18	2017-07-08 14:10:18	27.55	31.932
2017-07-08 14:11:18	2017-07-08 14:11:18	27.55	32.257
2017-07-08 14:12:18	2017-07-08 14:12:18	27.59	32.262
2017-07-08 14:13:18	2017-07-08 14:13:18	27.92	31.445
2017-07-08 14:14:18	2017-07-08 14:14:18	28.09	31.16
2017-07-08 14:15:18	2017-07-08 14:15:18	28.09	31.009
2017-07-08 14:16:18	2017-07-08 14:16:18	28.35	30.785
2017-07-08 14:17:18	2017-07-08 14:17:18	28.55	30.94
2017-07-08 14:18:18	2017-07-08 14:18:18	28.44	31.14
2017-07-08 14:19:18	2017-07-08 14:19:18	28.53	31.446
2017-07-08 14:20:18	2017-07-08 14:20:18	28.7	32.058
2017-07-08 14:21:18	2017-07-08 14:21:18	28.74	31.743
2017-07-08 14:22:18	2017-07-08 14:22:18	28.82	30.897
2017-07-08 14:23:18	2017-07-08 14:23:18	28.83	30.716
2017-07-08 14:24:18	2017-07-08 14:24:18	29.02	30.5
2017-07-08 14:25:18	2017-07-08 14:25:18	29.02	30.583
2017-07-08 14:26:18	2017-07-08 14:26:18	29.27	30.587
2017-07-08 14:27:18	2017-07-08 14:27:18	29.6	30.833
2017-07-08 14:28:18	2017-07-08 14:28:18	29.69	30.862
2017-07-08 14:29:18	2017-07-08 14:29:18	29.81	31.222
2017-07-08 14:30:18	2017-07-08 14:30:18	29.71	32.158
2017-07-08 14:31:18	2017-07-08 14:31:18	29.72	32.765
2017-07-08 14:32:18	2017-07-08 14:32:18	29.74	31.975
2017-07-08 14:33:18	2017-07-08 14:33:18	29.76	32.271
2017-07-08 14:34:18	2017-07-08 14:34:18	29.78	31.933
2017-07-08 14:35:18	2017-07-08 14:35:18	29.8	31.967
2017-07-08 14:36:18	2017-07-08 14:36:18	29.8	31.82
2017-07-08 14:37:18	2017-07-08 14:37:18	29.81	32.17
2017-07-08 14:38:18	2017-07-08 14:38:18	29.82	33.289
2017-07-08 14:39:18	2017-07-08 14:39:18	29.83	33.241
2017-07-08 14:40:18	2017-07-08 14:40:18	29.84	33.093
2017-07-08 14:41:18	2017-07-08 14:41:18	29.84	32.998
2017-07-08 14:42:18	2017-07-08 14:42:18	29.84	32.742
2017-07-08 14:43:18	2017-07-08 14:43:18	29.85	32.748
2017-07-08 14:44:18	2017-07-08 14:44:18	29.84	32.584
2017-07-08 14:45:18	2017-07-08 14:45:18	29.84	32.32
2017-07-08 14:46:18	2017-07-08 14:46:18	29.83	32.189
2017-07-08 14:47:18	2017-07-08 14:47:18	29.83	31.887
2017-07-08 14:48:18	2017-07-08 14:48:18	29.83	32.103
2017-07-08 14:49:18	2017-07-08 14:49:18	29.84	31.967
2017-07-08 14:50:18	2017-07-08 14:50:18	29.83	31.792
2017-07-08 14:51:18	2017-07-08 14:51:18	29.83	31.847
2017-07-08 14:52:18	2017-07-08 14:52:18	29.83	31.853
2017-07-08 14:53:18	2017-07-08 14:53:18	29.83	32.337
2017-07-08 14:54:18	2017-07-08 14:54:18	29.83	32.681
2017-07-08 14:55:18	2017-07-08 14:55:18	29.84	32.38
2017-07-08 14:56:18	2017-07-08 14:56:18	29.84	32.285
2017-07-08 14:57:18	2017-07-08 14:57:18	29.84	33.209
2017-07-08 14:58:18	2017-07-08 14:58:18	29.84	32.892
2017-07-08 14:59:18	2017-07-08 14:59:18	29.85	32.775
2017-07-08 15:00:18	2017-07-08 15:00:18	29.85	32.817
2017-07-08 15:01:18	2017-07-08 15:01:18	29.85	32.969
2017-07-08 15:02:18	2017-07-08 15:02:18	29.85	33.124
2017-07-08 15:03:18	2017-07-08 15:03:18	29.85	33.045
2017-07-08 15:04:18	2017-07-08 15:04:18	29.84	32.529
2017-07-08 15:05:18	2017-07-08 15:05:18	29.84	32.751
2017-07-08 15:06:18	2017-07-08 15:06:18	29.84	33.491
2017-07-08 15:07:18	2017-07-08 15:07:18	29.83	32.889
2017-07-08 15:08:18	2017-07-08 15:08:18	29.82	32.775
2017-07-08 15:09:18	2017-07-08 15:09:18	29.82	32.778
2017-07-08 15:10:18	2017-07-08 15:10:18	29.8	33.333
2017-07-08 15:11:18	2017-07-08 15:11:18	29.8	32.98
2017-07-08 15:12:18	2017-07-08 15:12:18	29.79	32.725
2017-07-08 15:13:18	2017-07-08 15:13:18	29.78	32.908
2017-07-08 15:14:18	2017-07-08 15:14:18	29.77	32.699
2017-07-08 15:15:18	2017-07-08 15:15:18	29.76	33.024
2017-07-08 15:16:18	2017-07-08 15:16:18	29.75	32.584
2017-07-08 15:17:18	2017-07-08 15:17:18	29.74	32.607
2017-07-08 15:18:18	2017-07-08 15:18:18	29.72	33.339
2017-07-08 15:19:18	2017-07-08 15:19:18	29.71	33.299
2017-07-08 15:20:18	2017-07-08 15:20:18	29.7	32.588
2017-07-08 15:21:18	2017-07-08 15:21:18	29.7	32.424
2017-07-08 15:22:18	2017-07-08 15:22:18	29.7	32.707
2017-07-08 15:23:18	2017-07-08 15:23:18	29.71	33.313
2017-07-08 15:24:18	2017-07-08 15:24:18	29.72	33.843
2017-07-08 15:25:18	2017-07-08 15:25:18	29.72	32.96
2017-07-08 15:26:18	2017-07-08 15:26:18	29.73	32.538
2017-07-08 15:27:18	2017-07-08 15:27:18	29.75	32.715
2017-07-08 15:28:18	2017-07-08 15:28:18	29.75	33.038
2017-07-08 15:29:18	2017-07-08 15:29:18	29.76	32.714
2017-07-08 15:30:18	2017-07-08 15:30:18	29.75	32.892
2017-07-08 15:31:18	2017-07-08 15:31:18	29.77	32.965
2017-07-08 15:32:18	2017-07-08 15:32:18	29.77	33.301
2017-07-08 15:33:18	2017-07-08 15:33:18	29.78	33.175
2017-07-08 15:34:18	2017-07-08 15:34:18	29.78	32.852
2017-07-08 15:35:18	2017-07-08 15:35:18	29.8	32.836
2017-07-08 15:36:18	2017-07-08 15:36:18	29.8	32.73
2017-07-08 15:37:18	2017-07-08 15:37:18	29.81	32.675
2017-07-08 15:38:18	2017-07-08 15:38:18	29.82	33.053
2017-07-08 15:39:18	2017-07-08 15:39:18	29.82	33.212
2017-07-08 15:40:18	2017-07-08 15:40:18	29.84	34.018
2017-07-08 15:41:18	2017-07-08 15:41:18	29.85	34.033
2017-07-08 15:42:18	2017-07-08 15:42:18	29.85	33.846
2017-07-08 15:43:18	2017-07-08 15:43:18	29.86	34.853
2017-07-08 15:44:18	2017-07-08 15:44:18	29.87	35.333
2017-07-08 15:45:18	2017-07-08 15:45:18	29.88	34.044
2017-07-08 15:46:18	2017-07-08 15:46:18	29.89	33.386
2017-07-08 15:47:18	2017-07-08 15:47:18	29.89	33.379
2017-07-08 15:48:18	2017-07-08 15:48:18	29.91	33.914
2017-07-08 15:49:18	2017-07-08 15:49:18	29.91	33.724
2017-07-08 15:50:18	2017-07-08 15:50:18	29.93	33.771
2017-07-08 15:51:18	2017-07-08 15:51:18	29.93	33.682
2017-07-08 15:52:18	2017-07-08 15:52:18	29.94	33.422
2017-07-08 15:53:18	2017-07-08 15:53:18	29.95	33.796
2017-07-08 15:54:18	2017-07-08 15:54:18	29.97	33.947
2017-07-08 15:55:18	2017-07-08 15:55:18	29.97	33.322
2017-07-08 15:56:18	2017-07-08 15:56:18	29.98	33.239
2017-07-08 15:57:18	2017-07-08 15:57:18	29.99	34.061
2017-07-08 15:58:18	2017-07-08 15:58:18	30	33.666
2017-07-08 15:59:18	2017-07-08 15:59:18	30	33.865
2017-07-08 16:00:18	2017-07-08 16:00:18	30.01	33.381
2017-07-08 16:01:18	2017-07-08 16:01:18	30.02	34.004
2017-07-08 16:02:18	2017-07-08 16:02:18	30.02	33.839
2017-07-08 16:03:18	2017-07-08 16:03:18	30.02	33.973
2017-07-08 16:04:18	2017-07-08 16:04:18	30.03	34.328
2017-07-08 16:05:18	2017-07-08 16:05:18	30.04	33.554
2017-07-08 16:06:18	2017-07-08 16:06:18	30.04	34.22
2017-07-08 16:07:18	2017-07-08 16:07:18	30.06	33.835
2017-07-08 16:08:18	2017-07-08 16:08:18	30.08	34.775
2017-07-08 16:09:18	2017-07-08 16:09:18	30.08	33.975
2017-07-08 16:10:18	2017-07-08 16:10:18	30.09	34.653
2017-07-08 16:11:18	2017-07-08 16:11:18	30.09	33.935
2017-07-08 16:12:18	2017-07-08 16:12:18	30.1	33.919
2017-07-08 16:13:18	2017-07-08 16:13:18	30.12	33.868
2017-07-08 16:14:18	2017-07-08 16:14:18	30.12	34.261
2017-07-08 16:15:18	2017-07-08 16:15:18	30.13	34.432
2017-07-08 16:16:18	2017-07-08 16:16:18	30.14	33.878
2017-07-08 16:17:18	2017-07-08 16:17:18	30.14	34.308
2017-07-08 16:18:18	2017-07-08 16:18:18	30.15	34.064
2017-07-08 16:19:18	2017-07-08 16:19:18	30.17	34.152
2017-07-08 16:20:18	2017-07-08 16:20:18	30.18	33.949
2017-07-08 16:21:18	2017-07-08 16:21:18	30.21	34.856
2017-07-08 16:22:18	2017-07-08 16:22:18	30.21	34.574
2017-07-08 16:23:18	2017-07-08 16:23:18	30.22	34.006
2017-07-08 16:24:18	2017-07-08 16:24:18	30.23	34.119
2017-07-08 16:25:18	2017-07-08 16:25:18	30.24	35.049
2017-07-08 16:26:18	2017-07-08 16:26:18	30.25	35.596
2017-07-08 16:27:18	2017-07-08 16:27:18	30.26	35.492
2017-07-08 16:28:18	2017-07-08 16:28:18	30.26	34.445
2017-07-08 16:29:18	2017-07-08 16:29:18	30.27	35.074
2017-07-08 16:30:18	2017-07-08 16:30:18	30.29	34.207
2017-07-08 16:31:18	2017-07-08 16:31:18	30.29	34.265
2017-07-08 16:32:18	2017-07-08 16:32:18	30.3	33.955
2017-07-08 16:33:18	2017-07-08 16:33:18	30.31	34.246
2017-07-08 16:34:18	2017-07-08 16:34:18	30.31	33.681
2017-07-08 16:35:18	2017-07-08 16:35:18	30.32	34.276
2017-07-08 16:36:18	2017-07-08 16:36:18	30.33	33.869
2017-07-08 16:37:18	2017-07-08 16:37:18	30.35	33.776
2017-07-08 16:38:18	2017-07-08 16:38:18	30.36	34.479
2017-07-08 16:39:18	2017-07-08 16:39:18	30.36	34.113
2017-07-08 16:40:18	2017-07-08 16:40:18	30.36	34.242
2017-07-08 16:41:18	2017-07-08 16:41:18	30.36	34.073
2017-07-08 16:42:18	2017-07-08 16:42:18	30.37	34.298
2017-07-08 16:43:18	2017-07-08 16:43:18	30.38	34.466
2017-07-08 16:44:18	2017-07-08 16:44:18	30.39	34.373
2017-07-08 16:45:18	2017-07-08 16:45:18	30.4	34.691
2017-07-08 16:46:18	2017-07-08 16:46:18	30.41	34.474
2017-07-08 16:47:18	2017-07-08 16:47:18	30.41	33.857
2017-07-08 16:48:18	2017-07-08 16:48:18	30.43	34.275
2017-07-08 16:49:18	2017-07-08 16:49:18	30.43	33.766
2017-07-08 16:50:18	2017-07-08 16:50:18	30.45	33.942
2017-07-08 16:51:18	2017-07-08 16:51:18	30.45	33.711
2017-07-08 16:52:18	2017-07-08 16:52:18	30.45	33.961
2017-07-08 16:53:18	2017-07-08 16:53:18	30.46	34.618
2017-07-08 16:54:18	2017-07-08 16:54:18	30.47	34.303
2017-07-08 16:55:18	2017-07-08 16:55:18	30.49	34.174
2017-07-08 16:56:18	2017-07-08 16:56:18	30.49	34.4
2017-07-08 16:57:18	2017-07-08 16:57:18	30.5	34.079
2017-07-08 16:58:18	2017-07-08 16:58:18	30.5	34.167
2017-07-08 16:59:18	2017-07-08 16:59:18	30.5	34.038
2017-07-08 17:00:18	2017-07-08 17:00:18	30.5	33.886
2017-07-08 17:01:18	2017-07-08 17:01:18	30.51	34.02
2017-07-08 17:02:18	2017-07-08 17:02:18	30.51	34.521
2017-07-08 17:03:18	2017-07-08 17:03:18	30.51	34.424
2017-07-08 17:04:18	2017-07-08 17:04:18	30.51	34.336
2017-07-08 17:05:18	2017-07-08 17:05:18	30.51	34.075
2017-07-08 17:06:18	2017-07-08 17:06:18	30.52	34.646
2017-07-08 17:07:18	2017-07-08 17:07:18	30.51	34.467
2017-07-08 17:08:18	2017-07-08 17:08:18	30.51	34.859
2017-07-08 17:09:18	2017-07-08 17:09:18	30.51	34.293
2017-07-08 17:10:18	2017-07-08 17:10:18	30.51	34.798
2017-07-08 17:11:18	2017-07-08 17:11:18	30.5	34.675
2017-07-08 17:12:18	2017-07-08 17:12:18	30.5	34.444
2017-07-08 17:13:18	2017-07-08 17:13:18	30.49	34.613
2017-07-08 17:14:18	2017-07-08 17:14:18	30.5	34.705
2017-07-08 17:15:18	2017-07-08 17:15:18	30.49	34.551
2017-07-08 17:16:18	2017-07-08 17:16:18	30.49	34.998
2017-07-08 17:17:18	2017-07-08 17:17:18	30.49	35.284
2017-07-08 17:18:18	2017-07-08 17:18:18	30.48	35.117
2017-07-08 17:19:18	2017-07-08 17:19:18	30.48	34.678
2017-07-08 17:20:18	2017-07-08 17:20:18	30.47	34.348
2017-07-08 17:21:18	2017-07-08 17:21:18	30.47	33.99
2017-07-08 17:22:18	2017-07-08 17:22:18	30.47	34.559
2017-07-08 17:23:18	2017-07-08 17:23:18	30.47	34.392
2017-07-08 17:24:18	2017-07-08 17:24:18	30.46	34.097
2017-07-08 17:25:18	2017-07-08 17:25:18	30.46	34.149
2017-07-08 17:26:18	2017-07-08 17:26:18	30.46	34.208
2017-07-08 17:27:18	2017-07-08 17:27:18	30.46	33.819
2017-07-08 17:28:18	2017-07-08 17:28:18	30.45	33.911
2017-07-08 17:29:18	2017-07-08 17:29:18	30.44	33.987
2017-07-08 17:30:18	2017-07-08 17:30:18	30.43	34.548
2017-07-08 17:31:18	2017-07-08 17:31:18	30.42	34.061
2017-07-08 17:32:18	2017-07-08 17:32:18	30.42	33.83
2017-07-08 17:33:18	2017-07-08 17:33:18	30.41	33.715
2017-07-08 17:34:18	2017-07-08 17:34:18	30.41	33.88
2017-07-08 17:35:18	2017-07-08 17:35:18	30.4	34.241
2017-07-08 17:36:18	2017-07-08 17:36:18	30.39	33.982
2017-07-08 17:37:18	2017-07-08 17:37:18	30.38	33.715
2017-07-08 17:38:18	2017-07-08 17:38:18	30.37	33.874
2017-07-08 17:39:18	2017-07-08 17:39:18	30.36	34.173
2017-07-08 17:40:18	2017-07-08 17:40:18	30.34	34.292
2017-07-08 17:41:18	2017-07-08 17:41:18	30.33	33.952
2017-07-08 17:42:18	2017-07-08 17:42:18	30.32	34.28
2017-07-08 17:43:18	2017-07-08 17:43:18	30.31	34.624
2017-07-08 17:44:18	2017-07-08 17:44:18	30.3	34.515
2017-07-08 17:45:18	2017-07-08 17:45:18	30.3	34.733
2017-07-08 17:46:18	2017-07-08 17:46:18	30.29	34.474
2017-07-08 17:47:18	2017-07-08 17:47:18	30.28	34.987
2017-07-08 17:48:18	2017-07-08 17:48:18	30.27	34.832
2017-07-08 17:49:18	2017-07-08 17:49:18	30.27	34.598
2017-07-08 17:50:18	2017-07-08 17:50:18	30.26	35.145
2017-07-08 17:51:18	2017-07-08 17:51:18	30.25	34.916
2017-07-08 17:52:18	2017-07-08 17:52:18	30.25	34.641
2017-07-08 17:53:18	2017-07-08 17:53:18	30.24	35.008
2017-07-08 17:54:18	2017-07-08 17:54:18	30.23	34.72
2017-07-08 17:55:18	2017-07-08 17:55:18	30.22	35.088
2017-07-08 17:56:18	2017-07-08 17:56:18	30.22	35.097
2017-07-08 17:57:18	2017-07-08 17:57:18	30.21	34.667
2017-07-08 17:58:18	2017-07-08 17:58:18	30.2	34.565
2017-07-08 17:59:18	2017-07-08 17:59:18	30.19	34.865
2017-07-08 18:00:18	2017-07-08 18:00:18	30.18	34.78
2017-07-08 18:01:18	2017-07-08 18:01:18	30.17	34.973
2017-07-08 18:02:18	2017-07-08 18:02:18	30.16	35.494
2017-07-08 18:03:18	2017-07-08 18:03:18	30.15	35.361
2017-07-08 18:04:18	2017-07-08 18:04:18	30.15	35.829
2017-07-08 18:05:18	2017-07-08 18:05:18	30.14	35.475
2017-07-08 18:06:18	2017-07-08 18:06:18	30.14	35.154
2017-07-08 18:07:18	2017-07-08 18:07:18	30.13	35.193
2017-07-08 18:08:18	2017-07-08 18:08:18	30.13	35.626
2017-07-08 18:09:18	2017-07-08 18:09:18	30.13	35.252
2017-07-08 18:10:18	2017-07-08 18:10:18	30.12	35.268
2017-07-08 18:11:18	2017-07-08 18:11:18	30.12	35.459
2017-07-08 18:12:18	2017-07-08 18:12:18	30.11	35.301
2017-07-08 18:13:18	2017-07-08 18:13:18	30.1	35.057
2017-07-08 18:14:18	2017-07-08 18:14:18	30.09	34.79
2017-07-08 18:15:18	2017-07-08 18:15:18	30.09	34.638
2017-07-08 18:16:18	2017-07-08 18:16:18	30.08	35.178
2017-07-08 18:17:18	2017-07-08 18:17:18	30.07	35.157
2017-07-08 18:18:18	2017-07-08 18:18:18	30.06	35.299
2017-07-08 18:19:18	2017-07-08 18:19:18	30.05	35.271
2017-07-08 18:20:18	2017-07-08 18:20:18	30.04	35.453
2017-07-08 18:21:18	2017-07-08 18:21:18	30.02	35.353
2017-07-08 18:22:18	2017-07-08 18:22:18	30.01	35.64
2017-07-08 18:23:18	2017-07-08 18:23:18	29.99	35.276
2017-07-08 18:24:18	2017-07-08 18:24:18	29.97	35.276
2017-07-08 18:25:18	2017-07-08 18:25:18	29.96	35.57
2017-07-08 18:26:18	2017-07-08 18:26:18	29.94	35.75
2017-07-08 18:27:18	2017-07-08 18:27:18	29.92	35.146
2017-07-08 18:28:18	2017-07-08 18:28:18	29.91	35.055
2017-07-08 18:29:18	2017-07-08 18:29:18	29.9	34.859
2017-07-08 18:30:18	2017-07-08 18:30:18	29.89	35.208
2017-07-08 18:31:18	2017-07-08 18:31:18	29.88	34.971
2017-07-08 18:32:18	2017-07-08 18:32:18	29.87	35.425
2017-07-08 18:33:18	2017-07-08 18:33:18	29.86	35.558
2017-07-08 18:34:18	2017-07-08 18:34:18	29.85	35.561
2017-07-08 18:35:18	2017-07-08 18:35:18	29.84	35.6
2017-07-08 18:36:18	2017-07-08 18:36:18	29.82	35.288
2017-07-08 18:37:18	2017-07-08 18:37:18	29.81	35.181
2017-07-08 18:38:18	2017-07-08 18:38:18	29.8	35.113
2017-07-08 18:39:18	2017-07-08 18:39:18	29.79	35.404
2017-07-08 18:40:18	2017-07-08 18:40:18	29.77	35.841
2017-07-08 18:41:18	2017-07-08 18:41:18	29.76	35.51
2017-07-08 18:42:18	2017-07-08 18:42:18	29.75	35.531
2017-07-08 18:43:18	2017-07-08 18:43:18	29.73	35.699
2017-07-08 18:44:18	2017-07-08 18:44:18	29.72	35.855
2017-07-08 18:45:18	2017-07-08 18:45:18	29.7	35.844
2017-07-08 18:46:18	2017-07-08 18:46:18	29.69	35.668
2017-07-08 18:47:18	2017-07-08 18:47:18	29.67	35.79
2017-07-08 18:48:18	2017-07-08 18:48:18	29.66	36.02
2017-07-08 18:49:18	2017-07-08 18:49:18	29.65	35.909
2017-07-08 18:50:18	2017-07-08 18:50:18	29.64	35.889
2017-07-08 18:51:18	2017-07-08 18:51:18	29.64	35.648
2017-07-08 18:52:18	2017-07-08 18:52:18	29.62	35.257
2017-07-08 18:53:18	2017-07-08 18:53:18	29.61	35.3
2017-07-08 18:54:18	2017-07-08 18:54:18	29.6	35.317
2017-07-08 18:55:18	2017-07-08 18:55:18	29.59	35.203
2017-07-08 18:56:18	2017-07-08 18:56:18	29.57	35.191
2017-07-08 18:57:18	2017-07-08 18:57:18	29.55	35.68
2017-07-08 18:58:18	2017-07-08 18:58:18	29.54	35.616
2017-07-08 18:59:18	2017-07-08 18:59:18	29.53	35.093
2017-07-08 19:00:18	2017-07-08 19:00:18	29.51	35.644
2017-07-08 19:01:18	2017-07-08 19:01:18	29.49	35.615
2017-07-08 19:02:18	2017-07-08 19:02:18	29.47	35.347
2017-07-08 19:03:18	2017-07-08 19:03:18	29.46	35.222
2017-07-08 19:04:18	2017-07-08 19:04:18	29.44	35.925
2017-07-08 19:05:18	2017-07-08 19:05:18	29.43	35.517
2017-07-08 19:06:18	2017-07-08 19:06:18	29.42	35.417
2017-07-08 19:07:18	2017-07-08 19:07:18	29.4	35.073
2017-07-08 19:08:18	2017-07-08 19:08:18	29.39	35.27
2017-07-08 19:09:18	2017-07-08 19:09:18	29.37	35.102
2017-07-08 19:10:18	2017-07-08 19:10:18	29.35	35.205
2017-07-08 19:11:18	2017-07-08 19:11:18	29.34	35.128
2017-07-08 19:12:18	2017-07-08 19:12:18	29.32	35.06
2017-07-08 19:13:18	2017-07-08 19:13:18	29.32	35.416
2017-07-08 19:14:18	2017-07-08 19:14:18	29.31	35.082
2017-07-08 19:15:18	2017-07-08 19:15:18	29.3	35.261
2017-07-08 19:16:18	2017-07-08 19:16:18	29.29	35.283
2017-07-08 19:17:18	2017-07-08 19:17:18	29.28	35.253
2017-07-08 19:18:18	2017-07-08 19:18:18	29.27	34.884
2017-07-08 19:19:18	2017-07-08 19:19:18	29.26	34.782
2017-07-08 19:20:18	2017-07-08 19:20:18	29.26	34.736
2017-07-08 19:21:18	2017-07-08 19:21:18	29.25	35.03
2017-07-08 19:22:18	2017-07-08 19:22:18	29.25	34.976
2017-07-08 19:23:18	2017-07-08 19:23:18	29.23	35.17
2017-07-08 19:24:18	2017-07-08 19:24:18	29.21	35.49
2017-07-08 19:25:18	2017-07-08 19:25:18	29.19	35.199
2017-07-08 19:26:18	2017-07-08 19:26:18	29.16	35.211
2017-07-08 19:27:18	2017-07-08 19:27:18	29.14	35.31
2017-07-08 19:28:18	2017-07-08 19:28:18	29.11	34.986
2017-07-08 19:29:18	2017-07-08 19:29:18	29.08	35.162
2017-07-08 19:30:18	2017-07-08 19:30:18	29.03	35.024
2017-07-08 19:31:18	2017-07-08 19:31:18	28.99	35.211
2017-07-08 19:32:18	2017-07-08 19:32:18	28.96	35.163
2017-07-08 19:33:18	2017-07-08 19:33:18	28.92	35.331
2017-07-08 19:34:18	2017-07-08 19:34:18	28.88	34.854
2017-07-08 19:35:18	2017-07-08 19:35:18	28.83	34.921
2017-07-08 19:36:18	2017-07-08 19:36:18	28.78	34.765
2017-07-08 19:37:18	2017-07-08 19:37:18	28.73	34.726
2017-07-08 19:38:18	2017-07-08 19:38:18	28.68	34.673
2017-07-08 19:39:18	2017-07-08 19:39:18	28.65	35.02
2017-07-08 19:40:18	2017-07-08 19:40:18	28.61	35.174
2017-07-08 19:41:18	2017-07-08 19:41:18	28.58	34.977
2017-07-08 19:42:18	2017-07-08 19:42:18	28.53	35.077
2017-07-08 19:43:18	2017-07-08 19:43:18	28.5	34.78
2017-07-08 19:44:18	2017-07-08 19:44:18	28.45	34.742
2017-07-08 19:45:18	2017-07-08 19:45:18	28.4	34.777
2017-07-08 19:46:18	2017-07-08 19:46:18	28.37	34.796
2017-07-08 19:47:18	2017-07-08 19:47:18	28.32	34.765
2017-07-08 19:48:18	2017-07-08 19:48:18	28.3	34.876
2017-07-08 19:49:18	2017-07-08 19:49:18	28.28	34.807
2017-07-08 19:50:18	2017-07-08 19:50:18	28.25	34.666
2017-07-08 19:51:18	2017-07-08 19:51:18	28.23	34.694
2017-07-08 19:52:18	2017-07-08 19:52:18	28.21	34.823
2017-07-08 19:53:18	2017-07-08 19:53:18	28.19	34.5
2017-07-08 19:54:18	2017-07-08 19:54:18	28.17	34.291
2017-07-08 19:55:18	2017-07-08 19:55:18	28.15	34.048
2017-07-08 19:56:18	2017-07-08 19:56:18	28.14	34.238
[truncated: 1,021 more rows]

## Sheet: Mini Cooper
Date	Time	Temperature (°C)	Ambient Temp Meteo	DT M	Normalized DT M	Bins	Bins		Bin	Frequency DT	Cumulative DT	Percent Cum DT	Frequency DT	Cumulative DT	Percent Cum DT
2017-07-07 18:26:18	2017-07-07 18:26:18	35.04	32.829	2.211	0.011	0	25		0	11	11	0.104762	10	10	0.0952381
2017-07-07 18:27:18	2017-07-07 18:27:18	35.08	33.066	2.014	0	1	26		1	3	14	0.133333	30	40	0.380952
2017-07-07 18:28:18	2017-07-07 18:28:18	35.22	32.845	2.375	0.175	2	27		2	4	18	0.171429	29	69	0.657143
2017-07-07 18:29:18	2017-07-07 18:29:18	35.28	32.684	2.596	0.396	3	28		3	15	33	0.314286	13	82	0.780952
2017-07-07 18:30:18	2017-07-07 18:30:18	35.38	32.841	2.539	0.339	4	29		4	6	39	0.371429	9	91	0.866667
2017-07-07 18:31:18	2017-07-07 18:31:18	35.57	33.202	2.368	0.168	5	30		5	20	59	0.561905	3	94	0.895238
2017-07-07 18:32:18	2017-07-07 18:32:18	35.71	32.904	2.806	0.606	6	31		6	16	75	0.714286	3	97	0.92381
2017-07-07 18:33:18	2017-07-07 18:33:18	35.84	32.929	2.911	0.711	7	32		7	4	79	0.752381	2	99	0.942857
2017-07-07 18:34:18	2017-07-07 18:34:18	35.93	33.131	2.799	0.599	8	33		8	13	92	0.87619	5	104	0.990476
2017-07-07 18:35:18	2017-07-07 18:35:18	36.08	33.493	2.587	0.387	9	34		9	5	97	0.92381	1	105	1
2017-07-07 18:36:18	2017-07-07 18:36:18	36.4	33.445	2.955	0.755	10	35		10	8	105	1	0	105	1
2017-07-07 18:37:18	2017-07-07 18:37:18	36.5	33.485	3.015	0.815		36
2017-07-07 18:38:18	2017-07-07 18:38:18	36.73	33.179	3.551	1.351		37
2017-07-07 18:39:18	2017-07-07 18:39:18	36.92	33.058	3.862	1.662		38
2017-07-07 18:40:18	2017-07-07 18:40:18	37.14	32.77	4.37	2.17		39
2017-07-07 18:41:18	2017-07-07 18:41:18	37.3	32.566	4.734	2.534		40
2017-07-07 18:42:18	2017-07-07 18:42:18	37.41	32.638	4.772	2.572
2017-07-07 18:43:18	2017-07-07 18:43:18	37.48	32.573	4.907	2.707
2017-07-07 18:44:18	2017-07-07 18:44:18	37.76	32.482	5.278	3.078
2017-07-07 18:45:18	2017-07-07 18:45:18	37.95	32.463	5.487	3.287
2017-07-07 18:46:18	2017-07-07 18:46:18	38.13	32.652	5.478	3.278		Bin	Fr Tank	Cumulative Tank	Fr Ambient	Cumulative Ambient
2017-07-07 19:11:18	2017-07-07 19:11:18	37.96	33.066	4.894	-0.006		25	5	5	3	0.047619
2017-07-07 19:12:18	2017-07-07 19:12:18	38.1	33.255	4.845	0		26	5	10	14	0.0952381
2017-07-07 19:13:18	2017-07-07 19:13:18	38.25	32.977	5.273	0.373		27	3	13	41	0.12381
2017-07-07 19:14:18	2017-07-07 19:14:18	38.36	32.973	5.387	0.487		28	4	17	3	0.161905
2017-07-07 20:44:18	2017-07-07 20:44:18	36.21	32.877	3.333	0.033		29	4	21	0	0.2
2017-07-07 20:45:18	2017-07-07 20:45:18	37.52	32.559	4.961	1.661		30	3	24	0	0.228571
2017-07-07 20:46:18	2017-07-07 20:46:18	37.48	32.949	4.531	1.231		31	5	29	0	0.27619
2017-07-07 20:47:18	2017-07-07 20:47:18	37.48	32.455	5.025	1.725		32	5	34	0	0.32381
2017-07-07 20:48:18	2017-07-07 20:48:18	37.54	32.47	5.07	1.77		33	5	39	34	0.371429
2017-07-07 20:49:18	2017-07-07 20:49:18	37.63	32.525	5.105	1.805		34	6	45	10	0.428571
2017-07-07 20:50:18	2017-07-07 20:50:18	37.46	32.511	4.949	1.649		35	4	49	0	0.466667
2017-07-07 20:51:18	2017-07-07 20:51:18	37.44	32.639	4.801	1.501		36	15	64	0	0.609524
2017-07-07 20:52:18	2017-07-07 20:52:18	37.43	32.478	4.952	1.652		37	12	76	0	0.72381
2017-07-07 20:53:18	2017-07-07 20:53:18	37.57	32.377	5.193	1.893		38	25	101	0	0.961905
2017-07-07 20:54:18	2017-07-07 20:54:18	37.55	32.745	4.805	1.505		39	4	105	0	1
2017-07-07 20:55:18	2017-07-07 20:55:18	37.49	32.825	4.665	1.365		40	0	105	0	1
2017-07-07 20:56:18	2017-07-07 20:56:18	37.49	32.612	4.878	1.578
2017-07-07 20:57:18	2017-07-07 20:57:18	37.54	32.483	5.057	1.757
2017-07-07 20:58:18	2017-07-07 20:58:18	37.56	32.403	5.157	1.857
2017-07-07 20:59:18	2017-07-07 20:59:18	37.64	32.677	4.963	1.663
2017-07-07 21:00:18	2017-07-07 21:00:18	37.42	32.794	4.626	1.326
2017-07-07 21:01:18	2017-07-07 21:01:18	37.4	32.557	4.843	1.543
2017-07-07 21:02:18	2017-07-07 21:02:18	37.41	32.561	4.849	1.549
2017-07-09 12:58:18	2017-07-09 12:58:18	24.26	26.375	-2.115	-0.015
2017-07-09 12:59:18	2017-07-09 12:59:18	24.26	26.51	-2.25	0
2017-07-09 13:00:18	2017-07-09 13:00:18	24.31	26.389	-2.079	0.021
2017-07-09 13:01:18	2017-07-09 13:01:18	24.58	26.343	-1.763	0.337
2017-07-09 13:02:18	2017-07-09 13:02:18	24.8	26.309	-1.509	0.591
2017-07-09 13:03:18	2017-07-09 13:03:18	25.02	26.379	-1.359	0.741
2017-07-09 13:04:18	2017-07-09 13:04:18	25.12	26.272	-1.152	0.948
2017-07-09 13:05:18	2017-07-09 13:05:18	25.33	26.192	-0.862	1.238
2017-07-09 13:06:18	2017-07-09 13:06:18	25.77	26.444	-0.674	1.426
2017-07-09 13:07:18	2017-07-09 13:07:18	25.96	26.564	-0.604	1.496
2017-07-09 13:08:18	2017-07-09 13:08:18	26.07	26.23	-0.16	1.94
2017-07-09 13:09:18	2017-07-09 13:09:18	26.46	26.348	0.112	2.212
2017-07-09 13:10:18	2017-07-09 13:10:18	26.7	26.274	0.426	2.526
2017-07-09 13:11:18	2017-07-09 13:11:18	27.01	26.131	0.879	2.979
2017-07-09 13:12:18	2017-07-09 13:12:18	27.3	26.153	1.147	3.247
2017-07-09 13:13:18	2017-07-09 13:13:18	27.61	26.333	1.277	3.377
2017-07-09 13:14:18	2017-07-09 13:14:18	27.9	26.262	1.638	3.738
2017-07-09 13:15:18	2017-07-09 13:15:18	28.16	26.269	1.891	3.991
2017-07-09 13:16:18	2017-07-09 13:16:18	28.37	26.199	2.171	4.271
2017-07-09 13:17:18	2017-07-09 13:17:18	28.57	26.115	2.455	4.555
2017-07-09 13:18:18	2017-07-09 13:18:18	28.86	26.223	2.637	4.737
2017-07-09 13:19:18	2017-07-09 13:19:18	29.2	26.29	2.91	5.01
2017-07-09 13:20:18	2017-07-09 13:20:18	29.63	26.271	3.359	5.459
2017-07-09 13:21:18	2017-07-09 13:21:18	29.85	26.126	3.724	5.824
2017-07-09 13:22:18	2017-07-09 13:22:18	30.04	26.016	4.024	6.124
2017-07-09 13:23:18	2017-07-09 13:23:18	30.33	26.089	4.241	6.341
2017-07-09 13:24:18	2017-07-09 13:24:18	30.7	25.636	5.064	7.164
2017-07-09 13:25:18	2017-07-09 13:25:18	30.76	25.527	5.233	7.333
2017-07-09 13:26:18	2017-07-09 13:26:18	30.99	25.538	5.452	7.552
2017-07-09 13:27:18	2017-07-09 13:27:18	31.33	25.695	5.635	7.735
2017-07-09 13:28:18	2017-07-09 13:28:18	31.52	25.641	5.879	7.979
2017-07-09 13:29:18	2017-07-09 13:29:18	31.7	25.559	6.141	8.241
2017-07-09 14:37:18	2017-07-09 14:37:18	31.72	24.502	7.218	0.018
2017-07-09 14:38:18	2017-07-09 14:38:18	31.88	24.666	7.214	0.014
2017-07-09 14:39:18	2017-07-09 14:39:18	32.03	24.996	7.034	0
2017-07-09 14:40:18	2017-07-09 14:40:18	32.15	25.265	6.885	0
2017-07-09 14:41:18	2017-07-09 14:41:18	32.44	25.327	7.113	0
2017-07-09 14:42:18	2017-07-09 14:42:18	32.64	25.077	7.563	0.363
2017-07-09 14:43:18	2017-07-09 14:43:18	32.93	25.14	7.79	0.59
2017-07-09 14:44:18	2017-07-09 14:44:18	33.07	25.51	7.56	0.36
2017-07-09 14:45:18	2017-07-09 14:45:18	33.32	25.522	7.798	0.598
2017-07-09 14:46:18	2017-07-09 14:46:18	33.63	25.67	7.96	0.76
2017-07-09 14:47:18	2017-07-09 14:47:18	33.86	25.149	8.711	1.511
2017-07-09 15:09:18	2017-07-09 15:09:18	33.71	26.757	6.953	-0.047
2017-07-09 15:10:18	2017-07-09 15:10:18	33.98	26.787	7.193	0.193
2017-07-09 15:11:18	2017-07-09 15:11:18	34.16	27.376	6.784	0
2017-07-09 15:12:18	2017-07-09 15:12:18	34.2	27.176	7.024	0.024
2017-07-09 15:13:18	2017-07-09 15:13:18	34.54	27.08	7.46	0.46
2017-07-09 15:14:18	2017-07-09 15:14:18	34.74	26.932	7.808	0.808
2017-07-09 15:15:18	2017-07-09 15:15:18	35.02	26.746	8.274	1.274
2017-07-09 15:16:18	2017-07-09 15:16:18	35.25	26.432	8.818	1.818
2017-07-09 15:17:18	2017-07-09 15:17:18	35.36	27	8.36	1.36
2017-07-09 15:18:18	2017-07-09 15:18:18	35.61	26.568	9.042	2.042
2017-07-09 15:19:18	2017-07-09 15:19:18	35.79	26.798	8.992	1.992
2017-07-09 15:20:18	2017-07-09 15:20:18	35.84	26.606	9.234	2.234
2017-07-09 15:21:18	2017-07-09 15:21:18	36.09	26.663	9.427	2.427
2017-07-09 15:22:18	2017-07-09 15:22:18	36.26	26.406	9.854	2.854
2017-07-09 15:23:18	2017-07-09 15:23:18	36.37	26.747	9.623	2.623
2017-07-09 15:24:18	2017-07-09 15:24:18	36.47	26.685	9.785	2.785
2017-07-09 15:25:18	2017-07-09 15:25:18	36.75	26.451	10.299	3.299
2017-07-09 15:26:18	2017-07-09 15:26:18	36.87	26.696	10.174	3.174

## Sheet: Trip 40
Date	Time	Temperature (°C)	Ambient Temp Meteo	Ambient Temp OBD	DT M	DT OBD	Normalized DT M	Normalized DT OBD					Vehicle speed	Engine rpm
2017-07-07 18:26:18	2017-07-07 18:26:18	35.04	32.829	n/a	2.211	n/a	0.011	n/a					0	885
2017-07-07 18:27:18	2017-07-07 18:27:18	35.08	33.066	n/a	2.014	n/a	0	n/a					0	889
2017-07-07 18:28:18	2017-07-07 18:28:18	35.22	32.845	n/a	2.375	n/a	0.175	n/a					0	880
2017-07-07 18:29:18	2017-07-07 18:29:18	35.28	32.684	n/a	2.596	n/a	0.396	n/a					0	900
2017-07-07 18:30:18	2017-07-07 18:30:18	35.38	32.841	n/a	2.539	n/a	0.339	n/a					0	916
2017-07-07 18:31:18	2017-07-07 18:31:18	35.57	33.202	n/a	2.368	n/a	0.168	n/a					0	916
2017-07-07 18:32:18	2017-07-07 18:32:18	35.71	32.904	n/a	2.806	n/a	0.606	n/a					0	1008
2017-07-07 18:33:18	2017-07-07 18:33:18	35.84	32.929	n/a	2.911	n/a	0.711	n/a					3	2317
2017-07-07 18:34:18	2017-07-07 18:34:18	35.93	33.131	n/a	2.799	n/a	0.599	n/a					5	2283
2017-07-07 18:35:18	2017-07-07 18:35:18	36.08	33.493	n/a	2.587	n/a	0.387	n/a					5	1079
2017-07-07 18:36:18	2017-07-07 18:36:18	36.4	33.445	n/a	2.955	n/a	0.755	n/a					3	1079
2017-07-07 18:37:18	2017-07-07 18:37:18	36.5	33.485	n/a	3.015	n/a	0.815	n/a					2	1024
2017-07-07 18:38:18	2017-07-07 18:38:18	36.73	33.179	n/a	3.551	n/a	1.351	n/a					3	1706
2017-07-07 18:39:18	2017-07-07 18:39:18	36.92	33.058	n/a	3.862	n/a	1.662	n/a					3	1509
2017-07-07 18:40:18	2017-07-07 18:40:18	37.14	32.77	n/a	4.37	n/a	2.17	n/a					3	946
2017-07-07 18:41:18	2017-07-07 18:41:18	37.3	32.566	n/a	4.734	n/a	2.534	n/a					0	946
2017-07-07 18:42:18	2017-07-07 18:42:18	37.41	32.638	n/a	4.772	n/a	2.572	n/a					1	1170
2017-07-07 18:43:18	2017-07-07 18:43:18	37.48	32.573	n/a	4.907	n/a	2.707	n/a					4	1709
2017-07-07 18:44:18	2017-07-07 18:44:18	37.76	32.482	n/a	5.278	n/a	3.078	n/a					8	1719
2017-07-07 18:45:18	2017-07-07 18:45:18	37.95	32.463	n/a	5.487	n/a	3.287	n/a					8	1378
2017-07-07 18:46:18	2017-07-07 18:46:18	38.13	32.652	n/a	5.478	n/a	3.278	n/a					8	1378
													8	920
													8	851
													8	887
													8	1190
													12	1190
													14	1581
													16	1869
													18	2132
													18	2467
													20	2467
													19	2303
													20	1584
Date	Time	Temperature (°C)	Ambient Temp Meteo	Ambient Temp OBD	DT M	DT OBD	Normalized DT M	Normalized DT OBD	Vehicle speed	Engine rpm	Purge	Fuel Level	20	1584
	1225	36.4214	32.916	n/a	3.50548	n/a	1.31433	n/a	46.5812	2292.91	n/a	n/a	22	1874
		38.13	33.493	n/a	5.487	n/a	3.287	n/a	74	3437	n/a	n/a	28	1874
													27	1885
													26	1838
													23	1696
													23	967
													13	967
													9	967
													6	884
													2	889
													2	873
													0	873
													0	906
													0	839
													0	876
													0	874
													0	874
													0	905
													0	885
													0	837
													0	849
													0	849
													0	856
													0	890
													0	866
													0	856
													0	856
													0	854
													0	878
													0	888
													0	2885
													12	2885
													19	2311
													25	2686
													28	3262
													28	1615
													32	1615
													36	2360
													41	2692
													45	2956
													45	3196
													48	3196
													48	3307
													49	3337
													49	3339
													49	3303
													48	3303
													47	3239
													47	3216
													46	3193
													46	3223
													48	3223
													48	3270
													48	2857
													49	2267
													49	2408
													53	2408
													54	2497
													54	2527
													53	2482
													53	2455
													52	2455
													52	2419
													50	2375
													49	2314
													49	2193
													46	2193
													45	2195
													43	2053
													41	1976
													41	1845
													39	1845
													38	1802
													37	1765
													36	1715
													36	1641
													30	1641
													22	1078
													15	921
													11	881
													11	843
													6	843
													4	873
													2	882
													1	876
													1	2253
													17	2253
													22	2491
													22	2065
													21	1037
													21	2202
													25	2202
													28	1820
													32	2079
													36	2358
													36	2734
													40	2734
													41	2180
													45	2036
													49	2214
													49	2448
													55	2448
													56	2596
													57	2645
													58	2682
													58	2692
													58	2692
													58	2685
													58	2693
													58	2702
													58	1931
													57	1931
													59	2161
													62	2234
													64	2325
													64	2398
													66	2398
													67	2434
													67	2456
													67	2470
													67	2440
													66	2440
													66	2417
													65	2402
													65	2404
													65	2410
													65	2410
													65	2411
													66	2408
													66	2417
													66	2420
													66	2420
													66	2424
													66	2434
													66	2449
													66	2448
													66	2448
													66	2431
													65	2426
													65	2408
													65	2369
													64	2369
													63	2336
													63	2323
													63	2311
													63	2295
													62	2295
													61	2263
													61	2253
													60	2218
													60	2218
													59	2218
													58	2159
													58	2140
													58	2135
													58	2111
													57	2111
													57	2102
													57	2092
													57	2088
													57	2121
													60	2121
													62	2248
													65	2351
													67	2433
													67	2539
													70	2539
													69	2561
													69	2542
													68	2518
													68	2485
													67	2485
													67	2471
													67	2471
													67	2474
													67	2480
													67	2480
													67	2478
													67	2467
													67	2474
													67	2473
													67	2473
													67	2472
													67	2467
													66	2422
													66	2351
													64	2351
													62	2305
													61	2258
													60	2218
													60	2181
													60	2181
													60	2197
													61	2236
													63	2306
													63	2409
													67	2409
													67	2471
													68	2489
													68	2517
													68	2532
													69	2532
													69	2539
													69	2547
													70	2555
													70	2589
													71	2589
													71	2619
													72	2643
													72	2654
													72	2667
													73	2667
													73	2676
													73	2676
													72	2672
													72	2615
													70	2615
													70	2583
													71	2596
													72	2625
													72	2654
													72	2654
													72	2663
													73	2672
													73	2671
													73	2663
													72	2663
													73	2677
													73	2678
													73	2681
													73	2693
													73	2693
													73	2696
													74	2706
													74	2707
													74	2715
													74	2715
													74	2721
													74	2733
													74	2721
													74	2725
													74	2725
													74	2720
													74	2718
													74	2716
													74	2709
													73	2709
													73	2689
													73	2681
													73	2660
													73	2630
													71	2630
													70	2598
													70	2581
													70	2568
													70	2573
													70	2573
													70	2577
													70	2585
													70	2589
													70	2592
													70	2592
													71	2596
													71	2604
													71	2603
													71	2609
													71	2609
													71	2618
													71	2608
													71	2608
													71	2614
													71	2614
													72	2636
													72	2647
													72	2654
													72	2659
													72	2659
													71	2607
													70	2583
													68	2546
													68	2429
													64	2429
													62	2327
													60	2250
													59	2222
													59	2093
													56	2093
													55	2031
													53	1972
													52	1944
													52	1311
													48	1311
													45	2162
													43	2075
													38	1934
													38	1435
													28	1435
													27	1298
													27	1385
													30	1359
													30	1598
													38	1598
													41	1845
													46	2037
													50	2251
													50	2505
													56	2505
													58	2665
													61	2787
													62	2876
													62	2980
													64	2980
													63	2948
													63	2922
													61	2636
													61	2320
													64	2320
													64	2363
													65	2386
													66	2414
													66	2417
													66	2417
													65	2411
													65	2405
													66	2413
													66	2436
													66	2436
													67	2457
													67	2480
													68	2499
													68	2536
													69	2536
													70	2566
													70	2587
													71	2599
													71	2629
													72	2629
													72	2651
													72	2666
													73	2674
													73	2691
													73	2691
													73	2696
													74	2702
													74	2719
													74	2659
													71	2659
													69	2581
													68	2525
													66	2465
													66	2244
													56	2244
													53	1972
													52	1937
													53	1931
													53	2078
													58	2078
													59	2157
													61	2223
													63	2295
													63	2396
													66	2396
													67	2463
													68	2501
													69	2527
													69	2494
													67	2494
													67	2459
													66	2447
													66	2432
													66	2432
													66	2432
													66	2418
													66	2411
													66	2414
													66	2407
													66	2407
													65	2393
													64	2364
													63	2333
													63	2279
													61	2279
													57	2176
													53	2031
													48	1850
													48	1656
													45	1656
													44	1148
													43	1589
													45	2058
													45	2290
													52	2290
													55	2508
													56	2590
													56	2600
													56	2588
													55	2588
													55	2566
													56	2585
													56	2607
													56	2640
													57	2640
													57	2666
													58	2692
													58	2710
													58	2736
													59	2736
													59	2747
													60	2759
													60	2776
													60	2788
													60	2788
													60	2805
													61	2833
													62	2869
													62	2930
													64	2930
													64	2964
													64	2970
													63	2953
													63	2941
													63	2941
													63	2945
													64	2958
													64	2979
													64	3003
													65	3003
													64	3009
													64	3001
													64	2986
													64	2959
													63	2959
													63	2940
													63	2923
													63	2917
													63	2932
													63	2932
													64	2958
													64	2973
													64	2995
													64	3019
													65	3019
													66	3042
													66	3038
													65	3048
													65	3056
													66	3056
													66	3075
													66	3080
													67	3119
													67	3114
													67	3114
													67	3104
													66	3085
													65	3039
													65	2942
													62	2942
													62	2878
													62	2901
													63	2932
													63	2968
													64	2968
													64	2983
													65	2998
													65	3008
													65	3014
													65	3014
													65	3026
													66	3052
													66	3061
													66	3064
													66	3064
													65	3056
													65	3037
													65	3018
													65	3010
													64	3010
													64	2987
													64	2975
													64	2971
													64	2953
													63	2953
													62	2905
													62	2888
													61	2862
													61	2869
													62	2869
													63	2919
													63	2941
													63	2945
													63	2961
													64	2961
													64	2984
													64	2989
													65	3010
													65	3049
													66	3049
													65	3046
													65	3030
													62	2939
													62	2799
													60	2799
													61	2810
													62	2861
													63	2914
													63	2990
													65	2990
													65	3025
													65	3014
													64	3001
													64	2952
													62	2952
													61	2865
													59	2787
													58	2732
													58	2671
													57	2671
													57	2654
													57	2652
													57	2650
													57	2571
													53	2571
													52	2445
													51	2414
													49	2340
													49	2241
													47	2241
													46	1943
													45	1477
													43	2104
													43	2941
													43	2941
													43	2947
													43	2972
													43	2949
													43	2965
													43	2965
													43	2916
													43	2924
													43	2897
													43	2904
													42	2904
													42	2891
													43	2901
													43	2931
													43	2988
													44	2988
													44	3013
													44	3016
													44	3031
													44	3058
													45	3058
													45	3076
													45	3068
													45	3079
													45	3102
													46	3102
													45	3107
													45	3097
													45	3086
													45	3089
													45	3089
													45	3083
													45	3066
													45	3059
													45	3040
													44	3040
													44	3011
													44	3000
													44	3004
													44	2982
													44	2982
													43	2742
													45	2022
													47	2156
													47	2327
													52	2327
													53	2457
													55	2538
													56	2580
													56	2562
													54	2562
													52	2466
													51	2344
													50	1306
													50	2143
													44	2143
													43	2959
													41	2831
													40	2726
													40	2623
													37	2623
													36	2545
													36	2471
													36	2459
													36	2545
													38	2545
													39	2669
													42	2799
													46	3037
													46	3437
													51	3437
													54	2421
													57	2635
													58	2677
													58	2654
													57	2654
													56	2625
													55	2582
													54	2550
													54	2513
													53	2513
													51	2431
													51	2364
													51	2436
													51	2425
													53	2425
													54	2496
													54	2539
													55	2548
													55	2563
													55	2563
													56	2576
													55	2578
													56	2599
													56	2616
													57	2616
													57	2643
													57	2650
													56	2641
													56	2543
													53	2543
													51	2445
													50	2346
													48	2254
													48	2147
													45	2147
													44	2070
													44	2055
													44	2065
													44	2087
													45	2087
													46	2128
													46	2171
													47	2196
													47	2148
													45	2148
													43	2063
													41	1980
													40	1927
													40	1866
													40	1866
													41	1914
													43	1964
													43	2007
													43	1975
													42	1975
													42	1949
													43	1975
													45	2070
													45	2256
													50	2256
													51	2377
													51	2406
													49	2310
													49	2188
													46	2188
													46	2178
													47	2180
													48	2241
													48	2298
													50	2298
													49	2333
													48	2274
													46	2198
													46	2115
													46	2115
													48	2185
													50	2299
													52	2387
													52	2507
													55	2507
													56	2597
													57	2637
													57	2669
													57	2658
													57	2658
													57	2637
													56	2618
													55	2578
													55	2494
													52	2494
													50	2381
													48	2299
													47	2210
													47	1172
													44	1172
													43	2843
													43	2910
													43	2930
													43	2955
													43	2955
													43	2945
													43	2946
													43	2950
													43	2998
													44	2998
													45	3034
													47	3142
													47	3105
													47	2190
													48	2190
													49	2277
													50	2323
													48	2305
													48	2245
													46	2245
													46	2156
													46	2137
													46	2124
													46	2137
													47	2137
													48	2215
													49	2278
													50	2329
													50	2407
													52	2407
													52	2412
													50	2374
													49	2326
													49	2231
													47	2231
													48	2203
													49	2260
													50	2301
													50	2344
													51	2344
													51	2375
													51	2384
													51	2399
													51	2411
													52	2411
													52	2422
													52	2429
													52	2443
													52	2455
													53	2455
													52	2430
													51	2376
													49	2321
													49	2220
													47	2220
													46	2163
													46	2158
													46	2102
													46	2076
													43	2076
													42	2041
													42	1993
													42	1992
													42	1987
													43	1987
													42	1558
													41	1118
													41	2700
													41	2927
													44	2927
													45	3056
													46	3124
													47	3191
													47	3264
													48	3264
													49	2630
													51	2315
													53	2419
													53	2513
													54	2513
													55	2545
													55	2552
													54	2532
													54	2519
													54	2519
													53	2493
													53	2489
													53	2493
													53	2508
													54	2508
													54	2529
													54	2530
													54	2533
													54	2513
													54	2513
													54	2534
													54	2526
													54	2542
													54	2566
													56	2566
													57	2620
													58	2668
													59	2715
													59	2796
													60	2796
													60	2844
													59	2785
													59	2762
													59	2751
													58	2751
													58	2698
													57	2674
													57	2660
													57	2632
													56	2632
													56	2609
													56	2603
													56	2606
													56	2592
													56	2592
													56	2593
													56	2599
													57	2627
													57	2676
													58	2676
													58	2699
													59	2710
													59	2734
													59	2699
													58	2699
													57	2651
													57	2675
													55	2611
													55	2471
													52	2471
													51	2392
													51	2389
													52	2398
													52	2436
													53	2436
													54	2495
													54	2535
													54	2537
													54	2502
													53	2502
													54	2495
													54	2509
													54	2511
													54	2496
													53	2496
													53	2464
													53	2466
													53	2452
													53	2460
													53	2460
													53	2474
													53	2483
													52	2431
													52	2322
													49	2322
													46	2219
													40	1600
													37	1252
													37	1362
													32	1362
													31	2092
													31	2145
													33	2225
													33	2429
													37	2429
													39	2601
													40	2685
													41	2763
													41	2829
													41	2829
													41	2822
													41	2803
													41	2817
													41	2794
													40	2794
													37	2619
													33	2383
													30	2140
													30	1961
													27	1961
													24	1756
													21	1500
													19	1352
													19	1269
													17	1269
													20	1165
													25	1553
													26	1782
													26	1575
													21	1575
													14	1136
													7	1006
													2	865
													2	788
													0	788
													0	829
													0	803
													1	2012
													1	1657
													8	1657
													3	1147
													0	1016
													0	832
													0	2534
													10	2534
													13	1971
													15	1894
													20	2149
													20	2325
													20	2325
													23	2596
													25	1734
													25	1734
													25	1949
													30	1949
													29	2019
													29	1983
													29	2003
													29	2056
													30	2056
													31	2089
													32	2144
													34	2296
													34	2513
													38	2513
													39	2672
													39	2670
													39	2676
													39	2690
													40	2690
													40	2744
													40	2732
													40	2724
													40	2789
													42	2789
													43	2921
													44	2964
													43	2157
													43	2152
													47	2152
													47	2193
													45	2161
													44	2088
													44	2065
													44	2065
													45	2088
													45	2093
													45	2102
													45	2088
													44	2088
													44	2063
													42	2014
													41	1947
													41	1831
													38	1831
													37	1759
													38	1754
													40	1838
													40	1853
													40	1853
													40	1856
													38	1803
													36	1761
													36	1704
													36	1704
													35	1216
													35	1013
													34	1000
													34	773
													27	773
													24	1702
													23	1652
													21	1533
													21	1490
													24	1490
													29	1853
													32	2108
													35	2288
													35	2562
													40	2562
													43	2811
													45	2987
													48	3141
													48	3073
													51	3073
													55	2476
													58	2654
													61	2778
													61	2830
													60	2830
													59	2780
													58	2724
													57	2661
													57	2552
													53	2552
													53	2474
													52	2454
													52	2438
													52	2426
													52	2426
													53	2437
													54	2485
													54	2519
													54	2501
													53	2501
													52	2465
													52	2453
													52	2447
													52	2424
													51	2424
													51	2392
													50	2368
													50	2345
													50	2326
													50	2326
													49	2298
													48	2229
													47	2217
													47	2097
													44	2097
													42	1998
													41	1931
													40	1905
													40	1836
													38	1836
													34	1672
													31	1109
													30	1039
													30	2303
													38	2303
													42	2707
													45	2948
													46	3143
													46	1880
													47	1880
													49	2236
													50	2316
													51	2356
													51	2340
													50	2340
													48	2286
													47	2200
													46	2171
													46	2140
													44	2140
													44	2075
													43	2022
													43	2013
													43	1948
													41	1948
													40	1906
													40	1884
													39	1833
													39	1741
													36	1741
													33	1640
													27	1423
													18	1128
													18	916
													12	916
													19	1998
													23	2558
													23	2491
													23	1575
													24	1575
													27	1753
													27	1862
													26	1830
													26	1809
													27	1809
													28	1878
													31	2040
													34	2260
													34	2508
													38	2508
													39	2652
													40	2717
													43	2839
													43	2724
													43	2724
													46	2092
													47	2169
													50	2268
													50	2503
													56	2503
													58	2659
													60	2752
													61	2815
													61	2887
													62	2887
													63	2933
													64	2959
													63	2968
													63	2941
													63	2941
													61	2868
													60	2836
													59	2797
													59	2720
													58	2720
													58	2690
													58	2721
													57	2672
													57	2600
													55	2600
													49	2469
													41	2061
													32	1504
													32	1001
													19	1001
													14	905
													10	855
													10	933
													10	1755
													16	1755
													16	1699
													16	1156
													15	1027
													15	958
													13	958
													14	1775
													16	1814
													18	2113
													18	2280
													20	2280
													18	1309
													15	999
													15	1710
													15	2395
													23	2395
													26	2973
													26	2828
													25	1694
													25	1770
													27	1770
													26	1841
													25	1727
													24	1687
													24	1521
													22	1521
													21	1466
													21	1451
													20	1411
													20	1448
													22	1448
													22	1496
													23	1532
													21	1483
													21	1341
													18	1341
													19	1325
													19	1335
													18	1274
													18	1166
													16	1166
													16	1105
													16	1119
													16	1149
													16	1082
													15	1082
													15	1089
													15	1011
													14	986
													14	772
													12	772
													10	796
													6	860
													2	781
													2	851
													0	851
													0	837
													0	836
													0	826.333
													0	818.833
													0	811.333
													0	803.833
													0	796.333
													0	788.833
													0	781.333
													0	773.833
													0	766.333
													0	758.833
													0	751.333
													0	743.833
													0	736.333
													0	728.833
													0	721.333
													0	713.833
													0	706.333

## Sheet: Trip 41
Date	Time	Temperature (°C)	Ambient Temp Meteo	Ambient Temp OBD	DT M	DT OBD	Normalized DT M	Normalized DT OBD					Vehicle speed	Engine rpm
2017-07-07 19:11:18	2017-07-07 19:11:18	37.96	33.066	n/a	4.894	n/a	-0.006	n/a					0	857
2017-07-07 19:12:18	2017-07-07 19:12:18	38.1	33.255	n/a	4.845	n/a	0	n/a					13	1363
2017-07-07 19:13:18	2017-07-07 19:13:18	38.25	32.977	n/a	5.273	n/a	0.373	n/a					12	948
2017-07-07 19:14:18	2017-07-07 19:14:18	38.36	32.973	n/a	5.387	n/a	0.487	n/a					12	1140
													12	1596
													13	1596
													13	1267
													14	964
													17	1506
													17	1427
													21	1427
													21	1021
													19	935
													8	797
													8	856
													0	856
													0	781
													1	2799
													5	2926
													5	2553
													10	2553
													9	2284
													7	1472
													3	1006
													3	725
													1	725
													7	2619
													14	1967
													19	2065
													20	2223
													19	2223
													16	1044
													15	743
Date	Time	Temperature (°C)	Ambient Temp Meteo	Ambient Temp OBD	DT M	DT OBD	Normalized DT M	Normalized DT OBD	Vehicle speed	Engine rpm	Purge	Fuel Level	15	743
	240	38.1675	33.0678	n/a	5.09975	n/a	0.2135	n/a	25.4833	1723.83	n/a	n/a	13	2046
		38.36	33.255	n/a	5.387	n/a	0.487	n/a	64	3137	n/a	n/a	19	2046
													18	2176
													14	1328
													9	975
													9	774
													7	774
													14	2214
													20	2040
													24	2692
													24	2593
													24	2593
													25	2173
													28	1830
													27	1924
													27	1694
													21	1694
													19	1381
													20	1353
													24	1520
													24	1944
													32	1944
													34	2252
													36	2404
													37	2528
													37	2468
													34	2468
													33	2311
													34	2217
													34	2315
													34	2407
													36	2407
													37	2505
													40	2627
													42	2778
													42	3137
													50	3137
													50	3035
													53	2416
													58	2600
													58	2820
													62	2820
													63	2904
													63	2934
													64	2958
													64	2973
													64	2973
													63	2966
													63	2952
													62	2868
													62	2784
													59	2784
													60	2774
													61	2840
													62	2882
													62	2956
													64	2956
													64	2957
													63	2942
													63	2937
													63	2912
													61	2912
													58	2794
													51	2528
													47	2243
													47	1678
													45	1678
													43	1274
													42	2776
													42	2845
													42	3031
													48	3031
													48	3048
													52	2357
													56	2526
													56	2720
													59	2720
													58	2691
													56	2643
													52	2516
													52	2177
													44	2177
													38	1920
													33	1645
													33	1604
													33	1589
													33	1589
													32	1513
													31	1475
													30	1470
													30	1398
													30	1398
													32	1468
													34	1554
													35	1623
													35	1759
													40	1759
													43	1967
													47	2100
													50	2255
													50	2521
													56	2521
													56	2624
													55	2563
													53	2491
													53	2417
													50	2417
													49	2332
													48	2273
													46	2192
													46	2004
													39	2004
													35	1739
													31	1555
													28	1402
													28	1163
													21	1163
													20	966
													19	935
													19	787
													19	1277
													20	1277
													24	1508
													27	1778
													31	2004
													31	2291
													35	2291
													36	2432
													36	2429
													35	2396
													35	2256
													31	2256
													29	2076
													27	1929
													25	1819
													25	1513
													19	1513
													19	997
													17	801
													16	871
													16	808
													14	808
													13	802
													10	868
													7	823
													7	1122
													8	1122
													13	1971
													13	1422
													11	1112
													11	754
													10	754
													10	1388
													12	1345
													14	1566
													14	1188
													13	1188
													11	770
													10	909
													9	710
													9	891
													1	891
													0	699
													0	939
													0	860
													0	1714
													1	1714
													1	1173
													0	966
													0	826
													0	810
													0	810
													0	810
													0	798
													0	798
													0	798
													0	798
													0	798
													0	798
													0	798
													0	798
													0	798
													0	798
													0	798
													0	798
													0	798
													0	798
													0	798
													0	798
													0	798
													0	798
													0	798
													0	798
													0	798
													0	798
													0	798
													0	798
													0	798
													0	798
													0	798
													0	798
													0	798
													0	798
													0	798
													0	798
													0	798

## Sheet: Trip 42
Date	Time	Temperature (°C)	Ambient Temp Meteo	Ambient Temp OBD	DT M	DT OBD	Normalized DT M	Normalized DT OBD					Vehicle speed	Engine rpm
2017-07-07 20:44:18	2017-07-07 20:44:18	36.21	32.877	n/a	3.333	n/a	0.033	n/a					0	840
2017-07-07 20:45:18	2017-07-07 20:45:18	37.52	32.559	n/a	4.961	n/a	1.661	n/a					0	783
2017-07-07 20:46:18	2017-07-07 20:46:18	37.48	32.949	n/a	4.531	n/a	1.231	n/a					0	845
2017-07-07 20:47:18	2017-07-07 20:47:18	37.48	32.455	n/a	5.025	n/a	1.725	n/a					0	850
2017-07-07 20:48:18	2017-07-07 20:48:18	37.54	32.47	n/a	5.07	n/a	1.77	n/a					0	795
2017-07-07 20:49:18	2017-07-07 20:49:18	37.63	32.525	n/a	5.105	n/a	1.805	n/a					0	795
2017-07-07 20:50:18	2017-07-07 20:50:18	37.46	32.511	n/a	4.949	n/a	1.649	n/a					0	794
2017-07-07 20:51:18	2017-07-07 20:51:18	37.44	32.639	n/a	4.801	n/a	1.501	n/a					0	790
2017-07-07 20:52:18	2017-07-07 20:52:18	37.43	32.478	n/a	4.952	n/a	1.652	n/a					0	783
2017-07-07 20:53:18	2017-07-07 20:53:18	37.57	32.377	n/a	5.193	n/a	1.893	n/a					0	797
2017-07-07 20:54:18	2017-07-07 20:54:18	37.55	32.745	n/a	4.805	n/a	1.505	n/a					0	797
2017-07-07 20:55:18	2017-07-07 20:55:18	37.49	32.825	n/a	4.665	n/a	1.365	n/a					0	788
2017-07-07 20:56:18	2017-07-07 20:56:18	37.49	32.612	n/a	4.878	n/a	1.578	n/a					0	793
2017-07-07 20:57:18	2017-07-07 20:57:18	37.54	32.483	n/a	5.057	n/a	1.757	n/a					5	2735
2017-07-07 20:58:18	2017-07-07 20:58:18	37.56	32.403	n/a	5.157	n/a	1.857	n/a					5	2181
2017-07-07 20:59:18	2017-07-07 20:59:18	37.64	32.677	n/a	4.963	n/a	1.663	n/a					17	2181
2017-07-07 21:00:18	2017-07-07 21:00:18	37.42	32.794	n/a	4.626	n/a	1.326	n/a					15	1814
2017-07-07 21:01:18	2017-07-07 21:01:18	37.4	32.557	n/a	4.843	n/a	1.543	n/a					13	1092
2017-07-07 21:02:18	2017-07-07 21:02:18	37.41	32.561	n/a	4.849	n/a	1.549	n/a					11	1132
													11	1247
													15	1247
													15	1105
													13	1016
													13	1044
													13	1007
													16	1007
													16	1103
													15	1062
													13	977
													13	736
													9	736
													7	1070
													3	1095
Date	Time	Temperature (°C)	Ambient Temp Meteo	Ambient Temp OBD	DT M	DT OBD	Normalized DT M	Normalized DT OBD	Vehicle speed	Engine rpm	Purge	Fuel Level	3	1095
	1095	37.4347	32.6051	n/a	4.82963	n/a	1.52963	n/a	48.5918	2180.86	n/a	n/a	0	810
		37.64	32.949	n/a	5.193	n/a	1.893	n/a	78	3251	n/a	n/a	0	810
													4	2476
													11	1903
													16	1843
													16	2389
													18	2389
													17	1673
													14	1040
													13	905
													13	810
													10	810
													11	1606
													12	1444
													12	1486
													12	1484
													12	1484
													9	1137
													4	942
													0	880
													0	798
													0	798
													0	814
													0	797
													0	810
													0	2096
													2	2096
													2	1502
													1	1050
													0	951
													0	2526
													11	2526
													17	2254
													22	2499
													23	2623
													23	1903
													27	1903
													31	2025
													34	2241
													37	2455
													37	2577
													38	2577
													40	1834
													42	1923
													43	2005
													43	2081
													45	2081
													45	2115
													43	2066
													42	1987
													42	1871
													39	1871
													38	1777
													37	1763
													37	1739
													37	1138
													36	1138
													32	2006
													30	2144
													30	2064
													30	2007
													32	2007
													33	2256
													34	2303
													34	2335
													34	2314
													34	2314
													34	2307
													33	2289
													33	2283
													33	2260
													32	2260
													31	2154
													31	2099
													30	2088
													30	1983
													29	1983
													28	1959
													29	1964
													30	2016
													30	2030
													30	2030
													31	2113
													30	2109
													32	2125
													32	2465
													39	2465
													41	2725
													42	2843
													41	2825
													41	2738
													39	2738
													38	2650
													37	2579
													37	2541
													37	2548
													37	2548
													37	2552
													36	2492
													34	2364
													34	2386
													38	2386
													40	2657
													41	2800
													42	2861
													42	2878
													41	2878
													39	2719
													37	2593
													35	2473
													35	2288
													33	2288
													32	2225
													32	2172
													31	2167
													31	2085
													29	2085
													25	1895
													19	1471
													17	1242
													17	1390
													24	1390
													29	1832
													35	2243
													40	2606
													40	2028
													41	2028
													43	1962
													45	2052
													46	2141
													46	2114
													43	2114
													42	2004
													41	1937
													41	1925
													41	1891
													41	1891
													42	1955
													44	2022
													46	2110
													46	2229
													49	2229
													50	2284
													50	2329
													50	2333
													50	2296
													47	2296
													46	2191
													45	2137
													45	2114
													45	2111
													45	2111
													46	2124
													46	2132
													45	2117
													45	2000
													42	2000
													39	1872
													36	1777
													32	1532
													32	1403
													29	1403
													32	1430
													37	1629
													41	1839
													41	2098
													44	2098
													44	2075
													43	1727
													42	1039
													42	825
													40	825
													37	799
													34	811
													28	786
													28	737
													24	737
													24	914
													24	1667
													25	1693
													25	1807
													26	1807
													28	1860
													31	2028
													35	2277
													35	2731
													43	2731
													42	2975
													42	2885
													42	2855
													42	2770
													40	2770
													41	2774
													43	2861
													44	2968
													44	3116
													46	3116
													46	3157
													46	3159
													45	3075
													45	2935
													42	2935
													44	2931
													46	3057
													47	3184
													47	2175
													47	2175
													49	2239
													50	2308
													53	2431
													53	2610
													58	2610
													60	2735
													61	2808
													62	2864
													62	2931
													63	2931
													63	2682
													62	2331
													63	2319
													63	2357
													64	2357
													63	2357
													64	2347
													63	2344
													63	2339
													63	2339
													62	2320
													61	2277
													60	2229
													60	2210
													59	2210
													59	2177
													59	2173
													60	2197
													60	2275
													63	2275
													65	2359
													67	2425
													68	2483
													68	2554
													70	2554
													70	2598
													71	2609
													70	2401
													70	1180
													65	1180
													64	2959
													63	2202
													65	2366
													65	2465
													67	2465
													67	2489
													67	2491
													67	2483
													67	2463
													66	2463
													66	2436
													66	2432
													66	2425
													66	2398
													65	2398
													64	2371
													63	2333
													62	2302
													62	2264
													62	2264
													62	2274
													62	2271
													61	2263
													61	2281
													63	2281
													63	2312
													64	2343
													64	2367
													64	2395
													65	2395
													65	2397
													65	2401
													65	2410
													65	2409
													66	2409
													66	2414
													66	2423
													67	2447
													67	2490
													68	2490
													68	2511
													69	2522
													69	2537
													69	2552
													70	2552
													70	2569
													70	2571
													71	2578
													71	2601
													71	2601
													70	2604
													69	2566
													69	2540
													69	2505
													68	2505
													67	2491
													67	2468
													67	2459
													67	2463
													67	2463
													68	2484
													68	2484
													68	2497
													68	2490
													67	2490
													67	2476
													67	2464
													66	2449
													66	2432
													66	2432
													66	2431
													67	2452
													67	2483
													67	2474
													67	2474
													67	2453
													67	2469
													67	2470
													67	2473
													67	2473
													67	2480
													67	2485
													67	2482
													67	2494
													66	2494
													66	2416
													65	2414
													65	2392
													65	2370
													64	2370
													64	2360
													64	2361
													64	2356
													64	2348
													63	2348
													63	2319
													60	2267
													59	2205
													59	2103
													55	2103
													55	1481
													54	963
													53	846
													53	804
													51	804
													51	798
													50	804
													49	810
													49	790
													48	790
													48	808
													47	794
													47	805
													47	793
													45	793
													45	790
													43	803
													41	1875
													41	1877
													41	1877
													42	1938
													43	1980
													44	2029
													44	2099
													46	2099
													48	2197
													49	2279
													51	2355
													51	2465
													54	2465
													55	2550
													57	2616
													57	2645
													57	2674
													58	2674
													58	2691
													58	2710
													58	2717
													58	2711
													58	2711
													58	2698
													58	2699
													58	2698
													58	2618
													55	2618
													55	2565
													56	2588
													56	2608
													56	2638
													57	2638
													57	2662
													57	2653
													57	2660
													57	2668
													57	2668
													58	2682
													58	2696
													58	2697
													58	2710
													58	2710
													58	2721
													58	2725
													58	2724
													58	2733
													59	2733
													59	2759
													60	2770
													59	2759
													59	2752
													59	2752
													59	2740
													58	2740
													59	2735
													59	2737
													59	2737
													59	2736
													59	2743
													59	2744
													59	2730
													57	2730
													55	2603
													48	2427
													38	1997
													38	1015
													32	1015
													35	2220
													38	2476
													40	2683
													40	2926
													44	2926
													44	2543
													46	2101
													48	2233
													48	2222
													48	2222
													48	2238
													49	2269
													50	2310
													50	2349
													51	2349
													51	2364
													51	2375
													51	2367
													51	2345
													50	2345
													50	2328
													50	2325
													50	2323
													50	2303
													49	2303
													49	2285
													49	2272
													48	2255
													48	2233
													48	2233
													48	2237
													48	2231
													48	2242
													48	2250
													48	2250
													48	2252
													48	2254
													49	2257
													49	2427
													55	2427
													58	2668
													62	2809
													64	2943
													64	2799
													66	2799
													69	2493
													72	2601
													75	2717
													75	2804
													77	2804
													77	2836
													77	2842
													77	2835
													77	2820
													77	2820
													77	2820
													77	2829
													77	2833
													77	2856
													78	2856
													77	2809
													75	2788
													73	2728
													73	2645
													71	2645
													70	2581
													69	2566
													70	2570
													70	2614
													72	2614
													72	2656
													73	2685
													74	2707
													74	2682
													72	2682
													72	2670
													71	2629
													71	2611
													71	2597
													70	2597
													71	2588
													71	2596
													71	2597
													71	2625
													72	2625
													72	2648
													72	2660
													70	2616
													70	2549
													68	2549
													66	2485
													65	2419
													64	1931
													64	2338
													60	2338
													60	2789
													60	2784
													59	2710
													59	2682
													56	2682
													54	2581
													53	2505
													52	2455
													52	2381
													51	2381
													50	2341
													48	2291
													48	2243
													48	2242
													48	2242
													48	2253
													49	2266
													49	2275
													49	2309
													50	2309
													50	2338
													49	2304
													48	2254
													48	2225
													47	2225
													47	2168
													47	2210
													47	2210
													47	2207
													47	2207
													47	2210
													47	2216
													47	2215
													47	2219
													47	2219
													48	2225
													48	2235
													46	2176
													46	2066
													42	2066
													43	1984
													44	2035
													45	2098
													45	2100
													45	2100
													45	2130
													44	2102
													43	2039
													43	1992
													43	1992
													42	1991
													41	1947
													39	1861
													39	1734
													35	1734
													31	1561
													27	1105
													27	1120
													27	2118
													35	2118
													39	2538
													40	2698
													42	2193
													42	2093
													48	2093
													50	2280
													52	2391
													53	2438
													53	2478
													53	2478
													53	2471
													53	2492
													54	2505
													54	2537
													55	2537
													56	2569
													56	2597
													56	2616
													56	2632
													57	2632
													56	2654
													56	2659
													56	2605
													56	2594
													55	2594
													53	2520
													53	2481
													52	2450
													52	2396
													51	2396
													51	2386
													51	2381
													51	2366
													51	2357
													50	2357
													50	2349
													50	2327
													51	2367
													51	2431
													53	2431
													54	2490
													54	2524
													55	2535
													55	2574
													56	2574
													56	2617
													56	2626
													57	2634
													57	2657
													57	2657
													58	2690
													58	2712
													59	2737
													59	2752
													59	2752
													58	2729
													58	2704
													58	2694
													58	2732
													59	2732
													59	2765
													60	2784
													61	2809
													61	2897
													63	2897
													64	2971
													65	3001
													64	2989
													64	2321
													64	2321
													66	2408
													68	2475
													69	2520
													69	2526
													68	2526
													68	2503
													66	2424
													63	2361
													63	2227
													59	2227
													58	2162
													59	2156
													59	2172
													59	2196
													60	2196
													61	2235
													63	2274
													64	2335
													64	2416
													67	2416
													67	2470
													66	2455
													65	2428
													65	2396
													65	2396
													65	2404
													66	2411
													66	2422
													66	2424
													66	2424
													66	2429
													66	2440
													66	2427
													66	2404
													65	2404
													64	2381
													64	2363
													64	2347
													64	2343
													64	2343
													64	2358
													64	2365
													65	2378
													65	2390
													64	2390
													64	2363
													64	2365
													65	2372
													65	2395
													65	2395
													66	2418
													66	2427
													65	2419
													65	2365
													63	2365
													63	2314
													62	2295
													62	2283
													62	2268
													61	2268
													60	2247
													60	2217
													59	2179
													59	2101
													54	2101
													49	1883
													43	1152
													39	1032
													39	1768
													38	1768
													40	1812
													43	1964
													46	2117
													46	2302
													52	2302
													54	2468
													56	2571
													57	2640
													57	2736
													59	2736
													60	2802
													61	2846
													62	2883
													62	2932
													63	2932
													64	2963
													64	2971
													64	2987
													64	3005
													65	3005
													64	2390
													66	2407
													68	2466
													68	2550
													70	2550
													71	2593
													72	2627
													73	2660
													73	2714
													75	2714
													75	2757
													76	2777
													76	2794
													76	2815
													77	2815
													76	2791
													75	2774
													74	2734
													74	2671
													72	2671
													72	2643
													71	2637
													70	2599
													70	2544
													68	2544
													67	2480
													65	2429
													64	2385
													64	2324
													62	2324
													63	2304
													64	2321
													64	2344
													64	2391
													65	2391
													66	2419
													67	2452
													68	2491
													68	2569
													71	2569
													71	2626
													72	2639
													73	2664
													73	2698
													73	2698
													74	2710
													74	2714
													74	2713
													74	2691
													73	2691
													73	2677
													72	2667
													71	2628
													71	2567
													69	2567
													69	2541
													68	2523
													67	2495
													67	2436
													65	2436
													65	2391
													64	2363
													64	2343
													64	2314
													62	2314
													62	2282
													61	2264
													61	2253
													61	2228
													60	2228
													60	2214
													59	2198
													59	2196
													59	2169
													59	2169
													58	2157
													58	2141
													58	2132
													58	2115
													57	2115
													57	2091
													56	2077
													56	2063
													56	2036
													55	2036
													55	2022
													54	2013
													54	1998
													54	1984
													54	1984
													54	1975
													54	1984
													55	2002
													55	2064
													57	2064
													58	2110
													59	2162
													61	2224
													61	2294
													64	2294
													66	2386
													67	2448
													69	2513
													69	2545
													70	2545
													71	2598
													71	2619
													72	2650
													72	2679
													73	2679
													73	2693
													73	2697
													73	2698
													73	2706
													73	2706
													73	2682
													72	2672
													72	2645
													72	2588
													70	2588
													69	2549
													68	2509
													67	2485
													67	2454
													66	2454
													66	2426
													67	2451
													68	2487
													68	2543
													70	2543
													70	2575
													70	2575
													68	2527
													68	2462
													66	2462
													66	2445
													66	2436
													66	2433
													66	2465
													68	2465
													68	2505
													69	2520
													69	2526
													69	2525
													69	2525
													69	2543
													69	2551
													70	2559
													70	2572
													70	2572
													69	2559
													69	2543
													69	2527
													69	2495
													67	2495
													67	2472
													67	2457
													66	2421
													66	2379
													64	2379
													63	2357
													63	2326
													62	2309
													62	2272
													62	2272
													61	2257
													60	2231
													60	2212
													60	2206
													60	2206
													60	2217
													60	2222
													61	2232
													61	2243
													61	2243
													60	2190
													59	2185
													57	2127
													57	2050
													54	2050
													50	1929
													44	1726
													38	1055
													38	842
													30	842
													28	942
													28	890
													29	1054
													29	1142
													33	1142
													33	1294
													32	1063
													31	1721
													31	2218
													34	2218
													34	2364
													37	2459
													38	2527
													38	2702
													41	2702
													41	2812
													42	2862
													44	2946
													44	3081
													46	3081
													47	3169
													47	3172
													47	3189
													47	3217
													47	3217
													48	3231
													48	3251
													48	3083
													48	2289
													51	2289
													52	2385
													52	2421
													52	2448
													52	2463
													53	2463
													53	2474
													54	2496
													53	2497
													53	2463
													52	2463
													51	2404
													48	2309
													45	2181
													45	1969
													39	1969
													37	1778
													34	1643
													31	1506
													31	1325
													25	1325
													23	1015
													26	1738
													28	1894
													28	2069
													28	2069
													27	1866
													27	1845
													27	1839
													27	1844
													27	1844
													24	1737
													21	1580
													19	1361
													19	1389
													22	1389
													25	1662
													22	1612
													19	1414
													19	1083
													13	1083
													12	874
													10	692
													9	878
													9	840
													6	840
													4	982
													0	752
													0	797
													0	826
													0	826
													0	829
													0	830
													0	831.5
													0	833
													0	834.5
													0	836
													0	837.5
													0	839
													0	840.5
													0	842
													0	843.5
													0	845
													0	846.5
													0	848
													0	849.5
													0	851
													0	852.5
													0	854
													0	855.5
													0	857
													0	858.5
													0	860
													0	861.5
													0	863
													0	864.5
													0	866
													0	867.5
													0	869
													0	870.5
													0	872
													0	873.5
													0	875
													0	876.5
													0	878
													0	879.5
													0	881
													0	882.5
													0	884
													0	885.5
													0	887
													0	888.5
													0	890
													0	891.5
													0	893
													0	894.5
													0	896
													0	897.5
													0	899
													0	900.5

## Sheet: Trip 43
Date	Time	Temperature (°C)	Ambient Temp Meteo	Ambient Temp OBD	DT M	DT OBD	Normalized DT M	Normalized DT OBD					Vehicle speed	Engine rpm
2017-07-09 12:58:18	2017-07-09 12:58:18	24.26	26.375	n/a	-2.115	n/a	-0.015	n/a					0	1286
2017-07-09 12:59:18	2017-07-09 12:59:18	24.26	26.51	n/a	-2.25	n/a	0	n/a					0	1286
2017-07-09 13:00:18	2017-07-09 13:00:18	24.31	26.389	n/a	-2.079	n/a	0.021	n/a					0	1291
2017-07-09 13:01:18	2017-07-09 13:01:18	24.58	26.343	n/a	-1.763	n/a	0.337	n/a					0	1248
2017-07-09 13:02:18	2017-07-09 13:02:18	24.8	26.309	n/a	-1.509	n/a	0.591	n/a					0	1315
2017-07-09 13:03:18	2017-07-09 13:03:18	25.02	26.379	n/a	-1.359	n/a	0.741	n/a					0	1315
2017-07-09 13:04:18	2017-07-09 13:04:18	25.12	26.272	n/a	-1.152	n/a	0.948	n/a					0	1272
2017-07-09 13:05:18	2017-07-09 13:05:18	25.33	26.192	n/a	-0.862	n/a	1.238	n/a					0	1251
2017-07-09 13:06:18	2017-07-09 13:06:18	25.77	26.444	n/a	-0.674	n/a	1.426	n/a					0	1295
2017-07-09 13:07:18	2017-07-09 13:07:18	25.96	26.564	n/a	-0.604	n/a	1.496	n/a					0	1271
2017-07-09 13:08:18	2017-07-09 13:08:18	26.07	26.23	n/a	-0.16	n/a	1.94	n/a					0	1271
2017-07-09 13:09:18	2017-07-09 13:09:18	26.46	26.348	n/a	0.112	n/a	2.212	n/a					0	1264
2017-07-09 13:10:18	2017-07-09 13:10:18	26.7	26.274	n/a	0.426	n/a	2.526	n/a					0	1273
2017-07-09 13:11:18	2017-07-09 13:11:18	27.01	26.131	n/a	0.879	n/a	2.979	n/a					0	1287
2017-07-09 13:12:18	2017-07-09 13:12:18	27.3	26.153	n/a	1.147	n/a	3.247	n/a					0	1240
2017-07-09 13:13:18	2017-07-09 13:13:18	27.61	26.333	n/a	1.277	n/a	3.377	n/a					0	1240
2017-07-09 13:14:18	2017-07-09 13:14:18	27.9	26.262	n/a	1.638	n/a	3.738	n/a					0	1320
2017-07-09 13:15:18	2017-07-09 13:15:18	28.16	26.269	n/a	1.891	n/a	3.991	n/a					0	1259
2017-07-09 13:16:18	2017-07-09 13:16:18	28.37	26.199	n/a	2.171	n/a	4.271	n/a					0	1268
2017-07-09 13:17:18	2017-07-09 13:17:18	28.57	26.115	n/a	2.455	n/a	4.555	n/a					0	1301
2017-07-09 13:18:18	2017-07-09 13:18:18	28.86	26.223	n/a	2.637	n/a	4.737	n/a					0	1301
2017-07-09 13:19:18	2017-07-09 13:19:18	29.2	26.29	n/a	2.91	n/a	5.01	n/a					0	1240
2017-07-09 13:20:18	2017-07-09 13:20:18	29.63	26.271	n/a	3.359	n/a	5.459	n/a					0	1311
2017-07-09 13:21:18	2017-07-09 13:21:18	29.85	26.126	n/a	3.724	n/a	5.824	n/a					0	1291
2017-07-09 13:22:18	2017-07-09 13:22:18	30.04	26.016	n/a	4.024	n/a	6.124	n/a					0	1275
2017-07-09 13:23:18	2017-07-09 13:23:18	30.33	26.089	n/a	4.241	n/a	6.341	n/a					0	1275
2017-07-09 13:24:18	2017-07-09 13:24:18	30.7	25.636	n/a	5.064	n/a	7.164	n/a					0	1288
2017-07-09 13:25:18	2017-07-09 13:25:18	30.76	25.527	n/a	5.233	n/a	7.333	n/a					0	1231
2017-07-09 13:26:18	2017-07-09 13:26:18	30.99	25.538	n/a	5.452	n/a	7.552	n/a					0	1292
2017-07-09 13:27:18	2017-07-09 13:27:18	31.33	25.695	n/a	5.635	n/a	7.735	n/a					0	1304
2017-07-09 13:28:18	2017-07-09 13:28:18	31.52	25.641	n/a	5.879	n/a	7.979	n/a					0	1304
2017-07-09 13:29:18	2017-07-09 13:29:18	31.7	25.559	n/a	6.141	n/a	8.241	n/a					0	1230
													0	1313
Date	Time	Temperature (°C)	Ambient Temp Meteo	Ambient Temp OBD	DT M	DT OBD	Normalized DT M	Normalized DT OBD	Vehicle speed	Engine rpm	Purge	Fuel Level	0	1313
	1799	27.7647	26.1469	n/a	1.61775	n/a	3.72244	n/a	41.9166	2075.83	n/a	n/a	0	1244
		31.7	26.564	n/a	6.141	n/a	8.241	n/a	80	3326	n/a	n/a	0	1244
													0	1292
													0	1264
													0	1246
													0	1289
													0	1289
													0	1241
													0	1310
													0	1306
													0	1236
													0	1236
													0	1259
													0	1272
													0	1285
													0	1193
													0	1193
													0	1248
													0	1240
													0	1256
													0	1228
													0	1228
													0	1237
													0	1242
													0	1241
													0	1213
													0	0
													0	949
													0	952
													0	940
													1	1583
													3	1583
													5	1845
													3	1345
													0	846
													0	931
													0	931
													0	933
													0	922
													0	924
													0	909
													0	909
													0	905
													0	906
													0	951
													5	1276
													7	1276
													7	1585
													8	1610
													7	1209
													6	765
													6	765
													6	1402
													1	914
													0	867
													0	845
													0	845
													2	1289
													7	1027
													8	1766
													11	1987
													13	1987
													14	1721
													15	1280
													17	958
													19	885
													19	885
													19	834
													20	870
													20	1413
													22	1571
													23	1571
													23	1617
													17	1052
													10	858
													9	891
													9	891
													10	1071
													12	1356
													13	1558
													14	1762
													14	1762
													15	1310
													16	935
													17	906
													18	849
													17	849
													13	839
													9	851
													4	856
													0	825
													0	825
													0	815
													0	848
													2	1581
													11	2345
													17	2345
													20	2264
													21	1348
													25	2384
													33	2179
													36	2179
													40	2614
													42	2823
													43	2609
													44	2112
													47	2112
													49	2234
													49	2294
													49	2275
													48	2248
													47	2248
													46	2158
													44	2078
													43	2033
													45	2081
													45	2081
													46	2153
													47	2174
													47	2198
													49	2290
													50	2290
													50	2354
													51	2354
													51	2366
													50	2355
													50	2355
													50	2320
													49	2304
													48	2271
													47	2213
													47	2213
													46	2165
													44	2106
													43	2056
													41	1956
													40	1956
													41	1871
													42	1939
													42	1950
													40	1902
													39	1902
													35	1746
													31	1503
													30	1450
													30	1400
													29	1400
													27	1335
													28	1293
													31	1391
													36	1689
													40	1689
													43	1935
													47	2126
													49	2272
													52	2408
													52	2408
													51	1419
													51	951
													53	1892
													57	2092
													59	2092
													61	2229
													63	2298
													64	2356
													65	2401
													66	2401
													66	2418
													65	2408
													65	2382
													63	2340
													63	2340
													62	2307
													62	2295
													62	2285
													62	2275
													61	2275
													61	2253
													61	2232
													61	2236
													61	2238
													61	2238
													61	2237
													61	2253
													61	2254
													61	2254
													62	2254
													62	2288
													63	2307
													63	2324
													65	2369
													65	2369
													65	2403
													65	2403
													65	2400
													64	2367
													63	2367
													62	2291
													62	2290
													62	2277
													62	2295
													63	2295
													63	2304
													63	2323
													63	2327
													63	2339
													63	2339
													63	2324
													63	2313
													63	2305
													63	2305
													62	2305
													62	2297
													62	2284
													62	2299
													62	2291
													62	2291
													62	2285
													63	2297
													62	2299
													62	2296
													63	2296
													63	2318
													64	2336
													64	2350
													65	2385
													64	2385
													63	2337
													62	2313
													62	2294
													61	2254
													61	2254
													60	2225
													60	2218
													60	2201
													59	2169
													59	2169
													58	2151
													58	2145
													58	2133
													58	2126
													58	2126
													58	2121
													58	2124
													58	2127
													56	2078
													55	2078
													55	2017
													55	2027
													56	2040
													58	2118
													59	2118
													60	2186
													62	2255
													63	2306
													65	2386
													66	2386
													67	2452
													68	2475
													69	2509
													69	2539
													69	2539
													69	2555
													69	2562
													68	2518
													67	2493
													67	2493
													67	2464
													66	2452
													66	2443
													66	2423
													66	2423
													65	2401
													65	2400
													65	2396
													65	2380
													65	2380
													64	2370
													64	2375
													65	2375
													64	2369
													65	2369
													65	2406
													66	2416
													66	2440
													66	2450
													67	2450
													67	2468
													67	2480
													68	2493
													68	2509
													69	2509
													69	2533
													69	2537
													69	2541
													68	2509
													68	2509
													68	2497
													67	2485
													67	2460
													66	2431
													66	2431
													67	2454
													68	2473
													68	2500
													68	2518
													68	2518
													68	2513
													67	2491
													67	2468
													66	2436
													66	2436
													66	2422
													66	2416
													65	2411
													65	2393
													65	2393
													64	2364
													63	2321
													62	2309
													61	2261
													61	2261
													61	2247
													60	2228
													59	2158
													57	2104
													55	2104
													52	1462
													45	954
													36	804
													25	765
													24	765
													24	1002
													27	1796
													32	2051
													37	2475
													38	2475
													40	2671
													40	2740
													41	2770
													40	2746
													40	2746
													39	2705
													39	2675
													37	2550
													36	2472
													38	2472
													40	2685
													42	2815
													41	2629
													44	2040
													46	2040
													48	2201
													49	2250
													49	2282
													48	2237
													46	2237
													44	2098
													42	2010
													43	1970
													45	2086
													47	2086
													48	2222
													49	2270
													50	2299
													50	2345
													51	2345
													51	2373
													51	2377
													49	2315
													47	2177
													45	2177
													43	2048
													44	2007
													46	2109
													49	2278
													50	2278
													50	2311
													50	2320
													50	2344
													51	2364
													51	2364
													51	2376
													52	2410
													53	2467
													54	2527
													55	2527
													54	2541
													54	2524
													54	2515
													53	2485
													53	2485
													52	2466
													52	2440
													52	2436
													52	2419
													52	2419
													52	2412
													52	2414
													52	2410
													52	2408
													52	2408
													53	2423
													54	2481
													54	2533
													55	2576
													56	2576
													57	2634
													57	2657
													57	2673
													57	2644
													56	2644
													55	2601
													54	2553
													54	2438
													51	2388
													50	2388
													50	2345
													51	2366
													50	2358
													50	2322
													50	2322
													50	2332
													50	2329
													50	2345
													51	2346
													50	2346
													50	2348
													49	2307
													49	2273
													50	2304
													51	2304
													51	2381
													51	2408
													51	2389
													51	2374
													51	2374
													51	2373
													52	2387
													52	2424
													53	2470
													53	2470
													54	2497
													54	2507
													53	2495
													53	2491
													53	2491
													53	2469
													52	2455
													52	2434
													52	2413
													51	2413
													51	2393
													51	2388
													51	2386
													51	2393
													51	2393
													51	2379
													51	2393
													50	2373
													48	2234
													47	2234
													47	2188
													46	2198
													46	2163
													46	2166
													47	2166
													48	2240
													49	2299
													51	2350
													52	2405
													53	2405
													53	2461
													53	2479
													54	2509
													53	2455
													51	2455
													47	2301
													43	2081
													41	1956
													40	1865
													39	1865
													38	1817
													38	1795
													39	1800
													40	1871
													39	1871
													38	1815
													37	1753
													36	1708
													37	1718
													38	1718
													37	1749
													36	1689
													35	1670
													37	1730
													39	1730
													38	1770
													36	1706
													33	1611
													32	1499
													32	1499
													32	1527
													30	1427
													27	1346
													18	871
													12	871
													7	793
													7	789
													9	2401
													19	2205
													22	2205
													26	2966
													29	3326
													31	2483
													34	1099
													34	1099
													35	2360
													35	2398
													33	2340
													31	2149
													31	2149
													31	2113
													31	2123
													31	2072
													31	1944
													31	1944
													31	2131
													31	2115
													31	2097
													31	2111
													31	2111
													31	2132
													31	2135
													31	2129
													31	2131
													31	2131
													31	2127
													31	2131
													31	2131
													27	1878
													26	1878
													25	1740
													24	1117
													22	1008
													19	765
													19	765
													20	764
													23	814
													26	1075
													29	819
													30	819
													32	798
													32	1339
													32	2167
													32	2224
													32	2224
													32	2216
													27	1992
													25	1745
													23	1624
													22	1624
													22	1506
													22	1547
													22	1545
													23	1600
													24	1600
													27	1779
													29	1951
													30	2058
													32	2173
													33	2173
													33	2253
													34	2299
													35	2338
													35	2400
													35	2400
													35	2446
													36	2451
													36	2490
													37	2518
													37	2518
													38	2596
													39	2626
													39	2679
													39	2671
													39	2671
													39	2663
													39	2680
													39	2672
													40	2674
													39	2674
													39	2639
													39	2680
													40	2706
													41	2784
													42	2784
													42	2865
													41	2189
													42	1935
													42	1970
													42	1970
													42	1971
													42	1976
													42	1975
													43	2026
													43	2026
													43	1998
													43	2002
													43	2004
													43	1989
													43	1989
													44	2026
													45	2090
													46	2141
													48	2215
													48	2215
													49	2259
													49	2261
													48	2258
													47	2189
													47	2189
													48	2205
													50	2303
													52	2389
													53	2466
													53	2466
													53	2478
													53	2483
													53	2491
													53	2452
													52	2452
													51	2418
													51	2392
													51	2379
													51	2393
													52	2393
													52	2427
													50	2369
													50	2310
													51	2362
													52	2362
													52	2411
													52	2432
													53	2455
													54	2499
													54	2499
													55	2569
													56	2597
													56	2598
													55	2575
													55	2575
													55	2577
													56	2585
													56	2583
													56	2602
													56	2602
													55	2596
													55	2534
													54	2520
													53	2465
													53	2465
													53	2460
													52	2454
													52	2443
													52	2426
													52	2426
													52	2420
													52	2410
													52	2409
													52	2418
													52	2418
													52	2403
													51	2357
													49	2336
													48	2235
													48	2235
													48	2234
													50	2299
													51	2368
													53	2460
													54	2460
													54	2519
													54	2535
													54	2532
													53	2481
													52	2481
													49	2348
													48	2253
													49	2205
													51	2384
													53	2384
													55	2518
													56	2581
													57	2633
													56	2636
													56	2636
													55	2596
													54	2534
													53	2490
													51	2396
													50	2396
													50	2323
													49	2298
													50	2301
													50	2354
													51	2354
													52	2404
													53	2457
													53	2474
													53	2466
													52	2466
													52	2417
													51	2397
													50	2361
													49	2287
													48	2287
													47	2200
													48	2196
													49	2243
													50	2327
													51	2327
													51	2390
													51	2396
													49	2337
													49	2282
													48	2282
													47	2199
													46	2185
													47	2181
													47	2167
													47	2167
													48	2228
													49	2272
													50	2297
													51	2375
													52	2375
													52	2438
													53	2470
													53	2478
													53	2478
													53	2478
													52	2417
													50	2424
													50	2345
													50	2314
													49	2314
													49	2284
													49	2294
													48	2247
													46	2147
													44	2147
													42	1997
													42	1992
													44	2040
													44	2096
													43	2096
													41	1946
													42	1957
													44	2039
													44	2042
													42	2042
													41	1948
													40	1891
													40	1873
													39	1840
													39	1840
													38	1782
													37	1748
													35	1677
													35	1654
													35	1654
													34	1103
													33	910
													29	833
													25	808
													24	808
													24	821
													23	880
													22	839
													19	795
													20	795
													23	1531
													27	1749
													31	2003
													34	2322
													35	2322
													36	2459
													36	2483
													36	2480
													36	2484
													35	2484
													35	2438
													36	2452
													37	2483
													37	2507
													36	2507
													35	2376
													34	2362
													34	2380
													26	1203
													21	1203
													16	919
													15	842
													16	1270
													19	1295
													23	1295
													26	1691
													30	1974
													33	2200
													37	2491
													38	2491
													39	2619
													39	2657
													38	2620
													30	1481
													27	1481
													24	1025
													21	854
													18	807
													17	863
													17	863
													18	1229
													19	1305
													20	1344
													23	1572
													25	1572
													24	1652
													23	1595
													21	1479
													20	1361
													21	1361
													21	1450
													21	1470
													21	1450
													21	1461
													21	1461
													22	1479
													22	1490
													22	1516
													22	1528
													22	1528
													22	1517
													21	1497
													20	1422
													20	1402
													21	1402
													21	1463
													22	1492
													22	1517
													25	1668
													26	1668
													27	1827
													27	1841
													26	1825
													26	1787
													27	1787
													28	1869
													28	1934
													28	1931
													28	1887
													26	1887
													24	1732
													23	1635
													23	1587
													23	1591
													24	1591
													24	1644
													25	1701
													25	1736
													24	1679
													24	1679
													24	1677
													24	1658
													23	1614
													21	1512
													21	1512
													21	1491
													20	1403
													20	1315
													20	1394
													20	1394
													20	1398
													21	1429
													22	1511
													22	1530
													22	1530
													23	1551
													22	1549
													21	1495
													24	1599
													25	1599
													27	1797
													27	1844
													27	1844
													28	1931
													29	1931
													30	2033
													30	2059
													31	2115
													32	2162
													32	2162
													33	2244
													34	2317
													35	2398
													36	2468
													36	2468
													36	2466
													35	2436
													34	2356
													34	2343
													34	2343
													34	2337
													35	2378
													37	2455
													39	2623
													40	2623
													40	2734
													41	2776
													41	2807
													40	2765
													39	2765
													37	2583
													35	2438
													34	2369
													34	2303
													33	2303
													31	2181
													30	2108
													32	2147
													36	2425
													38	2425
													38	2601
													39	2661
													39	2675
													37	2505
													34	2505
													32	1525
													25	1141
													17	906
													15	711
													15	711
													19	2111
													23	2622
													27	3078
													26	2357
													29	2357
													32	2105
													36	2364
													38	2528
													39	2675
													40	2675
													41	2791
													41	2820
													41	2802
													41	2789
													41	2789
													41	2774
													39	2559
													39	1908
													41	1891
													41	1891
													42	1950
													43	1970
													43	2006
													44	2066
													45	2066
													45	2111
													46	2135
													46	2165
													47	2200
													47	2200
													48	2224
													48	2249
													49	2258
													49	2281
													49	2281
													49	2298
													50	2311
													50	2323
													50	2320
													49	2320
													49	2285
													48	2264
													48	2260
													48	2251
													48	2251
													47	2228
													47	2201
													47	2174
													46	2150
													45	2150
													45	2104
													45	2095
													45	2096
													45	2111
													45	2111
													45	2101
													45	2090
													44	2074
													45	2102
													46	2102
													45	2116
													46	2135
													46	2143
													46	2166
													44	2166
													43	2047
													42	2025
													40	1933
													32	1164
													26	1164
													24	1007
													27	1760
													33	2104
													38	2548
													38	2548
													39	2371
													42	1912
													45	2041
													42	1980
													32	1980
													20	1134
													11	1013
													7	865
													10	2104
													16	2104
													21	2315
													25	2878
													26	3038
													28	2098
													31	2098
													35	2262
													39	2560
													42	2809
													45	3056
													47	3056
													48	3248
													48	2956
													52	2341
													54	2525
													55	2525
													56	2586
													57	2627
													58	2670
													58	2721
													59	2721
													59	2743
													59	2747
													59	2756
													60	2796
													60	2796
													60	2807
													59	2775
													59	2751
													60	2773
													61	2773
													62	2854
													62	2891
													63	2921
													63	2939
													63	2939
													63	2963
													64	2976
													64	2997
													63	2969
													62	2969
													61	2882
													62	2866
													62	2910
													64	2971
													64	2971
													64	2984
													64	2998
													64	2997
													64	3004
													64	3004
													64	2993
													64	2989
													64	2883
													62	1643
													61	1643
													61	2237
													62	2258
													63	2312
													65	2395
													66	2395
													66	2448
													67	2470
													68	2499
													69	2537
													69	2537
													69	2545
													70	2545
													70	2568
													70	2576
													70	2576
													69	2557
													69	2556
													70	2567
													70	2576
													70	2576
													70	2571
													70	2565
													69	2557
													69	2546
													69	2546
													68	2510
													68	2506
													68	2495
													68	2495
													68	2495
													68	2501
													68	2495
													68	2502
													68	2522
													69	2522
													69	2538
													69	2545
													70	2557
													70	2576
													70	2576
													70	2593
													71	2599
													70	2593
													71	2612
													71	2612
													72	2633
													72	2659
													73	2675
													73	2676
													73	2676
													72	2660
													72	2650
													72	2642
													72	2639
													72	2639
													72	2644
													72	2653
													73	2671
													73	2696
													74	2696
													74	2714
													74	2728
													75	2737
													75	2766
													75	2766
													75	2744
													74	2732
													74	2718
													73	2697
													73	2697
													73	2680
													71	2641
													70	2579
													68	2501
													67	2501
													66	2431
													64	2384
													64	1357
													61	2831
													60	2831
													58	2752
													57	2672
													55	2605
													53	2500
													52	2500
													51	2418
													50	2354
													48	2290
													47	2230
													47	2230
													47	2197
													48	2224
													49	2258
													49	2310
													50	2310
													51	2356
													51	2379
													51	2401
													52	2416
													52	2416
													52	2445
													53	2459
													52	2416
													50	2332
													48	2332
													47	2211
													45	2136
													44	2062
													43	2030
													43	2030
													44	2020
													44	2058
													46	2099
													47	2196
													47	2196
													48	2222
													49	2262
													50	2329
													51	2376
													52	2376
													52	2435
													53	2461
													54	2496
													48	2261
													44	2261
													44	2034
													46	2093
													49	2234
													53	2489
													55	2489
													56	2578
													56	2622
													58	2679
													59	2744
													59	2744
													58	2676
													57	2672
													57	2630
													56	2634
													57	2634
													57	2648
													57	2635
													57	2637
													59	2718
													59	2718
													61	2791
													61	2841
													62	2861
													63	2928
													63	2928
													63	2943
													63	2949
													63	2950
													63	2688
													63	2688
													64	2326
													65	2379
													66	2396
													66	2429
													66	2429
													65	2409
													64	2381
													65	2395
													66	2421
													65	2421
													65	2403
													65	2387
													64	2369
													61	2274
													60	2274
													59	1703
													56	2752
													54	2557
													51	2411
													50	2411
													48	2278
													46	2181
													44	2086
													41	1945
													38	1945
													32	1197
													27	1068
													21	1001
													11	802
													4	802
													0	811
													0	810
													0	798
													0	793
													0	793
													0	814
													0	796
													0	806
													0	810
													0	810
													0	799
													0	804
													0	808
													0	798
													0	798
													0	813
													0	799
													1	804
													7	2067
													15	2067
													25	2584
													28	3287
													27	2448
													30	2416
													34	2416
													39	2485
													43	2782
													46	3014
													46	2597
													49	2597
													52	2366
													55	2507
													57	2608
													58	2685
													58	2685
													59	2732
													60	2765
													60	2793
													61	2827
													62	2827
													63	2902
													65	2979
													65	2950
													66	2395
													67	2395
													68	2480
													68	2507
													69	2516
													68	2511
													68	2511
													68	2493
													68	2491
													68	2496
													67	2474
													67	2474
													67	2448
													66	2440
													66	2440
													66	2442
													67	2442
													66	2447
													67	2447
													67	2451
													67	2475
													68	2475
													68	2487
													68	2497
													68	2495
													68	2508
													68	2508
													68	2494
													67	2483
													67	2472
													67	2453
													67	2453
													68	2489
													69	2524
													70	2547
													70	2596
													71	2596
													71	2625
													72	2642
													72	2657
													72	2661
													73	2661
													73	2679
													75	2737
													77	2816
													79	2903
													79	2903
													80	2921
													80	2934
													80	2951
													80	2940
													80	2940
													79	2921
													78	2887
													78	2864
													76	2811
													76	2811
													75	2761
													75	2752
													75	2752
													75	2769
													75	2769
													76	2784
													76	2780
													76	2778
													76	2777
													75	2777
													74	2749
													74	2721
													74	2726
													74	2739
													74	2739
													74	2734
													74	2731
													74	2728
													73	2697
													73	2697
													72	2659
													72	2648
													72	2647
													72	2649
													72	2649
													72	2660
													73	2666
													73	2655
													73	2678
													72	2678
													72	2635
													72	2644
													72	2652
													71	2588
													71	2588
													71	2591
													71	2598
													72	2638
													73	2681
													73	2681
													72	2663
													72	2646
													71	2632
													71	2626
													72	2626
													71	2633
													72	2628
													71	2632
													71	2615
													70	2615
													69	2561
													70	2555
													70	2561
													71	2601
													71	2601
													70	2612
													70	2599
													70	2573
													70	2562
													70	2562
													69	2559
													69	2550
													70	2560
													70	2588
													70	2588
													70	2588
													69	2554
													68	2515
													66	2429
													65	2429
													63	2376
													61	2303
													60	2282
													58	2155
													57	2155
													51	1357
													49	906
													46	1937
													46	2111
													46	2111
													47	2166
													47	2204
													47	2219
													47	2232
													47	2232
													46	2148
													45	2133
													45	2112
													43	2018
													41	2018
													39	1879
													36	1759
													33	1607
													29	1369
													27	1369
													23	1187
													19	1023
													15	800
													14	2135
													16	2135
													20	2466
													20	2489
													17	2014
													11	1070
													7	1070
													5	884
													6	2152
													11	2571
													13	2205
													9	2205
													2	1149
													1	1001
													5	1824
													17	1954
													21	1954
													20	2309
													19	1509
													21	1674
													25	1709
													27	1709
													32	2054
													36	2309
													39	2568
													42	2843
													41	2843
													43	2225
													46	2063
													48	2206
													49	2288
													48	2288
													46	2169
													44	2084
													42	1994
													42	1973
													43	1973
													46	2102
													49	2215
													51	2339
													54	2493
													55	2493
													56	2603
													58	2666
													58	2681
													57	2683
													57	2683
													56	2621
													54	2563
													53	2493
													51	2389
													50	2389
													49	2318
													47	2237
													46	2171
													44	2051
													42	2051
													42	1970
													45	2049
													47	2135
													49	2267
													49	2267
													49	2299
													50	2308
													48	2284
													46	2163
													45	2163
													44	2091
													40	1969
													35	1527
													35	974
													34	974
													38	2416
													42	2722
													44	2956
													46	2137
													49	2137
													53	2392
													56	2552
													57	2622
													58	2710
													59	2710
													59	2760
													60	2776
													59	2765
													59	2201
													61	2201
													63	2280
													64	2331
													65	2370
													64	2369
													63	2369
													61	2268
													59	2239
													59	2177
													58	2148
													59	2148
													59	2161
													59	2163
													59	2168
													59	2178
													59	2178
													59	2181
													59	2168
													57	2128
													56	1654
													54	1654
													52	2409
													50	2375
													47	2295
													41	1922
													39	1922
													38	1815
													37	1758
													36	1710
													34	1610
													34	1610
													33	1577
													32	1522
													33	1497
													38	1751
													41	1751
													45	2028
													49	2215
													51	2315
													51	2351
													50	2351
													49	2324
													49	2291
													48	2263
													47	2214
													47	2214
													46	2178
													46	2164
													45	2150
													45	2115
													45	2115
													43	2066
													41	1999
													38	1373
													36	1180
													34	1180
													32	2203
													31	2117
													31	2125
													32	2219
													33	2219
													33	2241
													31	2181
													29	2049
													27	1827
													27	1827
													26	1833
													26	1801
													26	1813
													23	1609
													22	1609
													24	1553
													24	1656
													23	1625
													23	1571
													25	1571
													27	1821
													28	1887
													30	1969
													31	2149
													33	2149
													34	2298
													32	2278
													32	2156
													35	2354
													36	2354
													37	2499
													38	2578
													39	2637
													40	2717
													40	2717
													41	2759
													42	2813
													44	2956
													45	3092
													45	3092
													44	3004
													44	3006
													43	2945
													41	2812
													39	2812
													34	2510
													28	1519
													25	1202
													24	843
													23	843
													22	940
													22	920
													22	847
													18	787
													17	787
													16	785
													16	789
													10	777
													3	781
													1	781
													1	1102
													8	2433
													14	1768
													14	1032
													14	1032
													14	778
													13	897
													14	1070
													14	1325
													15	1325
													16	1982
													17	2045
													13	1652
													14	2322
													17	2322
													18	2056
													14	1310
													12	902
													10	942
													9	942
													8	827
													8	770
													7	881
													6	893
													5	893
													2	884
													0	657
													1	2235
													0	937
													0	937
													0	793
													0	821
													0	802
													0	763
													0	763
													0	859
													0	818
													0	820
													0	795
													0	795
													0	804
													0	817
													0	823
													0	818
													0	818
													0	818
													0	819
													0	816
													0	814
													0	814
													0	825
													0	818
													0	801
													0	801
													0	801
													0	801
													0	801
													0	801
													0	801
													0	801
													0	801
													0	801
													0	801
													0	801
													0	801
													0	801
													0	801
													0	801
													0	801
													0	801
													0	801
													0	801
													0	801
													0	801
													0	801
													0	801
													0	801
													0	801
													0	801
													0	801
													0	801
													0	801
													0	801
													0	801
													0	801
													0	801
													0	801
													0	801
													0	801
													0	801
													0	801
													0	801
													0	801
													0	801
													0	801
													0	801
													0	801
													0	801

## Sheet: Trip 44
Date	Time	Temperature (°C)	Ambient Temp Meteo	Ambient Temp OBD	DT M	DT OBD	Normalized DT M	Normalized DT OBD					Vehicle speed	Engine rpm
2017-07-09 14:37:18	2017-07-09 14:37:18	31.72	24.502	n/a	7.218	n/a	0.018	n/a					0	854
2017-07-09 14:38:18	2017-07-09 14:38:18	31.88	24.666	n/a	7.214	n/a	0.014	n/a					4	1085
2017-07-09 14:39:18	2017-07-09 14:39:18	32.03	24.996	n/a	7.034	n/a	0	n/a					0	808
2017-07-09 14:40:18	2017-07-09 14:40:18	32.15	25.265	n/a	6.885	n/a	0	n/a					0	837
2017-07-09 14:41:18	2017-07-09 14:41:18	32.44	25.327	n/a	7.113	n/a	0	n/a					0	908
2017-07-09 14:42:18	2017-07-09 14:42:18	32.64	25.077	n/a	7.563	n/a	0.363	n/a					0	908
2017-07-09 14:43:18	2017-07-09 14:43:18	32.93	25.14	n/a	7.79	n/a	0.59	n/a					1	1741
2017-07-09 14:44:18	2017-07-09 14:44:18	33.07	25.51	n/a	7.56	n/a	0.36	n/a					5	2654
2017-07-09 14:45:18	2017-07-09 14:45:18	33.32	25.522	n/a	7.798	n/a	0.598	n/a					9	2279
2017-07-09 14:46:18	2017-07-09 14:46:18	33.63	25.67	n/a	7.96	n/a	0.76	n/a					9	2196
2017-07-09 14:47:18	2017-07-09 14:47:18	33.86	25.149	n/a	8.711	n/a	1.511	n/a					18	2196
													18	2230
													18	1550
													16	1036
													16	913
													3	913
													2	912
													2	854
													1	902
													1	2507
													8	2507
													15	2471
													21	2274
													25	2808
													25	2518
													25	2518
													26	2233
													28	1897
													29	1972
													29	1912
													28	1912
													29	1966
													29	1999
Date	Time	Temperature (°C)	Ambient Temp Meteo	Ambient Temp OBD	DT M	DT OBD	Normalized DT M	Normalized DT OBD	Vehicle speed	Engine rpm	Purge	Fuel Level	29	1999
	647	32.6973	25.1658	n/a	7.53145	n/a	0.383091	n/a	26.5332	1743.06	n/a	n/a	30	1987
		33.86	25.67	n/a	8.711	n/a	1.511	n/a	72	3621	n/a	n/a	31	1987
													31	2137
													32	2152
													33	2253
													33	2283
													30	2283
													24	1932
													17	1305
													15	1104
													15	1204
													21	1204
													23	1536
													22	1519
													21	1477
													21	1026
													7	1026
													5	948
													3	855
													2	824
													2	2689
													6	2689
													11	2540
													15	2488
													15	1887
													15	994
													14	994
													14	920
													16	2375
													21	1687
													21	1103
													16	1103
													12	850
													10	762
													7	857
													7	878
													6	878
													12	2487
													18	1933
													24	2640
													24	3294
													28	3294
													31	2186
													35	2289
													34	2361
													34	2221
													31	2221
													29	2039
													26	1877
													23	1700
													23	1756
													30	1756
													36	2288
													43	2747
													45	2995
													45	2956
													42	2956
													40	2765
													37	2634
													34	2487
													34	2012
													28	2012
													27	1930
													26	1818
													25	1758
													25	1721
													25	1721
													25	1684
													26	1734
													29	1924
													29	2277
													34	2277
													34	2355
													32	2273
													29	2091
													29	1977
													29	1977
													29	1971
													28	1982
													28	1917
													28	1957
													28	1957
													25	1822
													22	1635
													20	1439
													20	1109
													15	1109
													14	813
													14	789
													17	2614
													17	2691
													25	2691
													26	3014
													26	2079
													27	1153
													27	955
													26	955
													22	789
													19	803
													18	803
													18	808
													15	808
													16	811
													15	1027
													19	2711
													19	2827
													27	2827
													30	3581
													31	2977
													33	2255
													33	2749
													42	2749
													41	2809
													41	2762
													43	2900
													43	3024
													44	3024
													44	3028
													44	2588
													45	2080
													45	2211
													47	2211
													46	2191
													45	2122
													43	2059
													43	2035
													44	2035
													45	2085
													44	2080
													45	2087
													45	2102
													44	2102
													44	2033
													43	2040
													42	1966
													42	1925
													42	1925
													42	1959
													45	2039
													48	2162
													48	2364
													51	2364
													50	2363
													49	2305
													48	2264
													48	2109
													44	2109
													44	2056
													45	2079
													46	2150
													46	2180
													46	2180
													46	2141
													45	2120
													47	2157
													47	2288
													51	2288
													51	2363
													52	2420
													52	2452
													52	2319
													48	2319
													47	2223
													46	2158
													45	2127
													45	1998
													41	1998
													39	1862
													36	1753
													35	1673
													35	1549
													30	1549
													29	1349
													31	1386
													33	1537
													33	1480
													31	1480
													32	1476
													32	1493
													32	1518
													32	1505
													33	1505
													31	1451
													33	1534
													37	1644
													37	2006
													48	2006
													52	2334
													56	2520
													58	2664
													58	2735
													59	2735
													58	2732
													58	2717
													57	2686
													57	2648
													56	2648
													55	2590
													55	2573
													54	2532
													54	2469
													53	2469
													52	2444
													53	2431
													52	2431
													52	2415
													51	2415
													51	2398
													51	2392
													51	2386
													51	2372
													51	2372
													50	2350
													49	2282
													47	2229
													47	2151
													49	2151
													54	2423
													60	2655
													63	2886
													63	3026
													66	3026
													66	3073
													66	3058
													64	3027
													64	2969
													62	2969
													61	2873
													60	2828
													59	2779
													59	2751
													58	2751
													56	2636
													54	2545
													52	2444
													52	2345
													51	2345
													52	2390
													52	2411
													52	2422
													52	2354
													49	2354
													47	2231
													43	2093
													35	1508
													35	1063
													21	1063
													15	866
													12	816
													19	2664
													19	3067
													26	3067
													26	2299
													31	2310
													37	2334
													37	2870
													45	2870
													47	3153
													51	3369
													55	3621
													55	3314
													56	3314
													60	2717
													65	2933
													68	3108
													68	3308
													72	3308
													72	3317
													70	3295
													69	3225
													69	3141
													66	3141
													64	3040
													62	2950
													60	2853
													60	2713
													57	2713
													55	2609
													54	2549
													53	2512
													53	2469
													53	2469
													52	2442
													51	2422
													50	2375
													50	2260
													47	2260
													46	2133
													45	2128
													44	2082
													44	1986
													41	1986
													39	1873
													38	1799
													36	1734
													36	1467
													23	1467
													23	1467
													23	1467
													23	1467
													23	1467
													23	1467
													23	1467
													23	1467
													23	1467
													23	1467
													23	1467
													23	1467
													23	1467
													23	1467
													23	1467
													23	1467
													23	1467
													23	1467
													23	1467
													23	1467
													23	1467
													23	1467
													23	1467
													23	1467
													23	1467
													23	1467
													23	1467
													23	1467
													23	1467
													23	1467
													0	0
													53	2471
													51	2379
													49	2333
													49	2295
													49	2295
													49	2250
													47	2233
													45	2161
													45	2084
													44	2084
													44	2065
													44	2065
													44	2061
													44	2024
													44	2024
													44	2058
													44	2033
													43	2012
													41	1913
													40	1913
													38	1819
													37	1755
													36	1699
													34	1582
													34	1582
													33	1020
													35	2249
													38	2487
													41	2757
													41	2757
													39	2761
													36	2579
													30	2221
													28	1931
													29	1931
													28	1972
													28	1892
													28	1874
													29	1979
													29	1979
													30	2038
													28	2001
													29	1973
													32	2174
													34	2174
													34	2334
													33	2247
													31	2178
													30	2041
													31	2041
													32	2160
													32	2164
													33	2245
													34	2309
													34	2309
													35	2360
													36	2414
													37	2503
													37	2548
													37	2548
													37	1715
													40	1782
													40	1872
													38	1798
													38	1798
													37	1789
													37	1755
													36	1716
													35	1640
													35	1640
													35	1659
													37	1691
													38	1763
													40	1864
													41	1864
													41	1921
													42	1960
													42	1959
													42	1961
													42	1961
													41	1919
													39	1880
													38	1804
													37	1755
													36	1755
													36	1686
													35	1644
													34	1602
													37	1727
													38	1727
													40	1827
													40	1892
													36	1784
													30	1445
													27	1445
													26	1243
													26	1046
													24	894
													21	789
													19	789
													16	764
													17	800
													18	797
													19	805
													19	805
													17	801
													15	804
													13	789
													13	793
													7	793
													3	816
													4	775
													9	2620
													19	1534
													24	1534
													24	1596
													25	1095
													25	1792
													28	1871
													28	1871
													29	1971
													32	2096
													35	2315
													37	2520
													37	2520
													37	2508
													36	2490
													31	2341
													19	984
													16	984
													14	865
													11	978
													8	944
													8	1941
													8	1941
													13	2075
													15	1868
													13	1473
													3	897
													0	897
													0	828
													0	799
													0	810
													0	808
													0	808
													0	803
													0	823
													0	816
													0	806
													0	806
													0	816
													0	806
													0	814
													0	812
													0	812
													0	783
													0	779
													0	782
													0	780
													0	780
													0	788
													0	792
													0	792
													0	808
													0	808
													0	808
													0	835
													0	841
													0	816
													0	816
													0	818
													0	818
													0	813
													0	804
													0	804
													0	794
													0	790
													0	805
													0	802
													0	802
													0	797
													0	809
													0	804
													0	802
													0	802
													0	814
													0	797
													0	806
													0	799
													0	799
													0	796
													0	785
													0	798
													0	800
													0	800
													0	804
													1	1648
													3	1700
													2	1532
													4	1532
													7	2267
													9	1336
													9	1087
													8	896
													8	896
													8	785
													8	819
													4	797
													0	815
													0	815
													0	817
													0	822
													0	827
													0	1642
													2	1642
													6	2172
													7	1386
													7	1082
													7	760
													7	760
													5	853
													5	1103
													4	1175
													0	960
													0	960
													0	841
													0	807
													0	810
													0	837
													0	837
													0	837
													0	837
													0	837
													0	837
													0	837
													0	837
													0	837
													0	837
													0	837
													0	837
													0	837
													0	837
													0	837
													0	837
													0	837
													0	837
													0	837
													0	837
													0	837
													0	837
													0	837
													0	837
													0	837
													0	837
													0	837
													0	837
													0	837
													0	837
													0	837
													0	837
													0	837
													0	837
													0	837
													0	837
													0	837
													0	837
													0	837
													0	837
													0	837
													0	837
													0	837
													0	837
													0	837
													0	837
													0	837
													0	837
													0	837
													0	837
													0	837
													0	837
													0	837
													0	837
													0	837
													0	837
													0	837
													0	837

## Sheet: Trip 45
Date	Time	Temperature (°C)	Ambient Temp Meteo	Ambient Temp OBD	DT M	DT OBD	Normalized DT M	Normalized DT OBD					Vehicle speed	Engine rpm
2017-07-09 15:09:18	2017-07-09 15:09:18	33.71	26.757	n/a	6.953	n/a	-0.047	n/a					0	799
2017-07-09 15:10:18	2017-07-09 15:10:18	33.98	26.787	n/a	7.193	n/a	0.193	n/a					0	145
2017-07-09 15:11:18	2017-07-09 15:11:18	34.16	27.376	n/a	6.784	n/a	0	n/a					0	1054
2017-07-09 15:12:18	2017-07-09 15:12:18	34.2	27.176	n/a	7.024	n/a	0.024	n/a					0	799
2017-07-09 15:13:18	2017-07-09 15:13:18	34.54	27.08	n/a	7.46	n/a	0.46	n/a					0	846
2017-07-09 15:14:18	2017-07-09 15:14:18	34.74	26.932	n/a	7.808	n/a	0.808	n/a					0	846
2017-07-09 15:15:18	2017-07-09 15:15:18	35.02	26.746	n/a	8.274	n/a	1.274	n/a					0	823
2017-07-09 15:16:18	2017-07-09 15:16:18	35.25	26.432	n/a	8.818	n/a	1.818	n/a					0	826
2017-07-09 15:17:18	2017-07-09 15:17:18	35.36	27	n/a	8.36	n/a	1.36	n/a					0	816
2017-07-09 15:18:18	2017-07-09 15:18:18	35.61	26.568	n/a	9.042	n/a	2.042	n/a					0	789
2017-07-09 15:19:18	2017-07-09 15:19:18	35.79	26.798	n/a	8.992	n/a	1.992	n/a					0	789
2017-07-09 15:20:18	2017-07-09 15:20:18	35.84	26.606	n/a	9.234	n/a	2.234	n/a					0	796
2017-07-09 15:21:18	2017-07-09 15:21:18	36.09	26.663	n/a	9.427	n/a	2.427	n/a					0	800
2017-07-09 15:22:18	2017-07-09 15:22:18	36.26	26.406	n/a	9.854	n/a	2.854	n/a					1	2692
2017-07-09 15:23:18	2017-07-09 15:23:18	36.37	26.747	n/a	9.623	n/a	2.623	n/a					1	1718
2017-07-09 15:24:18	2017-07-09 15:24:18	36.47	26.685	n/a	9.785	n/a	2.785	n/a					1	1718
2017-07-09 15:25:18	2017-07-09 15:25:18	36.75	26.451	n/a	10.299	n/a	3.299	n/a					1	2247
2017-07-09 15:26:18	2017-07-09 15:26:18	36.87	26.696	n/a	10.174	n/a	3.174	n/a					1	2153
													0	1186
													0	2484
													2	2484
													1	1619
													0	1035
													0	1794
													0	1935
													1	1935
													2	2302
													0	983
													0	862
													0	1986
													3	1986
													8	1750
													13	1704
Date	Time	Temperature (°C)	Ambient Temp Meteo	Ambient Temp OBD	DT M	DT OBD	Normalized DT M	Normalized DT OBD	Vehicle speed	Engine rpm	Purge	Fuel Level	13	1704
	1070	35.3894	26.7726	n/a	8.61689	n/a	1.62889	n/a	44.8121	2230.02	n/a	n/a	14	1033
		36.87	27.376	n/a	10.299	n/a	3.299	n/a	75	3573	n/a	n/a	15	1033
													14	775
													14	825
													12	1125
													12	1516
													14	1516
													16	1866
													16	1955
													13	1670
													13	1222
													10	1222
													11	1274
													10	1304
													9	1150
													9	1298
													10	1298
													10	1246
													12	1437
													14	1639
													14	2184
													22	2184
													26	2916
													27	2932
													28	1735
													28	2296
													39	2296
													44	2830
													44	3030
													45	1965
													45	2124
													44	2124
													45	2086
													45	2097
													47	2152
													47	2207
													49	2207
													52	2352
													53	2461
													55	2531
													55	2657
													58	2657
													59	2734
													59	2759
													60	2794
													60	2884
													64	2884
													65	3019
													64	2676
													65	2416
													65	2472
													68	2472
													68	2504
													68	2507
													67	2502
													67	2459
													66	2459
													64	2386
													63	2354
													62	2307
													62	2288
													61	2288
													61	2242
													61	2246
													63	2278
													63	2350
													65	2350
													66	2401
													67	2437
													68	2474
													68	2519
													69	2519
													70	2554
													70	2579
													71	2600
													71	2609
													71	2609
													72	2635
													73	2658
													74	2701
													74	2760
													75	2760
													75	2776
													75	2762
													75	2752
													75	2736
													74	2736
													74	2725
													74	2717
													74	2708
													74	2703
													73	2703
													72	2679
													72	2657
													72	2639
													72	2617
													71	2617
													70	2585
													69	2556
													69	2543
													69	2537
													69	2537
													69	2541
													69	2528
													69	2530
													69	2537
													69	2537
													69	2541
													69	2549
													69	2554
													69	2559
													69	2559
													70	2562
													70	2554
													70	2566
													70	2552
													70	2552
													69	2549
													69	2546
													69	2533
													69	2525
													68	2525
													68	2509
													67	2480
													66	2449
													66	2406
													65	2406
													65	2387
													64	2370
													64	2355
													64	2354
													64	2354
													65	2367
													65	2374
													65	2390
													65	2400
													65	2400
													65	2398
													64	2373
													64	2362
													64	2337
													63	2337
													61	2272
													58	2183
													58	2122
													58	2139
													59	2139
													61	2216
													62	2262
													63	2292
													63	2278
													61	2278
													60	2244
													60	2184
													60	2184
													60	2224
													61	2224
													61	2246
													61	2256
													61	2263
													61	2277
													61	2277
													61	2254
													59	2211
													58	2167
													58	1606
													49	1606
													48	1072
													46	2133
													45	2143
													45	2087
													44	2087
													45	2083
													45	2095
													45	2066
													45	2061
													44	2061
													44	2055
													44	2066
													44	2051
													44	1949
													39	1949
													33	1282
													30	968
													29	1176
													29	2282
													37	2282
													43	2766
													47	3076
													49	3284
													49	2334
													52	2334
													56	2519
													56	2598
													54	2566
													54	2406
													47	2406
													43	1882
													42	1343
													38	1917
													38	2483
													36	2483
													36	2457
													36	2443
													37	2498
													37	2477
													36	2477
													33	2359
													33	2247
													35	2317
													35	2527
													38	2527
													38	2578
													38	2617
													40	2660
													40	2785
													41	2785
													41	2818
													42	2848
													42	2850
													42	2866
													42	2866
													42	2867
													42	2886
													43	2889
													43	2991
													45	2991
													45	3082
													47	3145
													46	2868
													46	2284
													51	2284
													53	2439
													53	2499
													52	2459
													52	2348
													49	2348
													49	2318
													50	2319
													50	2370
													50	2367
													51	2367
													49	2319
													48	2271
													48	2253
													48	2298
													50	2298
													51	2379
													52	2430
													51	2403
													51	2317
													48	2317
													48	2183
													48	2219
													49	2248
													49	2297
													50	2297
													50	2323
													49	2331
													49	2302
													49	2248
													48	2248
													48	2260
													49	2261
													49	2267
													49	2255
													48	2255
													47	2213
													48	2218
													48	2235
													48	2241
													48	2241
													48	2214
													48	2240
													48	2249
													48	2056
													39	2056
													37	1749
													36	1089
													35	1046
													35	2068
													33	2068
													35	2292
													36	2445
													38	2550
													38	2752
													42	2752
													43	2912
													44	2967
													43	2516
													43	2070
													45	2070
													46	2128
													46	2147
													47	2186
													47	2235
													48	2235
													47	2216
													45	2167
													46	2177
													46	2115
													45	2115
													45	2111
													46	2121
													46	2140
													46	2174
													47	2174
													47	2193
													47	2202
													47	2215
													47	2229
													48	2229
													48	2241
													48	2251
													48	2248
													48	2237
													48	2237
													48	2244
													48	2236
													48	2236
													48	2226
													49	2226
													52	2351
													54	2465
													56	2561
													56	2699
													59	2699
													61	2794
													62	2852
													63	2921
													63	2997
													65	2997
													65	3027
													65	3028
													63	2996
													63	2878
													60	2878
													58	2748
													55	2660
													47	2383
													47	1524
													37	1524
													37	1103
													40	2593
													45	2892
													45	3371
													53	3371
													54	3543
													57	2631
													60	2740
													60	2904
													63	2904
													64	2979
													64	2980
													64	2989
													64	2984
													64	2984
													63	2943
													62	2921
													62	2894
													62	2851
													60	2851
													60	2796
													59	2752
													59	2768
													59	2764
													60	2764
													60	2788
													60	2794
													59	2779
													59	2739
													58	2739
													58	2700
													58	2689
													57	2680
													57	2665
													57	2665
													57	2663
													57	2662
													56	2623
													56	2580
													55	2580
													54	2541
													53	2499
													52	2455
													52	2404
													53	2404
													53	2461
													53	2472
													54	2497
													54	2524
													54	2524
													54	2536
													54	2510
													53	2495
													53	2472
													53	2472
													53	2426
													51	2417
													51	2395
													51	2383
													52	2383
													52	2426
													52	2425
													52	2413
													52	2404
													51	2404
													51	2366
													51	2364
													50	2358
													50	2356
													50	2356
													50	2336
													50	2335
													51	2350
													51	2392
													52	2392
													51	2401
													53	2422
													53	2470
													53	2444
													52	2444
													52	2408
													53	2449
													54	2481
													54	2594
													57	2594
													58	2696
													58	2694
													58	2697
													58	2614
													56	2614
													52	2520
													47	2284
													45	2139
													45	2135
													46	2135
													47	2167
													47	2193
													45	2152
													45	2024
													43	2024
													43	1997
													43	2012
													45	2075
													45	2182
													48	2182
													49	2267
													51	2328
													51	2378
													51	2422
													52	2422
													52	2441
													53	2464
													53	2471
													53	2456
													52	2456
													51	2403
													51	2380
													51	2355
													51	2387
													52	2387
													52	2424
													53	2442
													52	2448
													52	2416
													52	2416
													53	2448
													54	2486
													54	2499
													54	2464
													52	2464
													51	2430
													51	2393
													51	2353
													51	2408
													52	2408
													51	2421
													51	2377
													50	2351
													50	2312
													49	2312
													50	2293
													50	2323
													51	2362
													51	2394
													52	2394
													50	2361
													48	2287
													46	2205
													46	2097
													43	2097
													42	2007
													42	1458
													41	1122
													41	2065
													37	2065
													37	2506
													35	2448
													38	2488
													38	3036
													49	3036
													51	3474
													51	3204
													55	2442
													55	2709
													61	2709
													63	2880
													65	2989
													66	3065
													66	2951
													62	2951
													62	2884
													62	2881
													62	2896
													62	2989
													66	2989
													65	2847
													67	3384
													70	2501
													70	2682
													74	2682
													73	2724
													71	2648
													69	2569
													69	2430
													64	2430
													62	2318
													60	1768
													57	2726
													57	2389
													44	2389
													41	1722
													39	1169
													39	2743
													39	2736
													42	2736
													44	2925
													44	3002
													45	3054
													45	3285
													51	3285
													52	3573
													52	2846
													55	2527
													55	2517
													54	2517
													53	2529
													54	2493
													54	2502
													54	2497
													53	2497
													53	2493
													53	2472
													53	2477
													53	2508
													55	2508
													55	2568
													55	2541
													54	2517
													54	2466
													52	2466
													52	2434
													50	2384
													49	2311
													49	2274
													49	2274
													49	2311
													49	2305
													49	2289
													49	2288
													49	2288
													49	2283
													48	2256
													48	2249
													48	2212
													47	2212
													47	2184
													47	2180
													48	2241
													48	2282
													49	2282
													50	2322
													51	2357
													51	2369
													51	2385
													51	2385
													51	2363
													52	2400
													53	2436
													53	2528
													55	2528
													54	2568
													54	2531
													52	2469
													52	2366
													49	2366
													44	994
													38	874
													33	870
													33	866
													24	866
													23	899
													23	863
													18	780
													18	810
													17	810
													20	2080
													24	1532
													27	1758
													27	2112
													35	2112
													40	2556
													45	2899
													45	2864
													45	2295
													53	2295
													58	2619
													61	2794
													62	2867
													62	2886
													62	2886
													60	2843
													59	2778
													60	2781
													60	2833
													63	2833
													64	2951
													66	3036
													66	3069
													66	3075
													66	3075
													66	3057
													65	3036
													64	3018
													64	2902
													60	2902
													57	2704
													55	2603
													54	2543
													54	2447
													53	2447
													54	2473
													55	2542
													56	2591
													56	2585
													54	2585
													55	2552
													56	2576
													56	2611
													56	2559
													54	2559
													54	2552
													54	2522
													55	2548
													55	2593
													57	2593
													57	2652
													56	2611
													54	2570
													54	2346
													48	2346
													48	2268
													49	2238
													51	2334
													51	2443
													54	2443
													53	2494
													52	2479
													52	2420
													52	2445
													53	2445
													53	2469
													53	2487
													53	2463
													53	2517
													56	2517
													57	2627
													58	2698
													59	2727
													59	2789
													59	2789
													60	2776
													59	2720
													57	2708
													57	2633
													56	2633
													57	2625
													58	2696
													59	2728
													59	2739
													58	2739
													57	2673
													55	2598
													54	2534
													54	2579
													56	2579
													57	2627
													58	2669
													58	2703
													58	2654
													58	2654
													59	2727
													59	2757
													59	2762
													59	2806
													61	2806
													62	2844
													64	2925
													65	2998
													65	2950
													62	2950
													62	2321
													64	2323
													66	2389
													66	2418
													65	2418
													63	2364
													63	2319
													62	2302
													62	2273
													61	2273
													62	2263
													62	2282
													63	2314
													63	2310
													62	2310
													61	2276
													60	2205
													59	2184
													59	2076
													55	2076
													52	1965
													51	1896
													51	1891
													51	1870
													48	1870
													46	1735
													47	1737
													49	2236
													49	2400
													54	2400
													55	2528
													56	2573
													56	2606
													56	2642
													57	2642
													56	2634
													56	2611
													55	2577
													55	2545
													54	2545
													55	2545
													56	2570
													56	2598
													56	2557
													54	2557
													53	2502
													52	2447
													52	2408
													52	2460
													54	2460
													55	2550
													56	2585
													55	2581
													55	2528
													54	2528
													54	2495
													54	2513
													55	2536
													55	2587
													56	2587
													56	2590
													55	2578
													54	2491
													54	2478
													54	2478
													54	2523
													54	2487
													53	2476
													53	2482
													54	2482
													53	2493
													51	2430
													50	2400
													50	2349
													49	2349
													50	2331
													51	2378
													53	2426
													53	2438
													52	2438
													51	2401
													51	2397
													52	2403
													52	2438
													53	2438
													54	2507
													55	2554
													56	2606
													56	2614
													56	2614
													55	2599
													55	2574
													55	2582
													55	2541
													55	2541
													55	2568
													54	2498
													53	2505
													53	2449
													52	2449
													50	2369
													50	2322
													51	2343
													51	2381
													52	2381
													53	2433
													53	2469
													54	2493
													54	2519
													54	2519
													55	2547
													54	2487
													52	2472
													52	2355
													49	2355
													47	2254
													47	2177
													46	2166
													46	2158
													45	2158
													45	2102
													46	2120
													46	2144
													46	2174
													46	2174
													45	1171
													45	900
													44	2689
													44	3044
													45	3044
													45	3094
													45	3082
													45	3044
													45	3009
													43	3009
													41	2869
													39	2740
													38	2616
													38	2344
													29	2344
													22	1169
													20	1056
													17	935
													17	849
													7	849
													13	1916
													22	2196
													27	3021
													27	3157
													28	3157
													34	2109
													39	2509
													44	2849
													44	2991
													43	2991
													44	2082
													45	2110
													47	2149
													47	2271
													51	2271
													52	2388
													54	2478
													56	2562
													56	2682
													59	2682
													59	2737
													59	2756
													58	2650
													58	2223
													62	2223
													62	2277
													62	2283
													61	2262
													61	2234
													60	2234
													59	2200
													60	2199
													60	2206
													60	2174
													58	2174
													56	2116
													54	1522
													51	2522
													51	2239
													45	2239
													38	1937
													31	1210
													27	1068
													27	2044
													27	2044
													30	1975
													32	2174
													32	2189
													32	2097
													30	2097
													30	2050
													30	2061
													30	2087
													30	1884
													24	1884
													22	1584
													23	1535
													26	1695
													26	1793
													24	1793
													20	1496
													17	1221
													15	1095
													15	895
													0	895
													0	801
													0	796
													0	803
													0	2698
													9	2698
													11	2218
													4	1301
													1	1060
													1	1388
													4	1388
													10	1776
													15	1887
													16	1479
													16	974
													18	974
													20	874
													20	805
													18	722
													18	926
													18	926
													20	2267
													19	2367
													16	2134
													16	1459
													9	1459
													5	1040
													1	910
													0	843
													0	810
													0	810
													0	799
													0	833
													0	1079
													0	1901
													1	1901
													2	2144
													0	1369
													0	926
													0	2147
													12	2147
													14	1624
													14	1265
													13	1017
													13	904
													12	904
													11	756
													4	821
													0	943
													0	989
													0	989
													0	877
													0	1703
													1	2610
													1	1097
													1	1097
													2	1732
													3	1359
													2	611
													2	1146
													0	1146
													3	1555
													0	760
													0	863
													0	775
													0	775
													4	1974
													10	1604
													14	1570
													14	1237
													14	1237
													13	1191
													15	1758
													17	1959
													17	1447
													20	1447
													20	1008
													17	843
													14	686
													14	851
													10	851
													11	1339
													11	1375
													11	1430
													11	1185
													10	1185
													9	953
													9	802
													8	778
													8	794
													7	794
													6	1064
													5	1175
													5	1108
													5	793
													0	793
													0	967
													0	961
													0	860
													0	851
													0	851
													0	829
													0	829
													0	829
													0	829
													0	829
													0	829
													0	829
													0	829
													0	829
													0	829
													0	829
													0	829
													0	829
													0	829

## Sheet: Overall
AVERAGE VALUES
Date	Time	Temperature (°C)	Ambient Temp Meteo	Ambient Temp OBD	DT M	DT OBD	Normalized DT M	Normalized DT OBD	Vehicle speed (km/h)	Engine Speed	Controlled canister purge system	Fuel level input
MCB1	1225	36.4214	32.916	n/a	3.50548	n/a	1.31433	n/a	46.5812	2292.91	n/a	n/a
MCB2	240	38.1675	33.0678	n/a	5.09975	n/a	0.2135	n/a	25.4833	1723.83	n/a	n/a
MCB3	1095	37.4347	32.6051	n/a	4.82963	n/a	1.52963	n/a	48.5918	2180.86	n/a	n/a
MCB4	1799	27.7647	26.1469	n/a	1.61775	n/a	3.72244	n/a	41.9166	2075.83	n/a	n/a
MCB5	647	32.6973	25.1658	n/a	7.53145	n/a	0.383091	n/a	26.5332	1743.06	n/a	n/a
MCB6	1070	35.3894	26.7726	n/a	8.61689	n/a	1.62889	n/a	44.8121	2230.02	n/a	n/a
MAX VALUES
Date	Time	Temperature (°C)	Ambient Temp Meteo	Ambient Temp OBD	DT M	DT OBD	Normalized DT M	Normalized DT OBD	Vehicle speed (km/h)	Engine Speed	Controlled canister purge system	Fuel level input
MCB1	1225	38.13	33.493	n/a	5.487	n/a	3.287	n/a	74	3437	n/a	n/a
MCB2	240	38.36	33.255	n/a	5.387	n/a	0.487	n/a	64	3137	n/a	n/a
MCB3	1095	37.64	32.949	n/a	5.193	n/a	1.893	n/a	78	3251	n/a	n/a
MCB4	1799	31.7	26.564	n/a	6.141	n/a	8.241	n/a	80	3326	n/a	n/a
MCB5	647	33.86	25.67	n/a	8.711	n/a	1.511	n/a	72	3621	n/a	n/a
MCB6	1070	36.87	27.376	n/a	10.299	n/a	3.299	n/a	75	3573	n/a	n/a
