# Supplementary material for: An experimental study to investigate typical temperature conditions in fuel tanks of European vehicles
Source: Environ Sci Pollut Res Int. 2019 Apr 25;26(17):17608–22. doi: 10.1007/s11356-019-04985-7 (PMC6546669; doi:10.1007/s11356-019-04985-7)
Supplement: Supplementary file 5 — (XLSX 530 kb) [file 11356_2019_4985_MOESM5_ESM.xlsx]

## Sheet: Fiat Panda Continuous
Date	Time	Tank Temperature (°C)
2017-07-18 11:19:40	2017-07-18 11:19:40	21.71
2017-07-18 11:20:40	2017-07-18 11:20:40	22.52
2017-07-18 11:21:40	2017-07-18 11:21:40	23.28
2017-07-18 11:22:40	2017-07-18 11:22:40	23.79
2017-07-18 11:23:40	2017-07-18 11:23:40	26.55
2017-07-18 11:24:40	2017-07-18 11:24:40	26.81
2017-07-18 11:25:40	2017-07-18 11:25:40	24.67
2017-07-18 11:26:40	2017-07-18 11:26:40	24.35
2017-07-18 11:27:40	2017-07-18 11:27:40	23.88
2017-07-18 11:28:40	2017-07-18 11:28:40	25.66
2017-07-18 11:29:40	2017-07-18 11:29:40	25.56
2017-07-18 11:30:40	2017-07-18 11:30:40	25.76
2017-07-18 11:31:40	2017-07-18 11:31:40	27.69
2017-07-18 11:32:40	2017-07-18 11:32:40	27.34
2017-07-18 11:33:40	2017-07-18 11:33:40	27.43
2017-07-18 11:34:40	2017-07-18 11:34:40	24.88
2017-07-18 11:35:40	2017-07-18 11:35:40	27.54
2017-07-18 11:36:40	2017-07-18 11:36:40	27.29
2017-07-18 11:37:40	2017-07-18 11:37:40	27.26
2017-07-18 11:38:40	2017-07-18 11:38:40	27.24
2017-07-18 11:39:40	2017-07-18 11:39:40	27.24
2017-07-18 11:40:40	2017-07-18 11:40:40	27.23
2017-07-18 11:41:40	2017-07-18 11:41:40	27.26
2017-07-18 11:42:40	2017-07-18 11:42:40	27.43
2017-07-18 11:43:40	2017-07-18 11:43:40	27.46
2017-07-18 11:44:40	2017-07-18 11:44:40	27.45
2017-07-18 11:45:40	2017-07-18 11:45:40	27.46
2017-07-18 11:46:40	2017-07-18 11:46:40	27.46
2017-07-18 11:47:40	2017-07-18 11:47:40	27.47
2017-07-18 11:48:40	2017-07-18 11:48:40	27.46
2017-07-18 11:49:40	2017-07-18 11:49:40	27.46
2017-07-18 11:50:40	2017-07-18 11:50:40	27.46
2017-07-18 11:51:40	2017-07-18 11:51:40	27.46
2017-07-18 11:52:40	2017-07-18 11:52:40	27.46
2017-07-18 11:53:40	2017-07-18 11:53:40	27.46
2017-07-18 11:54:40	2017-07-18 11:54:40	27.46
2017-07-18 11:55:40	2017-07-18 11:55:40	27.47
2017-07-18 11:56:40	2017-07-18 11:56:40	27.47
2017-07-18 11:57:40	2017-07-18 11:57:40	27.47
2017-07-18 11:58:40	2017-07-18 11:58:40	27.47
2017-07-18 11:59:40	2017-07-18 11:59:40	27.47
2017-07-18 12:00:40	2017-07-18 12:00:40	27.48
2017-07-18 12:01:40	2017-07-18 12:01:40	27.48
2017-07-18 12:02:40	2017-07-18 12:02:40	27.48
2017-07-18 12:03:40	2017-07-18 12:03:40	27.48
2017-07-18 12:04:40	2017-07-18 12:04:40	27.49
2017-07-18 12:05:40	2017-07-18 12:05:40	27.49
2017-07-18 12:06:40	2017-07-18 12:06:40	27.5
2017-07-18 12:07:40	2017-07-18 12:07:40	27.51
2017-07-18 12:08:40	2017-07-18 12:08:40	27.51
2017-07-18 12:09:40	2017-07-18 12:09:40	27.51
2017-07-18 12:10:40	2017-07-18 12:10:40	27.51
2017-07-18 12:11:40	2017-07-18 12:11:40	27.52
2017-07-18 12:12:40	2017-07-18 12:12:40	27.52
2017-07-18 12:13:40	2017-07-18 12:13:40	27.53
2017-07-18 12:14:40	2017-07-18 12:14:40	27.53
2017-07-18 12:15:40	2017-07-18 12:15:40	27.53
2017-07-18 12:16:40	2017-07-18 12:16:40	27.53
2017-07-18 12:17:40	2017-07-18 12:17:40	27.54
2017-07-18 12:18:40	2017-07-18 12:18:40	27.54
2017-07-18 12:19:40	2017-07-18 12:19:40	27.55
2017-07-18 12:20:40	2017-07-18 12:20:40	27.55
2017-07-18 12:21:40	2017-07-18 12:21:40	27.55
2017-07-18 12:22:40	2017-07-18 12:22:40	27.56
2017-07-18 12:23:40	2017-07-18 12:23:40	27.56
2017-07-18 12:24:40	2017-07-18 12:24:40	27.56
2017-07-18 12:25:40	2017-07-18 12:25:40	27.57
2017-07-18 12:26:40	2017-07-18 12:26:40	27.58
2017-07-18 12:27:40	2017-07-18 12:27:40	27.58
2017-07-18 12:28:40	2017-07-18 12:28:40	27.58
2017-07-18 12:29:40	2017-07-18 12:29:40	27.58
2017-07-18 12:30:40	2017-07-18 12:30:40	27.59
2017-07-18 12:31:40	2017-07-18 12:31:40	27.59
2017-07-18 12:32:40	2017-07-18 12:32:40	27.6
2017-07-18 12:33:40	2017-07-18 12:33:40	27.6
2017-07-18 12:34:40	2017-07-18 12:34:40	27.61
2017-07-18 12:35:40	2017-07-18 12:35:40	27.61
2017-07-18 12:36:40	2017-07-18 12:36:40	27.61
2017-07-18 12:37:40	2017-07-18 12:37:40	27.62
2017-07-18 12:38:40	2017-07-18 12:38:40	27.62
2017-07-18 12:39:40	2017-07-18 12:39:40	27.63
2017-07-18 12:40:40	2017-07-18 12:40:40	27.63
2017-07-18 12:41:40	2017-07-18 12:41:40	27.64
2017-07-18 12:42:40	2017-07-18 12:42:40	27.64
2017-07-18 12:43:40	2017-07-18 12:43:40	27.65
2017-07-18 12:44:40	2017-07-18 12:44:40	27.65
2017-07-18 12:45:40	2017-07-18 12:45:40	27.66
2017-07-18 12:46:40	2017-07-18 12:46:40	27.67
2017-07-18 12:47:40	2017-07-18 12:47:40	27.67
2017-07-18 12:48:40	2017-07-18 12:48:40	27.68
2017-07-18 12:49:40	2017-07-18 12:49:40	27.69
2017-07-18 12:50:40	2017-07-18 12:50:40	27.69
2017-07-18 12:51:40	2017-07-18 12:51:40	27.7
2017-07-18 12:52:40	2017-07-18 12:52:40	27.71
2017-07-18 12:53:40	2017-07-18 12:53:40	27.71
2017-07-18 12:54:40	2017-07-18 12:54:40	27.72
2017-07-18 12:55:40	2017-07-18 12:55:40	27.73
2017-07-18 12:56:40	2017-07-18 12:56:40	27.74
2017-07-18 12:57:40	2017-07-18 12:57:40	27.74
2017-07-18 12:58:40	2017-07-18 12:58:40	27.75
2017-07-18 12:59:40	2017-07-18 12:59:40	27.76
2017-07-18 13:00:40	2017-07-18 13:00:40	27.76
2017-07-18 13:01:40	2017-07-18 13:01:40	27.77
2017-07-18 13:02:40	2017-07-18 13:02:40	27.78
2017-07-18 13:03:40	2017-07-18 13:03:40	27.79
2017-07-18 13:04:40	2017-07-18 13:04:40	27.8
2017-07-18 13:05:40	2017-07-18 13:05:40	27.81
2017-07-18 13:06:40	2017-07-18 13:06:40	27.81
2017-07-18 13:07:40	2017-07-18 13:07:40	27.82
2017-07-18 13:08:40	2017-07-18 13:08:40	27.83
2017-07-18 13:09:40	2017-07-18 13:09:40	27.84
2017-07-18 13:10:40	2017-07-18 13:10:40	27.84
2017-07-18 13:11:40	2017-07-18 13:11:40	27.86
2017-07-18 13:12:40	2017-07-18 13:12:40	27.87
2017-07-18 13:13:40	2017-07-18 13:13:40	27.87
2017-07-18 13:14:40	2017-07-18 13:14:40	27.89
2017-07-18 13:15:40	2017-07-18 13:15:40	27.9
2017-07-18 13:16:40	2017-07-18 13:16:40	27.9
2017-07-18 13:17:40	2017-07-18 13:17:40	27.91
2017-07-18 13:18:40	2017-07-18 13:18:40	27.93
2017-07-18 13:19:40	2017-07-18 13:19:40	27.94
2017-07-18 13:20:40	2017-07-18 13:20:40	27.95
2017-07-18 13:21:40	2017-07-18 13:21:40	27.96
2017-07-18 13:22:40	2017-07-18 13:22:40	27.97
2017-07-18 13:23:40	2017-07-18 13:23:40	27.98
2017-07-18 13:24:40	2017-07-18 13:24:40	27.99
2017-07-18 13:25:40	2017-07-18 13:25:40	28
2017-07-18 13:26:40	2017-07-18 13:26:40	28.01
2017-07-18 13:27:40	2017-07-18 13:27:40	28.02
2017-07-18 13:28:40	2017-07-18 13:28:40	28.02
2017-07-18 13:29:40	2017-07-18 13:29:40	28.04
2017-07-18 13:30:40	2017-07-18 13:30:40	28.05
2017-07-18 13:31:40	2017-07-18 13:31:40	28.06
2017-07-18 13:32:40	2017-07-18 13:32:40	28.07
2017-07-18 13:33:40	2017-07-18 13:33:40	28.09
2017-07-18 13:34:40	2017-07-18 13:34:40	28.1
2017-07-18 13:35:40	2017-07-18 13:35:40	28.11
2017-07-18 13:36:40	2017-07-18 13:36:40	28.12
2017-07-18 13:37:40	2017-07-18 13:37:40	28.13
2017-07-18 13:38:40	2017-07-18 13:38:40	28.15
2017-07-18 13:39:40	2017-07-18 13:39:40	28.16
2017-07-18 13:40:40	2017-07-18 13:40:40	28.17
2017-07-18 13:41:40	2017-07-18 13:41:40	28.18
2017-07-18 13:42:40	2017-07-18 13:42:40	28.2
2017-07-18 13:43:40	2017-07-18 13:43:40	28.21
2017-07-18 13:44:40	2017-07-18 13:44:40	28.23
2017-07-18 13:45:40	2017-07-18 13:45:40	28.24
2017-07-18 13:46:40	2017-07-18 13:46:40	28.25
2017-07-18 13:47:40	2017-07-18 13:47:40	28.27
2017-07-18 13:48:40	2017-07-18 13:48:40	28.28
2017-07-18 13:49:40	2017-07-18 13:49:40	28.3
2017-07-18 13:50:40	2017-07-18 13:50:40	28.56
2017-07-18 13:51:40	2017-07-18 13:51:40	28.56
2017-07-18 13:52:40	2017-07-18 13:52:40	28.54
2017-07-18 13:53:40	2017-07-18 13:53:40	28.56
2017-07-18 13:54:40	2017-07-18 13:54:40	28.57
2017-07-18 13:55:40	2017-07-18 13:55:40	28.58
2017-07-18 13:56:40	2017-07-18 13:56:40	28.58
2017-07-18 13:57:40	2017-07-18 13:57:40	28.59
2017-07-18 13:58:40	2017-07-18 13:58:40	28.59
2017-07-18 13:59:40	2017-07-18 13:59:40	28.59
2017-07-18 14:00:40	2017-07-18 14:00:40	28.6
2017-07-18 14:01:40	2017-07-18 14:01:40	28.61
2017-07-18 14:02:40	2017-07-18 14:02:40	28.61
2017-07-18 14:03:40	2017-07-18 14:03:40	28.61
2017-07-18 14:04:40	2017-07-18 14:04:40	28.62
2017-07-18 14:05:40	2017-07-18 14:05:40	28.62
2017-07-18 14:06:40	2017-07-18 14:06:40	28.62
2017-07-18 14:07:40	2017-07-18 14:07:40	28.62
2017-07-18 14:08:40	2017-07-18 14:08:40	28.62
2017-07-18 14:09:40	2017-07-18 14:09:40	28.63
2017-07-18 14:10:40	2017-07-18 14:10:40	28.63
2017-07-18 14:11:40	2017-07-18 14:11:40	28.63
2017-07-18 14:12:40	2017-07-18 14:12:40	28.63
2017-07-18 14:13:40	2017-07-18 14:13:40	28.63
2017-07-18 14:14:40	2017-07-18 14:14:40	28.64
2017-07-18 14:15:40	2017-07-18 14:15:40	28.64
2017-07-18 14:16:40	2017-07-18 14:16:40	28.64
2017-07-18 14:17:40	2017-07-18 14:17:40	28.64
2017-07-18 14:18:40	2017-07-18 14:18:40	28.65
2017-07-18 14:19:40	2017-07-18 14:19:40	28.65
2017-07-18 14:20:40	2017-07-18 14:20:40	28.65
2017-07-18 14:21:40	2017-07-18 14:21:40	28.65
2017-07-18 14:22:40	2017-07-18 14:22:40	28.66
2017-07-18 14:23:40	2017-07-18 14:23:40	28.65
2017-07-18 14:24:40	2017-07-18 14:24:40	28.65
2017-07-18 14:25:40	2017-07-18 14:25:40	28.66
2017-07-18 14:26:40	2017-07-18 14:26:40	28.66
2017-07-18 14:27:40	2017-07-18 14:27:40	28.66
2017-07-18 14:28:40	2017-07-18 14:28:40	28.67
2017-07-18 14:29:40	2017-07-18 14:29:40	28.67
2017-07-18 14:30:40	2017-07-18 14:30:40	28.67
2017-07-18 14:31:40	2017-07-18 14:31:40	28.68
2017-07-18 14:32:40	2017-07-18 14:32:40	28.68
2017-07-18 14:33:40	2017-07-18 14:33:40	28.69
2017-07-18 14:34:40	2017-07-18 14:34:40	28.68
2017-07-18 14:35:40	2017-07-18 14:35:40	28.69
2017-07-18 14:36:40	2017-07-18 14:36:40	28.7
2017-07-18 14:37:40	2017-07-18 14:37:40	28.7
2017-07-18 14:38:40	2017-07-18 14:38:40	28.7
2017-07-18 14:39:40	2017-07-18 14:39:40	28.7
2017-07-18 14:40:40	2017-07-18 14:40:40	28.71
2017-07-18 14:41:40	2017-07-18 14:41:40	28.71
2017-07-18 14:42:40	2017-07-18 14:42:40	28.71
2017-07-18 14:43:40	2017-07-18 14:43:40	28.71
2017-07-18 14:44:40	2017-07-18 14:44:40	28.72
2017-07-18 14:45:40	2017-07-18 14:45:40	28.72
2017-07-18 14:46:40	2017-07-18 14:46:40	28.72
2017-07-18 14:47:40	2017-07-18 14:47:40	28.72
2017-07-18 14:48:40	2017-07-18 14:48:40	28.72
2017-07-18 14:49:40	2017-07-18 14:49:40	28.72
2017-07-18 14:50:40	2017-07-18 14:50:40	28.73
2017-07-18 14:51:40	2017-07-18 14:51:40	28.73
2017-07-18 14:52:40	2017-07-18 14:52:40	28.73
2017-07-18 14:53:40	2017-07-18 14:53:40	28.73
2017-07-18 14:54:40	2017-07-18 14:54:40	28.73
2017-07-18 14:55:40	2017-07-18 14:55:40	28.73
2017-07-18 14:56:40	2017-07-18 14:56:40	28.73
2017-07-18 14:57:40	2017-07-18 14:57:40	28.73
2017-07-18 14:58:40	2017-07-18 14:58:40	28.73
2017-07-18 14:59:40	2017-07-18 14:59:40	28.73
2017-07-18 15:00:40	2017-07-18 15:00:40	28.74
2017-07-18 15:01:40	2017-07-18 15:01:40	28.73
2017-07-18 15:02:40	2017-07-18 15:02:40	28.74
2017-07-18 15:03:40	2017-07-18 15:03:40	28.74
2017-07-18 15:04:40	2017-07-18 15:04:40	28.74
2017-07-18 15:05:40	2017-07-18 15:05:40	28.74
2017-07-18 15:06:40	2017-07-18 15:06:40	28.75
2017-07-18 15:07:40	2017-07-18 15:07:40	28.75
2017-07-18 15:08:40	2017-07-18 15:08:40	28.75
2017-07-18 15:09:40	2017-07-18 15:09:40	28.75
2017-07-18 15:10:40	2017-07-18 15:10:40	28.75
2017-07-18 15:11:40	2017-07-18 15:11:40	28.76
2017-07-18 15:12:40	2017-07-18 15:12:40	28.75
2017-07-18 15:13:40	2017-07-18 15:13:40	28.76
2017-07-18 15:14:40	2017-07-18 15:14:40	28.76
2017-07-18 15:15:40	2017-07-18 15:15:40	28.76
2017-07-18 15:16:40	2017-07-18 15:16:40	28.76
2017-07-18 15:17:40	2017-07-18 15:17:40	28.76
2017-07-18 15:18:40	2017-07-18 15:18:40	28.77
2017-07-18 15:19:40	2017-07-18 15:19:40	28.77
2017-07-18 15:20:40	2017-07-18 15:20:40	28.78
2017-07-18 15:21:40	2017-07-18 15:21:40	28.78
2017-07-18 15:22:40	2017-07-18 15:22:40	28.78
2017-07-18 15:23:40	2017-07-18 15:23:40	28.78
2017-07-18 15:24:40	2017-07-18 15:24:40	28.79
2017-07-18 15:25:40	2017-07-18 15:25:40	28.79
2017-07-18 15:26:40	2017-07-18 15:26:40	28.8
2017-07-18 15:27:40	2017-07-18 15:27:40	28.8
2017-07-18 15:28:40	2017-07-18 15:28:40	28.8
2017-07-18 15:29:40	2017-07-18 15:29:40	28.8
2017-07-18 15:30:40	2017-07-18 15:30:40	28.81
2017-07-18 15:31:40	2017-07-18 15:31:40	28.81
2017-07-18 15:32:40	2017-07-18 15:32:40	28.81
2017-07-18 15:33:40	2017-07-18 15:33:40	28.81
2017-07-18 15:34:40	2017-07-18 15:34:40	28.82
2017-07-18 15:35:40	2017-07-18 15:35:40	28.82
2017-07-18 15:36:40	2017-07-18 15:36:40	28.82
2017-07-18 15:37:40	2017-07-18 15:37:40	28.82
2017-07-18 15:38:40	2017-07-18 15:38:40	28.82
2017-07-18 15:39:40	2017-07-18 15:39:40	28.82
2017-07-18 15:40:40	2017-07-18 15:40:40	28.82
2017-07-18 15:41:40	2017-07-18 15:41:40	28.83
2017-07-18 15:42:40	2017-07-18 15:42:40	28.83
2017-07-18 15:43:40	2017-07-18 15:43:40	28.83
2017-07-18 15:44:40	2017-07-18 15:44:40	28.83
2017-07-18 15:45:40	2017-07-18 15:45:40	28.84
2017-07-18 15:46:40	2017-07-18 15:46:40	28.84
2017-07-18 15:47:40	2017-07-18 15:47:40	28.83
2017-07-18 15:48:40	2017-07-18 15:48:40	28.84
2017-07-18 15:49:40	2017-07-18 15:49:40	28.83
2017-07-18 15:50:40	2017-07-18 15:50:40	28.83
2017-07-18 15:51:40	2017-07-18 15:51:40	28.84
2017-07-18 15:52:40	2017-07-18 15:52:40	28.84
2017-07-18 15:53:40	2017-07-18 15:53:40	28.84
2017-07-18 15:54:40	2017-07-18 15:54:40	28.84
2017-07-18 15:55:40	2017-07-18 15:55:40	28.83
2017-07-18 15:56:40	2017-07-18 15:56:40	28.84
2017-07-18 15:57:40	2017-07-18 15:57:40	28.84
2017-07-18 15:58:40	2017-07-18 15:58:40	28.83
2017-07-18 15:59:40	2017-07-18 15:59:40	28.83
2017-07-18 16:00:40	2017-07-18 16:00:40	28.83
2017-07-18 16:01:40	2017-07-18 16:01:40	28.83
2017-07-18 16:02:40	2017-07-18 16:02:40	28.83
2017-07-18 16:03:40	2017-07-18 16:03:40	28.83
2017-07-18 16:04:40	2017-07-18 16:04:40	28.83
2017-07-18 16:05:40	2017-07-18 16:05:40	28.83
2017-07-18 16:06:40	2017-07-18 16:06:40	28.82
2017-07-18 16:07:40	2017-07-18 16:07:40	28.82
2017-07-18 16:08:40	2017-07-18 16:08:40	28.82
2017-07-18 16:09:40	2017-07-18 16:09:40	28.82
2017-07-18 16:10:40	2017-07-18 16:10:40	28.82
2017-07-18 16:11:40	2017-07-18 16:11:40	28.82
2017-07-18 16:12:40	2017-07-18 16:12:40	28.82
2017-07-18 16:13:40	2017-07-18 16:13:40	28.82
2017-07-18 16:14:40	2017-07-18 16:14:40	28.83
2017-07-18 16:15:40	2017-07-18 16:15:40	28.83
2017-07-18 16:16:40	2017-07-18 16:16:40	28.83
2017-07-18 16:17:40	2017-07-18 16:17:40	28.83
2017-07-18 16:18:40	2017-07-18 16:18:40	28.83
2017-07-18 16:19:40	2017-07-18 16:19:40	28.84
2017-07-18 16:20:40	2017-07-18 16:20:40	28.84
2017-07-18 16:21:40	2017-07-18 16:21:40	28.84
2017-07-18 16:22:40	2017-07-18 16:22:40	28.84
2017-07-18 16:23:40	2017-07-18 16:23:40	28.84
2017-07-18 16:24:40	2017-07-18 16:24:40	28.84
2017-07-18 16:25:40	2017-07-18 16:25:40	28.85
2017-07-18 16:26:40	2017-07-18 16:26:40	28.85
2017-07-18 16:27:40	2017-07-18 16:27:40	28.85
2017-07-18 16:28:40	2017-07-18 16:28:40	28.85
2017-07-18 16:29:40	2017-07-18 16:29:40	28.86
2017-07-18 16:30:40	2017-07-18 16:30:40	28.86
2017-07-18 16:31:40	2017-07-18 16:31:40	28.86
2017-07-18 16:32:40	2017-07-18 16:32:40	28.86
2017-07-18 16:33:40	2017-07-18 16:33:40	28.86
2017-07-18 16:34:40	2017-07-18 16:34:40	28.87
2017-07-18 16:35:40	2017-07-18 16:35:40	28.87
2017-07-18 16:36:40	2017-07-18 16:36:40	28.87
2017-07-18 16:37:40	2017-07-18 16:37:40	28.87
2017-07-18 16:38:40	2017-07-18 16:38:40	28.87
2017-07-18 16:39:40	2017-07-18 16:39:40	28.87
2017-07-18 16:40:40	2017-07-18 16:40:40	28.87
2017-07-18 16:41:40	2017-07-18 16:41:40	28.87
2017-07-18 16:42:40	2017-07-18 16:42:40	28.87
2017-07-18 16:43:40	2017-07-18 16:43:40	28.88
2017-07-18 16:44:40	2017-07-18 16:44:40	28.87
2017-07-18 16:45:40	2017-07-18 16:45:40	28.87
2017-07-18 16:46:40	2017-07-18 16:46:40	28.88
2017-07-18 16:47:40	2017-07-18 16:47:40	28.88
2017-07-18 16:48:40	2017-07-18 16:48:40	28.88
2017-07-18 16:49:40	2017-07-18 16:49:40	28.88
2017-07-18 16:50:40	2017-07-18 16:50:40	28.88
2017-07-18 16:51:40	2017-07-18 16:51:40	28.88
2017-07-18 16:52:40	2017-07-18 16:52:40	28.88
2017-07-18 16:53:40	2017-07-18 16:53:40	28.88
2017-07-18 16:54:40	2017-07-18 16:54:40	28.88
2017-07-18 16:55:40	2017-07-18 16:55:40	28.88
2017-07-18 16:56:40	2017-07-18 16:56:40	28.88
2017-07-18 16:57:40	2017-07-18 16:57:40	28.88
2017-07-18 16:58:40	2017-07-18 16:58:40	28.88
2017-07-18 16:59:40	2017-07-18 16:59:40	28.88
2017-07-18 17:00:40	2017-07-18 17:00:40	28.88
2017-07-18 17:01:40	2017-07-18 17:01:40	28.89
2017-07-18 17:02:40	2017-07-18 17:02:40	28.88
2017-07-18 17:03:40	2017-07-18 17:03:40	28.89
2017-07-18 17:04:40	2017-07-18 17:04:40	28.89
2017-07-18 17:05:40	2017-07-18 17:05:40	28.89
2017-07-18 17:06:40	2017-07-18 17:06:40	28.89
2017-07-18 17:07:40	2017-07-18 17:07:40	28.89
2017-07-18 17:08:40	2017-07-18 17:08:40	28.89
2017-07-18 17:09:40	2017-07-18 17:09:40	28.9
2017-07-18 17:10:40	2017-07-18 17:10:40	28.9
2017-07-18 17:11:40	2017-07-18 17:11:40	28.9
2017-07-18 17:12:40	2017-07-18 17:12:40	28.9
2017-07-18 17:13:40	2017-07-18 17:13:40	28.9
2017-07-18 17:14:40	2017-07-18 17:14:40	28.9
2017-07-18 17:15:40	2017-07-18 17:15:40	28.9
2017-07-18 17:16:40	2017-07-18 17:16:40	28.9
2017-07-18 17:17:40	2017-07-18 17:17:40	28.9
2017-07-18 17:18:40	2017-07-18 17:18:40	28.9
2017-07-18 17:19:40	2017-07-18 17:19:40	28.9
2017-07-18 17:20:40	2017-07-18 17:20:40	28.9
2017-07-18 17:21:40	2017-07-18 17:21:40	28.91
2017-07-18 17:22:40	2017-07-18 17:22:40	28.91
2017-07-18 17:23:40	2017-07-18 17:23:40	28.9
2017-07-18 17:24:40	2017-07-18 17:24:40	28.9
2017-07-18 17:25:40	2017-07-18 17:25:40	28.9
2017-07-18 17:26:40	2017-07-18 17:26:40	28.91
2017-07-18 17:27:40	2017-07-18 17:27:40	28.91
2017-07-18 17:28:40	2017-07-18 17:28:40	28.9
2017-07-18 17:29:40	2017-07-18 17:29:40	28.9
2017-07-18 17:30:40	2017-07-18 17:30:40	28.9
2017-07-18 17:31:40	2017-07-18 17:31:40	28.9
2017-07-18 17:32:40	2017-07-18 17:32:40	28.9
2017-07-18 17:33:40	2017-07-18 17:33:40	28.9
2017-07-18 17:34:40	2017-07-18 17:34:40	28.9
2017-07-18 17:35:40	2017-07-18 17:35:40	28.9
2017-07-18 17:36:40	2017-07-18 17:36:40	28.9
2017-07-18 17:37:40	2017-07-18 17:37:40	28.91
2017-07-18 17:38:40	2017-07-18 17:38:40	28.91
2017-07-18 17:39:40	2017-07-18 17:39:40	28.9
2017-07-18 17:40:40	2017-07-18 17:40:40	28.91
2017-07-18 17:41:40	2017-07-18 17:41:40	28.9
2017-07-18 17:42:40	2017-07-18 17:42:40	28.9
2017-07-18 17:43:40	2017-07-18 17:43:40	28.9
2017-07-18 17:44:40	2017-07-18 17:44:40	28.91
2017-07-18 17:45:40	2017-07-18 17:45:40	28.9
2017-07-18 17:46:40	2017-07-18 17:46:40	28.9
2017-07-18 17:47:40	2017-07-18 17:47:40	28.91
2017-07-18 17:48:40	2017-07-18 17:48:40	28.9
2017-07-18 17:49:40	2017-07-18 17:49:40	28.9
2017-07-18 17:50:40	2017-07-18 17:50:40	28.9
2017-07-18 17:51:40	2017-07-18 17:51:40	28.9
2017-07-18 17:52:40	2017-07-18 17:52:40	28.9
2017-07-18 17:53:40	2017-07-18 17:53:40	28.9
2017-07-18 17:54:40	2017-07-18 17:54:40	28.9
2017-07-18 17:55:40	2017-07-18 17:55:40	28.9
2017-07-18 17:56:40	2017-07-18 17:56:40	28.9
2017-07-18 17:57:40	2017-07-18 17:57:40	28.9
2017-07-18 17:58:40	2017-07-18 17:58:40	28.9
2017-07-18 17:59:40	2017-07-18 17:59:40	28.9
2017-07-18 18:00:40	2017-07-18 18:00:40	28.9
2017-07-18 18:01:40	2017-07-18 18:01:40	28.9
2017-07-18 18:02:40	2017-07-18 18:02:40	28.89
2017-07-18 18:03:40	2017-07-18 18:03:40	28.89
2017-07-18 18:04:40	2017-07-18 18:04:40	28.89
2017-07-18 18:05:40	2017-07-18 18:05:40	28.88
2017-07-18 18:06:40	2017-07-18 18:06:40	28.88
2017-07-18 18:07:40	2017-07-18 18:07:40	28.88
2017-07-18 18:08:40	2017-07-18 18:08:40	28.88
2017-07-18 18:09:40	2017-07-18 18:09:40	28.89
2017-07-18 18:10:40	2017-07-18 18:10:40	28.88
2017-07-18 18:11:40	2017-07-18 18:11:40	28.88
2017-07-18 18:12:40	2017-07-18 18:12:40	28.88
2017-07-18 18:13:40	2017-07-18 18:13:40	29.16
2017-07-18 18:14:40	2017-07-18 18:14:40	29.16
2017-07-18 18:15:40	2017-07-18 18:15:40	29.23
2017-07-18 18:16:40	2017-07-18 18:16:40	29.37
2017-07-18 18:17:40	2017-07-18 18:17:40	29.56
2017-07-18 18:18:40	2017-07-18 18:18:40	29.59
2017-07-18 18:19:40	2017-07-18 18:19:40	29.68
2017-07-18 18:20:40	2017-07-18 18:20:40	29.82
2017-07-18 18:21:40	2017-07-18 18:21:40	30.02
2017-07-18 18:22:40	2017-07-18 18:22:40	30.23
2017-07-18 18:23:40	2017-07-18 18:23:40	30.33
2017-07-18 18:24:40	2017-07-18 18:24:40	30.46
2017-07-18 18:25:40	2017-07-18 18:25:40	30.61
2017-07-18 18:26:40	2017-07-18 18:26:40	30.82
2017-07-18 18:27:40	2017-07-18 18:27:40	31.04
2017-07-18 18:28:40	2017-07-18 18:28:40	31.29
2017-07-18 18:29:40	2017-07-18 18:29:40	31.42
2017-07-18 18:30:40	2017-07-18 18:30:40	31.64
2017-07-18 18:31:40	2017-07-18 18:31:40	31.81
2017-07-18 18:32:40	2017-07-18 18:32:40	32.03
2017-07-18 18:33:40	2017-07-18 18:33:40	32.15
2017-07-18 18:34:40	2017-07-18 18:34:40	32.2
2017-07-18 18:35:40	2017-07-18 18:35:40	32.26
2017-07-18 18:36:40	2017-07-18 18:36:40	32.34
2017-07-18 18:37:40	2017-07-18 18:37:40	32.39
2017-07-18 18:38:40	2017-07-18 18:38:40	32.46
2017-07-18 18:39:40	2017-07-18 18:39:40	32.48
2017-07-18 18:40:40	2017-07-18 18:40:40	32.46
2017-07-18 18:41:40	2017-07-18 18:41:40	32.48
2017-07-18 18:42:40	2017-07-18 18:42:40	32.49
2017-07-18 18:43:40	2017-07-18 18:43:40	32.51
2017-07-18 18:44:40	2017-07-18 18:44:40	32.52
2017-07-18 18:45:40	2017-07-18 18:45:40	32.53
2017-07-18 18:46:40	2017-07-18 18:46:40	32.54
2017-07-18 18:47:40	2017-07-18 18:47:40	32.55
2017-07-18 18:48:40	2017-07-18 18:48:40	32.54
2017-07-18 18:49:40	2017-07-18 18:49:40	32.54
2017-07-18 18:50:40	2017-07-18 18:50:40	32.55
2017-07-18 18:51:40	2017-07-18 18:51:40	32.55
2017-07-18 18:52:40	2017-07-18 18:52:40	32.54
2017-07-18 18:53:40	2017-07-18 18:53:40	32.54
2017-07-18 18:54:40	2017-07-18 18:54:40	32.54
2017-07-18 18:55:40	2017-07-18 18:55:40	32.53
2017-07-18 18:56:40	2017-07-18 18:56:40	32.52
2017-07-18 18:57:40	2017-07-18 18:57:40	32.52
2017-07-18 18:58:40	2017-07-18 18:58:40	32.51
2017-07-18 18:59:40	2017-07-18 18:59:40	32.5
2017-07-18 19:00:40	2017-07-18 19:00:40	32.48
2017-07-18 19:01:40	2017-07-18 19:01:40	32.46
2017-07-18 19:02:40	2017-07-18 19:02:40	32.45
2017-07-18 19:03:40	2017-07-18 19:03:40	32.43
2017-07-18 19:04:40	2017-07-18 19:04:40	32.41
2017-07-18 19:05:40	2017-07-18 19:05:40	32.39
2017-07-18 19:06:40	2017-07-18 19:06:40	32.37
2017-07-18 19:07:40	2017-07-18 19:07:40	32.35
2017-07-18 19:08:40	2017-07-18 19:08:40	32.34
2017-07-18 19:09:40	2017-07-18 19:09:40	32.31
2017-07-18 19:10:40	2017-07-18 19:10:40	32.29
2017-07-18 19:11:40	2017-07-18 19:11:40	32.27
2017-07-18 19:12:40	2017-07-18 19:12:40	32.24
2017-07-18 19:13:40	2017-07-18 19:13:40	32.22
2017-07-18 19:14:40	2017-07-18 19:14:40	32.2
2017-07-18 19:15:40	2017-07-18 19:15:40	32.17
2017-07-18 19:16:40	2017-07-18 19:16:40	32.15
2017-07-18 19:17:40	2017-07-18 19:17:40	32.12
2017-07-18 19:18:40	2017-07-18 19:18:40	32.1
2017-07-18 19:19:40	2017-07-18 19:19:40	32.08
2017-07-18 19:20:40	2017-07-18 19:20:40	32.05
2017-07-18 19:21:40	2017-07-18 19:21:40	32.03
2017-07-18 19:22:40	2017-07-18 19:22:40	32
2017-07-18 19:23:40	2017-07-18 19:23:40	31.98
2017-07-18 19:24:40	2017-07-18 19:24:40	31.95
2017-07-18 19:25:40	2017-07-18 19:25:40	31.93
2017-07-18 19:26:40	2017-07-18 19:26:40	31.9
2017-07-18 19:27:40	2017-07-18 19:27:40	31.87
2017-07-18 19:28:40	2017-07-18 19:28:40	31.85
2017-07-18 19:29:40	2017-07-18 19:29:40	31.83
2017-07-18 19:30:40	2017-07-18 19:30:40	31.8
2017-07-18 19:31:40	2017-07-18 19:31:40	31.77
2017-07-18 19:32:40	2017-07-18 19:32:40	31.75
2017-07-18 19:33:40	2017-07-18 19:33:40	31.72
2017-07-18 19:34:40	2017-07-18 19:34:40	31.69
2017-07-18 19:35:40	2017-07-18 19:35:40	31.67
2017-07-18 19:36:40	2017-07-18 19:36:40	31.64
2017-07-18 19:37:40	2017-07-18 19:37:40	31.62
2017-07-18 19:38:40	2017-07-18 19:38:40	31.59
2017-07-18 19:39:40	2017-07-18 19:39:40	31.57
2017-07-18 19:40:40	2017-07-18 19:40:40	31.54
2017-07-18 19:41:40	2017-07-18 19:41:40	31.51
2017-07-18 19:42:40	2017-07-18 19:42:40	31.49
2017-07-18 19:43:40	2017-07-18 19:43:40	31.46
2017-07-18 19:44:40	2017-07-18 19:44:40	31.43
2017-07-18 19:45:40	2017-07-18 19:45:40	31.41
2017-07-18 19:46:40	2017-07-18 19:46:40	31.38
2017-07-18 19:47:40	2017-07-18 19:47:40	31.36
2017-07-18 19:48:40	2017-07-18 19:48:40	31.33
2017-07-18 19:49:40	2017-07-18 19:49:40	31.3
2017-07-18 19:50:40	2017-07-18 19:50:40	31.28
2017-07-18 19:51:40	2017-07-18 19:51:40	31.25
2017-07-18 19:52:40	2017-07-18 19:52:40	31.22
2017-07-18 19:53:40	2017-07-18 19:53:40	31.19
2017-07-18 19:54:40	2017-07-18 19:54:40	31.17
2017-07-18 19:55:40	2017-07-18 19:55:40	31.14
2017-07-18 19:56:40	2017-07-18 19:56:40	31.11
2017-07-18 19:57:40	2017-07-18 19:57:40	31.09
2017-07-18 19:58:40	2017-07-18 19:58:40	31.07
2017-07-18 19:59:40	2017-07-18 19:59:40	31.04
2017-07-18 20:00:40	2017-07-18 20:00:40	31.01
2017-07-18 20:01:40	2017-07-18 20:01:40	30.99
2017-07-18 20:02:40	2017-07-18 20:02:40	30.97
2017-07-18 20:03:40	2017-07-18 20:03:40	30.94
2017-07-18 20:04:40	2017-07-18 20:04:40	30.91
2017-07-18 20:05:40	2017-07-18 20:05:40	30.89
2017-07-18 20:06:40	2017-07-18 20:06:40	30.87
2017-07-18 20:07:40	2017-07-18 20:07:40	30.84
2017-07-18 20:08:40	2017-07-18 20:08:40	30.82
2017-07-18 20:09:40	2017-07-18 20:09:40	30.79
2017-07-18 20:10:40	2017-07-18 20:10:40	30.76
2017-07-18 20:11:40	2017-07-18 20:11:40	30.74
2017-07-18 20:12:40	2017-07-18 20:12:40	30.72
2017-07-18 20:13:40	2017-07-18 20:13:40	30.69
2017-07-18 20:14:40	2017-07-18 20:14:40	30.66
2017-07-18 20:15:40	2017-07-18 20:15:40	30.64
2017-07-18 20:16:40	2017-07-18 20:16:40	30.62
2017-07-18 20:17:40	2017-07-18 20:17:40	30.59
2017-07-18 20:18:40	2017-07-18 20:18:40	30.57
2017-07-18 20:19:40	2017-07-18 20:19:40	30.55
2017-07-18 20:20:40	2017-07-18 20:20:40	30.52
2017-07-18 20:21:40	2017-07-18 20:21:40	30.5
2017-07-18 20:22:40	2017-07-18 20:22:40	30.48
2017-07-18 20:23:40	2017-07-18 20:23:40	30.46
2017-07-18 20:24:40	2017-07-18 20:24:40	30.44
2017-07-18 20:25:40	2017-07-18 20:25:40	30.41
2017-07-18 20:26:40	2017-07-18 20:26:40	30.39
2017-07-18 20:27:40	2017-07-18 20:27:40	30.36
2017-07-18 20:28:40	2017-07-18 20:28:40	30.34
2017-07-18 20:29:40	2017-07-18 20:29:40	30.32
2017-07-18 20:30:40	2017-07-18 20:30:40	30.3
2017-07-18 20:31:40	2017-07-18 20:31:40	30.27
2017-07-18 20:32:40	2017-07-18 20:32:40	30.26
2017-07-18 20:33:40	2017-07-18 20:33:40	30.23
2017-07-18 20:34:40	2017-07-18 20:34:40	30.21
2017-07-18 20:35:40	2017-07-18 20:35:40	30.18
2017-07-18 20:36:40	2017-07-18 20:36:40	30.17
2017-07-18 20:37:40	2017-07-18 20:37:40	30.14
2017-07-18 20:38:40	2017-07-18 20:38:40	30.12
2017-07-18 20:39:40	2017-07-18 20:39:40	30.1
2017-07-18 20:40:40	2017-07-18 20:40:40	30.08
2017-07-18 20:41:40	2017-07-18 20:41:40	30.05
2017-07-18 20:42:40	2017-07-18 20:42:40	30.03
2017-07-18 20:43:40	2017-07-18 20:43:40	30.01
2017-07-18 20:44:40	2017-07-18 20:44:40	29.99
2017-07-18 20:45:40	2017-07-18 20:45:40	29.97
2017-07-18 20:46:40	2017-07-18 20:46:40	29.95
2017-07-18 20:47:40	2017-07-18 20:47:40	29.93
2017-07-18 20:48:40	2017-07-18 20:48:40	29.91
2017-07-18 20:49:40	2017-07-18 20:49:40	29.89
2017-07-18 20:50:40	2017-07-18 20:50:40	29.87
2017-07-18 20:51:40	2017-07-18 20:51:40	29.84
2017-07-18 20:52:40	2017-07-18 20:52:40	29.82
2017-07-18 20:53:40	2017-07-18 20:53:40	29.8
2017-07-18 20:54:40	2017-07-18 20:54:40	29.79
2017-07-18 20:55:40	2017-07-18 20:55:40	29.76
2017-07-18 20:56:40	2017-07-18 20:56:40	29.74
2017-07-18 20:57:40	2017-07-18 20:57:40	29.72
2017-07-18 20:58:40	2017-07-18 20:58:40	29.71
2017-07-18 20:59:40	2017-07-18 20:59:40	29.68
2017-07-18 21:00:40	2017-07-18 21:00:40	29.66
2017-07-18 21:01:40	2017-07-18 21:01:40	29.64
2017-07-18 21:02:40	2017-07-18 21:02:40	29.62
2017-07-18 21:03:40	2017-07-18 21:03:40	29.6
2017-07-18 21:04:40	2017-07-18 21:04:40	29.58
2017-07-18 21:05:40	2017-07-18 21:05:40	29.56
2017-07-18 21:06:40	2017-07-18 21:06:40	29.54
2017-07-18 21:07:40	2017-07-18 21:07:40	29.53
2017-07-18 21:08:40	2017-07-18 21:08:40	29.51
2017-07-18 21:09:40	2017-07-18 21:09:40	29.49
2017-07-18 21:10:40	2017-07-18 21:10:40	29.47
2017-07-18 21:11:40	2017-07-18 21:11:40	29.44
2017-07-18 21:12:40	2017-07-18 21:12:40	29.42
2017-07-18 21:13:40	2017-07-18 21:13:40	29.41
2017-07-18 21:14:40	2017-07-18 21:14:40	29.39
2017-07-18 21:15:40	2017-07-18 21:15:40	29.36
2017-07-18 21:16:40	2017-07-18 21:16:40	29.35
2017-07-18 21:17:40	2017-07-18 21:17:40	29.33
2017-07-18 21:18:40	2017-07-18 21:18:40	29.31
2017-07-18 21:19:40	2017-07-18 21:19:40	29.29
2017-07-18 21:20:40	2017-07-18 21:20:40	29.28
2017-07-18 21:21:40	2017-07-18 21:21:40	29.26
2017-07-18 21:22:40	2017-07-18 21:22:40	29.24
2017-07-18 21:23:40	2017-07-18 21:23:40	29.22
2017-07-18 21:24:40	2017-07-18 21:24:40	29.2
2017-07-18 21:25:40	2017-07-18 21:25:40	29.18
2017-07-18 21:26:40	2017-07-18 21:26:40	29.16
2017-07-18 21:27:40	2017-07-18 21:27:40	29.15
2017-07-18 21:28:40	2017-07-18 21:28:40	29.13
2017-07-18 21:29:40	2017-07-18 21:29:40	29.11
2017-07-18 21:30:40	2017-07-18 21:30:40	29.09
2017-07-18 21:31:40	2017-07-18 21:31:40	29.07
2017-07-18 21:32:40	2017-07-18 21:32:40	29.06
2017-07-18 21:33:40	2017-07-18 21:33:40	29.04
2017-07-18 21:34:40	2017-07-18 21:34:40	29.02
2017-07-18 21:35:40	2017-07-18 21:35:40	29
2017-07-18 21:36:40	2017-07-18 21:36:40	28.98
2017-07-18 21:37:40	2017-07-18 21:37:40	28.97
2017-07-18 21:38:40	2017-07-18 21:38:40	28.95
2017-07-18 21:39:40	2017-07-18 21:39:40	28.93
2017-07-18 21:40:40	2017-07-18 21:40:40	28.92
2017-07-18 21:41:40	2017-07-18 21:41:40	28.89
2017-07-18 21:42:40	2017-07-18 21:42:40	28.88
2017-07-18 21:43:40	2017-07-18 21:43:40	28.86
2017-07-18 21:44:40	2017-07-18 21:44:40	28.84
2017-07-18 21:45:40	2017-07-18 21:45:40	28.82
2017-07-18 21:46:40	2017-07-18 21:46:40	28.81
2017-07-18 21:47:40	2017-07-18 21:47:40	28.79
2017-07-18 21:48:40	2017-07-18 21:48:40	28.78
2017-07-18 21:49:40	2017-07-18 21:49:40	28.76
2017-07-18 21:50:40	2017-07-18 21:50:40	28.74
2017-07-18 21:51:40	2017-07-18 21:51:40	28.72
2017-07-18 21:52:40	2017-07-18 21:52:40	28.71
2017-07-18 21:53:40	2017-07-18 21:53:40	28.69
2017-07-18 21:54:40	2017-07-18 21:54:40	28.67
2017-07-18 21:55:40	2017-07-18 21:55:40	28.66
2017-07-18 21:56:40	2017-07-18 21:56:40	28.64
2017-07-18 21:57:40	2017-07-18 21:57:40	28.62
2017-07-18 21:58:40	2017-07-18 21:58:40	28.6
2017-07-18 21:59:40	2017-07-18 21:59:40	28.59
2017-07-18 22:00:40	2017-07-18 22:00:40	28.57
2017-07-18 22:01:40	2017-07-18 22:01:40	28.56
2017-07-18 22:02:40	2017-07-18 22:02:40	28.54
2017-07-18 22:03:40	2017-07-18 22:03:40	28.52
2017-07-18 22:04:40	2017-07-18 22:04:40	28.51
2017-07-18 22:05:40	2017-07-18 22:05:40	28.49
2017-07-18 22:06:40	2017-07-18 22:06:40	28.48
2017-07-18 22:07:40	2017-07-18 22:07:40	28.47
2017-07-18 22:08:40	2017-07-18 22:08:40	28.44
2017-07-18 22:09:40	2017-07-18 22:09:40	28.43
2017-07-18 22:10:40	2017-07-18 22:10:40	28.41
2017-07-18 22:11:40	2017-07-18 22:11:40	28.4
2017-07-18 22:12:40	2017-07-18 22:12:40	28.38
2017-07-18 22:13:40	2017-07-18 22:13:40	28.36
2017-07-18 22:14:40	2017-07-18 22:14:40	28.35
2017-07-18 22:15:40	2017-07-18 22:15:40	28.33
2017-07-18 22:16:40	2017-07-18 22:16:40	28.32
2017-07-18 22:17:40	2017-07-18 22:17:40	28.3
2017-07-18 22:18:40	2017-07-18 22:18:40	28.29
2017-07-18 22:19:40	2017-07-18 22:19:40	28.27
2017-07-18 22:20:40	2017-07-18 22:20:40	28.26
2017-07-18 22:21:40	2017-07-18 22:21:40	28.24
2017-07-18 22:22:40	2017-07-18 22:22:40	28.23
2017-07-18 22:23:40	2017-07-18 22:23:40	28.21
2017-07-18 22:24:40	2017-07-18 22:24:40	28.2
2017-07-18 22:25:40	2017-07-18 22:25:40	28.18
2017-07-18 22:26:40	2017-07-18 22:26:40	28.16
2017-07-18 22:27:40	2017-07-18 22:27:40	28.15
2017-07-18 22:28:40	2017-07-18 22:28:40	28.14
2017-07-18 22:29:40	2017-07-18 22:29:40	28.12
2017-07-18 22:30:40	2017-07-18 22:30:40	28.1
2017-07-18 22:31:40	2017-07-18 22:31:40	28.09
2017-07-18 22:32:40	2017-07-18 22:32:40	28.08
2017-07-18 22:33:40	2017-07-18 22:33:40	28.06
2017-07-18 22:34:40	2017-07-18 22:34:40	28.05
2017-07-18 22:35:40	2017-07-18 22:35:40	28.03
2017-07-18 22:36:40	2017-07-18 22:36:40	28.02
2017-07-18 22:37:40	2017-07-18 22:37:40	28
2017-07-18 22:38:40	2017-07-18 22:38:40	27.99
2017-07-18 22:39:40	2017-07-18 22:39:40	27.98
2017-07-18 22:40:40	2017-07-18 22:40:40	27.96
2017-07-18 22:41:40	2017-07-18 22:41:40	27.95
2017-07-18 22:42:40	2017-07-18 22:42:40	27.93
2017-07-18 22:43:40	2017-07-18 22:43:40	27.92
2017-07-18 22:44:40	2017-07-18 22:44:40	27.9
2017-07-18 22:45:40	2017-07-18 22:45:40	27.89
2017-07-18 22:46:40	2017-07-18 22:46:40	27.87
2017-07-18 22:47:40	2017-07-18 22:47:40	27.86
2017-07-18 22:48:40	2017-07-18 22:48:40	27.85
2017-07-18 22:49:40	2017-07-18 22:49:40	27.83
2017-07-18 22:50:40	2017-07-18 22:50:40	27.81
2017-07-18 22:51:40	2017-07-18 22:51:40	27.8
2017-07-18 22:52:40	2017-07-18 22:52:40	27.79
2017-07-18 22:53:40	2017-07-18 22:53:40	27.77
2017-07-18 22:54:40	2017-07-18 22:54:40	27.76
2017-07-18 22:55:40	2017-07-18 22:55:40	27.75
2017-07-18 22:56:40	2017-07-18 22:56:40	27.73
2017-07-18 22:57:40	2017-07-18 22:57:40	27.72
2017-07-18 22:58:40	2017-07-18 22:58:40	27.7
2017-07-18 22:59:40	2017-07-18 22:59:40	27.69
2017-07-18 23:00:40	2017-07-18 23:00:40	27.67
2017-07-18 23:01:40	2017-07-18 23:01:40	27.66
2017-07-18 23:02:40	2017-07-18 23:02:40	27.65
2017-07-18 23:03:40	2017-07-18 23:03:40	27.63
2017-07-18 23:04:40	2017-07-18 23:04:40	27.62
2017-07-18 23:05:40	2017-07-18 23:05:40	27.6
2017-07-18 23:06:40	2017-07-18 23:06:40	27.59
2017-07-18 23:07:40	2017-07-18 23:07:40	27.58
2017-07-18 23:08:40	2017-07-18 23:08:40	27.56
2017-07-18 23:09:40	2017-07-18 23:09:40	27.55
2017-07-18 23:10:40	2017-07-18 23:10:40	27.54
2017-07-18 23:11:40	2017-07-18 23:11:40	27.52
2017-07-18 23:12:40	2017-07-18 23:12:40	27.51
2017-07-18 23:13:40	2017-07-18 23:13:40	27.49
2017-07-18 23:14:40	2017-07-18 23:14:40	27.48
2017-07-18 23:15:40	2017-07-18 23:15:40	27.47
2017-07-18 23:16:40	2017-07-18 23:16:40	27.46
2017-07-18 23:17:40	2017-07-18 23:17:40	27.44
2017-07-18 23:18:40	2017-07-18 23:18:40	27.43
2017-07-18 23:19:40	2017-07-18 23:19:40	27.41
2017-07-18 23:20:40	2017-07-18 23:20:40	27.4
2017-07-18 23:21:40	2017-07-18 23:21:40	27.38
2017-07-18 23:22:40	2017-07-18 23:22:40	27.37
2017-07-18 23:23:40	2017-07-18 23:23:40	27.36
2017-07-18 23:24:40	2017-07-18 23:24:40	27.34
2017-07-18 23:25:40	2017-07-18 23:25:40	27.33
2017-07-18 23:26:40	2017-07-18 23:26:40	27.32
2017-07-18 23:27:40	2017-07-18 23:27:40	27.3
2017-07-18 23:28:40	2017-07-18 23:28:40	27.29
2017-07-18 23:29:40	2017-07-18 23:29:40	27.28
2017-07-18 23:30:40	2017-07-18 23:30:40	27.26
2017-07-18 23:31:40	2017-07-18 23:31:40	27.25
2017-07-18 23:32:40	2017-07-18 23:32:40	27.24
2017-07-18 23:33:40	2017-07-18 23:33:40	27.23
2017-07-18 23:34:40	2017-07-18 23:34:40	27.21
2017-07-18 23:35:40	2017-07-18 23:35:40	27.19
2017-07-18 23:36:40	2017-07-18 23:36:40	27.18
2017-07-18 23:37:40	2017-07-18 23:37:40	27.17
2017-07-18 23:38:40	2017-07-18 23:38:40	27.16
2017-07-18 23:39:40	2017-07-18 23:39:40	27.14
2017-07-18 23:40:40	2017-07-18 23:40:40	27.13
2017-07-18 23:41:40	2017-07-18 23:41:40	27.12
2017-07-18 23:42:40	2017-07-18 23:42:40	27.1
2017-07-18 23:43:40	2017-07-18 23:43:40	27.09
2017-07-18 23:44:40	2017-07-18 23:44:40	27.08
2017-07-18 23:45:40	2017-07-18 23:45:40	27.06
2017-07-18 23:46:40	2017-07-18 23:46:40	27.05
2017-07-18 23:47:40	2017-07-18 23:47:40	27.04
2017-07-18 23:48:40	2017-07-18 23:48:40	27.03
2017-07-18 23:49:40	2017-07-18 23:49:40	27.01
2017-07-18 23:50:40	2017-07-18 23:50:40	27
2017-07-18 23:51:40	2017-07-18 23:51:40	26.98
2017-07-18 23:52:40	2017-07-18 23:52:40	26.97
2017-07-18 23:53:40	2017-07-18 23:53:40	26.96
2017-07-18 23:54:40	2017-07-18 23:54:40	26.95
2017-07-18 23:55:40	2017-07-18 23:55:40	26.93
2017-07-18 23:56:40	2017-07-18 23:56:40	26.92
2017-07-18 23:57:40	2017-07-18 23:57:40	26.91
2017-07-18 23:58:40	2017-07-18 23:58:40	26.9
2017-07-18 23:59:40	2017-07-18 23:59:40	26.89
2017-07-19 00:00:40	2017-07-19 00:00:40	26.87
2017-07-19 00:01:40	2017-07-19 00:01:40	26.86
2017-07-19 00:02:40	2017-07-19 00:02:40	26.85
2017-07-19 00:03:40	2017-07-19 00:03:40	26.83
2017-07-19 00:04:40	2017-07-19 00:04:40	26.82
2017-07-19 00:05:40	2017-07-19 00:05:40	26.81
2017-07-19 00:06:40	2017-07-19 00:06:40	26.8
2017-07-19 00:07:40	2017-07-19 00:07:40	26.79
2017-07-19 00:08:40	2017-07-19 00:08:40	26.77
2017-07-19 00:09:40	2017-07-19 00:09:40	26.76
2017-07-19 00:10:40	2017-07-19 00:10:40	26.75
2017-07-19 00:11:40	2017-07-19 00:11:40	26.74
2017-07-19 00:12:40	2017-07-19 00:12:40	26.73
2017-07-19 00:13:40	2017-07-19 00:13:40	26.71
2017-07-19 00:14:40	2017-07-19 00:14:40	26.7
2017-07-19 00:15:40	2017-07-19 00:15:40	26.69
2017-07-19 00:16:40	2017-07-19 00:16:40	26.68
2017-07-19 00:17:40	2017-07-19 00:17:40	26.67
2017-07-19 00:18:40	2017-07-19 00:18:40	26.65
2017-07-19 00:19:40	2017-07-19 00:19:40	26.64
2017-07-19 00:20:40	2017-07-19 00:20:40	26.63
2017-07-19 00:21:40	2017-07-19 00:21:40	26.62
2017-07-19 00:22:40	2017-07-19 00:22:40	26.6
2017-07-19 00:23:40	2017-07-19 00:23:40	26.6
2017-07-19 00:24:40	2017-07-19 00:24:40	26.58
2017-07-19 00:25:40	2017-07-19 00:25:40	26.57
2017-07-19 00:26:40	2017-07-19 00:26:40	26.56
2017-07-19 00:27:40	2017-07-19 00:27:40	26.55
2017-07-19 00:28:40	2017-07-19 00:28:40	26.53
2017-07-19 00:29:40	2017-07-19 00:29:40	26.52
2017-07-19 00:30:40	2017-07-19 00:30:40	26.52
2017-07-19 00:31:40	2017-07-19 00:31:40	26.5
2017-07-19 00:32:40	2017-07-19 00:32:40	26.49
2017-07-19 00:33:40	2017-07-19 00:33:40	26.48
2017-07-19 00:34:40	2017-07-19 00:34:40	26.47
2017-07-19 00:35:40	2017-07-19 00:35:40	26.46
2017-07-19 00:36:40	2017-07-19 00:36:40	26.45
2017-07-19 00:37:40	2017-07-19 00:37:40	26.44
2017-07-19 00:38:40	2017-07-19 00:38:40	26.43
2017-07-19 00:39:40	2017-07-19 00:39:40	26.41
2017-07-19 00:40:40	2017-07-19 00:40:40	26.4
2017-07-19 00:41:40	2017-07-19 00:41:40	26.39
2017-07-19 00:42:40	2017-07-19 00:42:40	26.38
2017-07-19 00:43:40	2017-07-19 00:43:40	26.37
2017-07-19 00:44:40	2017-07-19 00:44:40	26.36
2017-07-19 00:45:40	2017-07-19 00:45:40	26.35
2017-07-19 00:46:40	2017-07-19 00:46:40	26.33
2017-07-19 00:47:40	2017-07-19 00:47:40	26.32
2017-07-19 00:48:40	2017-07-19 00:48:40	26.31
2017-07-19 00:49:40	2017-07-19 00:49:40	26.3
2017-07-19 00:50:40	2017-07-19 00:50:40	26.3
2017-07-19 00:51:40	2017-07-19 00:51:40	26.28
2017-07-19 00:52:40	2017-07-19 00:52:40	26.27
2017-07-19 00:53:40	2017-07-19 00:53:40	26.26
2017-07-19 00:54:40	2017-07-19 00:54:40	26.25
2017-07-19 00:55:40	2017-07-19 00:55:40	26.24
2017-07-19 00:56:40	2017-07-19 00:56:40	26.23
2017-07-19 00:57:40	2017-07-19 00:57:40	26.22
2017-07-19 00:58:40	2017-07-19 00:58:40	26.21
2017-07-19 00:59:40	2017-07-19 00:59:40	26.2
2017-07-19 01:00:40	2017-07-19 01:00:40	26.19
2017-07-19 01:01:40	2017-07-19 01:01:40	26.18
2017-07-19 01:02:40	2017-07-19 01:02:40	26.17
2017-07-19 01:03:40	2017-07-19 01:03:40	26.16
2017-07-19 01:04:40	2017-07-19 01:04:40	26.15
2017-07-19 01:05:40	2017-07-19 01:05:40	26.14
2017-07-19 01:06:40	2017-07-19 01:06:40	26.13
2017-07-19 01:07:40	2017-07-19 01:07:40	26.12
2017-07-19 01:08:40	2017-07-19 01:08:40	26.11
2017-07-19 01:09:40	2017-07-19 01:09:40	26.1
2017-07-19 01:10:40	2017-07-19 01:10:40	26.09
2017-07-19 01:11:40	2017-07-19 01:11:40	26.08
2017-07-19 01:12:40	2017-07-19 01:12:40	26.07
2017-07-19 01:13:40	2017-07-19 01:13:40	26.06
2017-07-19 01:14:40	2017-07-19 01:14:40	26.05
2017-07-19 01:15:40	2017-07-19 01:15:40	26.03
2017-07-19 01:16:40	2017-07-19 01:16:40	26.03
2017-07-19 01:17:40	2017-07-19 01:17:40	26.01
2017-07-19 01:18:40	2017-07-19 01:18:40	26.01
2017-07-19 01:19:40	2017-07-19 01:19:40	26
2017-07-19 01:20:40	2017-07-19 01:20:40	25.99
2017-07-19 01:21:40	2017-07-19 01:21:40	25.98
2017-07-19 01:22:40	2017-07-19 01:22:40	25.97
2017-07-19 01:23:40	2017-07-19 01:23:40	25.96
2017-07-19 01:24:40	2017-07-19 01:24:40	25.95
2017-07-19 01:25:40	2017-07-19 01:25:40	25.94
2017-07-19 01:26:40	2017-07-19 01:26:40	25.93
2017-07-19 01:27:40	2017-07-19 01:27:40	25.92
2017-07-19 01:28:40	2017-07-19 01:28:40	25.91
2017-07-19 01:29:40	2017-07-19 01:29:40	25.9
2017-07-19 01:30:40	2017-07-19 01:30:40	25.89
2017-07-19 01:31:40	2017-07-19 01:31:40	25.88
2017-07-19 01:32:40	2017-07-19 01:32:40	25.87
2017-07-19 01:33:40	2017-07-19 01:33:40	25.86
2017-07-19 01:34:40	2017-07-19 01:34:40	25.85
2017-07-19 01:35:40	2017-07-19 01:35:40	25.84
2017-07-19 01:36:40	2017-07-19 01:36:40	25.83
2017-07-19 01:37:40	2017-07-19 01:37:40	25.82
2017-07-19 01:38:40	2017-07-19 01:38:40	25.81
2017-07-19 01:39:40	2017-07-19 01:39:40	25.81
2017-07-19 01:40:40	2017-07-19 01:40:40	25.8
2017-07-19 01:41:40	2017-07-19 01:41:40	25.79
2017-07-19 01:42:40	2017-07-19 01:42:40	25.78
2017-07-19 01:43:40	2017-07-19 01:43:40	25.77
2017-07-19 01:44:40	2017-07-19 01:44:40	25.76
2017-07-19 01:45:40	2017-07-19 01:45:40	25.75
2017-07-19 01:46:40	2017-07-19 01:46:40	25.74
2017-07-19 01:47:40	2017-07-19 01:47:40	25.73
2017-07-19 01:48:40	2017-07-19 01:48:40	25.72
2017-07-19 01:49:40	2017-07-19 01:49:40	25.71
2017-07-19 01:50:40	2017-07-19 01:50:40	25.71
2017-07-19 01:51:40	2017-07-19 01:51:40	25.69
2017-07-19 01:52:40	2017-07-19 01:52:40	25.69
2017-07-19 01:53:40	2017-07-19 01:53:40	25.68
2017-07-19 01:54:40	2017-07-19 01:54:40	25.67
2017-07-19 01:55:40	2017-07-19 01:55:40	25.66
2017-07-19 01:56:40	2017-07-19 01:56:40	25.66
2017-07-19 01:57:40	2017-07-19 01:57:40	25.64
2017-07-19 01:58:40	2017-07-19 01:58:40	25.63
2017-07-19 01:59:40	2017-07-19 01:59:40	25.63
2017-07-19 02:00:40	2017-07-19 02:00:40	25.61
2017-07-19 02:01:40	2017-07-19 02:01:40	25.61
2017-07-19 02:02:40	2017-07-19 02:02:40	25.6
2017-07-19 02:03:40	2017-07-19 02:03:40	25.58
2017-07-19 02:04:40	2017-07-19 02:04:40	25.58
2017-07-19 02:05:40	2017-07-19 02:05:40	25.57
2017-07-19 02:06:40	2017-07-19 02:06:40	25.56
2017-07-19 02:07:40	2017-07-19 02:07:40	25.55
2017-07-19 02:08:40	2017-07-19 02:08:40	25.54
2017-07-19 02:09:40	2017-07-19 02:09:40	25.53
2017-07-19 02:10:40	2017-07-19 02:10:40	25.52
2017-07-19 02:11:40	2017-07-19 02:11:40	25.51
2017-07-19 02:12:40	2017-07-19 02:12:40	25.51
2017-07-19 02:13:40	2017-07-19 02:13:40	25.5
2017-07-19 02:14:40	2017-07-19 02:14:40	25.49
2017-07-19 02:15:40	2017-07-19 02:15:40	25.48
2017-07-19 02:16:40	2017-07-19 02:16:40	25.47
2017-07-19 02:17:40	2017-07-19 02:17:40	25.46
2017-07-19 02:18:40	2017-07-19 02:18:40	25.45
2017-07-19 02:19:40	2017-07-19 02:19:40	25.45
2017-07-19 02:20:40	2017-07-19 02:20:40	25.44
2017-07-19 02:21:40	2017-07-19 02:21:40	25.43
2017-07-19 02:22:40	2017-07-19 02:22:40	25.42
2017-07-19 02:23:40	2017-07-19 02:23:40	25.41
2017-07-19 02:24:40	2017-07-19 02:24:40	25.4
2017-07-19 02:25:40	2017-07-19 02:25:40	25.39
2017-07-19 02:26:40	2017-07-19 02:26:40	25.39
2017-07-19 02:27:40	2017-07-19 02:27:40	25.38
2017-07-19 02:28:40	2017-07-19 02:28:40	25.37
2017-07-19 02:29:40	2017-07-19 02:29:40	25.36
2017-07-19 02:30:40	2017-07-19 02:30:40	25.35
2017-07-19 02:31:40	2017-07-19 02:31:40	25.35
2017-07-19 02:32:40	2017-07-19 02:32:40	25.34
2017-07-19 02:33:40	2017-07-19 02:33:40	25.33
2017-07-19 02:34:40	2017-07-19 02:34:40	25.32
2017-07-19 02:35:40	2017-07-19 02:35:40	25.32
2017-07-19 02:36:40	2017-07-19 02:36:40	25.31
2017-07-19 02:37:40	2017-07-19 02:37:40	25.3
2017-07-19 02:38:40	2017-07-19 02:38:40	25.29
2017-07-19 02:39:40	2017-07-19 02:39:40	25.28
2017-07-19 02:40:40	2017-07-19 02:40:40	25.27
2017-07-19 02:41:40	2017-07-19 02:41:40	25.26
2017-07-19 02:42:40	2017-07-19 02:42:40	25.26
2017-07-19 02:43:40	2017-07-19 02:43:40	25.25
2017-07-19 02:44:40	2017-07-19 02:44:40	25.24
2017-07-19 02:45:40	2017-07-19 02:45:40	25.23
2017-07-19 02:46:40	2017-07-19 02:46:40	25.23
2017-07-19 02:47:40	2017-07-19 02:47:40	25.21
2017-07-19 02:48:40	2017-07-19 02:48:40	25.21
2017-07-19 02:49:40	2017-07-19 02:49:40	25.2
2017-07-19 02:50:40	2017-07-19 02:50:40	25.19
2017-07-19 02:51:40	2017-07-19 02:51:40	25.18
2017-07-19 02:52:40	2017-07-19 02:52:40	25.17
2017-07-19 02:53:40	2017-07-19 02:53:40	25.17
2017-07-19 02:54:40	2017-07-19 02:54:40	25.16
2017-07-19 02:55:40	2017-07-19 02:55:40	25.15
2017-07-19 02:56:40	2017-07-19 02:56:40	25.14
2017-07-19 02:57:40	2017-07-19 02:57:40	25.14
2017-07-19 02:58:40	2017-07-19 02:58:40	25.13
2017-07-19 02:59:40	2017-07-19 02:59:40	25.12
2017-07-19 03:00:40	2017-07-19 03:00:40	25.11
2017-07-19 03:01:40	2017-07-19 03:01:40	25.11
2017-07-19 03:02:40	2017-07-19 03:02:40	25.1
2017-07-19 03:03:40	2017-07-19 03:03:40	25.09
2017-07-19 03:04:40	2017-07-19 03:04:40	25.08
2017-07-19 03:05:40	2017-07-19 03:05:40	25.08
2017-07-19 03:06:40	2017-07-19 03:06:40	25.07
2017-07-19 03:07:40	2017-07-19 03:07:40	25.06
2017-07-19 03:08:40	2017-07-19 03:08:40	25.05
2017-07-19 03:09:40	2017-07-19 03:09:40	25.04
2017-07-19 03:10:40	2017-07-19 03:10:40	25.04
2017-07-19 03:11:40	2017-07-19 03:11:40	25.03
2017-07-19 03:12:40	2017-07-19 03:12:40	25.02
2017-07-19 03:13:40	2017-07-19 03:13:40	25.01
2017-07-19 03:14:40	2017-07-19 03:14:40	25.01
2017-07-19 03:15:40	2017-07-19 03:15:40	25
2017-07-19 03:16:40	2017-07-19 03:16:40	24.99
2017-07-19 03:17:40	2017-07-19 03:17:40	24.98
2017-07-19 03:18:40	2017-07-19 03:18:40	24.97
2017-07-19 03:19:40	2017-07-19 03:19:40	24.97
2017-07-19 03:20:40	2017-07-19 03:20:40	24.96
2017-07-19 03:21:40	2017-07-19 03:21:40	24.95
2017-07-19 03:22:40	2017-07-19 03:22:40	24.94
2017-07-19 03:23:40	2017-07-19 03:23:40	24.93
2017-07-19 03:24:40	2017-07-19 03:24:40	24.93
2017-07-19 03:25:40	2017-07-19 03:25:40	24.92
2017-07-19 03:26:40	2017-07-19 03:26:40	24.92
2017-07-19 03:27:40	2017-07-19 03:27:40	24.91
2017-07-19 03:28:40	2017-07-19 03:28:40	24.9
2017-07-19 03:29:40	2017-07-19 03:29:40	24.89
2017-07-19 03:30:40	2017-07-19 03:30:40	24.89
2017-07-19 03:31:40	2017-07-19 03:31:40	24.88
2017-07-19 03:32:40	2017-07-19 03:32:40	24.87
2017-07-19 03:33:40	2017-07-19 03:33:40	24.87
2017-07-19 03:34:40	2017-07-19 03:34:40	24.85
2017-07-19 03:35:40	2017-07-19 03:35:40	24.85
2017-07-19 03:36:40	2017-07-19 03:36:40	24.84
2017-07-19 03:37:40	2017-07-19 03:37:40	24.83
2017-07-19 03:38:40	2017-07-19 03:38:40	24.83
2017-07-19 03:39:40	2017-07-19 03:39:40	24.82
2017-07-19 03:40:40	2017-07-19 03:40:40	24.81
2017-07-19 03:41:40	2017-07-19 03:41:40	24.8
2017-07-19 03:42:40	2017-07-19 03:42:40	24.79
2017-07-19 03:43:40	2017-07-19 03:43:40	24.79
2017-07-19 03:44:40	2017-07-19 03:44:40	24.78
2017-07-19 03:45:40	2017-07-19 03:45:40	24.78
2017-07-19 03:46:40	2017-07-19 03:46:40	24.77
2017-07-19 03:47:40	2017-07-19 03:47:40	24.76
2017-07-19 03:48:40	2017-07-19 03:48:40	24.75
2017-07-19 03:49:40	2017-07-19 03:49:40	24.75
2017-07-19 03:50:40	2017-07-19 03:50:40	24.74
2017-07-19 03:51:40	2017-07-19 03:51:40	24.73
2017-07-19 03:52:40	2017-07-19 03:52:40	24.72
2017-07-19 03:53:40	2017-07-19 03:53:40	24.71
2017-07-19 03:54:40	2017-07-19 03:54:40	24.71
2017-07-19 03:55:40	2017-07-19 03:55:40	24.7
2017-07-19 03:56:40	2017-07-19 03:56:40	24.69
2017-07-19 03:57:40	2017-07-19 03:57:40	24.68
2017-07-19 03:58:40	2017-07-19 03:58:40	24.68
2017-07-19 03:59:40	2017-07-19 03:59:40	24.67
2017-07-19 04:00:40	2017-07-19 04:00:40	24.66
2017-07-19 04:01:40	2017-07-19 04:01:40	24.66
2017-07-19 04:02:40	2017-07-19 04:02:40	24.65
2017-07-19 04:03:40	2017-07-19 04:03:40	24.64
2017-07-19 04:04:40	2017-07-19 04:04:40	24.64
2017-07-19 04:05:40	2017-07-19 04:05:40	24.63
2017-07-19 04:06:40	2017-07-19 04:06:40	24.62
2017-07-19 04:07:40	2017-07-19 04:07:40	24.62
2017-07-19 04:08:40	2017-07-19 04:08:40	24.6
2017-07-19 04:09:40	2017-07-19 04:09:40	24.6
2017-07-19 04:10:40	2017-07-19 04:10:40	24.59
2017-07-19 04:11:40	2017-07-19 04:11:40	24.58
2017-07-19 04:12:40	2017-07-19 04:12:40	24.58
2017-07-19 04:13:40	2017-07-19 04:13:40	24.58
2017-07-19 04:14:40	2017-07-19 04:14:40	24.57
2017-07-19 04:15:40	2017-07-19 04:15:40	24.56
2017-07-19 04:16:40	2017-07-19 04:16:40	24.56
2017-07-19 04:17:40	2017-07-19 04:17:40	24.55
2017-07-19 04:18:40	2017-07-19 04:18:40	24.54
2017-07-19 04:19:40	2017-07-19 04:19:40	24.53
2017-07-19 04:20:40	2017-07-19 04:20:40	24.53
2017-07-19 04:21:40	2017-07-19 04:21:40	24.52
2017-07-19 04:22:40	2017-07-19 04:22:40	24.51
2017-07-19 04:23:40	2017-07-19 04:23:40	24.51
2017-07-19 04:24:40	2017-07-19 04:24:40	24.5
2017-07-19 04:25:40	2017-07-19 04:25:40	24.5
2017-07-19 04:26:40	2017-07-19 04:26:40	24.49
2017-07-19 04:27:40	2017-07-19 04:27:40	24.48
2017-07-19 04:28:40	2017-07-19 04:28:40	24.48
2017-07-19 04:29:40	2017-07-19 04:29:40	24.47
2017-07-19 04:30:40	2017-07-19 04:30:40	24.46
2017-07-19 04:31:40	2017-07-19 04:31:40	24.46
2017-07-19 04:32:40	2017-07-19 04:32:40	24.45
2017-07-19 04:33:40	2017-07-19 04:33:40	24.45
2017-07-19 04:34:40	2017-07-19 04:34:40	24.44
2017-07-19 04:35:40	2017-07-19 04:35:40	24.43
2017-07-19 04:36:40	2017-07-19 04:36:40	24.43
2017-07-19 04:37:40	2017-07-19 04:37:40	24.42
2017-07-19 04:38:40	2017-07-19 04:38:40	24.41
2017-07-19 04:39:40	2017-07-19 04:39:40	24.41
2017-07-19 04:40:40	2017-07-19 04:40:40	24.4
2017-07-19 04:41:40	2017-07-19 04:41:40	24.4
2017-07-19 04:42:40	2017-07-19 04:42:40	24.39
2017-07-19 04:43:40	2017-07-19 04:43:40	24.38
2017-07-19 04:44:40	2017-07-19 04:44:40	24.38
2017-07-19 04:45:40	2017-07-19 04:45:40	24.37
2017-07-19 04:46:40	2017-07-19 04:46:40	24.37
2017-07-19 04:47:40	2017-07-19 04:47:40	24.36
2017-07-19 04:48:40	2017-07-19 04:48:40	24.35
2017-07-19 04:49:40	2017-07-19 04:49:40	24.34
2017-07-19 04:50:40	2017-07-19 04:50:40	24.34
2017-07-19 04:51:40	2017-07-19 04:51:40	24.33
2017-07-19 04:52:40	2017-07-19 04:52:40	24.33
2017-07-19 04:53:40	2017-07-19 04:53:40	24.32
2017-07-19 04:54:40	2017-07-19 04:54:40	24.32
2017-07-19 04:55:40	2017-07-19 04:55:40	24.31
2017-07-19 04:56:40	2017-07-19 04:56:40	24.31
2017-07-19 04:57:40	2017-07-19 04:57:40	24.3
2017-07-19 04:58:40	2017-07-19 04:58:40	24.29
2017-07-19 04:59:40	2017-07-19 04:59:40	24.29
2017-07-19 05:00:40	2017-07-19 05:00:40	24.28
2017-07-19 05:01:40	2017-07-19 05:01:40	24.28
2017-07-19 05:02:40	2017-07-19 05:02:40	24.27
2017-07-19 05:03:40	2017-07-19 05:03:40	24.26
2017-07-19 05:04:40	2017-07-19 05:04:40	24.26
2017-07-19 05:05:40	2017-07-19 05:05:40	24.25
2017-07-19 05:06:40	2017-07-19 05:06:40	24.25
2017-07-19 05:07:40	2017-07-19 05:07:40	24.24
2017-07-19 05:08:40	2017-07-19 05:08:40	24.23
2017-07-19 05:09:40	2017-07-19 05:09:40	24.23
2017-07-19 05:10:40	2017-07-19 05:10:40	24.23
2017-07-19 05:11:40	2017-07-19 05:11:40	24.22
2017-07-19 05:12:40	2017-07-19 05:12:40	24.22
2017-07-19 05:13:40	2017-07-19 05:13:40	24.2
2017-07-19 05:14:40	2017-07-19 05:14:40	24.21
2017-07-19 05:15:40	2017-07-19 05:15:40	24.2
2017-07-19 05:16:40	2017-07-19 05:16:40	24.19
2017-07-19 05:17:40	2017-07-19 05:17:40	24.19
2017-07-19 05:18:40	2017-07-19 05:18:40	24.18
2017-07-19 05:19:40	2017-07-19 05:19:40	24.18
2017-07-19 05:20:40	2017-07-19 05:20:40	24.17
2017-07-19 05:21:40	2017-07-19 05:21:40	24.17
2017-07-19 05:22:40	2017-07-19 05:22:40	24.16
2017-07-19 05:23:40	2017-07-19 05:23:40	24.16
2017-07-19 05:24:40	2017-07-19 05:24:40	24.15
2017-07-19 05:25:40	2017-07-19 05:25:40	24.15
2017-07-19 05:26:40	2017-07-19 05:26:40	24.14
2017-07-19 05:27:40	2017-07-19 05:27:40	24.14
2017-07-19 05:28:40	2017-07-19 05:28:40	24.13
2017-07-19 05:29:40	2017-07-19 05:29:40	24.13
2017-07-19 05:30:40	2017-07-19 05:30:40	24.12
2017-07-19 05:31:40	2017-07-19 05:31:40	24.12
2017-07-19 05:32:40	2017-07-19 05:32:40	24.11
2017-07-19 05:33:40	2017-07-19 05:33:40	24.11
2017-07-19 05:34:40	2017-07-19 05:34:40	24.1
2017-07-19 05:35:40	2017-07-19 05:35:40	24.1
2017-07-19 05:36:40	2017-07-19 05:36:40	24.1
2017-07-19 05:37:40	2017-07-19 05:37:40	24.09
2017-07-19 05:38:40	2017-07-19 05:38:40	24.08
2017-07-19 05:39:40	2017-07-19 05:39:40	24.08
2017-07-19 05:40:40	2017-07-19 05:40:40	24.07
2017-07-19 05:41:40	2017-07-19 05:41:40	24.07
2017-07-19 05:42:40	2017-07-19 05:42:40	24.07
2017-07-19 05:43:40	2017-07-19 05:43:40	24.06
2017-07-19 05:44:40	2017-07-19 05:44:40	24.06
2017-07-19 05:45:40	2017-07-19 05:45:40	24.05
2017-07-19 05:46:40	2017-07-19 05:46:40	24.05
2017-07-19 05:47:40	2017-07-19 05:47:40	24.04
2017-07-19 05:48:40	2017-07-19 05:48:40	24.04
2017-07-19 05:49:40	2017-07-19 05:49:40	24.03
2017-07-19 05:50:40	2017-07-19 05:50:40	24.03
2017-07-19 05:51:40	2017-07-19 05:51:40	24.02
2017-07-19 05:52:40	2017-07-19 05:52:40	24.02
2017-07-19 05:53:40	2017-07-19 05:53:40	24.01
2017-07-19 05:54:40	2017-07-19 05:54:40	24.01
2017-07-19 05:55:40	2017-07-19 05:55:40	24.01
2017-07-19 05:56:40	2017-07-19 05:56:40	24
2017-07-19 05:57:40	2017-07-19 05:57:40	24
2017-07-19 05:58:40	2017-07-19 05:58:40	23.99
2017-07-19 05:59:40	2017-07-19 05:59:40	23.99
2017-07-19 06:00:40	2017-07-19 06:00:40	23.98
2017-07-19 06:01:40	2017-07-19 06:01:40	23.98
2017-07-19 06:02:40	2017-07-19 06:02:40	23.98
2017-07-19 06:03:40	2017-07-19 06:03:40	23.97
2017-07-19 06:04:40	2017-07-19 06:04:40	23.96
2017-07-19 06:05:40	2017-07-19 06:05:40	23.96
2017-07-19 06:06:40	2017-07-19 06:06:40	23.95
2017-07-19 06:07:40	2017-07-19 06:07:40	23.95
2017-07-19 06:08:40	2017-07-19 06:08:40	23.95
2017-07-19 06:09:40	2017-07-19 06:09:40	23.95
2017-07-19 06:10:40	2017-07-19 06:10:40	23.94
2017-07-19 06:11:40	2017-07-19 06:11:40	23.93
2017-07-19 06:12:40	2017-07-19 06:12:40	23.93
2017-07-19 06:13:40	2017-07-19 06:13:40	23.93
2017-07-19 06:14:40	2017-07-19 06:14:40	23.92
2017-07-19 06:15:40	2017-07-19 06:15:40	23.92
2017-07-19 06:16:40	2017-07-19 06:16:40	23.91
2017-07-19 06:17:40	2017-07-19 06:17:40	23.91
2017-07-19 06:18:40	2017-07-19 06:18:40	23.9
2017-07-19 06:19:40	2017-07-19 06:19:40	23.9
2017-07-19 06:20:40	2017-07-19 06:20:40	23.89
2017-07-19 06:21:40	2017-07-19 06:21:40	23.89
2017-07-19 06:22:40	2017-07-19 06:22:40	23.89
2017-07-19 06:23:40	2017-07-19 06:23:40	23.89
2017-07-19 06:24:40	2017-07-19 06:24:40	23.88
2017-07-19 06:25:40	2017-07-19 06:25:40	23.87
2017-07-19 06:26:40	2017-07-19 06:26:40	23.87
2017-07-19 06:27:40	2017-07-19 06:27:40	23.87
2017-07-19 06:28:40	2017-07-19 06:28:40	23.86
2017-07-19 06:29:40	2017-07-19 06:29:40	23.86
2017-07-19 06:30:40	2017-07-19 06:30:40	23.86
2017-07-19 06:31:40	2017-07-19 06:31:40	23.85
2017-07-19 06:32:40	2017-07-19 06:32:40	23.85
2017-07-19 06:33:40	2017-07-19 06:33:40	23.84
2017-07-19 06:34:40	2017-07-19 06:34:40	23.84
2017-07-19 06:35:40	2017-07-19 06:35:40	23.83
2017-07-19 06:36:40	2017-07-19 06:36:40	23.83
2017-07-19 06:37:40	2017-07-19 06:37:40	23.83
2017-07-19 06:38:40	2017-07-19 06:38:40	23.82
2017-07-19 06:39:40	2017-07-19 06:39:40	23.82
2017-07-19 06:40:40	2017-07-19 06:40:40	23.81
2017-07-19 06:41:40	2017-07-19 06:41:40	23.81
2017-07-19 06:42:40	2017-07-19 06:42:40	23.81
2017-07-19 06:43:40	2017-07-19 06:43:40	23.8
2017-07-19 06:44:40	2017-07-19 06:44:40	23.8
2017-07-19 06:45:40	2017-07-19 06:45:40	23.79
2017-07-19 06:46:40	2017-07-19 06:46:40	23.79
2017-07-19 06:47:40	2017-07-19 06:47:40	23.79
2017-07-19 06:48:40	2017-07-19 06:48:40	23.79
2017-07-19 06:49:40	2017-07-19 06:49:40	23.78
2017-07-19 06:50:40	2017-07-19 06:50:40	23.77
2017-07-19 06:51:40	2017-07-19 06:51:40	23.77
2017-07-19 06:52:40	2017-07-19 06:52:40	23.77
2017-07-19 06:53:40	2017-07-19 06:53:40	23.76
2017-07-19 06:54:40	2017-07-19 06:54:40	23.76
2017-07-19 06:55:40	2017-07-19 06:55:40	23.75
2017-07-19 06:56:40	2017-07-19 06:56:40	23.75
2017-07-19 06:57:40	2017-07-19 06:57:40	23.75
2017-07-19 06:58:40	2017-07-19 06:58:40	23.74
2017-07-19 06:59:40	2017-07-19 06:59:40	23.74
2017-07-19 07:00:40	2017-07-19 07:00:40	23.74
2017-07-19 07:01:40	2017-07-19 07:01:40	23.73
2017-07-19 07:02:40	2017-07-19 07:02:40	23.73
2017-07-19 07:03:40	2017-07-19 07:03:40	23.73
2017-07-19 07:04:40	2017-07-19 07:04:40	23.72
2017-07-19 07:05:40	2017-07-19 07:05:40	23.72
2017-07-19 07:06:40	2017-07-19 07:06:40	23.72
2017-07-19 07:07:40	2017-07-19 07:07:40	23.71
2017-07-19 07:08:40	2017-07-19 07:08:40	23.7
2017-07-19 07:09:40	2017-07-19 07:09:40	23.7
2017-07-19 07:10:40	2017-07-19 07:10:40	23.7
2017-07-19 07:11:40	2017-07-19 07:11:40	23.7
2017-07-19 07:12:40	2017-07-19 07:12:40	23.69
2017-07-19 07:13:40	2017-07-19 07:13:40	23.69
2017-07-19 07:14:40	2017-07-19 07:14:40	23.69
2017-07-19 07:15:40	2017-07-19 07:15:40	23.68
2017-07-19 07:16:40	2017-07-19 07:16:40	23.68
2017-07-19 07:17:40	2017-07-19 07:17:40	23.68
2017-07-19 07:18:40	2017-07-19 07:18:40	23.67
2017-07-19 07:19:40	2017-07-19 07:19:40	23.67
2017-07-19 07:20:40	2017-07-19 07:20:40	23.67
2017-07-19 07:21:40	2017-07-19 07:21:40	23.66
2017-07-19 07:22:40	2017-07-19 07:22:40	23.66
2017-07-19 07:23:40	2017-07-19 07:23:40	23.65
2017-07-19 07:24:40	2017-07-19 07:24:40	23.65
2017-07-19 07:25:40	2017-07-19 07:25:40	23.65
2017-07-19 07:26:40	2017-07-19 07:26:40	23.64
2017-07-19 07:27:40	2017-07-19 07:27:40	23.64
2017-07-19 07:28:40	2017-07-19 07:28:40	23.64
2017-07-19 07:29:40	2017-07-19 07:29:40	23.64
2017-07-19 07:30:40	2017-07-19 07:30:40	23.63
2017-07-19 07:31:40	2017-07-19 07:31:40	23.63
2017-07-19 07:32:40	2017-07-19 07:32:40	23.63
2017-07-19 07:33:40	2017-07-19 07:33:40	23.62
2017-07-19 07:34:40	2017-07-19 07:34:40	23.62
2017-07-19 07:35:40	2017-07-19 07:35:40	23.61
2017-07-19 07:36:40	2017-07-19 07:36:40	23.61
2017-07-19 07:37:40	2017-07-19 07:37:40	23.61
2017-07-19 07:38:40	2017-07-19 07:38:40	23.61
2017-07-19 07:39:40	2017-07-19 07:39:40	23.6
2017-07-19 07:40:40	2017-07-19 07:40:40	23.6
2017-07-19 07:41:40	2017-07-19 07:41:40	23.59
2017-07-19 07:42:40	2017-07-19 07:42:40	23.59
2017-07-19 07:43:40	2017-07-19 07:43:40	23.59
2017-07-19 07:44:40	2017-07-19 07:44:40	23.59
2017-07-19 07:45:40	2017-07-19 07:45:40	23.58
2017-07-19 07:46:40	2017-07-19 07:46:40	23.58
2017-07-19 07:47:40	2017-07-19 07:47:40	23.58
2017-07-19 07:48:40	2017-07-19 07:48:40	23.57
2017-07-19 07:49:40	2017-07-19 07:49:40	23.57
2017-07-19 07:50:40	2017-07-19 07:50:40	23.57
2017-07-19 07:51:40	2017-07-19 07:51:40	23.57
2017-07-19 07:52:40	2017-07-19 07:52:40	23.55
2017-07-19 07:53:40	2017-07-19 07:53:40	23.55
2017-07-19 07:54:40	2017-07-19 07:54:40	24.03
2017-07-19 07:55:40	2017-07-19 07:55:40	23.96
2017-07-19 07:56:40	2017-07-19 07:56:40	23.96
2017-07-19 07:57:40	2017-07-19 07:57:40	23.96
2017-07-19 07:58:40	2017-07-19 07:58:40	24.04
2017-07-19 07:59:40	2017-07-19 07:59:40	24.14
2017-07-19 08:00:40	2017-07-19 08:00:40	24.23
2017-07-19 08:01:40	2017-07-19 08:01:40	24.28
2017-07-19 08:02:40	2017-07-19 08:02:40	24.34
2017-07-19 08:03:40	2017-07-19 08:03:40	24.41
2017-07-19 08:04:40	2017-07-19 08:04:40	24.43
2017-07-19 08:05:40	2017-07-19 08:05:40	24.71
2017-07-19 08:06:40	2017-07-19 08:06:40	24.84
2017-07-19 08:07:40	2017-07-19 08:07:40	24.99
2017-07-19 08:08:40	2017-07-19 08:08:40	24.97
2017-07-19 08:09:40	2017-07-19 08:09:40	25.24
2017-07-19 08:10:40	2017-07-19 08:10:40	25.34
2017-07-19 08:11:40	2017-07-19 08:11:40	25.5
2017-07-19 08:12:40	2017-07-19 08:12:40	25.59
2017-07-19 08:13:40	2017-07-19 08:13:40	25.64
2017-07-19 08:14:40	2017-07-19 08:14:40	25.65
2017-07-19 08:15:40	2017-07-19 08:15:40	25.7
2017-07-19 08:16:40	2017-07-19 08:16:40	25.75
2017-07-19 08:17:40	2017-07-19 08:17:40	25.76
2017-07-19 08:18:40	2017-07-19 08:18:40	25.79
2017-07-19 08:19:40	2017-07-19 08:19:40	25.8
2017-07-19 08:20:40	2017-07-19 08:20:40	25.81
2017-07-19 08:21:40	2017-07-19 08:21:40	25.81
2017-07-19 08:22:40	2017-07-19 08:22:40	25.81
2017-07-19 08:23:40	2017-07-19 08:23:40	25.81
2017-07-19 08:24:40	2017-07-19 08:24:40	25.82
2017-07-19 08:25:40	2017-07-19 08:25:40	25.81
2017-07-19 08:26:40	2017-07-19 08:26:40	25.82
2017-07-19 08:27:40	2017-07-19 08:27:40	25.82
2017-07-19 08:28:40	2017-07-19 08:28:40	25.81
2017-07-19 08:29:40	2017-07-19 08:29:40	25.81
2017-07-19 08:30:40	2017-07-19 08:30:40	25.8
2017-07-19 08:31:40	2017-07-19 08:31:40	25.8
2017-07-19 08:32:40	2017-07-19 08:32:40	25.79
2017-07-19 08:33:40	2017-07-19 08:33:40	25.79
2017-07-19 08:34:40	2017-07-19 08:34:40	25.78
2017-07-19 08:35:40	2017-07-19 08:35:40	25.78
2017-07-19 08:36:40	2017-07-19 08:36:40	25.77
2017-07-19 08:37:40	2017-07-19 08:37:40	25.76
2017-07-19 08:38:40	2017-07-19 08:38:40	25.75
2017-07-19 08:39:40	2017-07-19 08:39:40	25.74
2017-07-19 08:40:40	2017-07-19 08:40:40	25.74
2017-07-19 08:41:40	2017-07-19 08:41:40	25.72
2017-07-19 08:42:40	2017-07-19 08:42:40	25.72
2017-07-19 08:43:40	2017-07-19 08:43:40	25.71
2017-07-19 08:44:40	2017-07-19 08:44:40	25.7
2017-07-19 08:45:40	2017-07-19 08:45:40	25.69
2017-07-19 08:46:40	2017-07-19 08:46:40	25.69
2017-07-19 08:47:40	2017-07-19 08:47:40	25.67
2017-07-19 08:48:40	2017-07-19 08:48:40	25.66
2017-07-19 08:49:40	2017-07-19 08:49:40	25.65
2017-07-19 08:50:40	2017-07-19 08:50:40	25.64
2017-07-19 08:51:40	2017-07-19 08:51:40	25.63
2017-07-19 08:52:40	2017-07-19 08:52:40	25.61
2017-07-19 08:53:40	2017-07-19 08:53:40	25.6
2017-07-19 08:54:40	2017-07-19 08:54:40	25.59
2017-07-19 08:55:40	2017-07-19 08:55:40	25.58
2017-07-19 08:56:40	2017-07-19 08:56:40	25.56
2017-07-19 08:57:40	2017-07-19 08:57:40	25.56
2017-07-19 08:58:40	2017-07-19 08:58:40	25.54
2017-07-19 08:59:40	2017-07-19 08:59:40	25.53
2017-07-19 09:00:40	2017-07-19 09:00:40	25.51
2017-07-19 09:01:40	2017-07-19 09:01:40	25.5
2017-07-19 09:02:40	2017-07-19 09:02:40	25.49
2017-07-19 09:03:40	2017-07-19 09:03:40	25.48
2017-07-19 09:04:40	2017-07-19 09:04:40	25.46
2017-07-19 09:05:40	2017-07-19 09:05:40	25.45
2017-07-19 09:06:40	2017-07-19 09:06:40	25.44
2017-07-19 09:07:40	2017-07-19 09:07:40	25.43
2017-07-19 09:08:40	2017-07-19 09:08:40	25.41
2017-07-19 09:09:40	2017-07-19 09:09:40	25.4
2017-07-19 09:10:40	2017-07-19 09:10:40	25.39
2017-07-19 09:11:40	2017-07-19 09:11:40	25.37
2017-07-19 09:12:40	2017-07-19 09:12:40	25.36
2017-07-19 09:13:40	2017-07-19 09:13:40	25.35
2017-07-19 09:14:40	2017-07-19 09:14:40	25.34
2017-07-19 09:15:40	2017-07-19 09:15:40	25.32
2017-07-19 09:16:40	2017-07-19 09:16:40	25.32
2017-07-19 09:17:40	2017-07-19 09:17:40	25.3
2017-07-19 09:18:40	2017-07-19 09:18:40	25.3
2017-07-19 09:19:40	2017-07-19 09:19:40	25.29
2017-07-19 09:20:40	2017-07-19 09:20:40	25.28
2017-07-19 09:21:40	2017-07-19 09:21:40	25.27
2017-07-19 09:22:40	2017-07-19 09:22:40	25.26
2017-07-19 09:23:40	2017-07-19 09:23:40	25.25
2017-07-19 09:24:40	2017-07-19 09:24:40	25.24
2017-07-19 09:25:40	2017-07-19 09:25:40	25.24
2017-07-19 09:26:40	2017-07-19 09:26:40	25.23
2017-07-19 09:27:40	2017-07-19 09:27:40	25.22
2017-07-19 09:28:40	2017-07-19 09:28:40	25.22
2017-07-19 09:29:40	2017-07-19 09:29:40	25.21
2017-07-19 09:30:40	2017-07-19 09:30:40	25.2
2017-07-19 09:31:40	2017-07-19 09:31:40	25.2
2017-07-19 09:32:40	2017-07-19 09:32:40	25.19
2017-07-19 09:33:40	2017-07-19 09:33:40	25.18
2017-07-19 09:34:40	2017-07-19 09:34:40	25.17
2017-07-19 09:35:40	2017-07-19 09:35:40	25.17
2017-07-19 09:36:40	2017-07-19 09:36:40	25.16
2017-07-19 09:37:40	2017-07-19 09:37:40	25.15
2017-07-19 09:38:40	2017-07-19 09:38:40	25.15
2017-07-19 09:39:40	2017-07-19 09:39:40	25.15
2017-07-19 09:40:40	2017-07-19 09:40:40	25.14
2017-07-19 09:41:40	2017-07-19 09:41:40	25.14
2017-07-19 09:42:40	2017-07-19 09:42:40	25.13
2017-07-19 09:43:40	2017-07-19 09:43:40	25.13
2017-07-19 09:44:40	2017-07-19 09:44:40	25.12
2017-07-19 09:45:40	2017-07-19 09:45:40	25.12
2017-07-19 09:46:40	2017-07-19 09:46:40	25.11
2017-07-19 09:47:40	2017-07-19 09:47:40	25.1
2017-07-19 09:48:40	2017-07-19 09:48:40	25.1
2017-07-19 09:49:40	2017-07-19 09:49:40	25.1
2017-07-19 09:50:40	2017-07-19 09:50:40	25.09
2017-07-19 09:51:40	2017-07-19 09:51:40	25.09
2017-07-19 09:52:40	2017-07-19 09:52:40	25.09
2017-07-19 09:53:40	2017-07-19 09:53:40	25.08
2017-07-19 09:54:40	2017-07-19 09:54:40	25.08
2017-07-19 09:55:40	2017-07-19 09:55:40	25.08
2017-07-19 09:56:40	2017-07-19 09:56:40	25.08
2017-07-19 09:57:40	2017-07-19 09:57:40	25.07
2017-07-19 09:58:40	2017-07-19 09:58:40	25.08
2017-07-19 09:59:40	2017-07-19 09:59:40	25.07
2017-07-19 10:00:40	2017-07-19 10:00:40	25.07
2017-07-19 10:01:40	2017-07-19 10:01:40	25.07
2017-07-19 10:02:40	2017-07-19 10:02:40	25.07
2017-07-19 10:03:40	2017-07-19 10:03:40	25.06
2017-07-19 10:04:40	2017-07-19 10:04:40	25.07
2017-07-19 10:05:40	2017-07-19 10:05:40	25.06
2017-07-19 10:06:40	2017-07-19 10:06:40	25.06
2017-07-19 10:07:40	2017-07-19 10:07:40	25.06
2017-07-19 10:08:40	2017-07-19 10:08:40	25.06
2017-07-19 10:09:40	2017-07-19 10:09:40	25.06
2017-07-19 10:10:40	2017-07-19 10:10:40	25.06
2017-07-19 10:11:40	2017-07-19 10:11:40	25.06
2017-07-19 10:12:40	2017-07-19 10:12:40	25.06
2017-07-19 10:13:40	2017-07-19 10:13:40	25.06
2017-07-19 10:14:40	2017-07-19 10:14:40	25.07
2017-07-19 10:15:40	2017-07-19 10:15:40	25.06
2017-07-19 10:16:40	2017-07-19 10:16:40	25.06
2017-07-19 10:17:40	2017-07-19 10:17:40	25.07
2017-07-19 10:18:40	2017-07-19 10:18:40	25.06
2017-07-19 10:19:40	2017-07-19 10:19:40	25.06
2017-07-19 10:20:40	2017-07-19 10:20:40	25.06
2017-07-19 10:21:40	2017-07-19 10:21:40	25.07
2017-07-19 10:22:40	2017-07-19 10:22:40	25.07
2017-07-19 10:23:40	2017-07-19 10:23:40	25.07
2017-07-19 10:24:40	2017-07-19 10:24:40	25.07
2017-07-19 10:25:40	2017-07-19 10:25:40	25.07
2017-07-19 10:26:40	2017-07-19 10:26:40	25.07
2017-07-19 10:27:40	2017-07-19 10:27:40	25.07
2017-07-19 10:28:40	2017-07-19 10:28:40	25.07
2017-07-19 10:29:40	2017-07-19 10:29:40	25.06
2017-07-19 10:30:40	2017-07-19 10:30:40	25.07
2017-07-19 10:31:40	2017-07-19 10:31:40	25.07
2017-07-19 10:32:40	2017-07-19 10:32:40	25.07
2017-07-19 10:33:40	2017-07-19 10:33:40	25.07
2017-07-19 10:34:40	2017-07-19 10:34:40	25.07
2017-07-19 10:35:40	2017-07-19 10:35:40	25.07
2017-07-19 10:36:40	2017-07-19 10:36:40	25.07
2017-07-19 10:37:40	2017-07-19 10:37:40	25.07
2017-07-19 10:38:40	2017-07-19 10:38:40	25.07
2017-07-19 10:39:40	2017-07-19 10:39:40	25.08
2017-07-19 10:40:40	2017-07-19 10:40:40	25.08
2017-07-19 10:41:40	2017-07-19 10:41:40	25.08
2017-07-19 10:42:40	2017-07-19 10:42:40	25.08
2017-07-19 10:43:40	2017-07-19 10:43:40	25.08
2017-07-19 10:44:40	2017-07-19 10:44:40	25.09
2017-07-19 10:45:40	2017-07-19 10:45:40	25.08
2017-07-19 10:46:40	2017-07-19 10:46:40	25.09
2017-07-19 10:47:40	2017-07-19 10:47:40	25.09
2017-07-19 10:48:40	2017-07-19 10:48:40	25.09
2017-07-19 10:49:40	2017-07-19 10:49:40	25.09
2017-07-19 10:50:40	2017-07-19 10:50:40	25.1
2017-07-19 10:51:40	2017-07-19 10:51:40	25.1
2017-07-19 10:52:40	2017-07-19 10:52:40	25.11
2017-07-19 10:53:40	2017-07-19 10:53:40	25.11
2017-07-19 10:54:40	2017-07-19 10:54:40	25.11
2017-07-19 10:55:40	2017-07-19 10:55:40	25.12
2017-07-19 10:56:40	2017-07-19 10:56:40	25.12
2017-07-19 10:57:40	2017-07-19 10:57:40	25.12
2017-07-19 10:58:40	2017-07-19 10:58:40	25.13
2017-07-19 10:59:40	2017-07-19 10:59:40	25.13
2017-07-19 11:00:40	2017-07-19 11:00:40	25.14
2017-07-19 11:01:40	2017-07-19 11:01:40	25.14
2017-07-19 11:02:40	2017-07-19 11:02:40	25.15
2017-07-19 11:03:40	2017-07-19 11:03:40	25.15
2017-07-19 11:04:40	2017-07-19 11:04:40	25.16
2017-07-19 11:05:40	2017-07-19 11:05:40	25.16
2017-07-19 11:06:40	2017-07-19 11:06:40	25.17
2017-07-19 11:07:40	2017-07-19 11:07:40	25.17
2017-07-19 11:08:40	2017-07-19 11:08:40	25.18
2017-07-19 11:09:40	2017-07-19 11:09:40	25.19
2017-07-19 11:10:40	2017-07-19 11:10:40	25.19
2017-07-19 11:11:40	2017-07-19 11:11:40	25.2
2017-07-19 11:12:40	2017-07-19 11:12:40	25.2
2017-07-19 11:13:40	2017-07-19 11:13:40	25.21
2017-07-19 11:14:40	2017-07-19 11:14:40	25.21
2017-07-19 11:15:40	2017-07-19 11:15:40	25.22
2017-07-19 11:16:40	2017-07-19 11:16:40	25.23
2017-07-19 11:17:40	2017-07-19 11:17:40	25.23
2017-07-19 11:18:40	2017-07-19 11:18:40	25.24
2017-07-19 11:19:40	2017-07-19 11:19:40	25.24
2017-07-19 11:20:40	2017-07-19 11:20:40	25.25
2017-07-19 11:21:40	2017-07-19 11:21:40	25.25
2017-07-19 11:22:40	2017-07-19 11:22:40	25.26
2017-07-19 11:23:40	2017-07-19 11:23:40	25.27
2017-07-19 11:24:40	2017-07-19 11:24:40	25.27
2017-07-19 11:25:40	2017-07-19 11:25:40	25.28
2017-07-19 11:26:40	2017-07-19 11:26:40	25.28
2017-07-19 11:27:40	2017-07-19 11:27:40	25.3
2017-07-19 11:28:40	2017-07-19 11:28:40	25.3
2017-07-19 11:29:40	2017-07-19 11:29:40	25.3
2017-07-19 11:30:40	2017-07-19 11:30:40	25.31
2017-07-19 11:31:40	2017-07-19 11:31:40	25.32
2017-07-19 11:32:40	2017-07-19 11:32:40	25.32
2017-07-19 11:33:40	2017-07-19 11:33:40	25.33
2017-07-19 11:34:40	2017-07-19 11:34:40	25.34
2017-07-19 11:35:40	2017-07-19 11:35:40	25.35
2017-07-19 11:36:40	2017-07-19 11:36:40	25.36
2017-07-19 11:37:40	2017-07-19 11:37:40	25.37
2017-07-19 11:38:40	2017-07-19 11:38:40	25.37
2017-07-19 11:39:40	2017-07-19 11:39:40	25.38
2017-07-19 11:40:40	2017-07-19 11:40:40	25.39
2017-07-19 11:41:40	2017-07-19 11:41:40	25.39
2017-07-19 11:42:40	2017-07-19 11:42:40	25.41
2017-07-19 11:43:40	2017-07-19 11:43:40	25.41
2017-07-19 11:44:40	2017-07-19 11:44:40	25.42
2017-07-19 11:45:40	2017-07-19 11:45:40	25.43
2017-07-19 11:46:40	2017-07-19 11:46:40	25.43
2017-07-19 11:47:40	2017-07-19 11:47:40	25.44
2017-07-19 11:48:40	2017-07-19 11:48:40	25.44
2017-07-19 11:49:40	2017-07-19 11:49:40	25.45
2017-07-19 11:50:40	2017-07-19 11:50:40	25.46
2017-07-19 11:51:40	2017-07-19 11:51:40	25.46
2017-07-19 11:52:40	2017-07-19 11:52:40	25.47
2017-07-19 11:53:40	2017-07-19 11:53:40	25.47
2017-07-19 11:54:40	2017-07-19 11:54:40	25.48
2017-07-19 11:55:40	2017-07-19 11:55:40	25.49
2017-07-19 11:56:40	2017-07-19 11:56:40	25.49
2017-07-19 11:57:40	2017-07-19 11:57:40	25.5
2017-07-19 11:58:40	2017-07-19 11:58:40	25.5
2017-07-19 11:59:40	2017-07-19 11:59:40	25.51
2017-07-19 12:00:40	2017-07-19 12:00:40	25.52
2017-07-19 12:01:40	2017-07-19 12:01:40	25.53
2017-07-19 12:02:40	2017-07-19 12:02:40	25.6
2017-07-19 12:03:40	2017-07-19 12:03:40	25.76
2017-07-19 12:04:40	2017-07-19 12:04:40	25.77
2017-07-19 12:05:40	2017-07-19 12:05:40	25.78
2017-07-19 12:06:40	2017-07-19 12:06:40	25.92
2017-07-19 12:07:40	2017-07-19 12:07:40	26.04
2017-07-19 12:08:40	2017-07-19 12:08:40	26.14
2017-07-19 12:09:40	2017-07-19 12:09:40	26.31
2017-07-19 12:10:40	2017-07-19 12:10:40	26.47
2017-07-19 12:11:40	2017-07-19 12:11:40	26.73
2017-07-19 12:12:40	2017-07-19 12:12:40	26.89
2017-07-19 12:13:40	2017-07-19 12:13:40	26.88
2017-07-19 12:14:40	2017-07-19 12:14:40	26.92
2017-07-19 12:15:40	2017-07-19 12:15:40	26.98
2017-07-19 12:16:40	2017-07-19 12:16:40	27.06
2017-07-19 12:17:40	2017-07-19 12:17:40	27.1
2017-07-19 12:18:40	2017-07-19 12:18:40	27.14
2017-07-19 12:19:40	2017-07-19 12:19:40	27.15
2017-07-19 12:20:40	2017-07-19 12:20:40	27.17
2017-07-19 12:21:40	2017-07-19 12:21:40	27.19
2017-07-19 12:22:40	2017-07-19 12:22:40	27.23
2017-07-19 12:23:40	2017-07-19 12:23:40	27.24
2017-07-19 12:24:40	2017-07-19 12:24:40	27.26
2017-07-19 12:25:40	2017-07-19 12:25:40	27.27
2017-07-19 12:26:40	2017-07-19 12:26:40	27.29
2017-07-19 12:27:40	2017-07-19 12:27:40	27.31
2017-07-19 12:28:40	2017-07-19 12:28:40	27.32
2017-07-19 12:29:40	2017-07-19 12:29:40	27.34
2017-07-19 12:30:40	2017-07-19 12:30:40	27.36
2017-07-19 12:31:40	2017-07-19 12:31:40	27.37
2017-07-19 12:32:40	2017-07-19 12:32:40	27.39
2017-07-19 12:33:40	2017-07-19 12:33:40	27.4
2017-07-19 12:34:40	2017-07-19 12:34:40	27.42
2017-07-19 12:35:40	2017-07-19 12:35:40	27.44
2017-07-19 12:36:40	2017-07-19 12:36:40	27.46
2017-07-19 12:37:40	2017-07-19 12:37:40	27.46
2017-07-19 12:38:40	2017-07-19 12:38:40	27.48
2017-07-19 12:39:40	2017-07-19 12:39:40	27.5
2017-07-19 12:40:40	2017-07-19 12:40:40	27.52
2017-07-19 12:41:40	2017-07-19 12:41:40	27.53
2017-07-19 12:42:40	2017-07-19 12:42:40	27.54
2017-07-19 12:43:40	2017-07-19 12:43:40	27.56
2017-07-19 12:44:40	2017-07-19 12:44:40	27.58
2017-07-19 12:45:40	2017-07-19 12:45:40	27.58
2017-07-19 12:46:40	2017-07-19 12:46:40	27.59
2017-07-19 12:47:40	2017-07-19 12:47:40	27.6
2017-07-19 12:48:40	2017-07-19 12:48:40	27.62
2017-07-19 12:49:40	2017-07-19 12:49:40	27.63
2017-07-19 12:50:40	2017-07-19 12:50:40	27.64
2017-07-19 12:51:40	2017-07-19 12:51:40	27.66
2017-07-19 12:52:40	2017-07-19 12:52:40	27.67
2017-07-19 12:53:40	2017-07-19 12:53:40	27.68
2017-07-19 12:54:40	2017-07-19 12:54:40	27.7
2017-07-19 12:55:40	2017-07-19 12:55:40	27.71
2017-07-19 12:56:40	2017-07-19 12:56:40	27.72
2017-07-19 12:57:40	2017-07-19 12:57:40	27.73
2017-07-19 12:58:40	2017-07-19 12:58:40	27.75
2017-07-19 12:59:40	2017-07-19 12:59:40	27.76
2017-07-19 13:00:40	2017-07-19 13:00:40	27.77
2017-07-19 13:01:40	2017-07-19 13:01:40	27.78
2017-07-19 13:02:40	2017-07-19 13:02:40	27.79
2017-07-19 13:03:40	2017-07-19 13:03:40	27.8
2017-07-19 13:04:40	2017-07-19 13:04:40	27.82
2017-07-19 13:05:40	2017-07-19 13:05:40	27.83
2017-07-19 13:06:40	2017-07-19 13:06:40	27.84
2017-07-19 13:07:40	2017-07-19 13:07:40	27.85
2017-07-19 13:08:40	2017-07-19 13:08:40	27.86
2017-07-19 13:09:40	2017-07-19 13:09:40	27.88
2017-07-19 13:10:40	2017-07-19 13:10:40	27.89
2017-07-19 13:11:40	2017-07-19 13:11:40	27.9
2017-07-19 13:12:40	2017-07-19 13:12:40	27.91
2017-07-19 13:13:40	2017-07-19 13:13:40	27.92
2017-07-19 13:14:40	2017-07-19 13:14:40	27.94
2017-07-19 13:15:40	2017-07-19 13:15:40	27.94
2017-07-19 13:16:40	2017-07-19 13:16:40	27.96
2017-07-19 13:17:40	2017-07-19 13:17:40	27.97
2017-07-19 13:18:40	2017-07-19 13:18:40	27.98
2017-07-19 13:19:40	2017-07-19 13:19:40	27.98
2017-07-19 13:20:40	2017-07-19 13:20:40	28
2017-07-19 13:21:40	2017-07-19 13:21:40	28.01
2017-07-19 13:22:40	2017-07-19 13:22:40	28.02
2017-07-19 13:23:40	2017-07-19 13:23:40	28.03
2017-07-19 13:24:40	2017-07-19 13:24:40	28.05
2017-07-19 13:25:40	2017-07-19 13:25:40	28.05
2017-07-19 13:26:40	2017-07-19 13:26:40	28.07
2017-07-19 13:27:40	2017-07-19 13:27:40	28.36
2017-07-19 13:28:40	2017-07-19 13:28:40	28.4
2017-07-19 13:29:40	2017-07-19 13:29:40	28.54
2017-07-19 13:30:40	2017-07-19 13:30:40	28.72
2017-07-19 13:31:40	2017-07-19 13:31:40	28.86
2017-07-19 13:32:40	2017-07-19 13:32:40	29.02
2017-07-19 13:33:40	2017-07-19 13:33:40	29.05
2017-07-19 13:34:40	2017-07-19 13:34:40	29.14
2017-07-19 13:35:40	2017-07-19 13:35:40	29.24
2017-07-19 13:36:40	2017-07-19 13:36:40	29.29
2017-07-19 13:37:40	2017-07-19 13:37:40	29.31
2017-07-19 13:38:40	2017-07-19 13:38:40	29.41
2017-07-19 13:39:40	2017-07-19 13:39:40	29.42
2017-07-19 13:40:40	2017-07-19 13:40:40	29.49
2017-07-19 13:41:40	2017-07-19 13:41:40	29.51
2017-07-19 13:42:40	2017-07-19 13:42:40	29.56
2017-07-19 13:43:40	2017-07-19 13:43:40	29.64
2017-07-19 13:44:40	2017-07-19 13:44:40	29.64
2017-07-19 13:45:40	2017-07-19 13:45:40	29.66
2017-07-19 13:46:40	2017-07-19 13:46:40	29.69
2017-07-19 13:47:40	2017-07-19 13:47:40	29.72
2017-07-19 13:48:40	2017-07-19 13:48:40	29.75
2017-07-19 13:49:40	2017-07-19 13:49:40	29.78
2017-07-19 13:50:40	2017-07-19 13:50:40	29.82
2017-07-19 13:51:40	2017-07-19 13:51:40	29.85
2017-07-19 13:52:40	2017-07-19 13:52:40	29.89
2017-07-19 13:53:40	2017-07-19 13:53:40	29.93
2017-07-19 13:54:40	2017-07-19 13:54:40	29.95
2017-07-19 13:55:40	2017-07-19 13:55:40	29.99
2017-07-19 13:56:40	2017-07-19 13:56:40	30.01
2017-07-19 13:57:40	2017-07-19 13:57:40	30.05
2017-07-19 13:58:40	2017-07-19 13:58:40	30.09
2017-07-19 13:59:40	2017-07-19 13:59:40	30.12
2017-07-19 14:00:40	2017-07-19 14:00:40	30.15
2017-07-19 14:01:40	2017-07-19 14:01:40	30.16
2017-07-19 14:02:40	2017-07-19 14:02:40	30.29
2017-07-19 14:03:40	2017-07-19 14:03:40	30.46
2017-07-19 14:04:40	2017-07-19 14:04:40	30.59
2017-07-19 14:05:40	2017-07-19 14:05:40	30.61
2017-07-19 14:06:40	2017-07-19 14:06:40	30.65
2017-07-19 14:07:40	2017-07-19 14:07:40	30.82
2017-07-19 14:08:40	2017-07-19 14:08:40	30.88
2017-07-19 14:09:40	2017-07-19 14:09:40	30.9
2017-07-19 14:10:40	2017-07-19 14:10:40	30.94
2017-07-19 14:11:40	2017-07-19 14:11:40	30.96
2017-07-19 14:12:40	2017-07-19 14:12:40	31
2017-07-19 14:13:40	2017-07-19 14:13:40	31
2017-07-19 14:14:40	2017-07-19 14:14:40	31.02
2017-07-19 14:15:40	2017-07-19 14:15:40	31.03
2017-07-19 14:16:40	2017-07-19 14:16:40	31.05
2017-07-19 14:17:40	2017-07-19 14:17:40	31.06
2017-07-19 14:18:40	2017-07-19 14:18:40	31.05
2017-07-19 14:19:40	2017-07-19 14:19:40	31.06
2017-07-19 14:20:40	2017-07-19 14:20:40	31.07
2017-07-19 14:21:40	2017-07-19 14:21:40	31.07
2017-07-19 14:22:40	2017-07-19 14:22:40	31.06
2017-07-19 14:23:40	2017-07-19 14:23:40	31.06
2017-07-19 14:24:40	2017-07-19 14:24:40	31.07
2017-07-19 14:25:40	2017-07-19 14:25:40	31.06
2017-07-19 14:26:40	2017-07-19 14:26:40	31.06
2017-07-19 14:27:40	2017-07-19 14:27:40	31.06
2017-07-19 14:28:40	2017-07-19 14:28:40	31.06
2017-07-19 14:29:40	2017-07-19 14:29:40	31.06
2017-07-19 14:30:40	2017-07-19 14:30:40	31.05
2017-07-19 14:31:40	2017-07-19 14:31:40	31.05
2017-07-19 14:32:40	2017-07-19 14:32:40	31.04
2017-07-19 14:33:40	2017-07-19 14:33:40	31.03
2017-07-19 14:34:40	2017-07-19 14:34:40	31.03
2017-07-19 14:35:40	2017-07-19 14:35:40	31.03
2017-07-19 14:36:40	2017-07-19 14:36:40	31.02
2017-07-19 14:37:40	2017-07-19 14:37:40	31.02
2017-07-19 14:38:40	2017-07-19 14:38:40	31.01
2017-07-19 14:39:40	2017-07-19 14:39:40	31.01
2017-07-19 14:40:40	2017-07-19 14:40:40	31
2017-07-19 14:41:40	2017-07-19 14:41:40	30.99
2017-07-19 14:42:40	2017-07-19 14:42:40	30.98
2017-07-19 14:43:40	2017-07-19 14:43:40	30.97
2017-07-19 14:44:40	2017-07-19 14:44:40	30.97
2017-07-19 14:45:40	2017-07-19 14:45:40	30.96
2017-07-19 14:46:40	2017-07-19 14:46:40	30.96
2017-07-19 14:47:40	2017-07-19 14:47:40	30.95
2017-07-19 14:48:40	2017-07-19 14:48:40	30.94
2017-07-19 14:49:40	2017-07-19 14:49:40	30.93
2017-07-19 14:50:40	2017-07-19 14:50:40	30.92
2017-07-19 14:51:40	2017-07-19 14:51:40	30.92
2017-07-19 14:52:40	2017-07-19 14:52:40	30.92
2017-07-19 14:53:40	2017-07-19 14:53:40	30.91
2017-07-19 14:54:40	2017-07-19 14:54:40	30.9
2017-07-19 14:55:40	2017-07-19 14:55:40	30.89
2017-07-19 14:56:40	2017-07-19 14:56:40	30.89
2017-07-19 14:57:40	2017-07-19 14:57:40	30.88
2017-07-19 14:58:40	2017-07-19 14:58:40	30.88
2017-07-19 14:59:40	2017-07-19 14:59:40	30.88
2017-07-19 15:00:40	2017-07-19 15:00:40	30.87
2017-07-19 15:01:40	2017-07-19 15:01:40	30.86
2017-07-19 15:02:40	2017-07-19 15:02:40	30.85
2017-07-19 15:03:40	2017-07-19 15:03:40	30.85
2017-07-19 15:04:40	2017-07-19 15:04:40	30.84
2017-07-19 15:05:40	2017-07-19 15:05:40	30.83
2017-07-19 15:06:40	2017-07-19 15:06:40	30.82
2017-07-19 15:07:40	2017-07-19 15:07:40	30.81
2017-07-19 15:08:40	2017-07-19 15:08:40	30.8
2017-07-19 15:09:40	2017-07-19 15:09:40	30.8
2017-07-19 15:10:40	2017-07-19 15:10:40	30.79
2017-07-19 15:11:40	2017-07-19 15:11:40	30.78
2017-07-19 15:12:40	2017-07-19 15:12:40	30.77
2017-07-19 15:13:40	2017-07-19 15:13:40	30.76
2017-07-19 15:14:40	2017-07-19 15:14:40	30.76
2017-07-19 15:15:40	2017-07-19 15:15:40	30.75
2017-07-19 15:16:40	2017-07-19 15:16:40	30.74
2017-07-19 15:17:40	2017-07-19 15:17:40	30.74
2017-07-19 15:18:40	2017-07-19 15:18:40	30.73
2017-07-19 15:19:40	2017-07-19 15:19:40	30.72
2017-07-19 15:20:40	2017-07-19 15:20:40	30.72
2017-07-19 15:21:40	2017-07-19 15:21:40	30.72
2017-07-19 15:22:40	2017-07-19 15:22:40	30.71
2017-07-19 15:23:40	2017-07-19 15:23:40	30.7
2017-07-19 15:24:40	2017-07-19 15:24:40	30.7
2017-07-19 15:25:40	2017-07-19 15:25:40	30.69
2017-07-19 15:26:40	2017-07-19 15:26:40	30.68
2017-07-19 15:27:40	2017-07-19 15:27:40	30.68
2017-07-19 15:28:40	2017-07-19 15:28:40	30.67
2017-07-19 15:29:40	2017-07-19 15:29:40	30.66
2017-07-19 15:30:40	2017-07-19 15:30:40	30.66
2017-07-19 15:31:40	2017-07-19 15:31:40	30.65
2017-07-19 15:32:40	2017-07-19 15:32:40	30.65
2017-07-19 15:33:40	2017-07-19 15:33:40	30.64
2017-07-19 15:34:40	2017-07-19 15:34:40	30.64
2017-07-19 15:35:40	2017-07-19 15:35:40	30.63
2017-07-19 15:36:40	2017-07-19 15:36:40	30.63
2017-07-19 15:37:40	2017-07-19 15:37:40	30.62
2017-07-19 15:38:40	2017-07-19 15:38:40	30.61
2017-07-19 15:39:40	2017-07-19 15:39:40	30.61
2017-07-19 15:40:40	2017-07-19 15:40:40	30.61
2017-07-19 15:41:40	2017-07-19 15:41:40	30.6
2017-07-19 15:42:40	2017-07-19 15:42:40	30.59
2017-07-19 15:43:40	2017-07-19 15:43:40	30.59
2017-07-19 15:44:40	2017-07-19 15:44:40	30.58
2017-07-19 15:45:40	2017-07-19 15:45:40	30.58
2017-07-19 15:46:40	2017-07-19 15:46:40	30.57
2017-07-19 15:47:40	2017-07-19 15:47:40	30.56
2017-07-19 15:48:40	2017-07-19 15:48:40	30.55
2017-07-19 15:49:40	2017-07-19 15:49:40	30.55
2017-07-19 15:50:40	2017-07-19 15:50:40	30.54
2017-07-19 15:51:40	2017-07-19 15:51:40	30.53
2017-07-19 15:52:40	2017-07-19 15:52:40	30.51
2017-07-19 15:53:40	2017-07-19 15:53:40	30.51
2017-07-19 15:54:40	2017-07-19 15:54:40	30.49
2017-07-19 15:55:40	2017-07-19 15:55:40	30.49
2017-07-19 15:56:40	2017-07-19 15:56:40	30.48
2017-07-19 15:57:40	2017-07-19 15:57:40	30.47
2017-07-19 15:58:40	2017-07-19 15:58:40	30.46
2017-07-19 15:59:40	2017-07-19 15:59:40	30.45
2017-07-19 16:00:40	2017-07-19 16:00:40	30.45
2017-07-19 16:01:40	2017-07-19 16:01:40	30.44
2017-07-19 16:02:40	2017-07-19 16:02:40	30.43
2017-07-19 16:03:40	2017-07-19 16:03:40	30.43
2017-07-19 16:04:40	2017-07-19 16:04:40	30.42
2017-07-19 16:05:40	2017-07-19 16:05:40	30.41
2017-07-19 16:06:40	2017-07-19 16:06:40	30.4
2017-07-19 16:07:40	2017-07-19 16:07:40	30.4
2017-07-19 16:08:40	2017-07-19 16:08:40	30.39
2017-07-19 16:09:40	2017-07-19 16:09:40	30.39
2017-07-19 16:10:40	2017-07-19 16:10:40	30.38
2017-07-19 16:11:40	2017-07-19 16:11:40	30.37
2017-07-19 16:12:40	2017-07-19 16:12:40	30.36
2017-07-19 16:13:40	2017-07-19 16:13:40	30.36
2017-07-19 16:14:40	2017-07-19 16:14:40	30.35
2017-07-19 16:15:40	2017-07-19 16:15:40	30.34
2017-07-19 16:16:40	2017-07-19 16:16:40	30.33
2017-07-19 16:17:40	2017-07-19 16:17:40	30.32
2017-07-19 16:18:40	2017-07-19 16:18:40	30.31
2017-07-19 16:19:40	2017-07-19 16:19:40	30.3
2017-07-19 16:20:40	2017-07-19 16:20:40	30.3
2017-07-19 16:21:40	2017-07-19 16:21:40	30.28
2017-07-19 16:22:40	2017-07-19 16:22:40	30.27
2017-07-19 16:23:40	2017-07-19 16:23:40	30.27
2017-07-19 16:24:40	2017-07-19 16:24:40	30.26
2017-07-19 16:25:40	2017-07-19 16:25:40	30.25
2017-07-19 16:26:40	2017-07-19 16:26:40	30.24
2017-07-19 16:27:40	2017-07-19 16:27:40	30.23
2017-07-19 16:28:40	2017-07-19 16:28:40	30.22
2017-07-19 16:29:40	2017-07-19 16:29:40	30.21
2017-07-19 16:30:40	2017-07-19 16:30:40	30.21
2017-07-19 16:31:40	2017-07-19 16:31:40	30.2
2017-07-19 16:32:40	2017-07-19 16:32:40	30.19
2017-07-19 16:33:40	2017-07-19 16:33:40	30.18
2017-07-19 16:34:40	2017-07-19 16:34:40	30.18
2017-07-19 16:35:40	2017-07-19 16:35:40	30.17
2017-07-19 16:36:40	2017-07-19 16:36:40	30.16
2017-07-19 16:37:40	2017-07-19 16:37:40	30.16
2017-07-19 16:38:40	2017-07-19 16:38:40	30.15
2017-07-19 16:39:40	2017-07-19 16:39:40	30.14
2017-07-19 16:40:40	2017-07-19 16:40:40	30.14
2017-07-19 16:41:40	2017-07-19 16:41:40	30.13
2017-07-19 16:42:40	2017-07-19 16:42:40	30.13
2017-07-19 16:43:40	2017-07-19 16:43:40	30.12
2017-07-19 16:44:40	2017-07-19 16:44:40	30.11
2017-07-19 16:45:40	2017-07-19 16:45:40	30.1
2017-07-19 16:46:40	2017-07-19 16:46:40	30.1
2017-07-19 16:47:40	2017-07-19 16:47:40	30.09
2017-07-19 16:48:40	2017-07-19 16:48:40	30.08
2017-07-19 16:49:40	2017-07-19 16:49:40	30.08
2017-07-19 16:50:40	2017-07-19 16:50:40	30.07
2017-07-19 16:51:40	2017-07-19 16:51:40	30.06
2017-07-19 16:52:40	2017-07-19 16:52:40	30.05
2017-07-19 16:53:40	2017-07-19 16:53:40	30.04
2017-07-19 16:54:40	2017-07-19 16:54:40	30.04
2017-07-19 16:55:40	2017-07-19 16:55:40	30.03
2017-07-19 16:56:40	2017-07-19 16:56:40	30.03
2017-07-19 16:57:40	2017-07-19 16:57:40	30.01
2017-07-19 16:58:40	2017-07-19 16:58:40	30.01
2017-07-19 16:59:40	2017-07-19 16:59:40	30
2017-07-19 17:00:40	2017-07-19 17:00:40	29.99
2017-07-19 17:01:40	2017-07-19 17:01:40	29.99
2017-07-19 17:02:40	2017-07-19 17:02:40	29.98
2017-07-19 17:03:40	2017-07-19 17:03:40	29.97
2017-07-19 17:04:40	2017-07-19 17:04:40	29.96
2017-07-19 17:05:40	2017-07-19 17:05:40	29.96
2017-07-19 17:06:40	2017-07-19 17:06:40	29.95
2017-07-19 17:07:40	2017-07-19 17:07:40	29.94
2017-07-19 17:08:40	2017-07-19 17:08:40	29.93
2017-07-19 17:09:40	2017-07-19 17:09:40	29.92
2017-07-19 17:10:40	2017-07-19 17:10:40	29.92
2017-07-19 17:11:40	2017-07-19 17:11:40	29.9
2017-07-19 17:12:40	2017-07-19 17:12:40	29.9
2017-07-19 17:13:40	2017-07-19 17:13:40	29.89
2017-07-19 17:14:40	2017-07-19 17:14:40	29.88
2017-07-19 17:15:40	2017-07-19 17:15:40	29.87
2017-07-19 17:16:40	2017-07-19 17:16:40	29.86
2017-07-19 17:17:40	2017-07-19 17:17:40	29.86
2017-07-19 17:18:40	2017-07-19 17:18:40	29.85
2017-07-19 17:19:40	2017-07-19 17:19:40	29.85
2017-07-19 17:20:40	2017-07-19 17:20:40	29.83
2017-07-19 17:21:40	2017-07-19 17:21:40	29.82
2017-07-19 17:22:40	2017-07-19 17:22:40	29.82
2017-07-19 17:23:40	2017-07-19 17:23:40	29.81
2017-07-19 17:24:40	2017-07-19 17:24:40	29.8
2017-07-19 17:25:40	2017-07-19 17:25:40	29.79
2017-07-19 17:26:40	2017-07-19 17:26:40	29.78
2017-07-19 17:27:40	2017-07-19 17:27:40	29.77
2017-07-19 17:28:40	2017-07-19 17:28:40	29.77
2017-07-19 17:29:40	2017-07-19 17:29:40	29.76
2017-07-19 17:30:40	2017-07-19 17:30:40	29.75
2017-07-19 17:31:40	2017-07-19 17:31:40	29.74
2017-07-19 17:32:40	2017-07-19 17:32:40	29.73
2017-07-19 17:33:40	2017-07-19 17:33:40	29.73
2017-07-19 17:34:40	2017-07-19 17:34:40	29.71
2017-07-19 17:35:40	2017-07-19 17:35:40	29.7
2017-07-19 17:36:40	2017-07-19 17:36:40	29.7
2017-07-19 17:37:40	2017-07-19 17:37:40	29.69
2017-07-19 17:38:40	2017-07-19 17:38:40	29.68
2017-07-19 17:39:40	2017-07-19 17:39:40	29.67
2017-07-19 17:40:40	2017-07-19 17:40:40	29.66
2017-07-19 17:41:40	2017-07-19 17:41:40	29.65
2017-07-19 17:42:40	2017-07-19 17:42:40	29.64
2017-07-19 17:43:40	2017-07-19 17:43:40	29.63
2017-07-19 17:44:40	2017-07-19 17:44:40	29.63
2017-07-19 17:45:40	2017-07-19 17:45:40	29.62
2017-07-19 17:46:40	2017-07-19 17:46:40	29.6
2017-07-19 17:47:40	2017-07-19 17:47:40	29.59
2017-07-19 17:48:40	2017-07-19 17:48:40	29.58
2017-07-19 17:49:40	2017-07-19 17:49:40	29.57
2017-07-19 17:50:40	2017-07-19 17:50:40	29.55
2017-07-19 17:51:40	2017-07-19 17:51:40	30.09
2017-07-19 17:52:40	2017-07-19 17:52:40	30.23
2017-07-19 17:53:40	2017-07-19 17:53:40	30.28
2017-07-19 17:54:40	2017-07-19 17:54:40	30.33
2017-07-19 17:55:40	2017-07-19 17:55:40	30.48
2017-07-19 17:56:40	2017-07-19 17:56:40	30.52
2017-07-19 17:57:40	2017-07-19 17:57:40	30.61
2017-07-19 17:58:40	2017-07-19 17:58:40	30.73
2017-07-19 17:59:40	2017-07-19 17:59:40	30.88
2017-07-19 18:00:40	2017-07-19 18:00:40	31.03
2017-07-19 18:01:40	2017-07-19 18:01:40	31.06
2017-07-19 18:02:40	2017-07-19 18:02:40	31.24
2017-07-19 18:03:40	2017-07-19 18:03:40	31.46
2017-07-19 18:04:40	2017-07-19 18:04:40	31.55
2017-07-19 18:05:40	2017-07-19 18:05:40	31.68
2017-07-19 18:06:40	2017-07-19 18:06:40	31.89
2017-07-19 18:07:40	2017-07-19 18:07:40	32.1
2017-07-19 18:08:40	2017-07-19 18:08:40	32.2
2017-07-19 18:09:40	2017-07-19 18:09:40	32.32
2017-07-19 18:10:40	2017-07-19 18:10:40	32.44
2017-07-19 18:11:40	2017-07-19 18:11:40	32.54
2017-07-19 18:12:40	2017-07-19 18:12:40	32.54
2017-07-19 18:13:40	2017-07-19 18:13:40	32.58
2017-07-19 18:14:40	2017-07-19 18:14:40	32.68
2017-07-19 18:15:40	2017-07-19 18:15:40	32.71
2017-07-19 18:16:40	2017-07-19 18:16:40	32.75
2017-07-19 18:17:40	2017-07-19 18:17:40	32.81
2017-07-19 18:18:40	2017-07-19 18:18:40	32.79
2017-07-19 18:19:40	2017-07-19 18:19:40	32.8
2017-07-19 18:20:40	2017-07-19 18:20:40	32.81
2017-07-19 18:21:40	2017-07-19 18:21:40	32.82
2017-07-19 18:22:40	2017-07-19 18:22:40	32.83
2017-07-19 18:23:40	2017-07-19 18:23:40	32.84
2017-07-19 18:24:40	2017-07-19 18:24:40	32.84
2017-07-19 18:25:40	2017-07-19 18:25:40	32.83
2017-07-19 18:26:40	2017-07-19 18:26:40	32.82
2017-07-19 18:27:40	2017-07-19 18:27:40	32.81
2017-07-19 18:28:40	2017-07-19 18:28:40	32.81
2017-07-19 18:29:40	2017-07-19 18:29:40	32.79
2017-07-19 18:30:40	2017-07-19 18:30:40	32.77
2017-07-19 18:31:40	2017-07-19 18:31:40	32.75
2017-07-19 18:32:40	2017-07-19 18:32:40	32.73
2017-07-19 18:33:40	2017-07-19 18:33:40	32.7
2017-07-19 18:34:40	2017-07-19 18:34:40	32.67
2017-07-19 18:35:40	2017-07-19 18:35:40	32.64
2017-07-19 18:36:40	2017-07-19 18:36:40	32.61
2017-07-19 18:37:40	2017-07-19 18:37:40	32.57
2017-07-19 18:38:40	2017-07-19 18:38:40	32.54
2017-07-19 18:39:40	2017-07-19 18:39:40	32.51
2017-07-19 18:40:40	2017-07-19 18:40:40	32.48
2017-07-19 18:41:40	2017-07-19 18:41:40	32.45
2017-07-19 18:42:40	2017-07-19 18:42:40	32.41
2017-07-19 18:43:40	2017-07-19 18:43:40	32.38
2017-07-19 18:44:40	2017-07-19 18:44:40	32.35
2017-07-19 18:45:40	2017-07-19 18:45:40	32.31
2017-07-19 18:46:40	2017-07-19 18:46:40	32.27
2017-07-19 18:47:40	2017-07-19 18:47:40	32.23
2017-07-19 18:48:40	2017-07-19 18:48:40	32.2
2017-07-19 18:49:40	2017-07-19 18:49:40	32.16
2017-07-19 18:50:40	2017-07-19 18:50:40	32.13
2017-07-19 18:51:40	2017-07-19 18:51:40	32.09
2017-07-19 18:52:40	2017-07-19 18:52:40	32.06
2017-07-19 18:53:40	2017-07-19 18:53:40	32.02
2017-07-19 18:54:40	2017-07-19 18:54:40	31.98
2017-07-19 18:55:40	2017-07-19 18:55:40	31.95
2017-07-19 18:56:40	2017-07-19 18:56:40	31.91
2017-07-19 18:57:40	2017-07-19 18:57:40	31.87
2017-07-19 18:58:40	2017-07-19 18:58:40	31.84
2017-07-19 18:59:40	2017-07-19 18:59:40	31.8
2017-07-19 19:00:40	2017-07-19 19:00:40	31.77
2017-07-19 19:01:40	2017-07-19 19:01:40	31.73
2017-07-19 19:02:40	2017-07-19 19:02:40	31.7
2017-07-19 19:03:40	2017-07-19 19:03:40	31.66
2017-07-19 19:04:40	2017-07-19 19:04:40	31.63
2017-07-19 19:05:40	2017-07-19 19:05:40	31.59
2017-07-19 19:06:40	2017-07-19 19:06:40	31.56
2017-07-19 19:07:40	2017-07-19 19:07:40	31.52
2017-07-19 19:08:40	2017-07-19 19:08:40	31.49
2017-07-19 19:09:40	2017-07-19 19:09:40	31.45
2017-07-19 19:10:40	2017-07-19 19:10:40	31.42
2017-07-19 19:11:40	2017-07-19 19:11:40	31.39
2017-07-19 19:12:40	2017-07-19 19:12:40	31.35
2017-07-19 19:13:40	2017-07-19 19:13:40	31.32
2017-07-19 19:14:40	2017-07-19 19:14:40	31.28
2017-07-19 19:15:40	2017-07-19 19:15:40	31.25
2017-07-19 19:16:40	2017-07-19 19:16:40	31.21
2017-07-19 19:17:40	2017-07-19 19:17:40	31.18
2017-07-19 19:18:40	2017-07-19 19:18:40	31.14
2017-07-19 19:19:40	2017-07-19 19:19:40	31.11
2017-07-19 19:20:40	2017-07-19 19:20:40	31.08
2017-07-19 19:21:40	2017-07-19 19:21:40	31.04
2017-07-19 19:22:40	2017-07-19 19:22:40	31.01
2017-07-19 19:23:40	2017-07-19 19:23:40	30.97
2017-07-19 19:24:40	2017-07-19 19:24:40	30.95
2017-07-19 19:25:40	2017-07-19 19:25:40	30.91
2017-07-19 19:26:40	2017-07-19 19:26:40	30.88
2017-07-19 19:27:40	2017-07-19 19:27:40	30.85
2017-07-19 19:28:40	2017-07-19 19:28:40	30.82
2017-07-19 19:29:40	2017-07-19 19:29:40	30.78
2017-07-19 19:30:40	2017-07-19 19:30:40	30.75
2017-07-19 19:31:40	2017-07-19 19:31:40	30.72
2017-07-19 19:32:40	2017-07-19 19:32:40	30.69
2017-07-19 19:33:40	2017-07-19 19:33:40	30.66
2017-07-19 19:34:40	2017-07-19 19:34:40	30.63
2017-07-19 19:35:40	2017-07-19 19:35:40	30.6
2017-07-19 19:36:40	2017-07-19 19:36:40	30.57
2017-07-19 19:37:40	2017-07-19 19:37:40	30.54
2017-07-19 19:38:40	2017-07-19 19:38:40	30.51
2017-07-19 19:39:40	2017-07-19 19:39:40	30.48
2017-07-19 19:40:40	2017-07-19 19:40:40	30.45
2017-07-19 19:41:40	2017-07-19 19:41:40	30.42
2017-07-19 19:42:40	2017-07-19 19:42:40	30.39
2017-07-19 19:43:40	2017-07-19 19:43:40	30.37
2017-07-19 19:44:40	2017-07-19 19:44:40	30.34
2017-07-19 19:45:40	2017-07-19 19:45:40	30.31
2017-07-19 19:46:40	2017-07-19 19:46:40	30.28
2017-07-19 19:47:40	2017-07-19 19:47:40	30.25
2017-07-19 19:48:40	2017-07-19 19:48:40	30.22
2017-07-19 19:49:40	2017-07-19 19:49:40	30.2
2017-07-19 19:50:40	2017-07-19 19:50:40	30.17
2017-07-19 19:51:40	2017-07-19 19:51:40	30.15
2017-07-19 19:52:40	2017-07-19 19:52:40	30.12
2017-07-19 19:53:40	2017-07-19 19:53:40	30.09
2017-07-19 19:54:40	2017-07-19 19:54:40	30.06
2017-07-19 19:55:40	2017-07-19 19:55:40	30.04
2017-07-19 19:56:40	2017-07-19 19:56:40	30.01
2017-07-19 19:57:40	2017-07-19 19:57:40	29.99
2017-07-19 19:58:40	2017-07-19 19:58:40	29.96
2017-07-19 19:59:40	2017-07-19 19:59:40	29.94
2017-07-19 20:00:40	2017-07-19 20:00:40	29.91
2017-07-19 20:01:40	2017-07-19 20:01:40	29.88
2017-07-19 20:02:40	2017-07-19 20:02:40	29.86
2017-07-19 20:03:40	2017-07-19 20:03:40	29.83
2017-07-19 20:04:40	2017-07-19 20:04:40	29.81
2017-07-19 20:05:40	2017-07-19 20:05:40	29.78
2017-07-19 20:06:40	2017-07-19 20:06:40	29.76
2017-07-19 20:07:40	2017-07-19 20:07:40	29.74
2017-07-19 20:08:40	2017-07-19 20:08:40	29.71
2017-07-19 20:09:40	2017-07-19 20:09:40	29.68
2017-07-19 20:10:40	2017-07-19 20:10:40	29.66
2017-07-19 20:11:40	2017-07-19 20:11:40	29.64
2017-07-19 20:12:40	2017-07-19 20:12:40	29.62
2017-07-19 20:13:40	2017-07-19 20:13:40	29.59
2017-07-19 20:14:40	2017-07-19 20:14:40	29.57
2017-07-19 20:15:40	2017-07-19 20:15:40	29.54
2017-07-19 20:16:40	2017-07-19 20:16:40	29.52
2017-07-19 20:17:40	2017-07-19 20:17:40	29.5
2017-07-19 20:18:40	2017-07-19 20:18:40	29.47
2017-07-19 20:19:40	2017-07-19 20:19:40	29.45
2017-07-19 20:20:40	2017-07-19 20:20:40	29.43
2017-07-19 20:21:40	2017-07-19 20:21:40	29.4
2017-07-19 20:22:40	2017-07-19 20:22:40	29.38
2017-07-19 20:23:40	2017-07-19 20:23:40	29.36
2017-07-19 20:24:40	2017-07-19 20:24:40	29.34
2017-07-19 20:25:40	2017-07-19 20:25:40	29.32
2017-07-19 20:26:40	2017-07-19 20:26:40	29.29
2017-07-19 20:27:40	2017-07-19 20:27:40	29.27
2017-07-19 20:28:40	2017-07-19 20:28:40	29.25
2017-07-19 20:29:40	2017-07-19 20:29:40	29.23
2017-07-19 20:30:40	2017-07-19 20:30:40	29.21
2017-07-19 20:31:40	2017-07-19 20:31:40	29.19
2017-07-19 20:32:40	2017-07-19 20:32:40	29.17
2017-07-19 20:33:40	2017-07-19 20:33:40	29.15
2017-07-19 20:34:40	2017-07-19 20:34:40	29.13
2017-07-19 20:35:40	2017-07-19 20:35:40	29.1
2017-07-19 20:36:40	2017-07-19 20:36:40	29.09
2017-07-19 20:37:40	2017-07-19 20:37:40	29.06
[truncated: 8,255 more rows]

## Sheet: Fiat Panda Trips
Date	Time	Tank Temperature (°C)	Ambient Temp Meteo	DT	Normalized DT	Bins	Bins													Bin	Frequency DT	Cumulative DT	Percent Cum DT	Frequency Nrm DT	Cumulative Nrm DT	Percent Cum Nrm DT
2017-07-18 18:15:40	2017-07-18 18:15:40	29.23	29.077	0.153	-0.047	0	20													0	1	1	0.00456621	7	7	0.0319635
2017-07-18 18:16:40	2017-07-18 18:16:40	29.37	28.918	0.452	0.252	1	21													1	22	23	0.105023	60	67	0.305936
2017-07-18 18:17:40	2017-07-18 18:17:40	29.56	28.794	0.766	0.566	2	22													2	44	67	0.305936	51	118	0.538813
2017-07-18 18:18:40	2017-07-18 18:18:40	29.59	28.777	0.813	0.613	3	23													3	63	130	0.593607	55	173	0.789954
2017-07-18 18:19:40	2017-07-18 18:19:40	29.68	28.982	0.698	0.498	4	24													4	57	187	0.853881	36	209	0.954338
2017-07-18 18:20:40	2017-07-18 18:20:40	29.82	28.849	0.971	0.771	5	25													5	25	212	0.968037	10	219	1
2017-07-18 18:21:40	2017-07-18 18:21:40	30.02	28.674	1.346	1.146	6	26													6	4	216	0.986301	0	219	1
2017-07-18 18:22:40	2017-07-18 18:22:40	30.23	29.154	1.076	0.876	7	27													7	3	219	1	0	219	1
2017-07-18 18:23:40	2017-07-18 18:23:40	30.33	28.264	2.066	1.866	8	28													8	0	219	1	0	219	1
2017-07-18 18:24:40	2017-07-18 18:24:40	30.46	28.561	1.899	1.699	9	29													9	0	219	1	0	219	1
2017-07-18 18:25:40	2017-07-18 18:25:40	30.61	28.216	2.394	2.194	10	30													10	0	219	1	0	219	1
2017-07-18 18:26:40	2017-07-18 18:26:40	30.82	28.097	2.723	2.523		31
2017-07-18 18:27:40	2017-07-18 18:27:40	31.04	28.257	2.783	2.583		32
2017-07-18 18:28:40	2017-07-18 18:28:40	31.29	28.605	2.685	2.485		33													Bin	Frequency Tank	Cumulative Tank	Percent Cum Tank	Bin	Frequency Amb	Cumulative Amb	Percent Cum Amb
2017-07-18 18:29:40	2017-07-18 18:29:40	31.42	28.429	2.991	2.791		34													20	0	0	0	20	0	0	0
2017-07-18 18:30:40	2017-07-18 18:30:40	31.64	28.157	3.483	3.283		35													21	0	0	0	21	0	0	0
2017-07-18 18:31:40	2017-07-18 18:31:40	31.81	28.309	3.501	3.301															22	0	0	0	22	7	7	0.0319635
2017-07-18 18:32:40	2017-07-18 18:32:40	32.03	28.578	3.452	3.252															23	0	0	0	23	47	54	0.246575
2017-07-18 18:33:40	2017-07-18 18:33:40	32.15	28.49	3.66	3.46															24	4	4	0.0182648	24	49	103	0.47032
2017-07-18 18:34:40	2017-07-18 18:34:40	32.2	28.561	3.639	3.439															25	24	28	0.127854	25	2	105	0.479452
2017-07-18 18:35:40	2017-07-18 18:35:40	32.26	28.463	3.797	3.597															26	28	56	0.255708	26	0	105	0.479452
2017-07-18 18:36:40	2017-07-18 18:36:40	32.34	28.837	3.503	3.303															27	26	82	0.374429	27	0	105	0.479452
2017-07-19 08:01:40	2017-07-19 08:01:40	24.28	23.331	0.949	0.02															28	21	103	0.47032	28	0	105	0.479452
2017-07-19 08:02:40	2017-07-19 08:02:40	24.34	23.348	0.992	0.35															29	2	105	0.479452	29	32	137	0.625571
2017-07-19 08:03:40	2017-07-19 08:03:40	24.41	23.351	1.059	0.47															30	9	114	0.520548	30	67	204	0.931507
2017-07-19 08:04:40	2017-07-19 08:04:40	24.43	23.41	1.02	0.568															31	27	141	0.643836	31	14	218	0.995434
2017-07-19 08:05:40	2017-07-19 08:05:40	24.71	23.36	1.35	0.39															32	25	166	0.757991	32	1	219	1
2017-07-19 08:06:40	2017-07-19 08:06:40	24.84	23.37	1.47	0.558															33	36	202	0.922374	33	0	219	1
2017-07-19 08:07:40	2017-07-19 08:07:40	24.99	23.422	1.568	0.746															34	17	219	1	34	0	219	1
2017-07-19 08:08:40	2017-07-19 08:08:40	24.97	23.58	1.39	1.004															35	0	219	1	35	0	219	1
2017-07-19 08:09:40	2017-07-19 08:09:40	25.24	23.682	1.558	1.051
2017-07-19 08:10:40	2017-07-19 08:10:40	25.34	23.594	1.746	1.185
2017-07-19 08:11:40	2017-07-19 08:11:40	25.5	23.496	2.004	1.109
2017-07-19 08:12:40	2017-07-19 08:12:40	25.59	23.539	2.051	1.329
2017-07-19 08:13:40	2017-07-19 08:13:40	25.64	23.455	2.185	1.141
2017-07-19 08:14:40	2017-07-19 08:14:40	25.65	23.541	2.109	1.141
2017-07-19 08:15:40	2017-07-19 08:15:40	25.7	23.371	2.329	1.268
2017-07-19 08:16:40	2017-07-19 08:16:40	25.75	23.609	2.141	1.237
2017-07-19 17:55:40	2017-07-19 17:55:40	30.48	30.431	0.049	0.049
2017-07-19 17:56:40	2017-07-19 17:56:40	30.52	29.817	0.703	0.703
2017-07-19 17:57:40	2017-07-19 17:57:40	30.61	29.983	0.627	0.627
2017-07-19 17:58:40	2017-07-19 17:58:40	30.73	30.151	0.579	0.579
2017-07-19 17:59:40	2017-07-19 17:59:40	30.88	29.603	1.277	1.277
2017-07-19 18:00:40	2017-07-19 18:00:40	31.03	29.321	1.709	1.709
2017-07-19 18:01:40	2017-07-19 18:01:40	31.06	29.061	1.999	1.999
2017-07-19 18:02:40	2017-07-19 18:02:40	31.24	29.036	2.204	2.204
2017-07-19 18:03:40	2017-07-19 18:03:40	31.46	29.745	1.715	1.715
2017-07-19 18:04:40	2017-07-19 18:04:40	31.55	29.384	2.166	2.166
2017-07-19 18:05:40	2017-07-19 18:05:40	31.68	29.27	2.41	2.41
2017-07-19 18:06:40	2017-07-19 18:06:40	31.89	29.633	2.257	2.257
2017-07-19 18:07:40	2017-07-19 18:07:40	32.1	29.863	2.237	2.237
2017-07-19 18:08:40	2017-07-19 18:08:40	32.2	29.605	2.595	2.595
2017-07-19 18:09:40	2017-07-19 18:09:40	32.32	29.396	2.924	2.924
2017-07-19 18:10:40	2017-07-19 18:10:40	32.44	29.135	3.305	3.305
2017-07-19 18:11:40	2017-07-19 18:11:40	32.54	29.394	3.146	3.146
2017-07-19 18:12:40	2017-07-19 18:12:40	32.54	29.78	2.76	2.76
2017-07-19 18:13:40	2017-07-19 18:13:40	32.58	29.221	3.359	3.359
2017-07-19 18:14:40	2017-07-19 18:14:40	32.68	29.28	3.4	3.4
2017-07-19 18:15:40	2017-07-19 18:15:40	32.71	29.318	3.392	3.392
2017-07-19 18:16:40	2017-07-19 18:16:40	32.75	29.327	3.423	3.423
2017-07-20 08:40:40	2017-07-20 08:40:40	24.91	23.114	1.796	-0.004
2017-07-20 08:41:40	2017-07-20 08:41:40	24.92	23.172	1.748	0
2017-07-20 08:42:40	2017-07-20 08:42:40	25.19	23.106	2.084	0.284
2017-07-20 08:43:40	2017-07-20 08:43:40	25.24	23.052	2.188	0.388
2017-07-20 08:44:40	2017-07-20 08:44:40	25.48	23.103	2.377	0.577
2017-07-20 08:45:40	2017-07-20 08:45:40	25.64	23.064	2.576	0.776
2017-07-20 08:46:40	2017-07-20 08:46:40	25.66	23.045	2.615	0.815
2017-07-20 08:47:40	2017-07-20 08:47:40	25.82	23.044	2.776	0.976
2017-07-20 08:48:40	2017-07-20 08:48:40	26.11	23.029	3.081	1.281
2017-07-20 08:49:40	2017-07-20 08:49:40	26.26	22.947	3.313	1.513
2017-07-20 08:50:40	2017-07-20 08:50:40	26.36	23.031	3.329	1.529
2017-07-20 08:51:40	2017-07-20 08:51:40	26.67	23	3.67	1.87
2017-07-20 08:52:40	2017-07-20 08:52:40	26.69	22.963	3.727	1.927
2017-07-20 08:53:40	2017-07-20 08:53:40	26.84	22.984	3.856	2.056
2017-07-20 08:54:40	2017-07-20 08:54:40	26.91	23.114	3.796	1.996
2017-07-20 08:55:40	2017-07-20 08:55:40	27.08	23.188	3.892	2.092
2017-07-20 08:56:40	2017-07-20 08:56:40	27.08	23.083	3.997	2.197
2017-07-20 08:57:40	2017-07-20 08:57:40	27.11	23.222	3.888	2.088
2017-07-20 08:58:40	2017-07-20 08:58:40	27.12	23.294	3.826	2.026
2017-07-20 08:59:40	2017-07-20 08:59:40	27.14	23.166	3.974	2.174
2017-07-20 09:00:40	2017-07-20 09:00:40	27.27	23.086	4.184	2.384
2017-07-20 18:26:40	2017-07-20 18:26:40	30.14	30.025	0.115	0.015
2017-07-20 18:27:40	2017-07-20 18:27:40	30.42	29.629	0.791	0.691
2017-07-20 18:28:40	2017-07-20 18:28:40	30.6	29.941	0.659	0.559
2017-07-20 18:29:40	2017-07-20 18:29:40	30.72	29.831	0.889	0.789
2017-07-20 18:30:40	2017-07-20 18:30:40	30.9	29.898	1.002	0.902
2017-07-20 18:31:40	2017-07-20 18:31:40	31.12	30.328	0.792	0.692
2017-07-20 18:32:40	2017-07-20 18:32:40	31.24	31.131	0.109	0.009
2017-07-20 18:33:40	2017-07-20 18:33:40	31.46	30.58	0.88	0.78
2017-07-20 18:34:40	2017-07-20 18:34:40	31.58	30.302	1.278	1.178
2017-07-20 18:35:40	2017-07-20 18:35:40	31.91	29.832	2.078	1.978
2017-07-20 18:36:40	2017-07-20 18:36:40	32.04	29.818	2.222	2.122
2017-07-20 18:37:40	2017-07-20 18:37:40	32.24	29.593	2.647	2.547
2017-07-20 18:38:40	2017-07-20 18:38:40	32.35	29.59	2.76	2.66
2017-07-20 18:39:40	2017-07-20 18:39:40	32.5	29.949	2.551	2.451
2017-07-20 18:40:40	2017-07-20 18:40:40	32.57	29.118	3.452	3.352
2017-07-20 18:41:40	2017-07-20 18:41:40	32.61	29.074	3.536	3.436
2017-07-20 18:42:40	2017-07-20 18:42:40	32.65	29.599	3.051	2.951
2017-07-20 18:43:40	2017-07-20 18:43:40	32.78	29.846	2.934	2.834
2017-07-20 18:44:40	2017-07-20 18:44:40	32.78	29.845	2.935	2.835
2017-07-20 18:45:40	2017-07-20 18:45:40	32.87	30.067	2.803	2.703
2017-07-21 08:31:40	2017-07-21 08:31:40	24.52	22.853	1.667	-0.033
2017-07-21 08:32:40	2017-07-21 08:32:40	24.74	22.834	1.906	0.206
2017-07-21 08:33:40	2017-07-21 08:33:40	24.83	22.729	2.101	0.401
2017-07-21 08:34:40	2017-07-21 08:34:40	24.97	22.745	2.225	0.525
2017-07-21 08:35:40	2017-07-21 08:35:40	25.27	22.781	2.489	0.789
2017-07-21 08:36:40	2017-07-21 08:36:40	25.31	22.811	2.499	0.799
2017-07-21 08:37:40	2017-07-21 08:37:40	25.6	22.818	2.782	1.082
2017-07-21 08:38:40	2017-07-21 08:38:40	25.75	22.8	2.95	1.25
2017-07-21 08:39:40	2017-07-21 08:39:40	25.86	22.802	3.058	1.358
2017-07-21 08:40:40	2017-07-21 08:40:40	26.12	22.856	3.264	1.564
2017-07-21 08:41:40	2017-07-21 08:41:40	26.29	22.881	3.409	1.709
2017-07-21 08:42:40	2017-07-21 08:42:40	26.46	22.911	3.549	1.849
2017-07-21 08:43:40	2017-07-21 08:43:40	26.62	22.933	3.687	1.987
2017-07-21 08:44:40	2017-07-21 08:44:40	26.77	22.955	3.815	2.115
2017-07-21 08:45:40	2017-07-21 08:45:40	26.94	22.979	3.961	2.261
2017-07-21 08:46:40	2017-07-21 08:46:40	27.14	22.964	4.176	2.476
2017-07-21 08:47:40	2017-07-21 08:47:40	27.32	22.969	4.351	2.651
2017-07-21 08:48:40	2017-07-21 08:48:40	27.47	23.015	4.455	2.755
2017-07-21 08:49:40	2017-07-21 08:49:40	27.55	22.973	4.577	2.877
2017-07-21 08:50:40	2017-07-21 08:50:40	27.7	23.002	4.698	2.998
2017-07-21 08:51:40	2017-07-21 08:51:40	27.7	22.026	5.674	3.974
2017-07-21 08:52:40	2017-07-21 08:52:40	27.73	22.013	5.717	4.017
2017-07-21 08:53:40	2017-07-21 08:53:40	27.76	21.89	5.87	4.17
2017-07-21 08:54:40	2017-07-21 08:54:40	27.87	21.905	5.965	4.265
2017-07-21 08:55:40	2017-07-21 08:55:40	27.93	21.867	6.063	4.363
2017-07-21 08:56:40	2017-07-21 08:56:40	28.1	21.887	6.213	4.513
2017-07-21 08:57:40	2017-07-21 08:57:40	28.21	22.012	6.198	4.498
2017-07-21 17:23:40	2017-07-21 17:23:40	30.13	30.158	-0.028	-0.028
2017-07-21 17:24:40	2017-07-21 17:24:40	30.35	30.056	0.294	0.294
2017-07-21 17:25:40	2017-07-21 17:25:40	30.62	29.895	0.725	0.725
2017-07-21 17:26:40	2017-07-21 17:26:40	30.8	30.214	0.586	0.586
2017-07-21 17:27:40	2017-07-21 17:27:40	30.98	30.068	0.912	0.912
2017-07-21 17:28:40	2017-07-21 17:28:40	31.28	29.929	1.351	1.351
2017-07-21 17:29:40	2017-07-21 17:29:40	31.45	29.993	1.457	1.457
2017-07-21 17:30:40	2017-07-21 17:30:40	31.72	30.084	1.636	1.636
2017-07-21 17:31:40	2017-07-21 17:31:40	32.09	30.013	2.077	2.077
2017-07-21 17:32:40	2017-07-21 17:32:40	32.3	29.947	2.353	2.353
2017-07-21 17:33:40	2017-07-21 17:33:40	32.56	29.309	3.251	3.251
2017-07-21 17:34:40	2017-07-21 17:34:40	32.73	29.808	2.922	2.922
2017-07-21 17:35:40	2017-07-21 17:35:40	32.91	29.331	3.579	3.579
2017-07-21 17:36:40	2017-07-21 17:36:40	33.03	29.423	3.607	3.607
2017-07-21 17:37:40	2017-07-21 17:37:40	33.11	28.965	4.145	4.145
2017-07-21 17:38:40	2017-07-21 17:38:40	33.16	29.535	3.625	3.625
2017-07-21 17:39:40	2017-07-21 17:39:40	33.3	29.492	3.808	3.808
2017-07-21 17:40:40	2017-07-21 17:40:40	33.29	29.041	4.249	4.249
2017-07-21 17:41:40	2017-07-21 17:41:40	33.37	29.327	4.043	4.043
2017-07-21 17:42:40	2017-07-21 17:42:40	33.35	28.648	4.702	4.702
2017-07-21 17:43:40	2017-07-21 17:43:40	33.37	29.601	3.769	3.769
2017-07-21 17:44:40	2017-07-21 17:44:40	33.38	30.083	3.297	3.297
2017-07-21 17:45:40	2017-07-21 17:45:40	33.41	29.775	3.635	3.635
2017-07-24 11:37:40	2017-07-24 11:37:40	24.33	23.479	0.851	-0.049
2017-07-24 11:38:40	2017-07-24 11:38:40	24.58	23.249	1.331	0.431
2017-07-24 11:39:40	2017-07-24 11:39:40	24.67	23.285	1.385	0.485
2017-07-24 11:40:40	2017-07-24 11:40:40	24.9	23.45	1.45	0.55
2017-07-24 11:41:40	2017-07-24 11:41:40	25.01	23.652	1.358	0.458
2017-07-24 11:42:40	2017-07-24 11:42:40	25.21	23.696	1.514	0.614
2017-07-24 11:43:40	2017-07-24 11:43:40	25.48	23.937	1.543	0.643
2017-07-24 11:44:40	2017-07-24 11:44:40	25.65	23.761	1.889	0.989
2017-07-24 11:45:40	2017-07-24 11:45:40	25.81	23.853	1.957	1.057
2017-07-24 11:46:40	2017-07-24 11:46:40	26.02	24.069	1.951	1.051
2017-07-24 11:47:40	2017-07-24 11:47:40	26.3	24.061	2.239	1.339
2017-07-24 11:48:40	2017-07-24 11:48:40	26.45	23.959	2.491	1.591
2017-07-24 11:49:40	2017-07-24 11:49:40	26.69	23.918	2.772	1.872
2017-07-24 11:50:40	2017-07-24 11:50:40	26.95	23.864	3.086	2.186
2017-07-24 11:51:40	2017-07-24 11:51:40	26.96	23.999	2.961	2.061
2017-07-24 11:52:40	2017-07-24 11:52:40	27.01	23.841	3.169	2.269
2017-07-24 19:01:40	2017-07-24 19:01:40	29.52	28.45	1.07	-0.03
2017-07-24 19:02:40	2017-07-24 19:02:40	29.68	28.386	1.294	0.194
2017-07-24 19:03:40	2017-07-24 19:03:40	29.88	28.205	1.675	0.575
2017-07-24 19:04:40	2017-07-24 19:04:40	30.05	28.345	1.705	0.605
2017-07-24 19:05:40	2017-07-24 19:05:40	30.24	28.4	1.84	0.74
2017-07-24 19:06:40	2017-07-24 19:06:40	30.37	28.676	1.694	0.594
2017-07-24 19:07:40	2017-07-24 19:07:40	30.57	28.597	1.973	0.873
2017-07-24 19:08:40	2017-07-24 19:08:40	30.79	28.736	2.054	0.954
2017-07-24 19:09:40	2017-07-24 19:09:40	30.97	28.739	2.231	1.131
2017-07-24 19:10:40	2017-07-24 19:10:40	31.19	28.89	2.3	1.2
2017-07-24 19:11:40	2017-07-24 19:11:40	31.37	29.201	2.169	1.069
2017-07-24 19:12:40	2017-07-24 19:12:40	31.51	29.069	2.441	1.341
2017-07-24 19:13:40	2017-07-24 19:13:40	31.66	29.201	2.459	1.359
2017-07-24 19:14:40	2017-07-24 19:14:40	31.81	29.147	2.663	1.563
2017-07-24 19:15:40	2017-07-24 19:15:40	32.05	29.165	2.885	1.785
2017-07-24 19:16:40	2017-07-24 19:16:40	32.27	29.197	3.073	1.973
2017-07-24 19:17:40	2017-07-24 19:17:40	32.48	29.192	3.288	2.188
2017-07-24 19:18:40	2017-07-24 19:18:40	32.68	29.514	3.166	2.066
2017-07-24 19:19:40	2017-07-24 19:19:40	32.83	29.515	3.315	2.215
2017-07-24 19:20:40	2017-07-24 19:20:40	32.99	29.209	3.781	2.681
2017-07-24 19:21:40	2017-07-24 19:21:40	33.08	29.221	3.859	2.759
2017-07-24 19:22:40	2017-07-24 19:22:40	33.27	29.438	3.832	2.732
2017-07-24 19:23:40	2017-07-24 19:23:40	33.51	29.809	3.701	2.601
2017-07-24 19:24:40	2017-07-24 19:24:40	33.7	29.67	4.03	2.93
2017-07-24 19:25:40	2017-07-24 19:25:40	33.79	29.611	4.179	3.079
2017-07-24 19:26:40	2017-07-24 19:26:40	33.77	29.679	4.091	2.991
2017-07-24 19:27:40	2017-07-24 19:27:40	33.79	29.579	4.211	3.111
2017-07-25 08:18:40	2017-07-25 08:18:40	23.49	22.259	1.231	0.031
2017-07-25 08:19:40	2017-07-25 08:19:40	23.68	22.26	1.42	0.22
2017-07-25 08:20:40	2017-07-25 08:20:40	23.76	22.212	1.548	0.348
2017-07-25 08:21:40	2017-07-25 08:21:40	23.9	22.183	1.717	0.517
2017-07-25 08:22:40	2017-07-25 08:22:40	24.04	22.196	1.844	0.644
2017-07-25 08:23:40	2017-07-25 08:23:40	24.28	22.237	2.043	0.843
2017-07-25 08:24:40	2017-07-25 08:24:40	24.48	22.237	2.243	1.043
2017-07-25 08:25:40	2017-07-25 08:25:40	24.46	22.14	2.32	1.12
2017-07-25 08:26:40	2017-07-25 08:26:40	24.74	22.132	2.608	1.408
2017-07-25 08:27:40	2017-07-25 08:27:40	24.99	22.013	2.977	1.777
2017-07-25 08:28:40	2017-07-25 08:28:40	25.25	21.977	3.273	2.073
2017-07-25 08:29:40	2017-07-25 08:29:40	25.41	22.107	3.303	2.103
2017-07-25 08:30:40	2017-07-25 08:30:40	25.48	22.124	3.356	2.156
2017-07-25 08:31:40	2017-07-25 08:31:40	25.61	22.104	3.506	2.306
2017-07-25 08:32:40	2017-07-25 08:32:40	26.06	21.977	4.083	2.883
2017-07-25 08:33:40	2017-07-25 08:33:40	26.23	21.905	4.325	3.125
2017-07-25 08:34:40	2017-07-25 08:34:40	26.36	22.031	4.329	3.129
2017-07-25 08:35:40	2017-07-25 08:35:40	26.68	22.111	4.569	3.369
2017-07-25 08:36:40	2017-07-25 08:36:40	26.78	22.244	4.536	3.336
2017-07-25 08:37:40	2017-07-25 08:37:40	26.97	22.337	4.633	3.433
2017-07-25 08:38:40	2017-07-25 08:38:40	26.98	22.41	4.57	3.37
2017-07-25 08:39:40	2017-07-25 08:39:40	27.15	22.563	4.587	3.387
2017-07-25 08:40:40	2017-07-25 08:40:40	27.13	22.671	4.459	3.259
2017-07-25 08:41:40	2017-07-25 08:41:40	27.11	22.64	4.47	3.27
2017-07-25 08:42:40	2017-07-25 08:42:40	27.19	22.594	4.596	3.396

## Sheet: Trip 46
Date	Time	Temperature (°C)	Ambient Temp Meteo	Ambient Temp OBD	DT M	DT OBD	Normalized DT M	Normalized DT OBD					Vehicle speed (km/h)	Engine Speed (rpm)
2017-07-18 18:15:40	2017-07-18 18:15:40	29.23	29.077	n/a	0.153	n/a	-0.047	n/a					0	0
2017-07-18 18:16:40	2017-07-18 18:16:40	29.37	28.918	n/a	0.452	n/a	0.252	n/a					32	2039
2017-07-18 18:17:40	2017-07-18 18:17:40	29.56	28.794	n/a	0.766	n/a	0.566	n/a					32	1540
2017-07-18 18:18:40	2017-07-18 18:18:40	29.59	28.777	n/a	0.813	n/a	0.613	n/a					35	1620
2017-07-18 18:19:40	2017-07-18 18:19:40	29.68	28.982	n/a	0.698	n/a	0.498	n/a					36	1620
2017-07-18 18:20:40	2017-07-18 18:20:40	29.82	28.849	n/a	0.971	n/a	0.771	n/a					39	1761
2017-07-18 18:21:40	2017-07-18 18:21:40	30.02	28.674	n/a	1.346	n/a	1.146	n/a					40	1852
2017-07-18 18:22:40	2017-07-18 18:22:40	30.23	29.154	n/a	1.076	n/a	0.876	n/a					41	1885
2017-07-18 18:23:40	2017-07-18 18:23:40	30.33	28.264	n/a	2.066	n/a	1.866	n/a					41	1884
2017-07-18 18:24:40	2017-07-18 18:24:40	30.46	28.561	n/a	1.899	n/a	1.699	n/a					41	1884
2017-07-18 18:25:40	2017-07-18 18:25:40	30.61	28.216	n/a	2.394	n/a	2.194	n/a					38	1303
2017-07-18 18:26:40	2017-07-18 18:26:40	30.82	28.097	n/a	2.723	n/a	2.523	n/a					35	945
2017-07-18 18:27:40	2017-07-18 18:27:40	31.04	28.257	n/a	2.783	n/a	2.583	n/a					29	887
2017-07-18 18:28:40	2017-07-18 18:28:40	31.29	28.605	n/a	2.685	n/a	2.485	n/a					18	886
2017-07-18 18:29:40	2017-07-18 18:29:40	31.42	28.429	n/a	2.991	n/a	2.791	n/a					17	886
2017-07-18 18:30:40	2017-07-18 18:30:40	31.64	28.157	n/a	3.483	n/a	3.283	n/a					23	1428
2017-07-18 18:31:40	2017-07-18 18:31:40	31.81	28.309	n/a	3.501	n/a	3.301	n/a					27	1820
2017-07-18 18:32:40	2017-07-18 18:32:40	32.03	28.578	n/a	3.452	n/a	3.252	n/a					33	2075
2017-07-18 18:33:40	2017-07-18 18:33:40	32.15	28.49	n/a	3.66	n/a	3.46	n/a					34	2205
2017-07-18 18:34:40	2017-07-18 18:34:40	32.2	28.561	n/a	3.639	n/a	3.439	n/a					36	2205
2017-07-18 18:35:40	2017-07-18 18:35:40	32.26	28.463	n/a	3.797	n/a	3.597	n/a					40	1785
2017-07-18 18:36:40	2017-07-18 18:36:40	32.34	28.837	n/a	3.503	n/a	3.303	n/a					42	1973
													46	2078
													49	2220
													50	2220
													52	2401
													51	1161
													51	1792
													52	1802
													52	1802
													53	1828
													53	1838
													53	1849
Date	Time	Temperature (°C)	Ambient Temp Meteo	Ambient Temp OBD	DT M	DT OBD	Normalized DT M	Normalized DT OBD	Vehicle speed (km/h)	Engine Speed (rpm)	Purge	Fuel Level	53	1848
	1253	30.8136	28.5931	n/a	2.2205	n/a	2.0205	n/a	34.8779	1639.36	n/a	n/a	53	1848
		32.34	29.154	n/a	3.797	n/a	3.597	n/a	72	3606	n/a	n/a	53	1833
													52	1801
													51	1736
													49	1650
													47	1650
													47	1640
													46	1617
													46	1607
													47	1672
													49	1672
													51	1771
													51	1750
													50	1712
													49	1092
													49	1092
													45	857
													41	839
													32	842
													18	850
													14	850
													13	1083
													14	1474
													16	1089
													16	881
													19	881
													19	837
													20	853
													17	845
													14	860
													14	860
													18	1120
													22	1482
													27	1692
													28	1840
													29	1840
													29	1855
													27	1284
													20	961
													19	855
													15	855
													13	1353
													13	1355
													13	1356
													13	1388
													14	1388
													15	1524
													16	1678
													17	1536
													18	1170
													18	1170
													14	840
													12	808
													6	815
													3	822
													2	822
													0	1369
													3	1181
													6	1168
													6	1337
													7	1337
													11	1911
													14	1271
													14	914
													14	1448
													14	1448
													16	1663
													18	1952
													20	2061
													20	2141
													21	2141
													22	2221
													24	2467
													25	2549
													25	2514
													24	2514
													23	2353
													21	2227
													22	2414
													24	2295
													22	2295
													18	1583
													16	1711
													17	1854
													20	2313
													25	2313
													28	2436
													31	2070
													37	2284
													38	2544
													40	2544
													43	1928
													45	2100
													47	2220
													50	2354
													53	2354
													51	1426
													51	1797
													52	1852
													53	1878
													55	1878
													55	1929
													56	1946
													56	1966
													56	1963
													57	1963
													56	1961
													56	1955
													56	1950
													56	1944
													56	1944
													56	1955
													57	1970
													57	1976
													57	1996
													57	1996
													58	2011
													58	2026
													59	2035
													59	2045
													59	2045
													59	2062
													59	2092
													60	2088
													60	2090
													60	2090
													60	2095
													61	2101
													61	2114
													61	2121
													61	2121
													61	2123
													61	2134
													62	2142
													61	2141
													62	2141
													62	2142
													62	2145
													62	2163
													63	2173
													63	2173
													64	2199
													63	2205
													64	2208
													64	2211
													64	2211
													64	2218
													64	2224
													64	2228
													64	2221
													64	2221
													62	2160
													61	2106
													61	2088
													60	2043
													58	2043
													58	2010
													57	1976
													57	1978
													58	1997
													58	1997
													59	2054
													60	2075
													60	2083
													60	2072
													60	2072
													58	1128
													58	809
													57	781
													57	809
													52	809
													39	1624
													34	986
													29	845
													23	791
													21	791
													18	1353
													23	2258
													24	1222
													22	1488
													22	1488
													24	1501
													26	1742
													29	2008
													34	2772
													34	2772
													36	1616
													36	1665
													36	1351
													34	1114
													34	1114
													32	1154
													31	850
													30	1099
													28	788
													27	788
													25	1679
													28	1823
													30	2011
													33	2112
													33	2112
													33	2146
													33	2068
													33	2012
													32	2036
													32	2036
													34	2144
													34	2170
													34	2091
													33	1117
													30	1117
													24	808
													26	1735
													29	2311
													25	1263
													22	1263
													21	1955
													25	2166
													25	1696
													26	1629
													26	1629
													24	1038
													21	824
													11	786
													12	1510
													12	1510
													21	2006
													22	1286
													21	927
													21	1286
													20	1286
													24	1464
													26	1685
													28	1769
													28	1815
													28	1815
													27	1511
													25	980
													17	825
													5	789
													3	789
													0	791
													0	727
													0	726
													0	732
													0	732
													0	758
													0	740
													0	737
													0	756
													0	756
													2	1230
													6	1703
													12	1752
													12	1615
													18	1615
													25	2343
													26	1774
													33	2004
													36	2296
													36	2296
													36	1637
													37	1709
													37	1715
													38	1719
													38	1719
													38	1729
													40	1847
													41	1922
													43	2001
													45	2001
													48	2168
													50	2308
													51	1685
													49	2146
													49	2146
													50	1733
													50	1748
													51	1766
													51	1790
													52	1790
													51	1795
													51	1772
													51	1815
													51	1829
													53	1829
													55	1910
													55	1868
													54	1529
													54	990
													52	990
													48	3052
													46	2891
													46	2909
													47	2948
													47	2948
													48	2993
													48	3035
													49	3068
													49	3116
													50	3116
													54	3346
													57	3606
													57	3451
													57	2608
													57	2608
													57	2597
													56	1864
													55	1935
													56	1945
													56	1945
													56	1943
													56	1980
													57	1993
													57	2012
													58	2012
													59	2043
													59	2041
													59	2034
													58	1987
													57	1987
													55	1919
													54	1871
													54	1858
													53	1828
													52	1828
													51	1798
													51	1766
													51	1765
													51	1787
													52	1787
													54	1860
													54	1867
													53	1834
													51	1784
													51	1784
													49	1706
													47	1626
													45	1455
													39	1232
													35	1232
													34	1022
													34	1503
													34	1555
													34	1610
													36	1610
													38	1719
													38	1707
													37	1692
													37	1709
													38	1709
													39	1800
													40	1836
													41	1872
													41	1913
													43	1913
													44	1289
													44	1572
													46	1615
													47	1661
													48	1661
													48	1680
													48	1666
													47	1657
													47	1639
													47	1639
													48	1658
													48	1693
													49	1709
													49	1710
													49	1710
													49	1707
													49	1709
													48	1698
													48	1698
													49	1698
													50	1734
													50	1739
													50	1730
													50	1720
													49	1720
													48	1568
													47	1056
													47	857
													46	1608
													45	1608
													45	1560
													45	1550
													44	1542
													43	1324
													43	1324
													43	1946
													43	1974
													43	1987
													44	2002
													44	2002
													43	1970
													42	1891
													39	1758
													39	1397
													36	1397
													33	2113
													32	1984
													30	1817
													27	1463
													26	1463
													18	862
													12	788
													2	789
													0	803
													0	803
													0	739
													0	732
													0	734
													0	749
													0	749
													0	743
													0	744
													0	752
													0	758
													0	758
													0	769
													0	759
													0	757
													0	752
													0	752
													0	733
													0	749
													0	748
													0	746
													0	746
													0	744
													0	741
													0	751
													0	752
													0	752
													0	750
													0	1463
													6	1802
													11	1429
													11	1429
													18	1721
													20	1532
													19	1368
													20	1257
													20	1257
													22	1425
													23	1500
													23	1463
													23	1412
													22	1412
													22	1406
													23	1470
													23	1469
													23	1472
													23	1472
													22	1431
													22	1419
													23	1470
													24	1513
													24	1513
													25	1581
													26	1673
													26	1638
													25	1168
													22	1168
													18	808
													17	1150
													17	1786
													21	2094
													22	2094
													23	1279
													23	1559
													26	1638
													28	1744
													28	1744
													30	1920
													31	2008
													33	2060
													33	2095
													33	2095
													33	1085
													32	817
													31	800
													28	830
													23	830
													15	790
													14	1604
													16	1897
													20	2030
													21	2030
													23	1402
													23	1518
													24	1544
													24	1506
													23	1506
													23	1471
													23	1458
													23	1451
													23	1470
													23	1470
													30	1857
													34	2207
													37	2418
													41	2611
													41	2611
													41	1862
													42	1958
													44	2009
													45	2069
													46	2069
													48	2161
													49	2265
													51	2315
													51	1447
													50	1447
													51	1790
													51	1771
													50	1738
													49	1717
													49	1717
													48	1674
													47	1637
													46	1615
													45	1588
													43	1588
													38	1025
													27	785
													23	786
													23	1697
													21	1697
													23	2182
													16	991
													7	837
													3	791
													2	791
													6	1374
													16	2433
													15	1886
													21	2495
													27	2495
													29	1809
													33	2163
													38	2377
													39	2331
													39	2331
													40	1823
													41	1870
													42	1907
													43	1939
													43	1939
													42	1934
													42	1943
													43	1982
													44	2062
													46	2062
													49	2210
													49	1073
													50	1157
													50	1775
													51	1775
													52	1822
													52	1829
													53	1845
													53	1862
													54	1862
													54	1870
													54	1859
													53	1852
													51	1784
													50	1784
													48	1687
													47	1609
													45	1557
													43	1507
													43	1507
													39	891
													35	803
													32	793
													25	862
													25	862
													26	1598
													29	1907
													34	2097
													36	2251
													36	2251
													38	1746
													42	1930
													46	2058
													46	2165
													48	2165
													48	1293
													47	824
													44	791
													31	773
													28	773
													16	787
													8	793
													1	807
													0	804
													0	804
													0	744
													0	750
													0	747
													0	744
													0	744
													0	743
													0	756
													0	747
													0	741
													0	741
													0	756
													0	749
													0	750
													0	739
													0	739
													0	746
													0	743
													0	749
													0	747
													0	747
													0	745
													0	744
													0	753
													0	748
													0	748
													0	745
													0	749
													0	742
													0	747
													0	747
													0	742
													0	744
													0	755
													0	751
													0	751
													0	731
													0	742
													0	748
													0	750
													0	750
													0	744
													0	742
													0	748
													0	756
													0	756
													0	742
													0	747
													0	809
													6	872
													8	872
													14	1716
													20	2283
													25	2338
													26	1234
													25	1234
													27	1697
													28	1773
													28	1847
													30	2035
													33	2035
													37	2305
													36	1705
													36	1715
													39	1766
													39	1766
													40	1833
													40	1857
													41	1890
													42	1932
													43	1932
													45	2039
													47	2201
													48	1848
													48	1739
													49	1739
													50	1748
													52	1805
													53	1828
													54	1855
													54	1855
													55	1903
													55	1913
													55	1911
													55	1900
													55	1900
													55	1905
													55	1925
													55	1894
													53	1838
													52	1838
													52	1810
													52	1812
													52	1819
													52	1827
													52	1827
													53	1830
													53	1836
													53	1838
													53	1834
													52	1834
													50	1284
													46	2156
													43	1659
													36	992
													35	992
													32	1997
													32	2008
													32	1503
													31	968
													30	968
													28	1806
													28	1817
													29	1884
													30	1971
													32	1971
													35	2201
													39	2546
													42	2084
													41	1788
													42	1788
													41	1889
													41	1861
													40	1836
													40	1835
													40	1835
													41	1868
													42	1947
													46	2050
													46	2201
													49	2201
													49	1236
													49	1717
													50	1742
													52	1797
													52	1797
													53	1835
													53	1834
													52	1812
													51	1770
													51	1770
													50	1753
													50	1749
													50	1742
													50	1739
													50	1739
													50	1730
													50	1766
													51	1784
													52	1807
													52	1807
													53	1827
													53	1831
													52	1812
													52	1781
													51	1781
													51	1786
													51	1797
													52	1815
													53	1843
													53	1843
													54	1887
													55	1913
													55	1926
													56	1944
													56	1944
													57	1982
													58	2012
													58	2039
													59	2054
													59	2054
													59	2055
													59	2037
													59	2035
													58	2038
													58	2038
													58	2025
													58	2004
													58	1994
													57	1982
													57	1982
													57	1972
													58	2018
													58	2037
													59	2047
													59	2047
													59	2047
													59	2049
													59	2043
													59	2038
													58	2038
													58	2031
													58	2028
													58	2032
													59	2038
													59	2038
													59	2053
													59	2068
													60	2076
													58	2038
													58	2038
													56	1967
													57	1962
													56	1962
													56	1959
													56	1959
													56	1949
													56	1952
													55	1384
													53	953
													53	953
													49	1917
													47	937
													38	832
													29	782
													27	782
													20	1022
													16	1547
													11	1215
													12	1152
													14	1152
													23	2265
													26	1907
													25	1651
													25	1636
													27	1636
													31	1930
													35	2267
													38	2458
													38	1484
													39	1484
													42	1889
													43	1970
													44	2013
													45	2039
													45	2039
													45	2042
													45	2046
													45	2042
													45	2039
													45	2039
													44	2029
													44	2004
													44	1990
													43	1960
													43	1960
													46	2066
													47	2138
													47	2144
													47	2161
													48	2161
													49	2217
													49	2247
													49	2253
													49	2241
													48	2241
													46	947
													42	2578
													38	1591
													35	984
													34	984
													24	2476
													21	1203
													18	1270
													20	1995
													22	1995
													27	2118
													32	2137
													39	2437
													39	1467
													39	1467
													39	1775
													39	1814
													40	1820
													39	1638
													38	1638
													35	979
													30	1857
													24	2330
													21	1994
													18	1994
													23	2260
													24	1352
													23	1402
													22	1423
													22	1423
													23	1479
													23	1522
													24	1499
													24	1288
													23	1288
													21	2184
													23	2436
													24	1879
													22	1441
													23	1441
													24	1495
													26	1679
													29	1819
													30	1946
													31	1946
													32	2026
													32	2079
													34	2199
													35	2299
													37	2299
													39	2485
													37	1677
													37	1723
													38	1743
													36	1743
													33	2062
													33	2058
													33	2076
													34	2126
													35	2126
													38	2372
													39	2510
													39	2040
													38	1782
													40	1782
													41	1871
													42	1917
													43	1942
													43	1976
													44	1976
													41	1436
													37	1983
													34	2047
													30	1894
													30	1894
													31	1961
													34	2163
													36	2350
													39	1938
													38	1938
													40	1808
													39	1571
													38	2260
													34	1852
													27	1852
													27	1676
													29	1855
													30	1931
													32	2104
													34	2104
													37	2319
													40	2547
													41	2611
													41	1854
													41	1854
													42	1917
													44	2017
													45	2083
													46	2157
													48	2157
													50	2258
													52	2367
													53	2457
													55	2526
													56	2526
													55	1829
													53	1872
													53	1871
													54	1912
													55	1912
													57	1969
													57	1998
													58	2027
													59	2049
													59	2049
													60	2075
													60	2071
													60	2070
													58	1746
													57	1746
													53	1117
													50	2279
													50	2284
													50	2261
													48	2261
													44	1379
													39	2415
													37	2194
													32	2031
													32	2031
													32	2036
													34	2196
													36	2323
													38	2434
													39	2434
													40	2529
													39	2432
													38	2304
													35	2127
													32	2127
													29	1845
													29	1869
													31	1950
													33	2084
													34	2084
													38	2409
													41	2617
													40	1891
													42	1892
													42	1892
													44	2004
													46	2119
													47	2174
													48	2236
													50	2236
													50	2289
													50	2293
													50	2275
													49	2234
													48	2234
													47	2160
													49	2282
													51	2391
													51	1510
													51	1510
													54	1863
													55	1933
													57	1974
													59	1990
													59	1990
													57	1997
													57	1956
													51	1825
													44	1311
													43	1311
													42	847
													43	1981
													46	2072
													47	2201
													49	2201
													53	2372
													55	2535
													57	2605
													59	2708
													59	2708
													57	1992
													57	1979
													57	1987
													57	1973
													56	1973
													56	1933
													57	1974
													59	2038
													59	2115
													62	2115
													64	2208
													65	2265
													66	2310
													67	2332
													68	2332
													69	2399
													70	2441
													71	2471
													72	2496
													72	2496
													72	2498
													72	2511
													72	2502
													72	2497
													71	2497
													71	2453
													71	2459
													71	2466
													71	2495
													72	2495
													72	2507
													72	2481
													71	2469
													71	2454
													71	2454
													70	2424
													69	2396
													68	2375
													68	2358
													68	2358
													67	2337
													66	2296
													65	2272
													65	2261
													65	2261
													65	2275
													66	1951
													63	1171
													61	2817
													61	2817
													60	2713
													59	2698
													59	2698
													59	2691
													59	2691
													58	2669
													57	2592
													56	2544
													55	2499
													54	2499
													53	2432
													52	2095
													52	1241
													51	879
													49	879
													44	2759
													43	1146
													42	874
													41	916
													35	916
													21	772
													14	763
													9	779
													3	786
													0	786
													0	745
													0	732
													0	730
													0	737
													0	737
													0	747
													0	747
													0	754
													0	751
													0	751
													0	746
													0	755
													0	740
													0	750
													0	750
													0	744
													0	1154
													0	1171
													5	1117
													6	1117
													3	869
													2	800
													3	1158
													6	1390
													6	1390
													0	852
													0	796
													0	798
													0	741
													0	741
													0	731
													0	732
													0	743
													0	745
													0	745
													0	736
													0	751
													0	751
													0	739
													0	739
													0	744
													0	743
													0	746
													0	745
													0	745
													0	815
													0	930
													0	874
													0	912
													0	912
													3	759
													2	771
													0	786
													0	750
													0	750
													0	724
													0	727
													0	738
													0	1311
													2	1311
													3	919
													4	816
													0	775
													0	770
													4	770
													13	904
													16	840
													14	805
													13	816
													8	816
													5	824
													2	819
													0	815
													0	785
													0	785
													0	747
													0	0
													0	0
													0	0
													0	0
													0	0
													0	0
													0	0
													0	0
													0	0
													0	0
													0	0
													0	0
													0	0
													0	0
													0	0
													0	0
													0	0
													0	0
													0	0
													0	0
													0	0
													0	0
													0	0
													0	0
													0	0
													0	0
													0	0

## Sheet: Trip 47
Date	Time	Temperature (°C)	Ambient Temp Meteo	Ambient Temp OBD	DT M	DT OBD	Normalized DT M	Normalized DT OBD					Vehicle speed (km/h)	Engine Speed (rpm)
2017-07-19 08:04:40	2017-07-19 08:04:40	24.43	23.41	n/a	1.02	n/a	0.02	n/a					0	0
2017-07-19 08:05:40	2017-07-19 08:05:40	24.71	23.36	n/a	1.35	n/a	0.35	n/a					4	2129
2017-07-19 08:06:40	2017-07-19 08:06:40	24.84	23.37	n/a	1.47	n/a	0.47	n/a					7	2205
2017-07-19 08:07:40	2017-07-19 08:07:40	24.99	23.422	n/a	1.568	n/a	0.568	n/a					11	2239
2017-07-19 08:08:40	2017-07-19 08:08:40	24.97	23.58	n/a	1.39	n/a	0.39	n/a					13	2239
2017-07-19 08:09:40	2017-07-19 08:09:40	25.24	23.682	n/a	1.558	n/a	0.558	n/a					19	2276
2017-07-19 08:10:40	2017-07-19 08:10:40	25.34	23.594	n/a	1.746	n/a	0.746	n/a					24	2299
2017-07-19 08:11:40	2017-07-19 08:11:40	25.5	23.496	n/a	2.004	n/a	1.004	n/a					28	2329
2017-07-19 08:12:40	2017-07-19 08:12:40	25.59	23.539	n/a	2.051	n/a	1.051	n/a					34	2377
2017-07-19 08:13:40	2017-07-19 08:13:40	25.64	23.455	n/a	2.185	n/a	1.185	n/a					37	2377
2017-07-19 08:14:40	2017-07-19 08:14:40	25.65	23.541	n/a	2.109	n/a	1.109	n/a					41	2403
2017-07-19 08:15:40	2017-07-19 08:15:40	25.7	23.371	n/a	2.329	n/a	1.329	n/a					47	2410
2017-07-19 08:16:40	2017-07-19 08:16:40	25.75	23.609	n/a	2.141	n/a	1.141	n/a					52	2434
2017-07-19 08:16:40	2017-07-19 08:16:40	25.75	23.609	n/a	2.141	n/a	1.141	n/a					58	2484
2017-07-19 08:17:40	2017-07-19 08:17:40	25.76	23.492	n/a	2.268	n/a	1.268	n/a					61	2484
2017-07-19 08:18:40	2017-07-19 08:18:40	25.79	23.553	n/a	2.237	n/a	1.237	n/a					67	2553
													74	2648
													78	2699
													80	2742
													80	2742
													82	2836
													83	2855
													81	2817
													81	2820
													82	2820
													82	2827
													82	2864
													83	2859
													83	2866
													83	2866
													83	2898
													84	2905
													83	2892
Date	Time	Temperature (°C)	Ambient Temp Meteo	Ambient Temp OBD	DT M	DT OBD	Normalized DT M	Normalized DT OBD	Vehicle speed (km/h)	Engine Speed (rpm)	Purge	Fuel Level	83	2888
	975	25.3531	23.5052	n/a	1.84794	n/a	0.847937	n/a	44.7928	1816.27	n/a	n/a	83	2888
		25.79	23.682	n/a	2.329	n/a	1.329	n/a	84	3108	n/a	n/a	82	2849
													82	2835
													81	2812
													80	2782
													80	2782
													79	2735
													78	2720
													77	2652
													74	2580
													73	2580
													70	2429
													69	2435
													72	2483
													74	2553
													74	2553
													75	2610
													74	2555
													72	2516
													71	2472
													71	2472
													69	2396
													68	2366
													67	2323
													65	2261
													64	2261
													60	2084
													57	1977
													55	1921
													53	1870
													53	1870
													52	1808
													51	1488
													50	1118
													48	1983
													48	1983
													44	1853
													43	2629
													42	2660
													44	2427
													44	2427
													45	2025
													45	2097
													48	2180
													50	1268
													50	1268
													52	1805
													53	1108
													53	876
													51	2474
													51	2474
													47	2955
													44	2700
													39	2506
													34	2214
													33	2214
													31	2007
													31	1993
													33	2043
													38	2310
													38	2310
													39	1769
													40	1409
													37	1985
													34	2196
													34	2196
													31	1999
													29	1790
													29	1838
													34	2093
													35	2093
													43	3108
													45	2126
													51	2308
													55	2588
													55	2588
													56	1434
													57	2008
													59	2047
													60	2080
													60	2080
													61	2135
													62	2173
													63	2205
													64	2223
													65	2223
													66	2271
													66	2277
													65	2263
													64	2235
													64	2235
													63	2180
													62	2161
													61	2124
													61	2110
													61	2110
													60	2087
													60	2054
													54	1521
													52	978
													51	978
													46	809
													39	905
													30	910
													27	783
													27	783
													32	1940
													38	2509
													44	2551
													44	2097
													45	2097
													46	2111
													45	2027
													43	1962
													41	1889
													41	1889
													41	1870
													44	2033
													48	2158
													50	1764
													51	1764
													53	909
													53	1834
													54	1859
													54	1870
													54	1870
													51	1143
													47	947
													36	1217
													34	2158
													35	2158
													40	2449
													42	1342
													44	1771
													44	1592
													44	1592
													43	2598
													43	1144
													40	1946
													39	1023
													39	1023
													33	822
													30	885
													26	889
													26	772
													26	772
													27	1698
													28	1257
													25	934
													24	994
													23	994
													29	2758
													32	2166
													40	2476
													41	2289
													41	2289
													44	1972
													45	1613
													43	1030
													39	825
													38	825
													29	764
													21	761
													4	802
													0	819
													0	819
													0	761
													0	739
													0	738
													0	744
													0	744
													0	747
													0	745
													0	754
													0	732
													0	732
													0	744
													0	737
													0	741
													0	741
													0	741
													0	742
													0	737
													0	750
													0	765
													0	765
													0	757
													0	743
													0	746
													0	748
													0	748
													0	746
													0	749
													0	749
													0	750
													0	750
													0	1237
													5	1240
													5	955
													11	1829
													12	1829
													15	1448
													21	2403
													22	1610
													22	1524
													21	1524
													18	1195
													16	975
													14	891
													14	903
													14	903
													19	1162
													24	1656
													32	1973
													33	1752
													33	1752
													38	1699
													38	1719
													38	1725
													38	1749
													39	1749
													41	1843
													42	1907
													42	1918
													42	1926
													42	1926
													42	1274
													42	1491
													43	1506
													44	1537
													44	1537
													45	1567
													46	1609
													48	1641
													48	1675
													48	1675
													49	1703
													49	1690
													47	1646
													46	1602
													45	1602
													43	1521
													39	938
													35	831
													32	796
													32	796
													29	789
													27	790
													22	794
													14	800
													14	800
													14	1910
													17	1978
													25	2541
													28	1708
													29	1708
													36	2255
													35	1635
													40	1773
													41	1890
													41	1890
													41	871
													42	1486
													44	1522
													45	1552
													45	1552
													47	1620
													48	1672
													49	1715
													51	1758
													51	1758
													52	1816
													53	1839
													53	1846
													53	1852
													53	1852
													53	1850
													53	1858
													54	1866
													54	1879
													54	1879
													55	1897
													55	1939
													57	1972
													58	2013
													58	2013
													59	2061
													59	2061
													59	2041
													59	2041
													59	2041
													58	2025
													58	2008
													57	1993
													58	1995
													57	1995
													57	2005
													58	1996
													57	1992
													57	1998
													57	1998
													58	2003
													57	1993
													57	1994
													57	1987
													57	1987
													57	1954
													56	1943
													55	1911
													55	1922
													55	1922
													56	1927
													56	1937
													56	1935
													56	1940
													56	1940
													56	1954
													56	1838
													46	1224
													44	895
													44	895
													41	1820
													33	894
													27	826
													19	789
													18	789
													20	1845
													26	2451
													31	1897
													35	2169
													36	2169
													41	2662
													42	1989
													47	2104
													50	2247
													51	2247
													55	2492
													57	2475
													57	1983
													59	2022
													59	2022
													62	2138
													64	2234
													66	2287
													68	2351
													69	2351
													71	2453
													73	2526
													74	2548
													73	2539
													73	2539
													69	2408
													67	2293
													64	2225
													60	1269
													60	1269
													52	893
													46	761
													37	791
													40	2421
													41	2421
													44	2200
													47	2208
													52	2350
													55	2564
													55	2564
													55	1909
													57	1994
													59	2031
													60	2074
													60	2074
													62	2139
													63	2184
													64	2212
													65	2239
													65	2239
													66	2283
													67	2338
													68	2341
													67	2329
													67	2329
													64	2235
													63	2186
													62	2151
													60	2103
													60	2103
													60	2077
													59	2026
													57	1719
													56	997
													56	997
													53	2401
													52	1003
													46	1203
													41	2047
													41	2047
													37	890
													33	793
													30	796
													30	801
													30	801
													28	1746
													28	1255
													27	980
													27	1708
													27	1708
													30	1845
													32	2101
													36	2255
													38	1924
													37	1924
													38	1740
													40	1844
													42	1912
													43	1970
													43	1970
													41	1892
													38	1712
													36	1671
													36	1643
													36	1643
													39	1760
													40	1837
													41	1857
													41	1880
													42	1880
													42	1279
													42	1477
													44	1517
													44	1542
													45	1542
													44	1559
													45	1553
													45	1552
													45	1555
													45	1555
													46	1610
													47	1655
													49	1687
													50	1722
													50	1722
													49	1743
													48	1665
													48	1661
													48	1678
													49	1678
													49	1699
													49	1709
													49	1716
													49	1712
													49	1712
													47	1664
													46	1616
													45	1586
													45	1575
													45	1575
													42	1472
													41	1424
													41	1430
													42	1473
													43	1473
													45	1544
													46	1609
													47	1634
													46	1617
													46	1617
													42	898
													38	2242
													30	1926
													31	1942
													31	1942
													35	2180
													37	1503
													40	1804
													43	1923
													43	1923
													44	2016
													45	2017
													43	1971
													41	1874
													40	1874
													41	1865
													41	1878
													42	1928
													43	1958
													43	1958
													43	1947
													42	1938
													43	1965
													44	2017
													44	2017
													44	2026
													43	1928
													41	1530
													40	977
													40	977
													38	793
													32	1804
													22	1110
													14	864
													13	864
													8	810
													9	1938
													13	1637
													20	1848
													21	1848
													25	1595
													31	2073
													40	2405
													42	2388
													42	2388
													46	2089
													47	2105
													46	2083
													45	2045
													45	2045
													43	1142
													41	2562
													39	2453
													37	2349
													38	2349
													43	2648
													43	1943
													45	2051
													48	2170
													49	2170
													52	2351
													52	1040
													50	1214
													50	1752
													50	1752
													49	1406
													49	925
													49	807
													46	788
													46	788
													32	812
													27	1759
													30	1870
													33	2044
													34	2044
													41	2518
													43	2533
													45	2045
													47	2142
													48	2142
													48	2178
													48	2162
													47	2129
													45	2074
													45	2074
													44	2009
													42	1892
													39	1814
													38	1557
													37	1557
													35	859
													32	783
													24	792
													16	797
													14	797
													0	794
													0	797
													0	754
													0	742
													0	742
													0	748
													0	753
													0	747
													0	741
													0	741
													0	733
													0	746
													0	758
													0	740
													0	740
													0	734
													0	1747
													9	1723
													12	1957
													12	1957
													18	1786
													21	1728
													21	1857
													23	1473
													24	1473
													25	1562
													26	1663
													28	1767
													30	1884
													31	1884
													33	2043
													33	935
													33	823
													34	1663
													34	1663
													38	1728
													42	1964
													46	2222
													47	1154
													47	1154
													51	1753
													54	1872
													55	1912
													56	1952
													56	1952
													58	2014
													59	2062
													60	2091
													61	2123
													61	2123
													62	2151
													62	2144
													62	2163
													63	2186
													63	2186
													64	2199
													64	2206
													64	2231
													65	2253
													65	2253
													65	2269
													66	2272
													67	2299
													68	2338
													68	2338
													69	2399
													70	2455
													72	2484
													72	2483
													71	2483
													70	2429
													69	2406
													69	2408
													69	2405
													69	2405
													68	2367
													67	2304
													65	2265
													65	2261
													65	2261
													65	2264
													66	2285
													66	2299
													66	2299
													67	2299
													67	2325
													67	2323
													66	2303
													66	2303
													67	2303
													68	2333
													67	2318
													67	2334
													67	2336
													67	2336
													67	2341
													68	2365
													69	2377
													70	2405
													70	2405
													70	2439
													70	2419
													70	2422
													70	2429
													70	2429
													70	2421
													70	2413
													69	2407
													69	2396
													69	2396
													67	2341
													67	2319
													67	2333
													68	2351
													68	2351
													67	2338
													67	2303
													66	2283
													65	2253
													64	2253
													62	2138
													59	2013
													56	1963
													56	1942
													56	1942
													55	1926
													55	1920
													55	1919
													55	1925
													56	1925
													55	1919
													54	1867
													53	1850
													53	1847
													53	1847
													52	1802
													51	1733
													45	1573
													42	1469
													41	1469
													41	1415
													41	1460
													42	1471
													44	1515
													44	1515
													44	1568
													43	1009
													38	846
													29	800
													28	800
													28	1776
													33	2190
													39	2418
													40	1859
													40	1859
													38	1027
													24	809
													18	848
													23	1443
													25	1443
													29	1856
													29	1650
													24	1546
													26	1607
													27	1607
													34	2115
													37	1756
													38	1722
													41	1851
													41	1851
													45	2023
													46	1676
													43	1063
													32	1127
													27	1127
													20	1246
													22	1459
													27	1706
													32	1993
													33	1993
													40	2506
													41	1875
													44	1989
													44	2030
													45	2030
													45	2046
													45	2034
													44	1318
													42	908
													40	908
													27	1755
													29	1831
													31	1944
													34	2097
													35	2097
													39	2446
													42	2771
													45	2760
													46	2110
													47	2110
													51	2317
													54	2502
													55	2237
													55	2057
													55	2057
													57	1993
													59	2063
													61	2100
													61	2121
													62	2121
													62	2154
													62	2150
													62	2138
													61	2141
													61	2141
													57	2005
													51	1710
													46	1291
													45	931
													45	931
													48	2148
													51	2393
													56	2530
													57	2192
													57	2192
													59	2035
													61	2127
													63	2158
													63	2181
													63	2181
													64	2215
													64	2223
													64	2223
													64	2216
													64	2216
													63	2205
													63	2192
													62	2150
													60	2115
													60	2115
													59	2043
													59	2019
													59	2047
													60	2091
													61	2091
													62	2163
													63	2205
													64	2218
													64	2226
													64	2226
													65	2261
													66	2279
													66	2296
													67	2322
													67	2322
													67	2329
													67	2330
													68	2339
													68	2348
													68	2348
													69	2382
													69	2409
													69	2416
													70	2421
													70	2421
													70	2424
													70	2413
													69	2397
													69	2380
													69	2380
													68	2365
													68	2357
													68	2344
													67	2336
													67	2336
													67	2325
													66	1593
													66	1010
													65	839
													65	839
													64	794
													62	934
													57	761
													53	778
													50	778
													33	897
													24	1224
													27	1680
													34	2112
													35	2112
													41	2518
													42	1779
													45	2017
													48	2169
													48	2169
													48	997
													39	796
													26	778
													20	787
													19	787
													17	926
													15	1530
													14	1487
													15	1503
													15	1503
													14	1574
													15	1614
													16	1618
													17	1766
													18	1766
													17	1226
													17	1774
													25	2406
													25	1938
													26	1938
													32	1959
													36	2361
													38	2173
													39	1753
													39	1753
													41	1880
													41	1887
													38	1779
													34	1611
													33	1611
													33	1504
													36	1688
													39	1789
													40	1823
													40	1823
													39	1808
													41	1927
													45	2068
													44	1277
													43	1277
													47	1604
													49	1712
													51	1759
													52	1800
													52	1800
													54	1867
													55	1922
													56	1943
													57	1961
													57	1961
													56	1959
													55	1295
													52	948
													49	2252
													49	2252
													46	2101
													46	2089
													47	2142
													50	2248
													50	2248
													53	2405
													54	2468
													55	2497
													55	2518
													55	2518
													53	1212
													45	1425
													31	2057
													24	1565
													24	1565
													31	1902
													37	2315
													38	1278
													30	892
													26	892
													23	790
													22	785
													17	798
													15	799
													15	799
													9	807
													3	816
													0	797
													0	763
													0	763

## Sheet: Trip 48
Date	Time	Temperature (°C)	Ambient Temp Meteo	Ambient Temp OBD	DT M	DT OBD	Normalized DT M	Normalized DT OBD					Vehicle speed (km/h)	Engine Speed (rpm)
2017-07-19 17:55:40	2017-07-19 17:55:40	30.48	30.431	n/a	0.049	n/a	0.049	n/a					0	0
2017-07-19 17:56:40	2017-07-19 17:56:40	30.52	29.817	n/a	0.703	n/a	0.703	n/a					3	2627
2017-07-19 17:57:40	2017-07-19 17:57:40	30.61	29.983	n/a	0.627	n/a	0.627	n/a					7	1901
2017-07-19 17:58:40	2017-07-19 17:58:40	30.73	30.151	n/a	0.579	n/a	0.579	n/a					13	1983
2017-07-19 17:59:40	2017-07-19 17:59:40	30.88	29.603	n/a	1.277	n/a	1.277	n/a					15	1983
2017-07-19 18:00:40	2017-07-19 18:00:40	31.03	29.321	n/a	1.709	n/a	1.709	n/a					17	2416
2017-07-19 18:01:40	2017-07-19 18:01:40	31.06	29.061	n/a	1.999	n/a	1.999	n/a					19	1082
2017-07-19 18:02:40	2017-07-19 18:02:40	31.24	29.036	n/a	2.204	n/a	2.204	n/a					21	909
2017-07-19 18:03:40	2017-07-19 18:03:40	31.46	29.745	n/a	1.715	n/a	1.715	n/a					23	855
2017-07-19 18:04:40	2017-07-19 18:04:40	31.55	29.384	n/a	2.166	n/a	2.166	n/a					26	855
2017-07-19 18:05:40	2017-07-19 18:05:40	31.68	29.27	n/a	2.41	n/a	2.41	n/a					19	853
2017-07-19 18:06:40	2017-07-19 18:06:40	31.89	29.633	n/a	2.257	n/a	2.257	n/a					13	1325
2017-07-19 18:07:40	2017-07-19 18:07:40	32.1	29.863	n/a	2.237	n/a	2.237	n/a					19	1904
2017-07-19 18:08:40	2017-07-19 18:08:40	32.2	29.605	n/a	2.595	n/a	2.595	n/a					25	2541
2017-07-19 18:09:40	2017-07-19 18:09:40	32.32	29.396	n/a	2.924	n/a	2.924	n/a					25	2541
2017-07-19 18:10:40	2017-07-19 18:10:40	32.44	29.135	n/a	3.305	n/a	3.305	n/a					30	1861
2017-07-19 18:11:40	2017-07-19 18:11:40	32.54	29.394	n/a	3.146	n/a	3.146	n/a					35	2308
2017-07-19 18:12:40	2017-07-19 18:12:40	32.54	29.78	n/a	2.76	n/a	2.76	n/a					40	2610
2017-07-19 18:13:40	2017-07-19 18:13:40	32.58	29.221	n/a	3.359	n/a	3.359	n/a					41	1883
2017-07-19 18:14:40	2017-07-19 18:14:40	32.68	29.28	n/a	3.4	n/a	3.4	n/a					43	1883
2017-07-19 18:15:40	2017-07-19 18:15:40	32.71	29.318	n/a	3.392	n/a	3.392	n/a					47	2120
2017-07-19 18:16:40	2017-07-19 18:16:40	32.75	29.327	n/a	3.423	n/a	3.423	n/a					50	2324
													52	2275
													52	1805
													52	1805
													55	1904
													57	1983
													57	1999
													58	2004
													58	2004
													57	2004
													57	1996
													57	1995
Date	Time	Temperature (°C)	Ambient Temp Meteo	Ambient Temp OBD	DT M	DT OBD	Normalized DT M	Normalized DT OBD	Vehicle speed (km/h)	Engine Speed (rpm)	Purge	Fuel Level	57	1985
	1215	31.7268	29.5343	n/a	2.19255	n/a	2.19255	n/a	35.7761	1740.4	n/a	n/a	56	1985
		32.75	30.431	n/a	3.423	n/a	3.423	n/a	81	3216	n/a	n/a	46	1646
													47	1666
													49	1674
													49	1699
													49	1699
													52	1805
													55	1922
													56	1953
													55	1229
													55	1229
													49	2308
													43	1041
													36	896
													27	844
													24	844
													14	810
													14	800
													14	803
													16	861
													16	861
													17	784
													18	1191
													21	1081
													22	855
													21	855
													17	1050
													24	2649
													28	1961
													32	1984
													33	1984
													39	2408
													42	2640
													41	1830
													43	1992
													42	1992
													40	937
													34	798
													25	787
													13	784
													11	784
													14	2339
													17	1948
													27	2666
													29	1787
													30	1787
													38	2336
													42	2729
													43	1938
													46	2072
													46	2072
													50	2270
													52	2414
													54	2462
													56	2512
													56	2512
													57	2331
													57	1971
													59	2032
													60	2097
													61	2097
													63	2167
													64	2218
													65	2260
													66	2291
													66	2291
													68	2370
													69	2408
													70	2431
													70	2441
													71	2441
													71	2470
													72	2487
													72	2504
													72	2503
													72	2503
													73	2510
													73	2518
													73	2538
													73	2545
													73	2545
													74	2566
													74	2576
													75	2587
													74	2572
													74	2572
													74	2556
													74	2553
													74	2565
													74	2566
													74	2566
													74	2568
													74	2547
													73	2542
													73	2539
													73	2539
													73	2527
													72	2490
													71	2473
													70	2443
													70	2443
													66	1332
													64	2874
													62	2826
													61	2767
													60	2767
													57	2600
													55	2447
													52	2367
													49	2260
													49	2260
													48	2224
													50	2272
													50	2266
													50	2286
													50	2286
													50	2261
													49	2254
													49	2251
													48	2198
													48	2198
													46	2134
													46	2065
													44	2028
													44	1994
													44	1994
													43	1960
													43	1958
													43	1948
													42	1913
													42	1913
													41	940
													38	1992
													33	1154
													31	873
													30	873
													25	844
													18	831
													14	771
													14	1861
													15	1861
													23	1866
													24	1502
													23	1465
													23	1461
													23	1461
													28	1756
													33	2168
													39	2437
													40	1902
													40	1902
													45	2036
													48	2457
													47	1259
													45	1059
													43	1059
													28	1894
													26	1720
													31	1927
													36	2223
													37	2223
													37	1708
													37	1588
													36	1215
													34	2180
													34	2180
													36	2249
													39	2432
													37	2372
													35	2254
													34	2254
													26	1689
													27	1780
													29	1919
													26	1072
													23	1072
													22	1331
													27	1808
													32	2062
													31	1175
													31	1175
													26	798
													14	793
													14	1585
													20	1911
													21	1911
													27	2480
													26	1025
													25	875
													25	2547
													26	2547
													29	2869
													29	1873
													30	1804
													29	1002
													27	1002
													9	780
													5	794
													7	1196
													15	2587
													15	2587
													24	2315
													29	2003
													33	2048
													38	2333
													39	2333
													41	2050
													41	1912
													42	1906
													41	1895
													41	1895
													40	1843
													40	1825
													41	1848
													42	1906
													43	1906
													45	2053
													46	2102
													46	2104
													47	2119
													47	2119
													49	2212
													50	2303
													52	2475
													51	1247
													51	1247
													52	1799
													52	1799
													51	1791
													52	1790
													52	1790
													52	1811
													52	1808
													52	1807
													50	1288
													49	1288
													40	831
													43	2810
													46	2344
													49	2195
													50	2195
													54	2454
													58	2669
													58	1951
													59	2029
													59	2029
													62	2152
													65	2268
													67	2327
													69	2387
													70	2387
													71	2466
													71	2490
													72	2493
													72	2505
													72	2505
													73	2534
													73	2523
													72	2501
													71	2475
													71	2475
													69	2408
													68	2375
													67	2337
													66	2322
													66	2322
													62	2173
													61	2079
													58	2045
													58	2030
													59	2030
													63	2156
													65	2253
													66	2292
													67	2324
													67	2324
													68	2358
													69	2397
													70	2426
													71	2462
													72	2462
													73	2525
													73	2522
													73	2532
													74	2550
													74	2550
													75	2606
													77	2666
													75	2629
													73	2123
													73	2123
													70	860
													69	2278
													66	2999
													65	2948
													65	2948
													64	2900
													63	2859
													61	2798
													60	2749
													60	2749
													60	2711
													59	2655
													58	2626
													57	2591
													57	2591
													56	2544
													55	2495
													54	1293
													52	945
													52	945
													48	784
													47	795
													45	1613
													44	2784
													44	2784
													43	1674
													41	908
													38	856
													34	1662
													33	1662
													31	1967
													30	1865
													29	1827
													28	1768
													27	1768
													24	1540
													21	1297
													18	1168
													17	897
													16	897
													12	804
													5	805
													0	826
													0	776
													0	776
													0	764
													0	1581
													8	1476
													11	2039
													12	2039
													11	1292
													12	1315
													14	1441
													15	1524
													15	1524
													16	1641
													19	1987
													22	2194
													21	1298
													21	1298
													21	1347
													23	1464
													23	1486
													22	1264
													21	1264
													17	1811
													15	1493
													13	1296
													12	1242
													12	1242
													14	1458
													16	1648
													17	1732
													18	1855
													19	1855
													24	2352
													24	1254
													24	1500
													22	1152
													21	1152
													19	813
													15	791
													13	815
													13	1484
													14	1484
													23	2271
													23	1554
													27	1707
													29	1813
													29	1813
													32	1994
													32	1684
													34	1080
													33	1238
													32	1238
													32	1690
													33	890
													27	897
													24	767
													24	767
													20	786
													10	792
													0	804
													2	1154
													4	1154
													13	2331
													13	1543
													22	2176
													23	1675
													24	1675
													28	1726
													30	1923
													31	1946
													29	1837
													28	1837
													28	1748
													29	1898
													35	2150
													36	2390
													36	2390
													37	1690
													38	1732
													38	1722
													38	1722
													38	1722
													40	1814
													41	1902
													43	1954
													45	2058
													47	2058
													48	1646
													49	1731
													50	1736
													49	1722
													49	1722
													48	1680
													46	1465
													44	2021
													43	1985
													43	1985
													43	1945
													41	1238
													36	2289
													31	1283
													28	1283
													18	830
													16	1757
													18	1875
													18	1688
													18	1688
													15	1175
													7	817
													2	798
													0	798
													0	798
													0	739
													0	721
													0	734
													0	741
													0	741
													0	742
													0	770
													2	1280
													8	1295
													8	1295
													6	1302
													8	1654
													5	1430
													4	1155
													5	1155
													15	2284
													20	2215
													26	2582
													26	2046
													27	2046
													32	2013
													34	2171
													36	2266
													38	2405
													38	2405
													36	1684
													36	1650
													36	1638
													35	1630
													36	1630
													37	1702
													37	1518
													37	1164
													39	1340
													39	1340
													42	1462
													44	1531
													45	1565
													46	1605
													46	1605
													46	1405
													45	2046
													44	1333
													41	2626
													41	2626
													39	2500
													38	2390
													37	2368
													37	2343
													37	2343
													36	2286
													34	2139
													33	2091
													32	2037
													32	2037
													30	1906
													29	1789
													27	1289
													25	1127
													24	1127
													21	2214
													22	2226
													22	2225
													21	2190
													21	2190
													19	1427
													18	867
													17	802
													14	777
													14	777
													11	788
													9	793
													0	791
													0	802
													0	802
													0	736
													0	740
													0	741
													0	742
													0	742
													0	754
													0	746
													0	759
													0	760
													0	760
													0	745
													0	742
													0	754
													0	746
													0	746
													0	745
													0	752
													0	748
													0	740
													0	740
													0	744
													0	753
													3	1304
													12	2155
													14	2155
													18	1773
													24	2228
													25	1697
													29	1797
													30	1797
													35	2192
													35	1261
													33	1168
													31	1387
													31	1387
													28	1054
													25	1112
													24	803
													22	757
													19	757
													3	779
													0	799
													0	757
													0	732
													0	732
													0	737
													0	739
													0	747
													0	746
													0	746
													0	742
													0	746
													0	748
													0	744
													0	744
													0	738
													0	744
													0	746
													0	753
													0	753
													0	747
													0	753
													0	739
													0	738
													0	738
													0	752
													0	750
													0	749
													0	737
													0	737
													0	747
													0	743
													0	748
													0	740
													0	740
													0	746
													0	755
													0	748
													0	743
													0	743
													0	743
													0	746
													0	754
													0	749
													0	749
													0	752
													0	746
													0	746
													0	744
													0	744
													0	743
													0	754
													0	1059
													1	1242
													3	1242
													12	2239
													14	1653
													24	2322
													27	2050
													27	2050
													32	1963
													34	2197
													35	2215
													35	2240
													35	2240
													37	2358
													39	2518
													41	2269
													41	1872
													42	1872
													42	1916
													42	1925
													42	1929
													43	1967
													44	1967
													45	2044
													45	1463
													45	1597
													46	1600
													46	1600
													48	1670
													49	1748
													51	1777
													52	1802
													52	1802
													53	1846
													54	1883
													55	1906
													56	1940
													56	1940
													57	1986
													57	1997
													57	1971
													56	1952
													56	1952
													56	1932
													56	1931
													54	1897
													53	1223
													51	1223
													49	1359
													46	2835
													46	2874
													46	2168
													46	2168
													47	2159
													48	2187
													48	2183
													48	2194
													48	2194
													47	1240
													43	2667
													40	2552
													39	2435
													38	2435
													36	2323
													33	1112
													20	854
													13	799
													11	799
													6	808
													6	1439
													8	1418
													7	1050
													7	1050
													11	1873
													13	1463
													19	1832
													24	2370
													25	2370
													26	1633
													30	1984
													36	2253
													35	1429
													35	1429
													37	1678
													38	1760
													41	1845
													44	1987
													45	1987
													48	2176
													51	2343
													52	1672
													52	1820
													52	1820
													53	1832
													53	1864
													54	1869
													54	1878
													54	1878
													55	1917
													56	1939
													56	1953
													57	1970
													57	1970
													57	1987
													57	2011
													58	2016
													59	2031
													59	2031
													59	2059
													59	2071
													60	2069
													59	1656
													58	1656
													56	2559
													56	2534
													55	2523
													56	2534
													56	2534
													56	2557
													56	2556
													57	2575
													57	2461
													57	2461
													57	1992
													59	2052
													59	2069
													59	2081
													59	2081
													56	2545
													54	1530
													50	3216
													51	3198
													50	3198
													51	2306
													52	2391
													54	2437
													52	2400
													52	2400
													51	2339
													51	1748
													52	1794
													52	1818
													53	1818
													54	1876
													55	1912
													56	1932
													57	1957
													57	1957
													57	1989
													56	1947
													54	1897
													54	1873
													54	1873
													54	1888
													54	1893
													54	1888
													54	1882
													54	1882
													53	1846
													52	1816
													52	1800
													51	1781
													51	1781
													50	1749
													49	1717
													48	1694
													47	1311
													46	1311
													45	2032
													44	2018
													44	2000
													43	1981
													43	1981
													42	1926
													41	1884
													40	1861
													39	1812
													39	1812
													36	1426
													33	2058
													30	1924
													27	1769
													28	1769
													30	1891
													32	2084
													34	2168
													35	2223
													35	2223
													36	2275
													37	2353
													39	2418
													41	2562
													42	2562
													41	1886
													43	1973
													44	2004
													44	2029
													45	2029
													46	2077
													46	2124
													47	2145
													47	2146
													47	2146
													47	2167
													47	2166
													47	2151
													47	2148
													47	2148
													47	2152
													47	2145
													47	2139
													47	2142
													47	2142
													47	2155
													46	1287
													42	1322
													39	2497
													39	2497
													35	999
													30	2835
													25	2012
													23	1113
													23	1113
													12	800
													2	782
													0	796
													0	752
													0	752
													0	738
													0	731
													0	748
													0	755
													0	755
													0	748
													0	756
													0	755
													0	736
													0	736
													0	738
													0	748
													0	733
													0	756
													0	756
													10	1714
													13	1523
													18	1786
													19	1957
													19	1957
													18	1842
													20	2286
													28	2815
													30	1874
													32	1874
													41	2505
													42	1961
													46	2082
													49	2208
													50	2208
													51	2146
													49	2039
													44	2782
													38	2514
													37	2514
													29	1908
													27	1745
													26	1695
													26	1669
													26	1669
													29	1839
													32	2110
													35	2208
													35	2215
													35	2215
													35	2219
													36	2293
													38	2387
													39	2471
													39	2471
													39	2463
													38	2429
													40	2525
													38	2177
													39	2177
													40	1821
													41	1880
													37	1501
													35	2227
													35	2227
													34	2137
													31	2020
													34	2134
													37	2315
													38	2315
													42	2587
													41	1896
													42	1926
													44	1981
													44	1981
													46	2080
													47	2160
													47	2180
													44	1288
													43	1288
													38	2469
													37	2362
													39	2437
													42	2617
													42	2617
													44	1970
													46	2139
													48	2038
													45	1120
													44	1120
													35	2317
													35	2235
													37	2325
													40	2475
													40	2475
													43	2693
													41	1880
													42	1923
													43	1962
													43	1962
													45	2041
													46	2162
													49	2206
													50	2282
													50	2282
													53	2396
													54	2514
													53	1736
													53	1858
													54	1858
													55	1918
													56	1952
													57	1969
													58	2008
													58	2008
													59	2054
													60	2081
													61	2114
													61	2124
													61	2124
													61	2138
													61	2134
													58	1285
													55	926
													55	926
													51	2344
													51	2314
													49	2249
													47	1219
													46	1219
													39	2515
													35	2145
													31	2014
													32	2014
													32	2014
													36	2232
													38	2465
													41	2565
													43	2693
													43	2693
													42	2670
													40	2458
													34	2220
													32	2041
													32	2041
													33	2094
													35	2267
													39	2444
													42	2631
													43	2631
													42	1896
													43	1984
													45	2057
													47	2129
													47	2129
													49	2235
													50	2300
													50	2292
													50	2260
													49	2260
													49	2233
													47	2142
													47	2157
													49	2233
													50	2233
													53	2391
													54	2459
													55	2481
													55	2503
													55	2503
													56	2559
													59	2758
													60	1920
													62	2168
													63	2168
													67	2305
													69	2424
													71	2463
													72	2471
													72	2471
													73	2534
													74	2556
													74	2579
													74	2586
													74	2586
													73	2557
													71	2464
													70	2425
													70	2417
													70	2417
													73	2511
													74	2604
													76	2648
													78	2689
													78	2689
													80	2770
													81	2815
													81	2813
													81	2793
													80	2793
													79	2753
													78	2708
													77	2689
													76	2644
													75	2644
													73	2551
													73	2533
													73	2536
													74	2559
													74	2559
													72	2587
													72	2513
													72	2510
													71	2488
													71	2488
													70	2445
													69	2390
													68	2362
													67	2347
													67	2347
													67	2324
													66	2310
													67	2325
													67	2316
													67	2316
													67	2344
													68	2386
													69	2393
													68	2366
													68	2366
													67	2317
													66	2302
													66	2298
													65	1772
													64	1772
													61	1558
													60	2685
													57	2627
													56	2554
													56	2554
													55	2299
													54	1030
													49	2290
													48	2564
													47	2564
													43	976
													36	789
													27	775
													22	786
													20	786
													8	792
													3	814
													0	824
													0	779
													0	779
													0	733
													0	744
													0	743
													0	744
													0	744
													0	756
													0	1159
													3	1216
													3	979
													3	979
													2	640
													1	905
													0	881
													4	740
													5	740
													5	926
													2	806
													0	794
													0	776
													0	776
													0	724
													0	730
													0	729
													0	739
													0	739
													0	747
													0	1269
													0	1006
													0	859
													0	859
													0	1637
													0	966
													0	1067
													0	957
													0	957
													0	809
													0	794
													0	741
													0	733
													0	733
													0	728
													0	744
													0	718
													0	803
													0	803
													0	791
													0	905
													3	914
													3	832
													3	832
													4	777
													8	798
													11	793
													11	802
													11	802
													10	826
													8	820
													5	821
													3	810
													3	810
													0	809
													0	798
													0	745
													0	0
													0	0
													0	0
													0	0
													0	0
													0	0
													0	0
													0	0
													0	0
													0	0
													0	0
													0	0
													0	0
													0	0
													0	0
													0	0
													0	0
													0	0
													0	0
													0	0
													0	0
													0	0
													0	0
													0	0
													0	0
													0	0
													0	0

## Sheet: Trip 49
Date	Time	Temperature (°C)	Ambient Temp Meteo	Ambient Temp OBD	DT M	DT OBD	Normalized DT M	Normalized DT OBD					Vehicle speed (km/h)	Engine Speed (rpm)
2017-07-20 08:40:40	2017-07-20 08:40:40	24.91	23.114	n/a	1.796	n/a	-0.004	n/a					0	0
2017-07-20 08:41:40	2017-07-20 08:41:40	24.92	23.172	n/a	1.748	n/a	0	n/a					4	2039
2017-07-20 08:42:40	2017-07-20 08:42:40	25.19	23.106	n/a	2.084	n/a	0.284	n/a					7	2108
2017-07-20 08:43:40	2017-07-20 08:43:40	25.24	23.052	n/a	2.188	n/a	0.388	n/a					11	2163
2017-07-20 08:44:40	2017-07-20 08:44:40	25.48	23.103	n/a	2.377	n/a	0.577	n/a					13	2163
2017-07-20 08:45:40	2017-07-20 08:45:40	25.64	23.064	n/a	2.576	n/a	0.776	n/a					16	2229
2017-07-20 08:46:40	2017-07-20 08:46:40	25.66	23.045	n/a	2.615	n/a	0.815	n/a					21	2311
2017-07-20 08:47:40	2017-07-20 08:47:40	25.82	23.044	n/a	2.776	n/a	0.976	n/a					24	2340
2017-07-20 08:48:40	2017-07-20 08:48:40	26.11	23.029	n/a	3.081	n/a	1.281	n/a					28	2372
2017-07-20 08:49:40	2017-07-20 08:49:40	26.26	22.947	n/a	3.313	n/a	1.513	n/a					34	2372
2017-07-20 08:50:40	2017-07-20 08:50:40	26.36	23.031	n/a	3.329	n/a	1.529	n/a					37	2447
2017-07-20 08:51:40	2017-07-20 08:51:40	26.67	23	n/a	3.67	n/a	1.87	n/a					39	2480
2017-07-20 08:52:40	2017-07-20 08:52:40	26.69	22.963	n/a	3.727	n/a	1.927	n/a					43	2467
2017-07-20 08:53:40	2017-07-20 08:53:40	26.84	22.984	n/a	3.856	n/a	2.056	n/a					46	2439
2017-07-20 08:54:40	2017-07-20 08:54:40	26.91	23.114	n/a	3.796	n/a	1.996	n/a					50	2439
2017-07-20 08:55:40	2017-07-20 08:55:40	27.08	23.188	n/a	3.892	n/a	2.092	n/a					54	2447
2017-07-20 08:56:40	2017-07-20 08:56:40	27.08	23.083	n/a	3.997	n/a	2.197	n/a					57	2424
2017-07-20 08:57:40	2017-07-20 08:57:40	27.11	23.222	n/a	3.888	n/a	2.088	n/a					62	2416
2017-07-20 08:58:40	2017-07-20 08:58:40	27.12	23.294	n/a	3.826	n/a	2.026	n/a					65	2416
2017-07-20 08:59:40	2017-07-20 08:59:40	27.14	23.166	n/a	3.974	n/a	2.174	n/a					69	2416
2017-07-20 09:00:40	2017-07-20 09:00:40	27.27	23.086	n/a	4.184	n/a	2.384	n/a					70	2435
													71	2476
													71	2492
													72	2514
													72	2514
													72	2492
													71	2477
													71	2469
													71	2458
													71	2458
													71	2463
													71	2457
													71	2455
Date	Time	Temperature (°C)	Ambient Temp Meteo	Ambient Temp OBD	DT M	DT OBD	Normalized DT M	Normalized DT OBD	Vehicle speed (km/h)	Engine Speed (rpm)	Purge	Fuel Level	71	2456
	1302	26.2619	23.086	n/a	3.17586	n/a	1.37833	n/a	39.5038	1706.17	n/a	n/a	71	2456
		27.27	23.294	n/a	4.184	n/a	2.384	n/a	72	3035	n/a	n/a	70	2440
													70	2441
													68	2397
													66	2316
													65	2316
													63	2206
													63	2208
													64	2224
													64	2238
													65	2238
													65	2253
													65	2273
													65	2259
													64	2225
													64	2225
													62	2168
													61	2136
													61	2115
													60	2081
													59	2081
													58	2022
													56	1949
													54	1890
													52	1821
													52	1821
													50	1760
													50	1752
													51	1765
													51	1786
													51	1786
													49	1734
													47	1219
													40	914
													35	813
													35	813
													39	2388
													42	2058
													42	1877
													45	2030
													46	2030
													51	2302
													54	2483
													54	2460
													54	2447
													54	2447
													51	2027
													48	920
													45	837
													43	799
													41	799
													34	981
													29	998
													25	1570
													26	1756
													28	1756
													32	1981
													35	2276
													39	2460
													39	1221
													39	1221
													35	1366
													33	2060
													31	1947
													29	1864
													29	1864
													29	1820
													29	1884
													34	2091
													39	2396
													39	2396
													42	1888
													46	2140
													50	2289
													51	1260
													51	1260
													54	1849
													55	1894
													56	1936
													56	1950
													56	1950
													57	1971
													57	2016
													58	2008
													58	2004
													58	2004
													59	2032
													59	2056
													59	2046
													59	2067
													59	2067
													59	2073
													59	2041
													58	2029
													58	2005
													58	2005
													57	2006
													57	1997
													57	1992
													57	1909
													53	1909
													50	1755
													45	1324
													43	958
													42	818
													39	818
													37	871
													38	2472
													44	2737
													45	1539
													45	1539
													47	2141
													47	1036
													46	1047
													42	1511
													41	1511
													39	2467
													41	1659
													43	2059
													47	2112
													47	2112
													51	2319
													53	2412
													54	2460
													55	2149
													55	2149
													54	902
													48	990
													37	1007
													36	2113
													36	2113
													41	2551
													43	1237
													41	1900
													34	1631
													33	1631
													30	879
													28	797
													24	791
													17	796
													16	796
													14	789
													13	815
													13	821
													13	817
													13	817
													14	1195
													15	1556
													16	1612
													16	1210
													17	1210
													15	826
													16	799
													16	791
													16	787
													15	787
													11	813
													11	807
													11	809
													10	828
													9	828
													8	802
													8	915
													9	1129
													13	1473
													15	1473
													6	934
													6	1411
													9	2242
													13	1353
													13	1353
													17	1744
													18	1022
													18	871
													17	905
													17	905
													15	1579
													15	977
													16	844
													16	804
													16	804
													16	811
													16	911
													15	918
													13	974
													13	974
													12	1192
													13	1411
													14	1170
													13	883
													14	883
													10	781
													8	787
													4	784
													0	800
													0	800
													0	780
													0	0
													0	0
													0	759
													0	759
													2	1608
													7	1484
													7	1289
													4	889
													3	889
													3	1235
													4	1562
													5	1431
													4	1035
													4	1035
													3	827
													2	1256
													0	911
													0	819
													0	819
													0	785
													0	742
													0	726
													0	734
													0	734
													0	737
													0	742
													0	740
													0	743
													0	743
													0	756
													0	742
													0	743
													0	750
													0	750
													0	750
													0	752
													0	748
													0	746
													0	746
													0	749
													0	747
													0	760
													1	1870
													2	1870
													1	1267
													4	1209
													14	2463
													14	1492
													14	1492
													16	1581
													14	926
													12	1417
													12	1298
													12	1298
													13	1340
													13	1324
													11	1034
													9	800
													9	800
													9	983
													12	1283
													15	1485
													15	1562
													15	1562
													15	941
													16	800
													18	1180
													20	1242
													20	1242
													21	843
													21	805
													21	978
													19	1220
													19	1220
													17	1790
													17	1758
													17	1774
													17	1249
													17	1249
													15	1511
													15	1518
													15	1541
													15	1513
													15	1513
													13	1137
													13	1405
													16	1611
													16	1264
													17	1264
													16	1561
													16	1670
													16	1594
													16	1302
													15	1302
													14	1475
													14	1415
													13	1373
													13	1333
													12	1333
													13	1291
													14	1565
													16	1582
													17	1118
													17	1118
													16	1674
													17	1752
													17	1323
													17	976
													18	976
													15	1226
													14	1503
													20	1956
													25	2428
													25	2428
													32	1942
													37	2427
													41	2723
													47	2888
													47	2888
													49	2201
													50	2295
													51	2286
													50	1177
													50	1177
													45	928
													41	1401
													37	1033
													32	844
													31	844
													29	1031
													30	1954
													32	2055
													33	2062
													33	2062
													34	2137
													37	2347
													38	2446
													39	2579
													42	2579
													45	2841
													45	1565
													45	1991
													45	1088
													44	1088
													42	1932
													41	1862
													41	1818
													36	1716
													35	1716
													32	1297
													35	2303
													41	2517
													42	1996
													42	1996
													48	2138
													51	2359
													56	2493
													56	2644
													58	2644
													57	1499
													58	2038
													60	2087
													61	2130
													62	2130
													63	2200
													64	2243
													65	2261
													66	2292
													66	2292
													68	2340
													68	2369
													69	2381
													70	2410
													70	2410
													70	2442
													70	2443
													71	2448
													70	2445
													71	2445
													71	2446
													70	2436
													70	2440
													70	2440
													70	2440
													69	2410
													68	2317
													66	2302
													65	2282
													65	2282
													66	2290
													66	2316
													67	2318
													67	2335
													67	2335
													68	2349
													68	2362
													68	2376
													68	2373
													68	2373
													68	2377
													69	2377
													69	2389
													69	2391
													69	2391
													69	2403
													69	2402
													69	2403
													69	2411
													69	2411
													69	2409
													70	2421
													70	2425
													69	2392
													67	2392
													66	2306
													65	2246
													63	1267
													63	1154
													60	1154
													57	1781
													55	928
													48	832
													44	797
													43	797
													42	2685
													45	2399
													47	2137
													50	2282
													51	2282
													56	2529
													56	1669
													56	1933
													58	1993
													58	1993
													60	2068
													61	2129
													62	2157
													57	2046
													55	2046
													39	1433
													38	1354
													41	1409
													41	2015
													42	2015
													46	2090
													49	2292
													54	2410
													56	2543
													56	2543
													54	1480
													55	1939
													57	1973
													58	2004
													58	2004
													58	2025
													59	2045
													59	2059
													59	2069
													60	2069
													59	2065
													58	1998
													57	1413
													56	960
													56	960
													53	2426
													53	1054
													52	850
													50	791
													47	791
													37	783
													32	799
													21	806
													15	808
													15	808
													9	815
													8	1840
													10	2379
													15	1582
													16	1582
													26	2576
													25	1665
													32	1944
													37	2280
													38	2280
													42	2813
													42	1926
													44	1990
													46	2076
													46	2076
													49	2182
													50	2150
													51	1713
													52	1809
													53	1809
													55	1912
													56	1967
													58	2005
													59	2043
													59	2043
													61	2114
													62	2164
													63	2188
													64	2221
													64	2221
													66	2284
													66	2304
													67	2323
													67	2313
													67	2313
													67	2316
													66	2304
													66	2294
													66	2251
													64	2251
													63	2183
													61	2112
													60	2081
													56	1969
													56	1969
													56	1942
													56	1946
													56	1558
													55	967
													54	967
													50	795
													44	1071
													34	1280
													33	2156
													36	2156
													43	2628
													45	2174
													47	2246
													53	2398
													53	2398
													54	2433
													52	2330
													47	2179
													47	2121
													46	2121
													47	2174
													48	1696
													47	1748
													48	1680
													49	1680
													52	1801
													52	1436
													51	2275
													51	2329
													52	2329
													51	1288
													48	839
													39	797
													27	780
													24	780
													23	1375
													28	1898
													32	2168
													40	2472
													41	2472
													42	2121
													43	1959
													43	1972
													45	2031
													45	2031
													47	2124
													47	1462
													47	1016
													45	1555
													45	1555
													44	1696
													43	1287
													42	962
													42	830
													40	830
													31	790
													25	796
													21	791
													16	802
													14	802
													9	813
													6	819
													5	828
													5	1417
													10	1417
													14	1474
													19	2112
													22	2336
													25	2311
													25	2311
													27	1627
													30	2012
													34	1960
													35	1613
													36	1613
													40	1823
													43	2007
													46	2116
													46	1299
													46	1299
													50	1710
													51	1814
													54	1868
													55	1913
													56	1913
													58	1996
													59	2037
													59	2055
													60	2069
													60	2069
													60	2094
													61	2103
													61	2114
													61	2107
													61	2107
													61	2117
													61	2130
													62	2139
													62	2148
													62	2148
													62	2151
													62	2154
													62	2165
													62	2164
													62	2164
													62	2162
													63	2171
													63	2179
													63	2184
													63	2184
													63	2177
													63	2165
													62	2168
													63	2174
													63	2174
													63	2188
													64	2217
													64	2215
													64	2211
													64	2211
													64	2229
													65	2245
													65	2251
													65	2261
													65	2261
													66	2277
													66	2283
													66	2289
													66	2288
													66	2288
													66	2273
													66	2277
													65	2253
													64	2225
													64	2225
													63	2184
													62	2161
													62	2148
													61	2134
													61	2134
													60	2101
													60	2069
													59	2046
													58	2025
													58	2025
													58	2023
													59	2046
													59	2055
													60	2069
													60	2069
													60	2091
													60	2101
													58	2043
													55	1673
													55	1673
													51	881
													48	2126
													47	2129
													47	2128
													47	2128
													47	2146
													47	1739
													44	1095
													43	855
													41	855
													38	790
													36	793
													34	877
													27	1199
													26	1199
													22	1248
													20	826
													17	797
													10	789
													2	789
													0	797
													0	741
													0	749
													0	740
													0	740
													0	733
													0	752
													0	755
													0	742
													0	742
													0	740
													0	752
													0	751
													0	747
													0	747
													0	743
													0	732
													0	754
													0	748
													0	748
													0	748
													0	740
													0	750
													0	749
													0	749
													0	749
													0	751
													0	743
													0	744
													0	744
													0	749
													0	745
													0	745
													0	743
													0	743
													0	740
													0	746
													0	752
													0	743
													0	743
													0	732
													0	757
													0	743
													0	738
													0	738
													0	736
													0	746
													0	742
													0	739
													0	739
													0	750
													0	748
													0	748
													0	745
													0	745
													0	748
													0	746
													0	748
													0	740
													0	740
													0	746
													0	750
													0	744
													0	735
													0	735
													0	765
													0	1109
													9	1448
													13	2049
													13	2049
													21	2090
													25	2060
													28	1753
													32	1987
													33	1987
													38	2401
													41	2535
													43	1936
													46	2056
													46	2056
													50	2264
													52	2438
													51	1268
													52	1783
													52	1783
													54	1883
													57	1980
													58	2025
													58	2021
													58	2021
													58	2008
													59	2038
													60	2075
													61	2115
													61	2115
													63	2173
													63	2210
													64	2215
													64	2193
													63	2193
													62	2155
													61	2114
													60	2097
													60	2092
													60	2092
													59	2062
													59	2038
													59	2064
													60	2095
													61	2095
													62	2158
													63	2215
													64	2244
													66	2279
													66	2279
													66	2303
													66	2296
													66	2291
													65	2271
													65	2271
													64	2236
													64	2207
													63	2192
													63	2185
													63	2185
													63	2196
													63	2185
													63	2188
													63	2180
													63	2180
													64	2216
													65	2255
													65	2254
													65	2257
													65	2257
													65	2254
													65	2255
													65	2271
													66	2307
													67	2307
													69	2376
													70	2433
													71	2466
													72	2491
													72	2491
													72	2498
													71	2479
													71	2472
													71	2461
													71	2461
													70	2421
													69	2411
													70	2421
													70	2427
													70	2427
													70	2429
													70	2433
													70	2430
													70	2433
													70	2433
													70	2435
													70	2431
													69	2417
													69	2398
													69	2398
													69	2395
													69	2376
													69	2380
													68	2375
													68	2375
													68	2370
													68	2350
													67	2318
													66	2278
													65	2278
													64	2231
													63	2195
													63	2197
													63	2188
													63	2188
													63	2191
													63	2185
													63	2190
													63	2191
													63	2191
													63	2193
													63	2196
													63	2206
													63	2195
													63	2195
													64	2210
													64	2224
													64	2239
													65	2252
													65	2252
													66	2289
													66	2319
													67	2334
													68	2355
													68	2355
													69	2387
													69	2414
													70	2422
													70	2415
													70	2415
													70	2420
													69	2405
													69	2405
													69	2398
													69	2398
													69	2401
													69	2407
													69	2405
													69	2406
													69	2406
													69	2418
													70	2417
													70	2420
													69	2415
													70	2415
													69	2415
													69	2400
													69	2391
													69	2378
													68	2378
													68	2359
													68	2345
													67	2331
													67	2323
													67	2323
													66	2301
													66	2285
													65	2276
													65	2262
													65	2262
													65	2243
													64	2217
													63	2200
													62	2175
													62	2175
													61	2124
													60	2092
													60	2091
													60	2076
													59	2076
													57	1998
													55	1895
													53	1841
													51	1076
													51	1076
													49	2256
													49	2264
													49	1765
													48	1039
													48	1039
													41	1195
													34	1770
													30	1103
													27	849
													25	849
													18	787
													13	784
													5	784
													2	806
													0	806
													0	767
													0	749
													0	749
													0	749
													0	749
													0	748
													0	749
													0	743
													0	742
													0	742
													0	734
													0	745
													0	737
													0	741
													0	741
													0	746
													0	730
													0	738
													0	752
													0	752
													0	743
													0	742
													0	758
													0	748
													0	748
													0	739
													0	754
													0	765
													0	744
													0	744
													0	736
													0	740
													0	746
													0	740
													0	740
													0	755
													0	737
													0	739
													0	757
													0	757
													0	743
													0	747
													0	757
													0	757
													0	757
													0	743
													0	753
													0	765
													0	735
													0	735
													0	743
													0	753
													0	746
													0	737
													0	737
													0	746
													0	745
													0	742
													0	742
													0	742
													0	762
													0	745
													0	736
													0	757
													0	757
													0	745
													0	748
													0	746
													0	747
													0	747
													0	741
													0	801
													0	1470
													7	2125
													13	2125
													20	1899
													26	2728
													28	1478
													28	1740
													28	1740
													27	1740
													26	1702
													30	1881
													36	2206
													38	2206
													37	1709
													39	1797
													41	1857
													42	1913
													43	1913
													44	2018
													46	2100
													47	2142
													48	2180
													48	2180
													49	2213
													49	2275
													52	2479
													51	1318
													50	1318
													49	1061
													50	1721
													51	1757
													52	1794
													52	1794
													53	1836
													53	1838
													53	1837
													53	1845
													53	1845
													51	1481
													50	1043
													47	2131
													45	2084
													44	2084
													45	2056
													47	2138
													46	2129
													46	2086
													45	2086
													44	2013
													45	2054
													46	2124
													47	2141
													47	2141
													46	2117
													45	2054
													44	1974
													42	1895
													40	1895
													41	1870
													42	1921
													42	1938
													43	1984
													44	1984
													47	2151
													49	2249
													51	2290
													49	2256
													49	2256
													50	2266
													51	2332
													52	2374
													53	2410
													54	2410
													54	1296
													54	1878
													56	1934
													57	1965
													57	1965
													57	1990
													57	1972
													57	1970
													57	1990
													58	1990
													59	2034
													60	2079
													60	2078
													58	2038
													58	2038
													56	1944
													54	1877
													53	1858
													53	1846
													53	1846
													55	1918
													57	1996
													58	2006
													58	2017
													58	2017
													59	2045
													59	2065
													60	2069
													59	2072
													59	2072
													57	2002
													56	1949
													55	1905
													53	1851
													53	1851
													50	1749
													48	1682
													48	1658
													47	1649
													47	1649
													48	1677
													49	1740
													51	1755
													51	1785
													52	1785
													54	1857
													54	1910
													55	1917
													55	1940
													55	1940
													56	1947
													56	1929
													56	1945
													55	1929
													55	1929
													54	1905
													54	1896
													53	1870
													51	1818
													47	1818
													28	1066
													18	809
													13	792
													12	810
													12	810
													18	1727
													22	1619
													23	1431
													27	1696
													29	1696
													34	2112
													37	1938
													37	1684
													40	1813
													41	1813
													45	2031
													47	2188
													51	2293
													51	2258
													51	2258
													49	1719
													50	1744
													50	1755
													50	1756
													50	1756
													50	1739
													49	1646
													48	1668
													47	1638
													46	1638
													42	1487
													42	1467
													43	1497
													43	1536
													45	1536
													46	1593
													46	1597
													46	1619
													47	1651
													48	1651
													48	1675
													47	1648
													46	1611
													45	1575
													45	1575
													43	886
													39	792
													32	786
													27	797
													25	797
													15	802
													13	817
													12	837
													12	843
													12	843
													13	1365
													15	1604
													18	1777
													19	1990
													20	1990
													23	2311
													25	2650
													30	3035
													30	1820
													28	1820
													30	1918
													31	1976
													31	1984
													32	2007
													31	2007
													29	1876
													27	1708
													25	1640
													27	1700
													28	1700
													32	2018
													36	2308
													38	2469
													40	1824
													41	1824
													42	1914
													43	1942
													42	1953
													43	1972
													43	1972
													43	1978
													43	1962
													43	1950
													42	1933
													42	1933
													39	1812
													35	1581
													35	1591
													35	1601
													35	1601
													35	1604
													35	1616
													36	1641
													36	1619
													36	1619
													31	866
													24	821
													15	808
													11	804
													9	804
													5	806
													0	816

## Sheet: Trip 50
Date	Time	Temperature (°C)	Ambient Temp Meteo	Ambient Temp OBD	DT M	DT OBD	Normalized DT M	Normalized DT OBD					Vehicle speed (km/h)	Engine Speed (rpm)
2017-07-20 18:26:40	2017-07-20 18:26:40	30.14	30.025	n/a	0.115	n/a	0.015	n/a					0	0
2017-07-20 18:27:40	2017-07-20 18:27:40	30.42	29.629	n/a	0.791	n/a	0.691	n/a					4	1385
2017-07-20 18:28:40	2017-07-20 18:28:40	30.6	29.941	n/a	0.659	n/a	0.559	n/a					8	1516
2017-07-20 18:29:40	2017-07-20 18:29:40	30.72	29.831	n/a	0.889	n/a	0.789	n/a					14	1561
2017-07-20 18:30:40	2017-07-20 18:30:40	30.9	29.898	n/a	1.002	n/a	0.902	n/a					19	1561
2017-07-20 18:31:40	2017-07-20 18:31:40	31.12	30.328	n/a	0.792	n/a	0.692	n/a					24	1536
2017-07-20 18:32:40	2017-07-20 18:32:40	31.24	31.131	n/a	0.109	n/a	0.009	n/a					25	1635
2017-07-20 18:33:40	2017-07-20 18:33:40	31.46	30.58	n/a	0.88	n/a	0.78	n/a					27	1777
2017-07-20 18:34:40	2017-07-20 18:34:40	31.58	30.302	n/a	1.278	n/a	1.178	n/a					31	1930
2017-07-20 18:35:40	2017-07-20 18:35:40	31.91	29.832	n/a	2.078	n/a	1.978	n/a					32	1930
2017-07-20 18:36:40	2017-07-20 18:36:40	32.04	29.818	n/a	2.222	n/a	2.122	n/a					35	2185
2017-07-20 18:37:40	2017-07-20 18:37:40	32.24	29.593	n/a	2.647	n/a	2.547	n/a					37	2389
2017-07-20 18:38:40	2017-07-20 18:38:40	32.35	29.59	n/a	2.76	n/a	2.66	n/a					41	2567
2017-07-20 18:39:40	2017-07-20 18:39:40	32.5	29.949	n/a	2.551	n/a	2.451	n/a					42	2235
2017-07-20 18:40:40	2017-07-20 18:40:40	32.57	29.118	n/a	3.452	n/a	3.352	n/a					42	2235
2017-07-20 18:41:40	2017-07-20 18:41:40	32.61	29.074	n/a	3.536	n/a	3.436	n/a					44	2021
2017-07-20 18:42:40	2017-07-20 18:42:40	32.65	29.599	n/a	3.051	n/a	2.951	n/a					47	2168
2017-07-20 18:43:40	2017-07-20 18:43:40	32.78	29.846	n/a	2.934	n/a	2.834	n/a					50	2270
2017-07-20 18:44:40	2017-07-20 18:44:40	32.78	29.845	n/a	2.935	n/a	2.835	n/a					50	1258
2017-07-20 18:45:40	2017-07-20 18:45:40	32.87	30.067	n/a	2.803	n/a	2.703	n/a					49	1258
													51	1771
													52	1836
													54	1865
													54	1901
													55	1901
													55	1926
													56	1952
													57	1971
													57	2003
													58	2003
													59	2041
													60	2075
													60	2079
Date	Time	Temperature (°C)	Ambient Temp Meteo	Ambient Temp OBD	DT M	DT OBD	Normalized DT M	Normalized DT OBD	Vehicle speed (km/h)	Engine Speed (rpm)	Purge	Fuel Level	60	2107
	1331	31.774	29.8998	n/a	1.8742	n/a	1.7742	n/a	39.9669	1776.07	n/a	n/a	61	2107
		32.87	31.131	n/a	3.536	n/a	3.436	n/a	76	3381	n/a	n/a	62	2166
													63	2199
													63	2197
													63	2209
													63	2209
													64	2220
													64	2249
													65	2256
													65	2244
													65	2244
													65	2246
													65	2256
													66	2283
													67	2321
													67	2321
													68	2376
													69	2406
													70	2420
													70	2438
													70	2438
													70	2432
													70	2426
													69	2394
													68	2365
													68	2365
													67	2321
													66	2293
													66	2302
													66	2300
													66	2300
													65	2259
													64	2216
													63	2182
													62	2158
													62	2158
													61	2115
													59	1907
													53	1609
													52	2359
													51	2359
													49	2241
													48	2170
													48	2176
													48	2176
													48	2176
													48	2208
													49	2232
													49	2219
													48	2176
													47	2176
													45	2076
													44	2027
													45	2031
													45	2051
													45	2051
													43	1321
													40	2054
													38	1798
													37	1681
													37	1681
													36	1664
													36	1643
													34	1447
													32	1113
													31	1113
													29	1864
													29	1829
													28	1789
													30	1849
													30	1849
													33	2086
													34	2101
													32	2075
													31	1997
													31	1997
													29	1144
													24	815
													21	911
													22	2197
													23	2197
													24	1511
													23	1529
													30	1829
													33	2111
													35	2111
													37	2115
													38	1768
													40	1835
													42	1906
													42	1906
													44	1991
													45	2056
													46	2084
													45	2061
													45	2061
													41	1919
													39	1772
													37	1248
													37	878
													34	878
													27	778
													22	785
													20	806
													21	1301
													23	1301
													30	1829
													35	1983
													39	1746
													40	1916
													43	1916
													42	1914
													41	1847
													40	1863
													41	1933
													43	1933
													46	2087
													48	2211
													50	2291
													51	2336
													51	2336
													52	2375
													53	2435
													53	1429
													53	1819
													53	1819
													54	1881
													55	1899
													55	1905
													55	1916
													55	1916
													56	1960
													57	1989
													58	2012
													58	2009
													58	2009
													57	1972
													56	1933
													56	1933
													58	1973
													57	1973
													57	1992
													58	2009
													58	2015
													58	2030
													58	2030
													58	2028
													57	1988
													55	1927
													52	1834
													51	1834
													49	1714
													48	1661
													49	1681
													50	1786
													53	1786
													58	1992
													61	2152
													64	2220
													66	2292
													67	2292
													69	2399
													71	2469
													72	2498
													72	2513
													73	2513
													73	2526
													71	2466
													71	2448
													70	2449
													70	2449
													71	2475
													72	2524
													73	2554
													74	2579
													75	2579
													75	2598
													75	2575
													74	2577
													75	2592
													75	2592
													76	2619
													75	2609
													75	2602
													75	2592
													75	2592
													75	2600
													75	2605
													75	2612
													75	2613
													75	2613
													76	2622
													76	2633
													76	2638
													76	2633
													76	2633
													74	2559
													73	2524
													73	1793
													72	999
													69	999
													66	799
													63	812
													58	845
													55	3381
													55	3381
													57	2581
													60	2768
													60	2234
													60	2019
													61	2019
													62	2163
													63	2153
													62	2170
													64	2202
													64	2202
													65	2252
													65	2279
													65	2262
													65	2259
													65	2259
													65	2259
													64	2192
													64	2215
													64	2228
													64	2228
													65	2269
													65	2290
													66	2266
													66	2275
													66	2275
													66	2279
													65	2264
													65	2264
													65	2269
													65	2269
													64	2218
													63	2190
													61	2130
													59	2060
													59	2060
													56	1951
													56	1930
													55	1916
													54	1901
													55	1901
													54	1883
													55	1913
													56	1941
													56	1960
													57	1960
													57	1984
													57	1996
													57	1998
													57	1997
													57	1997
													56	1959
													56	1970
													57	1984
													57	1989
													57	1989
													58	2021
													58	2014
													58	2025
													58	2028
													58	2028
													60	2069
													60	2059
													59	2053
													58	2029
													58	2029
													57	1985
													55	1890
													53	1269
													46	889
													38	889
													39	2423
													43	2681
													43	1985
													46	2057
													46	2057
													51	2299
													54	2465
													57	2563
													57	1797
													56	1797
													57	1967
													57	1959
													56	1941
													55	1916
													55	1916
													54	1875
													54	1861
													53	1852
													52	1819
													52	1819
													48	1279
													44	850
													39	794
													33	798
													32	798
													23	837
													22	1413
													23	1473
													22	1446
													22	1446
													22	1379
													23	1561
													29	1754
													33	2046
													34	2046
													39	2471
													40	1863
													43	1968
													46	2071
													46	2071
													44	947
													41	858
													29	910
													21	941
													21	941
													24	1510
													28	1892
													33	2044
													33	2094
													33	2094
													31	2019
													30	1927
													29	1867
													31	1914
													31	1914
													33	2073
													33	2072
													31	1983
													27	1188
													25	1188
													21	869
													22	1410
													24	1473
													23	1296
													22	1296
													13	808
													12	1387
													15	1837
													20	2243
													22	2243
													22	1390
													22	1084
													21	835
													20	791
													20	791
													9	788
													4	857
													8	1319
													9	2272
													12	2272
													15	1425
													18	1988
													20	1545
													19	983
													19	983
													18	841
													18	795
													17	799
													17	813
													16	813
													18	1757
													20	2110
													21	1307
													19	885
													18	885
													7	772
													0	785
													0	773
													0	730
													0	730
													0	738
													0	741
													0	741
													2	910
													4	910
													7	1304
													4	863
													0	812
													0	794
													0	794
													0	752
													0	723
													0	723
													0	748
													0	748
													0	743
													0	744
													0	751
													0	741
													0	741
													0	745
													0	748
													0	760
													0	575
													1	575
													10	1724
													11	1438
													21	2042
													26	2618
													26	2618
													30	1853
													34	2222
													38	2396
													38	1300
													37	1300
													35	957
													33	768
													29	786
													27	823
													26	823
													24	1554
													25	1626
													27	1714
													28	1767
													28	1767
													31	1985
													33	2092
													34	2162
													35	2237
													35	2237
													34	1538
													32	2140
													35	2172
													37	2296
													37	2296
													37	1639
													37	1713
													38	1741
													39	1772
													39	1772
													39	1798
													39	1765
													39	1776
													39	1805
													40	1805
													43	1944
													44	2019
													45	2046
													45	2047
													45	2047
													45	2055
													45	2052
													45	2047
													45	2045
													45	2045
													46	2061
													47	2126
													47	2132
													47	2141
													47	2141
													48	2168
													48	2192
													48	2162
													47	2135
													47	2135
													47	2130
													47	2136
													48	2195
													49	2269
													51	2269
													51	2323
													50	2278
													50	2256
													49	2247
													49	2247
													49	2218
													49	2245
													51	2300
													52	2352
													52	2352
													51	2345
													50	2274
													49	2210
													47	2179
													47	2179
													46	2120
													46	2091
													46	2102
													46	2099
													46	2099
													47	2146
													48	2168
													47	2142
													47	2139
													47	2139
													48	2166
													49	2243
													49	2236
													49	2195
													48	2195
													48	2197
													48	2164
													47	2154
													48	2156
													48	2156
													48	1294
													48	1666
													48	1689
													49	1718
													50	1718
													51	1776
													52	1796
													51	1794
													51	1793
													51	1793
													51	1767
													50	1752
													50	1752
													50	1752
													50	1752
													52	1802
													51	1765
													50	1753
													50	1738
													49	1738
													48	1690
													48	1653
													47	1637
													48	1644
													48	1644
													48	1688
													48	1685
													48	1672
													48	1677
													48	1677
													48	1671
													48	1678
													48	1665
													47	1657
													48	1657
													48	1680
													49	1705
													49	1694
													48	1687
													48	1687
													48	1682
													48	1687
													49	1705
													49	1727
													49	1727
													48	1678
													47	1636
													46	1620
													46	1613
													46	1613
													46	1558
													45	2079
													44	1995
													43	1974
													43	1974
													39	1614
													37	2140
													34	2034
													30	1932
													30	1932
													27	1723
													26	1645
													26	1596
													25	1554
													24	1554
													24	1530
													25	1634
													27	1744
													28	1810
													29	1810
													28	1789
													28	1802
													29	1831
													29	1872
													30	1872
													31	1941
													31	1989
													31	1959
													31	1988
													31	1988
													31	1969
													31	2000
													32	2000
													31	1955
													30	1955
													30	1908
													30	1932
													30	1883
													29	1841
													29	1841
													30	1883
													31	2013
													35	2157
													36	2241
													36	2241
													37	2354
													37	2325
													36	1617
													33	1018
													32	1018
													27	799
													19	789
													16	1651
													22	2106
													22	2106
													24	1455
													28	1915
													31	1467
													30	1357
													30	1357
													28	1299
													27	1221
													26	1206
													28	1241
													28	1241
													31	1424
													32	1486
													33	1521
													33	1526
													32	1526
													27	1326
													19	879
													17	830
													16	1089
													18	1089
													22	1388
													26	1702
													28	1896
													35	2167
													36	2167
													37	1697
													41	1905
													46	2062
													49	2207
													49	2207
													47	1296
													48	1651
													47	1632
													46	1612
													46	1612
													45	1573
													45	1543
													44	1526
													42	1556
													42	1556
													38	1654
													35	1025
													29	844
													27	790
													27	790
													20	796
													14	814
													4	812
													0	819
													0	819
													0	769
													0	739
													0	734
													0	735
													0	735
													0	749
													0	749
													0	745
													0	752
													0	752
													0	743
													0	748
													0	751
													0	743
													0	743
													0	736
													0	743
													0	746
													0	759
													0	759
													4	1126
													11	2526
													15	1515
													22	2078
													23	2078
													27	1944
													30	1963
													33	2182
													39	2432
													39	2432
													40	1817
													43	1986
													44	2091
													47	2168
													47	2168
													46	1600
													47	1644
													48	1678
													50	1733
													50	1733
													52	1807
													53	1850
													54	1877
													55	1887
													55	1887
													55	1906
													55	1895
													53	1854
													52	1471
													52	1471
													50	844
													49	1188
													46	2096
													45	2084
													45	2084
													44	2014
													43	1972
													43	1954
													42	1927
													42	1927
													41	1879
													41	1850
													40	1822
													38	1770
													38	1770
													36	1179
													33	1897
													31	1147
													30	867
													30	867
													24	1837
													22	1289
													21	936
													19	810
													18	810
													8	791
													0	797
													0	784
													0	747
													0	747
													0	744
													0	731
													0	743
													0	748
													0	748
													0	746
													0	747
													0	750
													0	745
													0	745
													0	742
													0	748
													0	739
													0	745
													0	745
													0	743
													0	745
													0	754
													0	747
													0	747
													0	742
													0	745
													0	753
													0	750
													0	750
													0	722
													0	616
													9	1448
													13	1847
													12	1847
													22	2084
													22	1306
													24	1492
													26	1611
													26	1611
													29	1812
													30	1938
													32	2024
													33	2126
													34	2126
													34	2181
													36	2324
													37	2107
													36	1128
													36	1128
													38	1689
													40	1830
													40	1859
													41	1890
													42	1890
													39	1542
													38	1459
													33	2094
													30	1974
													30	1974
													34	2109
													35	1425
													34	992
													33	1546
													34	1546
													37	1692
													39	1798
													40	1880
													42	1985
													45	1985
													48	2161
													48	1704
													47	1326
													47	1665
													49	1665
													50	1736
													51	1764
													51	1772
													51	1766
													50	1766
													50	1735
													50	1742
													51	1768
													51	1793
													51	1793
													51	1789
													51	1787
													51	1791
													51	1783
													51	1783
													50	1742
													50	1749
													50	1753
													50	1752
													50	1752
													50	1745
													49	1651
													47	1117
													45	2076
													44	2076
													39	1302
													34	2123
													33	2056
													31	1296
													31	1296
													17	818
													7	782
													5	1077
													12	1966
													13	1966
													17	1642
													23	2216
													23	1584
													27	1683
													28	1683
													33	2085
													33	1522
													35	1605
													36	1717
													39	1717
													44	1964
													45	1595
													45	1587
													44	1570
													45	1570
													47	1651
													49	1724
													51	1771
													52	1832
													53	1832
													55	1902
													55	1902
													55	1901
													54	1893
													54	1893
													54	1894
													54	1881
													54	1883
													54	1874
													54	1874
													54	1882
													54	1888
													55	1913
													56	1940
													56	1940
													57	1979
													58	2010
													58	2028
													59	2045
													59	2045
													59	2062
													59	2064
													59	2057
													59	2041
													59	2041
													58	2023
													57	1970
													56	1940
													56	1940
													56	1940
													56	1948
													56	1941
													56	1931
													55	1925
													55	1925
													54	1887
													53	1840
													52	1806
													52	1778
													51	1778
													51	1779
													52	1834
													53	1853
													53	1852
													53	1852
													52	1830
													52	1802
													52	1815
													52	1835
													53	1835
													54	1882
													54	1893
													55	1897
													55	1914
													55	1914
													55	1933
													56	1943
													56	1945
													56	1948
													56	1948
													56	1962
													57	1974
													57	1979
													57	1996
													57	1996
													55	1918
													55	1908
													54	1868
													52	1813
													51	1813
													50	975
													47	2115
													46	2092
													46	2080
													46	2080
													46	2091
													46	2110
													46	2121
													46	2116
													46	2116
													44	897
													41	2526
													37	2387
													35	2250
													34	2250
													28	1867
													21	916
													20	1340
													20	1422
													24	1422
													30	1866
													34	2014
													33	1613
													33	1579
													34	1579
													32	2148
													33	2172
													35	2246
													36	2272
													36	2272
													33	2123
													33	2123
													35	2230
													37	2329
													38	2329
													41	2611
													40	1860
													43	1952
													45	2053
													46	2053
													47	2146
													47	2156
													47	2139
													46	2100
													45	2100
													44	1997
													43	1938
													42	1909
													41	1864
													41	1864
													40	1821
													39	1774
													40	1811
													42	1908
													42	1908
													43	1969
													41	1252
													39	882
													36	780
													34	780
													25	774
													14	791
													0	792
													0	817
													0	817
													0	737
													0	735
													0	731
													0	743
													0	743
													0	741
													0	749
													0	750
													0	747
													0	747
													0	756
													0	757
													0	743
													0	737
													0	737
													0	744
													0	763
													0	746
													0	744
													0	744
													0	988
													5	1336
													10	2187
													14	1420
													16	1420
													17	1310
													17	1087
													17	1109
													20	1275
													21	1275
													29	1782
													35	2207
													37	1762
													40	1821
													41	1821
													46	2074
													49	2227
													48	1290
													45	1420
													43	1420
													37	2413
													31	1861
													27	1683
													27	1695
													26	1695
													24	1617
													24	1539
													25	1562
													27	1697
													28	1697
													30	1870
													30	1932
													31	1973
													31	1956
													32	1956
													34	2145
													36	2338
													39	2452
													39	2450
													39	2450
													38	2439
													38	2471
													40	2546
													41	2658
													41	2658
													41	1873
													41	1870
													41	1862
													40	1838
													40	1838
													41	1862
													42	1931
													40	1552
													38	2383
													39	2383
													37	1675
													39	1796
													40	1815
													41	1867
													41	1867
													40	1856
													39	1784
													36	1667
													35	1530
													32	1530
													31	1430
													31	1417
													33	1481
													35	1583
													36	1583
													39	1769
													40	1822
													39	1787
													37	1099
													36	1099
													31	1993
													25	1551
													25	1569
													25	1595
													25	1595
													28	1784
													30	1982
													33	2101
													35	2202
													36	2202
													38	2420
													36	1639
													37	1681
													38	1731
													38	1731
													40	1815
													41	1914
													43	1957
													44	2022
													45	2022
													45	2039
													43	1954
													42	1891
													39	1800
													38	1800
													35	1630
													33	1428
													30	1012
													29	1411
													27	1411
													24	1498
													15	1029
													11	825
													7	784
													4	784
													1	927
													5	1350
													9	1974
													14	2430
													13	2430
													21	2073
													26	2296
													27	1688
													28	1882
													31	1882
													35	2222
													39	2483
													38	1688
													40	1801
													40	1801
													42	1885
													43	1967
													44	2004
													45	2071
													46	2071
													47	2149
													48	2213
													49	2242
													50	2288
													50	2288
													46	1102
													41	2563
													37	2353
													33	2125
													32	2125
													29	1873
													29	1884
													30	1904
													30	1885
													30	1885
													28	1792
													29	1798
													26	1334
													20	971
													20	971
													19	1986
													19	2006
													20	2026
													21	2128
													21	2128
													25	2456
													23	1437
													24	1490
													23	1468
													23	1468
													24	1537
													26	1697
													28	1823
													32	1988
													32	1988
													36	2232
													38	2425
													36	1593
													37	1684
													37	1684
													39	1782
													40	1853
													41	1887
													42	1919
													42	1919
													43	1956
													42	1913
													41	1901
													41	1877
													41	1877
													39	1815
													41	1887
													43	1964
													44	2074
													46	2074
													48	2176
													49	2259
													50	2285
													49	2267
													49	2267
													52	2326
													54	2441
													55	1969
													58	2001
													59	2001
													62	2130
													63	2224
													65	2259
													65	2254
													65	2254
													65	2256
													65	2267
													65	2268
													65	2262
													65	2262
													64	2235
													63	2182
													61	2136
													61	2098
													60	2098
													59	2058
													60	2082
													60	2126
													62	2166
													63	2166
													65	2243
													66	2297
													66	2327
													67	2363
													68	2363
													70	2419
													70	2447
													71	2458
													71	2463
													71	2463
													72	2480
													72	2507
													72	2512
													72	2496
													72	2496
													71	2465
													70	2442
													71	2462
													71	2480
													71	2480
													71	2473
													71	2465
													70	2439
													69	2403
													69	2403
													67	2342
													66	2281
													65	2256
													64	2230
													63	2230
													59	1085
													56	2565
													57	2626
													55	1865
													55	1865
													55	1913
													55	1947
													57	1974
													57	1998
													58	1998
													58	2017
													58	2012
													58	2025
													58	2040
													59	2040
													58	2012
													57	1967
													56	1918
													53	1870
													53	1870
													51	1619
													49	1501
													48	2183
													47	2137
													46	2137
													45	2068
													44	1095
													43	842
													42	786
													39	786
													31	791
													23	793
													19	808
													9	799
													8	799
													0	808

## Sheet: Trip 51
Date	Time	Temperature (°C)	Ambient Temp Meteo	Ambient Temp OBD	DT M	DT OBD	Normalized DT M	Normalized DT OBD					Vehicle speed (km/h)	Engine Speed (rpm)
2017-07-21 08:31:40	2017-07-21 08:31:40	24.52	22.853	n/a	1.667	n/a	-0.033	n/a					11	2417
2017-07-21 08:32:40	2017-07-21 08:32:40	24.74	22.834	n/a	1.906	n/a	0.206	n/a					14	2003
2017-07-21 08:33:40	2017-07-21 08:33:40	24.83	22.729	n/a	2.101	n/a	0.401	n/a					17	2067
2017-07-21 08:34:40	2017-07-21 08:34:40	24.97	22.745	n/a	2.225	n/a	0.525	n/a					21	2083
2017-07-21 08:35:40	2017-07-21 08:35:40	25.27	22.781	n/a	2.489	n/a	0.789	n/a					24	2080
2017-07-21 08:36:40	2017-07-21 08:36:40	25.31	22.811	n/a	2.499	n/a	0.799	n/a					28	2080
2017-07-21 08:37:40	2017-07-21 08:37:40	25.6	22.818	n/a	2.782	n/a	1.082	n/a					34	2056
2017-07-21 08:38:40	2017-07-21 08:38:40	25.75	22.8	n/a	2.95	n/a	1.25	n/a					38	2059
2017-07-21 08:39:40	2017-07-21 08:39:40	25.86	22.802	n/a	3.058	n/a	1.358	n/a					43	2083
2017-07-21 08:40:40	2017-07-21 08:40:40	26.12	22.856	n/a	3.264	n/a	1.564	n/a					49	2097
2017-07-21 08:41:40	2017-07-21 08:41:40	26.29	22.881	n/a	3.409	n/a	1.709	n/a					54	2097
2017-07-21 08:42:40	2017-07-21 08:42:40	26.46	22.911	n/a	3.549	n/a	1.849	n/a					58	2110
2017-07-21 08:43:40	2017-07-21 08:43:40	26.62	22.933	n/a	3.687	n/a	1.987	n/a					61	2124
2017-07-21 08:44:40	2017-07-21 08:44:40	26.77	22.955	n/a	3.815	n/a	2.115	n/a					61	2167
2017-07-21 08:45:40	2017-07-21 08:45:40	26.94	22.979	n/a	3.961	n/a	2.261	n/a					64	2222
2017-07-21 08:46:40	2017-07-21 08:46:40	27.14	22.964	n/a	4.176	n/a	2.476	n/a					65	2222
2017-07-21 08:47:40	2017-07-21 08:47:40	27.32	22.969	n/a	4.351	n/a	2.651	n/a					67	2307
2017-07-21 08:48:40	2017-07-21 08:48:40	27.47	23.015	n/a	4.455	n/a	2.755	n/a					69	2410
2017-07-21 08:49:40	2017-07-21 08:49:40	27.55	22.973	n/a	4.577	n/a	2.877	n/a					71	2455
2017-07-21 08:50:40	2017-07-21 08:50:40	27.7	23.002	n/a	4.698	n/a	2.998	n/a					73	2501
2017-07-21 08:51:40	2017-07-21 08:51:40	27.7	22.026	n/a	5.674	n/a	3.974	n/a					73	2501
2017-07-21 08:52:40	2017-07-21 08:52:40	27.73	22.013	n/a	5.717	n/a	4.017	n/a					74	2609
2017-07-21 08:53:40	2017-07-21 08:53:40	27.76	21.89	n/a	5.87	n/a	4.17	n/a					75	2622
2017-07-21 08:54:40	2017-07-21 08:54:40	27.87	21.905	n/a	5.965	n/a	4.265	n/a					76	2639
2017-07-21 08:55:40	2017-07-21 08:55:40	27.93	21.867	n/a	6.063	n/a	4.363	n/a					77	2657
2017-07-21 08:56:40	2017-07-21 08:56:40	28.1	21.887	n/a	6.213	n/a	4.513	n/a					77	2657
2017-07-21 08:57:40	2017-07-21 08:57:40	28.21	22.012	n/a	6.198	n/a	4.498	n/a					76	2652
													76	2639
													77	2657
													77	2657
													76	2652
													76	2617
													75	2603
Date	Time	Temperature (°C)	Ambient Temp Meteo	Ambient Temp OBD	DT M	DT OBD	Normalized DT M	Normalized DT OBD	Vehicle speed (km/h)	Engine Speed (rpm)	Purge	Fuel Level	75	2605
	1373	26.6122	22.6374	n/a	3.97478	n/a	2.27478	n/a	40.9104	1755.53	n/a	n/a	75	2605
		28.21	23.015	n/a	6.213	n/a	4.513	n/a	77	2868	n/a	n/a	76	2632
													77	2660
													77	2667
													77	2676
													77	2676
													76	2669
													76	2636
													75	2623
													75	2606
													75	2606
													74	2572
													73	2517
													72	2504
													71	2485
													71	2485
													69	2426
													67	2310
													64	2235
													65	2244
													65	2244
													68	2340
													69	2427
													70	2422
													70	2414
													69	2414
													68	2371
													67	2320
													66	2285
													64	2246
													64	2246
													63	2203
													62	2109
													58	2036
													55	1943
													55	1943
													52	1805
													50	1750
													50	1714
													48	1680
													48	1680
													49	1711
													50	1755
													50	1755
													49	1294
													48	1294
													39	957
													37	2382
													38	2488
													42	2625
													42	2625
													41	1953
													43	1976
													45	2034
													47	2143
													48	2143
													48	2179
													48	2169
													48	1619
													48	960
													48	960
													46	865
													43	1603
													38	2448
													34	2212
													32	2212
													28	1773
													29	1842
													31	1965
													33	2098
													34	2098
													36	2253
													35	2209
													33	2103
													32	2046
													32	2046
													30	1893
													28	1783
													28	1730
													27	1707
													27	1707
													28	1778
													31	2070
													36	2267
													40	2475
													41	2475
													44	2294
													44	2155
													47	2134
													50	2276
													51	2276
													53	1263
													53	1833
													54	1858
													55	1892
													55	1892
													56	1940
													57	1977
													57	1991
													58	2022
													59	2022
													60	2074
													61	2093
													61	2110
													61	2122
													61	2122
													60	2095
													60	2077
													59	2057
													59	2044
													59	2044
													58	2025
													58	1995
													53	1659
													50	982
													50	982
													45	986
													39	837
													38	780
													38	1662
													38	1662
													40	1810
													42	2005
													47	2147
													49	2225
													49	2225
													47	2153
													46	2053
													43	1995
													42	1919
													41	1919
													43	1942
													46	2157
													51	2323
													52	1180
													53	1180
													53	1964
													54	1901
													55	1905
													54	1898
													53	1898
													45	924
													41	1838
													40	1820
													41	1479
													42	1479
													45	1551
													47	1646
													48	1667
													48	1681
													48	1681
													49	1700
													49	1726
													48	1679
													42	958
													39	958
													29	799
													29	1867
													30	1883
													29	1521
													29	1521
													25	1428
													29	1923
													35	2166
													39	2426
													40	2426
													41	1951
													43	1969
													43	1246
													42	866
													41	866
													29	779
													20	804
													7	794
													0	809
													0	809
													0	757
													0	739
													0	742
													0	740
													0	740
													0	1225
													5	1297
													14	2521
													15	1486
													16	1486
													24	2388
													25	1368
													24	1538
													24	1522
													24	1522
													22	1356
													19	1200
													17	1072
													17	1042
													17	1042
													22	1359
													27	1839
													30	1874
													30	1892
													31	1892
													32	1134
													33	1030
													33	1501
													34	1539
													34	1539
													37	1686
													38	1771
													39	1783
													38	1763
													38	1763
													37	1683
													36	1612
													35	1558
													34	1552
													34	1552
													33	1518
													32	1470
													32	1477
													34	1530
													34	1530
													40	1792
													43	2021
													47	2135
													49	2209
													49	2209
													50	2252
													48	2186
													46	2127
													45	2070
													45	2070
													45	907
													43	801
													35	829
													27	1327
													27	1327
													30	1841
													33	1626
													34	1534
													31	1312
													29	1312
													15	832
													13	787
													14	1369
													20	1881
													21	1881
													22	1498
													25	1720
													32	1981
													36	2188
													36	2188
													37	1686
													38	1631
													38	1295
													36	2279
													35	2279
													33	2077
													24	1179
													22	912
													21	2154
													22	2154
													24	1649
													25	1717
													29	1969
													36	2243
													37	2243
													42	2820
													42	1655
													43	1956
													44	1994
													44	1994
													44	2010
													44	2050
													48	2157
													50	2276
													51	2276
													52	1885
													51	1796
													52	1815
													52	1826
													52	1826
													53	1851
													53	1828
													52	1814
													52	1806
													52	1806
													52	1784
													51	1766
													51	1760
													51	1762
													51	1762
													51	1785
													51	1784
													52	1810
													53	1841
													53	1841
													54	1879
													54	1881
													54	1884
													54	1873
													54	1873
													54	1871
													53	1828
													51	1784
													48	1687
													47	1687
													45	1623
													46	1597
													47	1630
													47	1646
													47	1646
													46	1616
													45	1555
													45	2062
													46	2086
													46	2086
													47	2132
													47	2190
													51	2313
													52	2680
													52	2680
													51	1849
													51	1776
													52	1805
													53	1842
													53	1842
													54	1878
													54	1872
													53	1845
													52	1815
													52	1815
													52	1815
													52	1823
													52	1821
													52	1813
													52	1813
													52	1810
													52	1832
													54	1868
													55	1894
													55	1894
													56	1956
													57	2010
													59	2030
													59	2061
													60	2061
													60	2083
													60	2058
													57	1993
													55	1929
													55	1929
													52	1824
													51	1754
													47	1193
													41	883
													40	883
													30	813
													22	776
													17	776
													16	802
													16	802
													24	2312
													24	1577
													30	1849
													35	2169
													36	2169
													42	2693
													43	1996
													47	2130
													51	2278
													51	2278
													57	2541
													57	1795
													58	2021
													60	2065
													60	2065
													63	2167
													64	2216
													64	2236
													65	2249
													65	2249
													65	2258
													65	2248
													64	2227
													63	2191
													62	2191
													61	2129
													61	2102
													59	2057
													57	2005
													57	2005
													55	1925
													54	1859
													54	1889
													54	1889
													54	1889
													54	1878
													53	1841
													53	1834
													52	1373
													52	1373
													47	1052
													42	784
													31	783
													24	784
													23	784
													21	788
													19	923
													15	775
													11	775
													10	775
													3	785
													0	797
													0	778
													0	738
													0	738
													0	737
													0	740
													0	739
													0	742
													0	742
													0	743
													0	753
													0	747
													0	744
													0	744
													0	738
													0	751
													0	738
													0	741
													0	741
													0	757
													0	739
													0	742
													0	742
													0	742
													0	766
													2	1291
													12	2008
													14	1431
													15	1431
													19	1720
													19	991
													19	1939
													22	2215
													22	2215
													21	1053
													21	822
													22	2418
													22	1304
													22	1304
													20	963
													16	1733
													20	1955
													25	2473
													24	2473
													25	1562
													28	1811
													32	1967
													35	2161
													35	2161
													35	1936
													37	1703
													36	1652
													34	1586
													34	1586
													33	1533
													34	1601
													37	1679
													39	1778
													40	1778
													41	1875
													41	1859
													40	1826
													41	1848
													41	1848
													42	1918
													44	2036
													48	2146
													50	2262
													51	2262
													54	2453
													56	2600
													56	1732
													56	1125
													56	1125
													55	1909
													54	1871
													53	1848
													52	1830
													53	1830
													52	1825
													51	1773
													50	1743
													49	1716
													49	1716
													48	1685
													47	1635
													47	1634
													47	1651
													48	1651
													47	1659
													47	1619
													45	1591
													42	1408
													42	1408
													37	842
													33	913
													30	1905
													31	1937
													31	1937
													37	2290
													38	1299
													40	1789
													42	1890
													42	1890
													43	1236
													41	1385
													33	2136
													32	2037
													31	2037
													28	1816
													27	1662
													27	1707
													29	1798
													29	1798
													33	2013
													35	2306
													39	2450
													38	1663
													38	1663
													38	1715
													38	1774
													39	1777
													39	1786
													39	1786
													39	1767
													38	1369
													35	989
													31	816
													30	816
													27	784
													26	788
													24	805
													21	814
													20	814
													9	813
													8	805
													2	825
													0	816
													0	816
													4	1046
													10	1627
													16	1451
													23	2186
													24	2186
													26	1737
													30	1947
													35	2155
													35	2402
													40	2402
													41	1832
													44	2069
													49	2206
													52	2355
													53	2355
													56	2763
													55	1159
													52	2025
													50	2868
													49	2868
													47	2726
													45	2815
													44	1674
													44	984
													43	984
													40	812
													34	819
													25	813
													16	791
													13	791
													0	777
													0	777
													0	720
													0	737
													0	737
													0	749
													0	735
													0	742
													0	745
													0	745
													0	748
													0	750
													0	754
													0	753
													0	753
													0	737
													0	748
													0	758
													0	754
													0	754
													0	742
													0	747
													0	760
													0	750
													0	750
													0	740
													0	744
													0	753
													0	743
													0	743
													0	741
													0	748
													0	756
													0	745
													0	745
													0	740
													0	748
													0	751
													0	748
													0	748
													0	744
													0	747
													0	746
													0	746
													0	746
													0	745
													0	748
													0	751
													0	753
													0	753
													0	742
													0	750
													0	743
													0	746
													0	746
													0	750
													3	1276
													13	2239
													19	1749
													20	1749
													27	2291
													32	2102
													39	2424
													43	2704
													43	2704
													47	2111
													51	2372
													56	2509
													57	2642
													57	2642
													58	2014
													59	2076
													61	2101
													62	2133
													62	2133
													63	2180
													63	2199
													63	2204
													64	2204
													64	2204
													64	2218
													64	2225
													64	2237
													64	2213
													64	2213
													64	2230
													64	2217
													63	2198
													63	2182
													63	2182
													62	2155
													62	2145
													61	2125
													60	2100
													60	2100
													59	2061
													59	2033
													58	2027
													58	2028
													58	2028
													58	2028
													58	2029
													59	2050
													60	2070
													60	2070
													61	2106
													61	2132
													62	2147
													63	2167
													63	2167
													64	2205
													65	2247
													66	2275
													66	2295
													66	2295
													67	2316
													67	2323
													67	2329
													67	2325
													67	2325
													67	2327
													67	2332
													67	2328
													67	2315
													67	2315
													66	2305
													66	2286
													65	2276
													65	2259
													65	2259
													64	2227
													63	2181
													62	2148
													60	2114
													60	2114
													59	2051
													58	2002
													56	1968
													55	1936
													55	1936
													54	1878
													53	1835
													51	1808
													50	1739
													49	1739
													46	1630
													44	1282
													41	898
													38	958
													37	958
													36	1651
													35	1716
													32	1094
													30	839
													28	839
													19	779
													14	788
													4	792
													0	803
													0	803
													0	767
													0	744
													0	740
													0	744
													0	744
													0	744
													0	756
													0	751
													0	747
													0	747
													0	741
													0	741
													0	743
													0	736
													0	736
													0	739
													0	747
													0	750
													0	738
													0	738
													0	738
													0	746
													0	750
													0	737
													0	737
													0	740
													0	747
													0	750
													0	949
													0	949
													10	1515
													12	1333
													17	1662
													23	2275
													25	2275
													24	1416
													26	1699
													29	1822
													32	2005
													33	2005
													39	2401
													41	2184
													41	1852
													44	1980
													45	1980
													48	2179
													50	2191
													49	1835
													50	1753
													51	1753
													52	1807
													53	1881
													55	1923
													57	1970
													57	1970
													59	2039
													60	2086
													61	2125
													62	2162
													63	2162
													64	2237
													65	2260
													65	2275
													65	2274
													66	2274
													65	2262
													65	2248
													64	2244
													64	2237
													64	2237
													63	2195
													62	2169
													62	2155
													62	2160
													62	2160
													62	2169
													62	2175
													63	2174
													63	2186
													63	2186
													63	2195
													63	2215
													64	2239
													65	2260
													65	2260
													66	2293
													67	2324
													67	2330
													68	2348
													68	2348
													68	2371
													69	2398
													69	2410
													69	2423
													70	2423
													70	2429
													70	2426
													70	2422
													70	2418
													70	2418
													69	2407
													70	2423
													70	2424
													70	2423
													70	2423
													70	2444
													70	2449
													70	2453
													71	2453
													71	2453
													70	2444
													70	2441
													70	2429
													70	2417
													69	2417
													69	2403
													69	2383
													68	2366
													68	2357
													68	2357
													67	2325
													66	2306
													66	2299
													66	2300
													66	2300
													66	2303
													66	2303
													66	2288
													65	2275
													65	2275
													65	2252
													64	2225
													63	2211
													63	2192
													63	2192
													63	2190
													63	2186
													63	2174
													62	2166
													62	2166
													62	2164
													63	2186
													63	2198
													63	2203
													63	2203
													64	2218
													64	2236
													64	2243
													65	2258
													65	2258
													65	2249
													64	2245
													64	2243
													64	2224
													64	2224
													63	2195
													63	2189
													63	2182
													63	2177
													63	2177
													63	2193
													64	2214
													64	2217
													64	2221
													64	2221
													64	2228
													64	2233
													64	2240
													65	2264
													65	2264
													66	2292
													67	2323
													67	2345
													68	2367
													68	2367
													69	2420
													70	2446
													71	2467
													71	2476
													72	2476
													72	2498
													72	2510
													73	2525
													73	2523
													73	2523
													72	2523
													72	2499
													72	2489
													71	2483
													71	2483
													71	2462
													70	2439
													70	2432
													69	2418
													69	2418
													69	2394
													68	2375
													68	2364
													67	2353
													67	2353
													67	2323
													66	2304
													66	2296
													66	2288
													66	2288
													66	2279
													66	2279
													66	2290
													66	2295
													66	2295
													66	2289
													66	2318
													67	2339
													68	2376
													69	2376
													69	2412
													68	2349
													63	2097
													61	1131
													60	1131
													54	795
													48	789
													41	855
													33	1193
													30	1193
													24	1567
													28	1839
													34	2124
													39	2449
													40	2449
													41	1589
													43	1973
													44	2008
													46	2072
													46	2072
													47	2152
													48	2189
													49	2203
													49	2225
													49	2225
													49	2242
													50	2276
													51	2300
													52	2340
													52	2340
													52	2377
													53	2430
													54	2457
													55	2501
													55	2501
													54	2450
													53	2395
													52	2370
													50	2306
													50	2306
													47	2139
													45	2014
													43	1947
													43	1981
													43	1981
													41	1386
													37	866
													27	809
													19	785
													19	785
													18	1857
													19	1981
													20	2017
													20	2071
													21	2071
													25	2503
													25	1621
													23	1270
													23	1492
													23	1492
													24	1514
													23	1442
													20	1340
													12	978
													11	978
													11	1146
													14	1609
													18	1838
													18	1864
													18	1864
													18	1845
													16	1597
													15	1549
													15	1564
													16	1564
													21	2044
													24	1919
													25	1520
													27	1708
													28	1708
													32	2028
													34	2199
													37	2309
													39	2461
													41	2461
													43	2399
													44	2033
													46	2100
													48	2176
													49	2176
													51	2305
													51	2340
													53	2391
													53	2422
													53	2422
													53	2433
													54	2449
													55	2490
													55	2517
													55	2517
													55	2493
													54	2438
													53	2410
													52	2379
													52	2379
													52	2359
													53	2424
													53	2416
													52	2377
													51	2377
													50	2270
													49	2221
													48	2186
													48	2195
													49	2195
													50	2283
													51	2348
													52	2351
													52	2369
													52	2369
													54	2452
													55	2499
													55	2522
													56	2533
													56	2533
													55	2517
													53	2412
													51	2344
													49	2262
													49	2262
													47	2156
													46	2081
													46	2082
													45	2077
													45	2077
													45	2072
													46	2129
													47	2121
													48	2159
													48	2159
													48	1247
													48	1672
													49	1709
													50	1738
													50	1738
													51	1784
													52	1804
													52	1805
													52	1806
													52	1806
													52	1804
													51	1779
													51	1775
													51	1776
													51	1776
													51	1767
													50	1754
													51	1760
													51	1774
													51	1774
													51	1778
													50	1726
													48	1681
													46	1622
													46	1622
													46	1594
													47	1634
													47	1635
													46	1626
													46	1626
													46	1592
													45	1568
													44	1551
													44	1531
													44	1531
													44	1547
													44	1537
													44	1523
													44	1513
													44	1513
													44	1507
													43	1519
													42	1480
													41	1437
													41	1437
													40	1388
													40	1408
													40	1416
													40	1388
													39	1388
													40	1374
													40	1416
													41	1435
													42	1464
													42	1464
													43	1494
													42	1446
													41	1068
													40	1770
													39	1770
													37	949
													33	797
													25	797
													22	791
													20	791
													14	801
													9	815
													2	804
													0	825
													0	825
													6	1022
													11	1665
													10	1131
													12	1216
													12	1216
													12	1269
													12	835
													10	801
													9	799
													9	799
													10	1001
													13	1401
													16	1639
													19	1922
													20	1922
													22	1787
													21	1415
													22	1393
													23	1479
													23	1479
													22	1420
													22	1402
													22	1389
													22	1381
													21	1381
													20	1295
													19	1203
													19	1186
													20	1231
													20	1231
													23	1431
													25	1616
													27	1727
													27	1702
													27	1702
													28	1783
													27	1810
													29	1847
													31	1962
													32	1962
													34	2156
													36	2264
													36	2265
													36	1913
													36	1913
													37	1695
													37	1687
													37	1681
													36	1661
													36	1661
													37	1647
													37	1686
													37	1718
													38	1764
													39	1764
													39	1795
													41	1883
													42	1912
													43	1980
													44	1980
													46	2053
													47	1301
													50	1036
													51	1792
													52	1792
													54	1878
													55	1934
													56	1944
													57	1973
													57	1973
													58	2025
													58	2034
													58	2037
													58	2028
													58	2028
													58	2027
													58	2034
													59	2048
													59	2065
													60	2065
													60	2090
													60	1316
													60	2015
													59	2699
													59	2699
													58	2649
													57	2585
													56	2533
													54	2481
													54	2481
													53	2431
													53	2426
													53	2428
													54	2439
													54	2439
													54	2421
													54	2441
													53	2412
													53	2413
													53	2413
													52	2380
													52	2402
													55	2477
													55	2092
													55	2092
													54	1385
													51	890
													47	951
													42	1406
													40	1406
													27	1277
													16	872
													4	797
													2	792
													1	792
													1	966
													6	1534
													12	1796
													17	1681
													20	1681
													26	2256
													30	1956
													36	2217
													40	2497
													40	2497
													41	1844
													43	1992
													44	1988
													43	1989
													44	1989
													43	1975
													42	946
													39	805
													32	790
													30	790
													21	787
													19	798
													16	815
													15	1304
													16	1304
													16	1684
													9	1100
													0	844
													0	803
													0	803
													0	0
													0	0
													0	0
													0	0
													0	0
													0	0
													0	0
													0	0
													0	0
													0	0
													0	0
													0	0
													0	0
													0	0
													0	0
													0	0
													0	0
													0	0
													0	0
													0	0
													0	0
													0	0
													0	0
													0	0
													0	0
													0	0
													0	0
													0	0

## Sheet: Trip 52
Date	Time	Temperature (°C)	Ambient Temp Meteo	Ambient Temp OBD	DT M	DT OBD	Normalized DT M	Normalized DT OBD					Vehicle speed (km/h)	Engine Speed (rpm)
2017-07-21 17:23:40	2017-07-21 17:23:40	30.13	30.158	n/a	-0.028	n/a	-0.028	n/a					0	0
2017-07-21 17:24:40	2017-07-21 17:24:40	30.35	30.056	n/a	0.294	n/a	0.294	n/a					4	1392
2017-07-21 17:25:40	2017-07-21 17:25:40	30.62	29.895	n/a	0.725	n/a	0.725	n/a					7	1578
2017-07-21 17:26:40	2017-07-21 17:26:40	30.8	30.214	n/a	0.586	n/a	0.586	n/a					10	1058
2017-07-21 17:27:40	2017-07-21 17:27:40	30.98	30.068	n/a	0.912	n/a	0.912	n/a					11	1058
2017-07-21 17:28:40	2017-07-21 17:28:40	31.28	29.929	n/a	1.351	n/a	1.351	n/a					12	1083
2017-07-21 17:29:40	2017-07-21 17:29:40	31.45	29.993	n/a	1.457	n/a	1.457	n/a					16	1792
2017-07-21 17:30:40	2017-07-21 17:30:40	31.72	30.084	n/a	1.636	n/a	1.636	n/a					23	2281
2017-07-21 17:31:40	2017-07-21 17:31:40	32.09	30.013	n/a	2.077	n/a	2.077	n/a					25	2304
2017-07-21 17:32:40	2017-07-21 17:32:40	32.3	29.947	n/a	2.353	n/a	2.353	n/a					25	2304
2017-07-21 17:33:40	2017-07-21 17:33:40	32.56	29.309	n/a	3.251	n/a	3.251	n/a					16	904
2017-07-21 17:34:40	2017-07-21 17:34:40	32.73	29.808	n/a	2.922	n/a	2.922	n/a					9	934
2017-07-21 17:35:40	2017-07-21 17:35:40	32.91	29.331	n/a	3.579	n/a	3.579	n/a					15	1433
2017-07-21 17:36:40	2017-07-21 17:36:40	33.03	29.423	n/a	3.607	n/a	3.607	n/a					21	2059
2017-07-21 17:37:40	2017-07-21 17:37:40	33.11	28.965	n/a	4.145	n/a	4.145	n/a					23	2059
2017-07-21 17:38:40	2017-07-21 17:38:40	33.16	29.535	n/a	3.625	n/a	3.625	n/a					26	1678
2017-07-21 17:39:40	2017-07-21 17:39:40	33.3	29.492	n/a	3.808	n/a	3.808	n/a					26	1649
2017-07-21 17:40:40	2017-07-21 17:40:40	33.29	29.041	n/a	4.249	n/a	4.249	n/a					27	1683
2017-07-21 17:41:40	2017-07-21 17:41:40	33.37	29.327	n/a	4.043	n/a	4.043	n/a					27	1696
2017-07-21 17:42:40	2017-07-21 17:42:40	33.35	28.648	n/a	4.702	n/a	4.702	n/a					27	1696
2017-07-21 17:43:40	2017-07-21 17:43:40	33.37	29.601	n/a	3.769	n/a	3.769	n/a					26	1647
2017-07-21 17:44:40	2017-07-21 17:44:40	33.38	30.083	n/a	3.297	n/a	3.297	n/a					28	1816
2017-07-21 17:45:40	2017-07-21 17:45:40	33.41	29.775	n/a	3.635	n/a	3.635	n/a					31	1957
													34	2125
													34	2125
													38	2423
													38	1730
													42	1884
													45	2005
													45	2005
													50	2239
													51	1526
													51	1772
Date	Time	Temperature (°C)	Ambient Temp Meteo	Ambient Temp OBD	DT M	DT OBD	Normalized DT M	Normalized DT OBD	Vehicle speed (km/h)	Engine Speed (rpm)	Purge	Fuel Level	53	1824
	1313	32.2909	29.6824	n/a	2.60848	n/a	2.60848	n/a	40.8363	1782.07	n/a	n/a	54	1824
		33.41	30.214	n/a	4.702	n/a	4.702	n/a	82	3029	n/a	n/a	57	1955
													58	2044
													60	2081
													61	2118
													61	2118
													62	2145
													63	2186
													64	2215
													65	2237
													65	2237
													66	2284
													66	2300
													67	2329
													67	2322
													67	2322
													67	2316
													67	2319
													67	2332
													68	2331
													67	2331
													67	2341
													67	2344
													67	2341
													67	2345
													68	2345
													68	2365
													69	2403
													70	2429
													70	2443
													70	2443
													71	2458
													71	2471
													71	2466
													71	2463
													71	2463
													70	2427
													69	2390
													68	2368
													68	2352
													68	2352
													68	2363
													67	2330
													66	2309
													66	2284
													65	2284
													64	2214
													63	2182
													60	1762
													56	2154
													55	2154
													54	2459
													52	2370
													51	2345
													51	2310
													51	2310
													52	2368
													53	2422
													54	2448
													54	2456
													54	2456
													51	2341
													49	2224
													47	2153
													47	2138
													47	2138
													48	2203
													47	2138
													46	2100
													46	2091
													45	2091
													41	1897
													38	1701
													34	1572
													32	1484
													32	1484
													29	1906
													29	1886
													33	2064
													37	2280
													38	2280
													38	1265
													38	1658
													37	1224
													35	1475
													34	1475
													34	2144
													35	2262
													39	2414
													40	2060
													41	2060
													44	1979
													46	2123
													48	2169
													48	2185
													48	2185
													48	2182
													49	2233
													50	2261
													49	2263
													49	2263
													46	2031
													42	936
													33	822
													26	776
													24	776
													17	785
													13	799
													9	820
													11	1942
													12	1942
													17	1906
													23	2525
													27	1582
													33	2009
													35	2009
													42	2774
													43	2004
													48	2144
													52	2317
													53	2317
													55	2243
													55	1935
													57	1970
													58	2000
													58	2000
													59	2046
													59	2066
													60	2092
													61	2112
													61	2112
													63	2178
													63	2199
													64	2220
													65	2234
													65	2234
													66	2278
													66	2271
													64	2235
													63	2186
													62	2186
													61	2121
													61	2149
													62	2166
													62	2166
													62	2166
													60	2083
													60	2076
													59	2059
													59	2059
													59	2059
													57	2007
													56	1947
													53	1847
													52	1807
													52	1807
													55	1871
													59	2104
													63	2251
													70	2385
													70	2385
													75	2576
													77	2722
													80	2769
													81	2797
													81	2797
													82	2823
													81	2784
													77	2695
													74	2562
													73	2562
													74	2566
													75	2630
													77	2663
													78	2698
													78	2698
													80	2768
													81	2804
													81	2809
													81	2814
													81	2814
													81	2822
													82	2819
													81	2806
													81	2805
													81	2805
													81	2810
													81	2801
													81	2789
													80	2787
													80	2787
													80	2776
													80	2777
													80	2777
													79	2747
													79	2747
													77	2659
													76	2621
													74	1864
													72	1009
													71	1009
													62	796
													55	797
													54	1166
													54	2446
													55	2446
													60	2690
													62	2902
													61	1842
													62	2127
													62	2127
													63	2173
													63	2190
													63	2217
													66	2270
													66	2270
													68	2357
													69	2403
													70	2414
													70	2423
													70	2423
													70	2433
													71	2450
													71	2476
													72	2481
													71	2481
													70	2437
													69	2411
													69	2385
													69	2379
													69	2379
													69	2387
													69	2394
													69	2406
													70	2409
													70	2409
													71	2447
													71	2458
													71	2456
													70	2454
													71	2454
													71	2464
													71	2438
													70	2429
													70	2409
													69	2409
													69	2400
													69	2376
													67	2327
													66	2297
													66	2297
													65	2255
													64	2226
													64	2226
													64	2234
													64	2234
													65	2261
													65	2268
													65	2249
													64	2234
													64	2234
													64	2228
													64	2244
													62	2162
													59	2074
													57	2074
													51	1781
													52	1808
													52	1796
													52	1792
													51	1792
													53	1841
													54	1885
													55	1922
													56	1934
													56	1934
													57	1971
													57	1983
													58	1998
													58	2015
													58	2015
													59	2025
													59	2049
													59	2064
													58	2036
													58	2036
													54	1578
													48	881
													41	923
													31	893
													28	893
													21	770
													13	782
													7	810
													10	1891
													12	1891
													17	1659
													20	2157
													22	2207
													22	2223
													22	2223
													26	2572
													29	3029
													30	1773
													34	2127
													36	2127
													41	2543
													42	1573
													43	1937
													43	1741
													43	1741
													40	847
													34	1052
													22	1332
													23	1445
													24	1445
													30	1849
													33	2157
													35	2208
													35	2159
													34	2159
													33	2143
													33	2141
													36	2252
													38	2374
													38	2374
													36	2287
													30	1772
													23	1481
													24	1511
													25	1511
													24	1401
													23	893
													17	806
													18	2236
													19	2236
													19	1268
													16	840
													15	801
													15	1324
													15	1324
													8	1034
													6	872
													8	1769
													10	1848
													11	1848
													5	854
													3	897
													6	1382
													10	1862
													11	1862
													12	1239
													18	2022
													24	2364
													23	1262
													23	1262
													27	1616
													29	1787
													28	1400
													25	1028
													25	1028
													15	786
													9	810
													8	812
													7	805
													7	805
													5	957
													5	1111
													5	971
													7	1268
													7	1268
													4	997
													6	1597
													13	2419
													15	1709
													18	1709
													28	2771
													27	1874
													34	2099
													38	2371
													39	2371
													40	1899
													42	1909
													43	1950
													43	1954
													43	1954
													44	2010
													46	2128
													49	2222
													51	2305
													51	2305
													55	2463
													54	1861
													53	2097
													54	1864
													54	1864
													52	1825
													52	1786
													51	1765
													50	1740
													50	1740
													50	1707
													52	1824
													55	1913
													58	2009
													58	2009
													61	2107
													63	2201
													65	2244
													66	2284
													66	2284
													67	2324
													67	2316
													66	2303
													66	2310
													67	2310
													68	2344
													69	2392
													69	2406
													69	2408
													70	2408
													68	2366
													66	2280
													64	2232
													64	2239
													65	2239
													65	2276
													66	2289
													66	2280
													65	2261
													65	2261
													64	2220
													63	2180
													61	1817
													61	2113
													61	2113
													60	2106
													60	2081
													59	2051
													58	2028
													58	2028
													59	2031
													58	1571
													54	1047
													51	1345
													50	1345
													45	2068
													38	1264
													30	905
													31	1387
													32	1387
													38	1707
													42	1979
													47	2126
													50	2264
													50	2264
													52	1842
													55	1932
													57	1984
													59	2041
													59	2041
													61	2116
													62	2172
													64	2207
													66	2266
													66	2266
													67	2322
													67	2327
													67	2328
													67	2317
													66	2317
													66	2283
													65	2266
													65	2252
													64	2241
													64	2241
													63	2195
													61	2094
													58	2041
													58	2014
													58	2014
													57	1998
													57	1991
													57	1988
													56	1238
													56	1238
													54	1901
													52	1785
													48	1095
													41	1063
													39	1063
													36	1504
													34	2179
													37	2327
													41	2577
													43	2577
													44	2102
													45	2095
													47	2159
													48	2182
													47	2182
													43	1996
													40	1823
													39	1776
													39	1795
													39	1795
													34	1187
													32	845
													31	848
													30	1423
													30	1423
													29	945
													28	803
													27	793
													26	794
													26	794
													25	795
													26	1678
													28	1747
													28	1498
													27	1498
													26	1205
													26	793
													23	763
													17	777
													15	777
													12	792
													12	818
													13	1374
													17	1721
													19	1721
													22	1569
													25	1682
													30	1890
													30	1242
													31	1242
													33	1506
													34	1146
													34	978
													33	2108
													33	2108
													35	2209
													36	988
													35	858
													33	922
													31	922
													26	769
													15	779
													0	779
													0	925
													0	925
													12	2187
													13	1610
													22	2155
													22	1246
													23	1246
													30	1836
													31	1995
													30	1929
													28	1757
													27	1757
													26	1647
													27	1778
													30	1883
													31	1952
													31	1952
													31	1964
													30	1911
													30	1909
													30	1898
													30	1898
													33	2082
													35	2226
													36	2336
													39	2452
													40	2452
													42	2623
													42	2613
													41	2624
													41	2601
													41	2601
													40	2522
													38	2428
													39	2447
													39	2433
													38	2433
													38	2417
													38	2406
													38	2418
													38	2406
													38	2406
													35	2242
													32	1724
													29	1097
													27	892
													25	892
													23	2323
													26	2131
													23	1234
													18	876
													17	876
													5	783
													0	788
													0	769
													0	727
													0	727
													0	738
													0	735
													3	1498
													10	1889
													11	1889
													11	1014
													14	1644
													22	2166
													23	1916
													23	1916
													28	1773
													28	1878
													32	1961
													35	2209
													37	2209
													41	2667
													41	1912
													45	2019
													46	2452
													45	2452
													43	1550
													43	1513
													44	1519
													45	1574
													46	1574
													48	1670
													49	1697
													49	1697
													49	1696
													49	1696
													50	1755
													51	1775
													51	1766
													50	1764
													50	1764
													50	1738
													49	1716
													49	1686
													48	1680
													48	1680
													47	1645
													46	1608
													44	1559
													43	1510
													42	1510
													40	1424
													39	1335
													37	993
													32	827
													31	827
													23	1122
													19	1426
													13	981
													4	822
													1	822
													0	801
													0	750
													0	737
													0	736
													0	736
													0	737
													0	735
													0	749
													0	736
													0	736
													0	1123
													4	1088
													6	1064
													5	871
													5	871
													8	1421
													9	1287
													8	989
													5	811
													4	811
													0	787
													0	1140
													6	987
													10	1840
													10	1840
													12	1199
													15	1694
													21	2052
													25	2505
													25	2505
													26	1636
													28	1742
													28	1749
													29	1793
													29	1793
													29	1847
													29	1867
													30	1899
													32	2009
													32	2009
													35	2188
													36	2278
													38	2356
													41	2546
													42	2546
													43	1862
													44	2036
													46	2104
													46	1477
													46	1477
													46	1615
													47	1625
													47	1632
													47	1634
													47	1634
													48	1660
													48	1676
													49	1692
													49	1699
													49	1699
													50	1732
													50	1749
													51	1764
													52	1784
													52	1784
													52	1816
													54	1893
													56	1937
													56	1956
													56	1956
													56	1967
													56	1941
													55	1926
													55	1922
													55	1922
													54	1885
													52	1842
													51	1793
													50	1742
													49	1742
													49	1713
													49	1699
													49	1702
													48	1682
													47	1682
													46	1572
													45	1582
													44	1540
													42	1491
													42	1491
													40	1213
													39	835
													37	1322
													37	2355
													37	2355
													37	2357
													36	1126
													31	877
													27	820
													26	820
													28	1768
													30	1954
													34	2128
													33	1292
													33	1292
													32	819
													32	1492
													34	1544
													36	1622
													36	1622
													39	1781
													41	1916
													44	1991
													46	2083
													47	2083
													51	2303
													51	1547
													51	1790
													52	1816
													52	1816
													52	1819
													53	1845
													54	1864
													53	1836
													52	1836
													51	1788
													51	1768
													51	1778
													52	1796
													52	1796
													52	1825
													53	1849
													53	1856
													53	1843
													53	1843
													53	1840
													53	1844
													54	1865
													55	1905
													55	1905
													56	1951
													57	1986
													57	1991
													56	1966
													56	1966
													54	1893
													53	1836
													52	1851
													52	1797
													52	1797
													52	1802
													51	1781
													51	1781
													51	1778
													51	1778
													50	1758
													50	1712
													48	1672
													47	1630
													47	1630
													48	1657
													49	1722
													51	1756
													50	1758
													50	1758
													48	1673
													46	1598
													44	1556
													44	1523
													43	1523
													41	1448
													39	1320
													34	1001
													26	827
													25	827
													25	1543
													27	1730
													30	1850
													32	1788
													31	1788
													35	1591
													38	1803
													42	1910
													45	2058
													46	2058
													49	2315
													49	1713
													51	1769
													53	1834
													53	1834
													55	1909
													56	1963
													58	1993
													58	2029
													58	2029
													58	2018
													58	2010
													58	2008
													57	2001
													57	2001
													56	1961
													55	1912
													54	1903
													54	1879
													54	1879
													53	1858
													52	1294
													48	956
													46	824
													44	824
													27	1775
													16	920
													5	818
													2	792
													0	792
													0	808
													0	874
													0	783
													0	755
													0	755
													0	723
													0	1122
													4	1022
													11	1886
													13	1886
													12	1273
													14	1454
													13	1308
													17	1690
													19	1690
													25	2165
													25	1690
													30	1849
													32	2013
													33	2013
													36	2236
													38	2449
													41	2588
													42	1873
													42	1873
													45	2022
													46	2105
													47	2137
													48	2178
													48	2178
													51	2329
													53	2015
													51	1565
													51	1776
													51	1776
													51	1779
													50	1736
													49	1714
													48	1675
													48	1675
													46	1617
													45	1581
													44	1294
													42	925
													42	925
													39	1497
													37	902
													33	1736
													31	1974
													30	1974
													28	1825
													29	1825
													29	1835
													29	1824
													28	1824
													27	1730
													24	1527
													22	1409
													20	1304
													20	1304
													25	1564
													31	2028
													38	2319
													42	2633
													42	2633
													44	1979
													45	2075
													45	2066
													44	2009
													43	2009
													37	1757
													29	974
													24	827
													22	801
													22	801
													24	1485
													25	1585
													25	1568
													25	1572
													25	1572
													27	1664
													30	1901
													30	2011
													31	1960
													31	1960
													32	2022
													32	2064
													34	2132
													36	2241
													36	2241
													37	2356
													38	2377
													38	2385
													38	2384
													38	2384
													38	2389
													38	2424
													39	2429
													38	2434
													38	2434
													37	2361
													37	2378
													39	2432
													41	2564
													42	2564
													44	2761
													43	1941
													44	1986
													45	2031
													45	2031
													46	2097
													47	2155
													47	2126
													43	2012
													42	2012
													37	1718
													36	1621
													35	1623
													37	1692
													38	1692
													41	1857
													43	1983
													44	2009
													44	2002
													43	2002
													39	1289
													36	1080
													33	2099
													35	2166
													35	2166
													38	2364
													39	2485
													38	1739
													38	1747
													39	1747
													40	1823
													41	1876
													42	1922
													44	1990
													44	1990
													46	2078
													47	2162
													49	2207
													50	2281
													51	2281
													53	2407
													54	2487
													54	2109
													53	1839
													53	1839
													54	1870
													54	1871
													53	1866
													54	1869
													54	1869
													54	1892
													55	1905
													55	1901
													54	1877
													53	1877
													52	1810
													51	1774
													50	1763
													50	1734
													49	1734
													49	1708
													48	1579
													44	1072
													40	1726
													39	1726
													33	2168
													31	1930
													31	1960
													32	2025
													33	2025
													36	2275
													38	2465
													41	2544
													41	2596
													41	2596
													39	2464
													36	2248
													32	2080
													30	1958
													30	1958
													30	1891
													32	2073
													35	2233
													38	2374
													38	2374
													42	2627
													40	1839
													42	1900
													43	1950
													43	1950
													44	2010
													45	2033
													44	1988
													43	1948
													43	1948
													43	1957
													43	1962
													42	1930
													42	1917
													42	1917
													44	1977
													45	2097
													48	2184
													50	2276
													51	2276
													51	2315
													50	2269
													51	2301
													54	2438
													54	2438
													54	1268
													56	1974
													59	2027
													59	2059
													60	2059
													61	2108
													61	2106
													60	2103
													60	2101
													60	2101
													60	2083
													60	2069
													59	2054
													58	2010
													57	2010
													57	1973
													56	1932
													55	1920
													54	1890
													54	1890
													56	1918
													57	1987
													58	2022
													59	2051
													60	2051
													61	2110
													62	2151
													63	2180
													64	2226
													64	2226
													66	2291
													67	2331
													68	2355
													68	2381
													69	2381
													69	2411
													69	2413
													69	2411
													69	2385
													68	2385
													68	2362
													68	2336
													67	2337
													67	2337
													67	2337
													66	2315
													66	2306
													67	2323
													66	2298
													66	2298
													65	2255
													64	2201
													62	2176
													61	2145
													61	2145
													60	2099
													60	2064
													59	2050
													59	2039
													59	2039
													58	2025
													58	2033
													59	2055
													59	2068
													60	2068
													60	2077
													60	2080
													60	2095
													61	2123
													61	2123
													62	2143
													62	2147
													61	2140
													61	2141
													61	2141
													59	1126
													57	2148
													54	2459
													51	2361
													51	2361
													49	1182
													47	814
													42	785
													35	785
													34	785
													21	797
													16	802
													8	813
													0	816
													0	816
													0	793
													0	747
													0	739
													0	735
													0	735
													0	759
													0	905
													0	873
													2	801
													2	801
													2	778
													0	466
													3	593
													4	781
													4	781
													5	951
													4	875
													2	840
													0	847
													0	847
													0	758
													0	745
													0	738
													0	741
													0	741
													0	748
													0	763
													0	498
													0	838
													0	838
													0	1283
													0	1267
													0	1083
													0	850
													0	850
													2	1077
													0	834
													0	806
													0	799
													0	799
													0	685
													0	730
													0	712
													0	713
													0	713
													0	728
													0	734
													0	726
													0	740
													0	740
													0	739
													0	742
													0	745
													0	1584
													0	1584
													2	1229
													4	821
													5	800
													6	791
													6	791
													8	789
													11	795
													11	800
													10	769
													10	769
													7	818
													6	811
													0	804
													0	821
													0	821
													0	0
													0	0
													0	0
													0	0
													0	0
													0	0
													0	0
													0	0
													0	0
													0	0
													0	0
													0	0
													0	0
													0	0
													0	0
													0	0
													0	0
													0	0
													0	0
													0	0
													0	0
													0	0
													0	0
													0	0
													0	0
													0	0
													0	0
													0	0

## Sheet: Trip 53
Date	Time	Temperature (°C)	Ambient Temp Meteo	Ambient Temp OBD	DT M	DT OBD	Normalized DT M	Normalized DT OBD					Vehicle speed (km/h)	Engine Speed (rpm)
2017-07-24 11:37:40	2017-07-24 11:37:40	24.33	23.479	n/a	0.851	n/a	-0.049	n/a					0	0
2017-07-24 11:38:40	2017-07-24 11:38:40	24.58	23.249	n/a	1.331	n/a	0.431	n/a					0	1010
2017-07-24 11:39:40	2017-07-24 11:39:40	24.67	23.285	n/a	1.385	n/a	0.485	n/a					0	1011
2017-07-24 11:40:40	2017-07-24 11:40:40	24.9	23.45	n/a	1.45	n/a	0.55	n/a					0	1016
2017-07-24 11:41:40	2017-07-24 11:41:40	25.01	23.652	n/a	1.358	n/a	0.458	n/a					0	1016
2017-07-24 11:42:40	2017-07-24 11:42:40	25.21	23.696	n/a	1.514	n/a	0.614	n/a					0	2108
2017-07-24 11:43:40	2017-07-24 11:43:40	25.48	23.937	n/a	1.543	n/a	0.643	n/a					0	1430
2017-07-24 11:44:40	2017-07-24 11:44:40	25.65	23.761	n/a	1.889	n/a	0.989	n/a					0	1112
2017-07-24 11:45:40	2017-07-24 11:45:40	25.81	23.853	n/a	1.957	n/a	1.057	n/a					0	899
2017-07-24 11:46:40	2017-07-24 11:46:40	26.02	24.069	n/a	1.951	n/a	1.051	n/a					0	899
2017-07-24 11:47:40	2017-07-24 11:47:40	26.3	24.061	n/a	2.239	n/a	1.339	n/a					0	799
2017-07-24 11:48:40	2017-07-24 11:48:40	26.45	23.959	n/a	2.491	n/a	1.591	n/a					0	742
2017-07-24 11:49:40	2017-07-24 11:49:40	26.69	23.918	n/a	2.772	n/a	1.872	n/a					0	729
2017-07-24 11:50:40	2017-07-24 11:50:40	26.95	23.864	n/a	3.086	n/a	2.186	n/a					0	1208
2017-07-24 11:51:40	2017-07-24 11:51:40	26.96	23.999	n/a	2.961	n/a	2.061	n/a					0	1208
2017-07-24 11:52:40	2017-07-24 11:52:40	27.01	23.841	n/a	3.169	n/a	2.269	n/a					0	2732
													0	2224
													2	1864
													0	1414
													0	1414
													0	1488
													0	2469
													3	1896
													4	1487
													4	1487
													3	1508
													3	1808
													5	1776
													6	1207
													6	1207
													5	938
													4	884
													4	865
Date	Time	Temperature (°C)	Ambient Temp Meteo	Ambient Temp OBD	DT M	DT OBD	Normalized DT M	Normalized DT OBD	Vehicle speed (km/h)	Engine Speed (rpm)	Purge	Fuel Level	3	849
	915	25.7512	23.7546	n/a	1.99669	n/a	1.09669	n/a	38.4645	1733.26	n/a	n/a	2	849
		27.01	24.069	n/a	3.169	n/a	2.269	n/a	78	3883	n/a	n/a	0	773
													0	1717
													1	2236
													2	1696
													2	1696
													0	1087
													0	1458
													4	1573
													7	1385
													7	1385
													11	1923
													13	1903
													14	1485
													17	1672
													18	1672
													23	2257
													23	1339
													25	1563
													27	1694
													27	1694
													30	1909
													29	1356
													30	1375
													31	1411
													31	1411
													33	1495
													34	1571
													36	1629
													36	1561
													36	1561
													38	1328
													40	1400
													42	1450
													43	1502
													44	1502
													45	1569
													46	1615
													47	1635
													47	1642
													47	1642
													47	1647
													48	1675
													49	1692
													49	1719
													50	1719
													51	1768
													51	1565
													51	1181
													51	878
													51	878
													51	2087
													52	2380
													54	2437
													56	2527
													56	2527
													58	1958
													59	2067
													61	2110
													62	2156
													63	2156
													64	2214
													65	2250
													65	2272
													65	2261
													65	2261
													64	2235
													63	2195
													62	2164
													61	2138
													61	2138
													60	2100
													60	2096
													61	2110
													61	2114
													61	2114
													62	2131
													62	2146
													62	2156
													63	2161
													63	2161
													63	2202
													64	2210
													64	2223
													64	2223
													64	2223
													65	2243
													65	2229
													63	2195
													62	2135
													61	2135
													58	2051
													57	1993
													57	1994
													58	2023
													58	2023
													61	2104
													61	2144
													62	2147
													62	2148
													61	2148
													54	1197
													51	864
													49	1064
													48	2214
													48	2214
													49	2216
													49	1285
													48	1677
													49	1698
													49	1698
													49	1700
													48	1664
													47	1643
													47	1636
													47	1636
													46	1600
													46	1612
													47	1625
													47	1629
													46	1629
													45	1589
													42	1154
													37	907
													34	1050
													33	1050
													34	2157
													36	2322
													37	1296
													38	1726
													38	1726
													41	1750
													43	1533
													47	1611
													48	1659
													48	1659
													49	1729
													49	1699
													46	1621
													44	1575
													44	1575
													41	1424
													38	1294
													33	1170
													28	1022
													27	1022
													26	921
													29	1040
													32	1113
													35	1213
													36	1213
													38	1310
													37	1287
													35	1240
													34	1196
													34	1196
													28	1031
													26	871
													24	820
													25	872
													26	872
													28	1009
													30	1426
													34	1552
													38	1695
													38	1695
													42	1901
													44	1295
													45	1219
													46	1593
													46	1593
													48	1671
													49	1733
													50	1751
													51	1755
													51	1755
													52	1781
													51	1786
													51	1772
													51	1761
													51	1761
													52	855
													52	1860
													53	1827
													53	1845
													53	1845
													53	1841
													53	1842
													53	1833
													53	1829
													52	1829
													52	1825
													53	1832
													52	1812
													49	1726
													49	1726
													45	1612
													44	1512
													43	1499
													41	1429
													40	1429
													34	1000
													29	908
													22	782
													17	786
													18	786
													17	2045
													19	1996
													22	2235
													24	2456
													25	2456
													26	2778
													25	1646
													27	1674
													28	1765
													28	1765
													29	1824
													27	1694
													23	1502
													20	1315
													20	1315
													21	1324
													22	1405
													22	1385
													21	1346
													21	1346
													24	1485
													26	1741
													30	1892
													32	2003
													32	2003
													34	2131
													34	1553
													31	994
													27	835
													25	835
													19	790
													19	1170
													19	1208
													21	1295
													21	1295
													23	883
													24	2526
													26	2275
													28	1858
													29	1858
													32	2003
													34	2154
													35	2187
													35	1440
													36	1440
													36	1648
													37	1674
													37	1705
													36	1646
													35	1646
													30	1451
													25	1164
													25	1153
													26	1166
													26	1166
													28	1250
													28	1300
													29	1348
													31	1430
													32	1430
													33	1514
													35	1601
													36	1633
													35	1600
													34	1600
													29	1354
													26	1137
													22	1037
													21	987
													19	987
													11	776
													12	847
													16	1004
													19	1194
													20	1194
													24	1484
													25	1710
													27	1237
													29	1321
													30	1321
													31	1421
													31	1417
													31	1428
													31	1418
													31	1418
													32	1456
													33	1550
													35	1614
													36	1644
													37	1644
													39	1776
													40	1468
													42	1456
													43	1507
													44	1507
													43	1506
													43	1516
													43	1516
													43	1511
													43	1511
													44	1491
													43	1502
													43	1493
													42	1468
													42	1468
													40	1402
													39	1145
													35	894
													31	804
													31	804
													29	797
													27	1735
													26	1653
													25	1381
													24	1381
													18	845
													15	782
													7	797
													0	795
													0	795
													0	788
													0	740
													0	729
													0	737
													0	737
													3	2072
													10	2787
													15	2062
													19	1846
													20	1846
													28	2789
													33	3518
													38	3883
													39	2545
													40	2545
													44	2735
													46	2615
													47	2105
													49	2224
													50	2224
													53	2409
													54	1739
													55	1883
													57	1978
													58	1978
													60	2080
													62	2173
													64	2227
													66	2289
													66	2289
													68	2361
													69	2399
													69	2389
													69	2381
													69	2381
													69	2389
													69	2379
													68	2369
													68	2347
													67	2347
													67	2318
													66	2279
													65	2253
													64	2233
													64	2233
													63	2181
													63	2193
													63	2186
													62	2172
													62	2172
													59	1295
													55	1274
													46	2080
													39	1231
													37	1231
													25	831
													18	794
													19	1635
													22	1377
													23	1377
													27	1692
													29	1868
													31	1945
													32	2008
													32	2008
													35	2193
													37	1895
													37	1715
													40	1820
													41	1820
													45	2029
													48	2203
													51	2289
													52	2260
													51	2260
													51	1779
													50	1690
													46	1578
													45	1577
													45	1577
													44	1040
													43	1985
													42	1934
													41	1878
													41	1878
													40	1839
													40	1818
													40	1802
													39	1783
													39	1783
													35	1537
													31	1232
													28	1820
													27	1740
													26	1740
													24	1566
													25	1622
													29	1798
													32	1991
													33	1991
													35	1426
													37	1732
													40	1819
													42	1901
													42	1901
													45	2042
													46	2094
													45	2063
													44	2005
													43	2005
													42	1909
													39	1748
													38	1770
													38	1747
													38	1747
													36	2357
													35	2237
													36	2260
													37	2302
													37	2302
													37	2347
													36	2281
													35	2249
													34	2170
													34	2170
													33	2102
													34	2182
													35	2224
													36	2273
													36	2273
													36	1649
													38	1755
													38	1744
													38	1728
													37	1728
													39	1776
													42	1943
													45	2050
													48	2173
													49	2173
													51	2332
													53	2339
													51	2345
													50	2293
													50	2293
													48	2198
													48	2203
													49	2245
													50	2274
													50	2274
													51	2323
													52	2357
													52	2356
													52	2359
													52	2359
													51	2347
													50	2273
													49	2227
													48	2178
													47	2178
													46	2105
													48	2189
													50	2245
													51	2306
													51	2306
													51	2332
													51	2333
													51	2320
													50	2306
													51	2306
													50	2289
													50	2280
													51	2291
													51	2311
													51	2311
													52	2341
													53	2408
													54	2434
													54	2465
													54	2465
													55	2479
													55	2509
													55	2520
													55	2517
													55	2517
													56	2541
													56	2564
													57	2577
													57	2566
													56	2566
													56	2542
													55	2497
													55	2480
													55	2497
													55	2497
													54	2448
													51	2284
													50	2289
													52	2353
													52	2353
													54	2467
													50	2208
													42	1948
													40	1818
													39	1818
													35	1285
													38	2363
													39	1763
													42	1889
													42	1889
													46	2075
													48	2217
													51	2308
													52	2365
													52	2365
													54	1861
													56	1958
													58	2020
													60	2085
													61	2085
													63	2192
													65	2276
													67	2324
													69	2376
													69	2376
													71	2467
													73	2534
													74	2572
													75	2596
													75	2596
													76	2635
													77	2661
													77	2680
													78	2692
													78	2692
													78	2705
													78	2713
													78	2711
													78	2715
													78	2715
													78	2716
													77	2652
													75	2607
													73	2550
													73	2550
													73	2517
													72	2499
													72	2506
													72	2516
													72	2516
													73	2532
													73	2520
													72	2493
													70	2439
													70	2439
													66	2319
													63	2181
													59	2081
													56	1944
													55	1944
													55	1917
													56	1971
													58	2009
													59	2056
													60	2056
													62	2142
													63	2183
													64	2203
													64	2223
													64	2223
													65	2256
													65	2268
													65	2267
													66	2274
													66	2274
													66	2295
													66	2309
													66	2307
													66	2302
													66	2302
													65	2251
													64	2227
													65	2247
													65	2268
													66	2268
													66	2295
													64	2226
													63	2176
													60	2104
													58	2104
													54	1896
													55	1945
													57	1987
													59	2026
													59	2026
													60	2095
													60	2062
													59	2034
													58	2034
													58	2034
													57	1993
													58	2009
													58	2028
													59	2043
													59	2043
													60	2067
													60	2094
													60	2097
													60	2086
													60	2086
													60	2099
													61	2124
													61	2139
													61	2115
													61	2115
													59	2053
													57	2012
													58	2017
													59	2040
													59	2040
													60	2076
													60	2071
													59	2032
													57	2004
													57	2004
													55	1908
													54	1861
													53	1851
													54	1865
													54	1865
													54	1907
													52	1807
													50	1726
													47	1668
													47	1668
													44	1552
													45	1568
													46	1610
													48	1668
													49	1668
													52	1786
													53	1864
													54	1863
													52	1840
													52	1840
													50	1755
													49	1715
													48	1665
													46	1619
													46	1619
													45	1573
													46	1437
													45	1129
													44	2047
													43	2047
													43	1973
													42	1937
													41	1526
													40	964
													39	964
													32	1375
													27	1663
													22	1401
													20	1311
													20	1311
													21	1335
													25	1629
													29	1808
													31	2005
													31	2005
													33	1508
													35	1619
													37	1665
													37	1703
													37	1703
													38	1753
													39	1820
													41	1857
													42	1890
													42	1890
													42	1928
													42	1934
													42	1931
													42	1937
													43	1937
													43	1961
													43	1953
													43	1939
													42	1927
													42	1927
													41	1871
													40	1820
													39	1688
													39	1002
													39	1002
													39	869
													38	938
													37	797
													37	1623
													36	1623
													36	1657
													36	1624
													36	1610
													36	1630
													36	1630
													37	1681
													37	1688
													37	1677
													36	1658
													36	1658
													35	1481
													31	1214
													25	1589
													25	1591
													26	1591
													28	1759
													29	1844
													30	1916
													32	2020
													33	2020
													33	1472
													34	1550
													35	1599
													36	1635
													36	1635
													35	1615
													34	1264
													29	1854
													26	1684
													26	1684
													26	1646
													27	1743
													28	1789
													29	1826
													29	1826
													30	1881
													31	1965
													32	1996
													31	1956
													30	1956
													30	1908
													31	1988
													32	2027
													33	2079
													33	2079
													34	2122
													33	2058
													31	1953
													30	1912
													30	1912
													30	1917
													30	1880
													29	1853
													27	1762
													27	1762
													24	1564
													24	1560
													26	1649
													29	1825
													30	1825
													33	2071
													33	2059
													31	2000
													30	1915
													30	1915
													31	1952
													31	1966
													31	1959
													30	1932
													30	1932
													30	1911
													29	1842
													28	1744
													23	1380
													22	1380
													17	944
													16	1716
													19	1947
													22	2194
													22	2194
													21	1332
													21	1393
													24	1507
													25	1606
													25	1606
													24	1556
													21	1668
													17	1786
													15	1591
													15	1591
													12	1330
													11	1143
													11	1117
													11	1158
													11	1158
													13	1340
													13	1392
													13	1429
													13	1159
													13	1159
													11	818
													10	790
													8	788
													8	810
													7	810
													5	1381
													3	1557
													9	1770
													10	1923
													10	1923
													10	1887
													9	1619
													8	1561
													8	1588
													8	1588
													6	1238
													5	1028
													2	890
													0	774
													0	774
													0	721
													0	718
													0	721
													0	731
													0	731
													0	719
													0	727
													0	744
													0	0
													0	0
													0	0
													0	0
													0	0
													0	0
													0	0
													0	0
													0	0
													0	0
													0	0
													0	0
													0	0
													0	0
													0	0
													0	0
													0	0
													0	0
													0	0
													0	0
													0	0
													0	0
													0	0
													0	0
													0	0
													0	0
													0	0

[truncated: 3 more sheets: Trip 54, Trip 55, Overall]
