# Supplementary material for: An experimental study to investigate typical temperature conditions in fuel tanks of European vehicles
Source: Environ Sci Pollut Res Int. 2019 Apr 25;26(17):17608–22. doi: 10.1007/s11356-019-04985-7 (PMC6546669; doi:10.1007/s11356-019-04985-7)
Supplement: Supplementary file 6 — (XLSX 1252 kb) [file 11356_2019_4985_MOESM6_ESM.xlsx]

## Sheet: Continuous
Date	Time	Temperature (°C)
2017-06-29 12:49:47	2017-06-29 12:49:47	19.29
2017-06-29 12:50:47	2017-06-29 12:50:47	19.26
2017-06-29 12:51:47	2017-06-29 12:51:47	19.33
2017-06-29 12:52:47	2017-06-29 12:52:47	19.34
2017-06-29 12:53:47	2017-06-29 12:53:47	19.35
2017-06-29 12:54:47	2017-06-29 12:54:47	19.34
2017-06-29 12:55:47	2017-06-29 12:55:47	19.44
2017-06-29 12:56:47	2017-06-29 12:56:47	19.4
2017-06-29 12:57:47	2017-06-29 12:57:47	19.4
2017-06-29 12:58:47	2017-06-29 12:58:47	19.41
2017-06-29 12:59:47	2017-06-29 12:59:47	19.43
2017-06-29 13:00:47	2017-06-29 13:00:47	19.43
2017-06-29 13:01:47	2017-06-29 13:01:47	19.4
2017-06-29 13:02:47	2017-06-29 13:02:47	19.58
2017-06-29 13:03:47	2017-06-29 13:03:47	19.64
2017-06-29 13:04:47	2017-06-29 13:04:47	19.75
2017-06-29 13:05:47	2017-06-29 13:05:47	19.84
2017-06-29 13:06:47	2017-06-29 13:06:47	19.96
2017-06-29 13:07:47	2017-06-29 13:07:47	20.06
2017-06-29 13:08:47	2017-06-29 13:08:47	20.15
2017-06-29 13:09:47	2017-06-29 13:09:47	20.25
2017-06-29 13:10:47	2017-06-29 13:10:47	20.43
2017-06-29 13:11:47	2017-06-29 13:11:47	20.46
2017-06-29 13:12:47	2017-06-29 13:12:47	20.58
2017-06-29 13:13:47	2017-06-29 13:13:47	20.76
2017-06-29 13:14:47	2017-06-29 13:14:47	20.75
2017-06-29 13:15:47	2017-06-29 13:15:47	20.76
2017-06-29 13:16:47	2017-06-29 13:16:47	20.81
2017-06-29 13:17:47	2017-06-29 13:17:47	20.85
2017-06-29 13:18:47	2017-06-29 13:18:47	20.87
2017-06-29 13:19:47	2017-06-29 13:19:47	20.88
2017-06-29 13:20:47	2017-06-29 13:20:47	20.97
2017-06-29 13:21:47	2017-06-29 13:21:47	21.06
2017-06-29 13:22:47	2017-06-29 13:22:47	21.16
2017-06-29 13:23:47	2017-06-29 13:23:47	21.28
2017-06-29 13:24:47	2017-06-29 13:24:47	21.36
2017-06-29 13:25:47	2017-06-29 13:25:47	21.42
2017-06-29 13:26:47	2017-06-29 13:26:47	21.54
2017-06-29 13:27:47	2017-06-29 13:27:47	21.63
2017-06-29 13:28:47	2017-06-29 13:28:47	21.78
2017-06-29 13:29:47	2017-06-29 13:29:47	21.9
2017-06-29 13:30:47	2017-06-29 13:30:47	21.98
2017-06-29 13:31:47	2017-06-29 13:31:47	22.11
2017-06-29 13:32:47	2017-06-29 13:32:47	22.17
2017-06-29 13:33:47	2017-06-29 13:33:47	22.29
2017-06-29 13:34:47	2017-06-29 13:34:47	22.36
2017-06-29 13:35:47	2017-06-29 13:35:47	22.51
2017-06-29 13:36:47	2017-06-29 13:36:47	22.58
2017-06-29 13:37:47	2017-06-29 13:37:47	22.77
2017-06-29 13:38:47	2017-06-29 13:38:47	22.92
2017-06-29 13:39:47	2017-06-29 13:39:47	22.97
2017-06-29 13:40:47	2017-06-29 13:40:47	23.1
2017-06-29 13:41:47	2017-06-29 13:41:47	23.15
2017-06-29 13:42:47	2017-06-29 13:42:47	23.3
2017-06-29 13:43:47	2017-06-29 13:43:47	23.42
2017-06-29 13:44:47	2017-06-29 13:44:47	23.54
2017-06-29 13:45:47	2017-06-29 13:45:47	23.62
2017-06-29 13:46:47	2017-06-29 13:46:47	23.72
2017-06-29 13:47:47	2017-06-29 13:47:47	23.83
2017-06-29 13:48:47	2017-06-29 13:48:47	23.94
2017-06-29 13:49:47	2017-06-29 13:49:47	24.01
2017-06-29 13:50:47	2017-06-29 13:50:47	24.1
2017-06-29 13:51:47	2017-06-29 13:51:47	24.19
2017-06-29 13:52:47	2017-06-29 13:52:47	24.42
2017-06-29 13:53:47	2017-06-29 13:53:47	24.32
2017-06-29 13:54:47	2017-06-29 13:54:47	24.41
2017-06-29 13:55:47	2017-06-29 13:55:47	24.39
2017-06-29 13:56:47	2017-06-29 13:56:47	24.39
2017-06-29 13:57:47	2017-06-29 13:57:47	24.39
2017-06-29 13:58:47	2017-06-29 13:58:47	24.5
2017-06-29 13:59:47	2017-06-29 13:59:47	24.52
2017-06-29 14:00:47	2017-06-29 14:00:47	24.61
2017-06-29 14:01:47	2017-06-29 14:01:47	24.58
2017-06-29 14:02:47	2017-06-29 14:02:47	24.63
2017-06-29 14:03:47	2017-06-29 14:03:47	24.64
2017-06-29 14:04:47	2017-06-29 14:04:47	24.68
2017-06-29 14:05:47	2017-06-29 14:05:47	24.74
2017-06-29 14:06:47	2017-06-29 14:06:47	24.79
2017-06-29 14:07:47	2017-06-29 14:07:47	24.7
2017-06-29 14:08:47	2017-06-29 14:08:47	24.75
2017-06-29 14:09:47	2017-06-29 14:09:47	24.74
2017-06-29 14:10:47	2017-06-29 14:10:47	24.74
2017-06-29 14:11:47	2017-06-29 14:11:47	24.79
2017-06-29 14:12:47	2017-06-29 14:12:47	24.78
2017-06-29 14:13:47	2017-06-29 14:13:47	24.8
2017-06-29 14:14:47	2017-06-29 14:14:47	24.85
2017-06-29 14:15:47	2017-06-29 14:15:47	24.89
2017-06-29 14:16:47	2017-06-29 14:16:47	24.9
2017-06-29 14:17:47	2017-06-29 14:17:47	24.87
2017-06-29 14:18:47	2017-06-29 14:18:47	24.89
2017-06-29 14:19:47	2017-06-29 14:19:47	24.93
2017-06-29 14:20:47	2017-06-29 14:20:47	24.93
2017-06-29 14:21:47	2017-06-29 14:21:47	24.92
2017-06-29 14:22:47	2017-06-29 14:22:47	24.94
2017-06-29 14:23:47	2017-06-29 14:23:47	24.95
2017-06-29 14:24:47	2017-06-29 14:24:47	24.98
2017-06-29 14:25:47	2017-06-29 14:25:47	25.02
2017-06-29 14:26:47	2017-06-29 14:26:47	24.99
2017-06-29 14:27:47	2017-06-29 14:27:47	24.98
2017-06-29 14:28:47	2017-06-29 14:28:47	25.01
2017-06-29 14:29:47	2017-06-29 14:29:47	25.01
2017-06-29 14:30:47	2017-06-29 14:30:47	25
2017-06-29 14:31:47	2017-06-29 14:31:47	25.02
2017-06-29 14:32:47	2017-06-29 14:32:47	25.01
2017-06-29 14:33:47	2017-06-29 14:33:47	25.04
2017-06-29 14:34:47	2017-06-29 14:34:47	25.07
2017-06-29 14:35:47	2017-06-29 14:35:47	25.07
2017-06-29 14:36:47	2017-06-29 14:36:47	25.1
2017-06-29 14:37:47	2017-06-29 14:37:47	25.05
2017-06-29 14:38:47	2017-06-29 14:38:47	25.07
2017-06-29 14:39:47	2017-06-29 14:39:47	25.07
2017-06-29 14:40:47	2017-06-29 14:40:47	25.09
2017-06-29 14:41:47	2017-06-29 14:41:47	25.08
2017-06-29 14:42:47	2017-06-29 14:42:47	25.06
2017-06-29 14:43:47	2017-06-29 14:43:47	25.26
2017-06-29 14:44:47	2017-06-29 14:44:47	25.3
2017-06-29 14:45:47	2017-06-29 14:45:47	25.35
2017-06-29 14:46:47	2017-06-29 14:46:47	25.37
2017-06-29 14:47:47	2017-06-29 14:47:47	25.39
2017-06-29 14:48:47	2017-06-29 14:48:47	25.41
2017-06-29 14:49:47	2017-06-29 14:49:47	25.4
2017-06-29 14:50:47	2017-06-29 14:50:47	25.4
2017-06-30	2017-06-29 14:51:47	25.4
2017-06-29 14:52:45	2017-06-29 14:52:45	25.43
2017-06-29 14:53:45	2017-06-29 14:53:45	25.41
2017-06-29 14:54:45	2017-06-29 14:54:45	25.41
2017-06-29 14:55:45	2017-06-29 14:55:45	25.41
2017-06-29 14:56:45	2017-06-29 14:56:45	25.41
2017-06-29 14:57:45	2017-06-29 14:57:45	25.41
2017-06-29 14:58:45	2017-06-29 14:58:45	25.41
2017-06-29 14:59:45	2017-06-29 14:59:45	25.41
2017-06-29 15:00:45	2017-06-29 15:00:45	25.42
2017-06-29 15:01:45	2017-06-29 15:01:45	25.42
2017-06-29 15:02:45	2017-06-29 15:02:45	25.41
2017-06-29 15:03:45	2017-06-29 15:03:45	25.41
2017-06-29 15:04:45	2017-06-29 15:04:45	25.41
2017-06-29 15:05:45	2017-06-29 15:05:45	25.4
2017-06-29 15:06:45	2017-06-29 15:06:45	25.36
2017-06-29 15:07:45	2017-06-29 15:07:45	25.32
2017-06-29 15:08:45	2017-06-29 15:08:45	25.24
2017-06-29 15:09:45	2017-06-29 15:09:45	25.17
2017-06-29 15:10:45	2017-06-29 15:10:45	25.14
2017-06-29 15:11:45	2017-06-29 15:11:45	25.15
2017-06-29 15:12:45	2017-06-29 15:12:45	25.11
2017-06-29 15:13:45	2017-06-29 15:13:45	25.07
2017-06-29 15:14:45	2017-06-29 15:14:45	24.99
2017-06-29 15:15:45	2017-06-29 15:15:45	24.97
2017-06-29 15:16:45	2017-06-29 15:16:45	24.93
2017-06-29 15:17:45	2017-06-29 15:17:45	24.88
2017-06-29 15:18:45	2017-06-29 15:18:45	24.82
2017-06-29 15:19:45	2017-06-29 15:19:45	24.75
2017-06-29 15:20:45	2017-06-29 15:20:45	24.63
2017-06-29 15:21:45	2017-06-29 15:21:45	24.55
2017-06-29 15:22:45	2017-06-29 15:22:45	24.48
2017-06-29 15:23:45	2017-06-29 15:23:45	24.42
2017-06-29 15:24:45	2017-06-29 15:24:45	24.33
2017-06-29 15:25:45	2017-06-29 15:25:45	24.3
2017-06-29 15:26:45	2017-06-29 15:26:45	24.28
2017-06-29 15:27:45	2017-06-29 15:27:45	24.26
2017-06-29 15:28:45	2017-06-29 15:28:45	24.23
2017-06-29 15:29:45	2017-06-29 15:29:45	24.2
2017-06-29 15:30:45	2017-06-29 15:30:45	24.18
2017-06-29 15:31:45	2017-06-29 15:31:45	24.17
2017-06-29 15:32:45	2017-06-29 15:32:45	24.14
2017-06-29 15:33:45	2017-06-29 15:33:45	24.07
2017-06-29 15:34:45	2017-06-29 15:34:45	24.02
2017-06-29 15:35:45	2017-06-29 15:35:45	23.99
2017-06-29 15:36:45	2017-06-29 15:36:45	23.96
2017-06-29 15:37:45	2017-06-29 15:37:45	23.96
2017-06-29 15:38:45	2017-06-29 15:38:45	23.93
2017-06-29 15:39:45	2017-06-29 15:39:45	23.9
2017-06-29 15:40:45	2017-06-29 15:40:45	23.86
2017-06-29 15:41:45	2017-06-29 15:41:45	23.83
2017-06-29 15:42:45	2017-06-29 15:42:45	23.81
2017-06-29 15:43:45	2017-06-29 15:43:45	23.78
2017-06-29 15:44:45	2017-06-29 15:44:45	23.76
2017-06-29 15:45:45	2017-06-29 15:45:45	23.74
2017-06-29 15:46:45	2017-06-29 15:46:45	23.71
2017-06-29 15:47:45	2017-06-29 15:47:45	23.69
2017-06-29 15:48:45	2017-06-29 15:48:45	23.67
2017-06-29 15:49:45	2017-06-29 15:49:45	23.63
2017-06-29 15:50:45	2017-06-29 15:50:45	23.63
2017-06-29 15:51:45	2017-06-29 15:51:45	23.58
2017-06-29 15:52:45	2017-06-29 15:52:45	23.56
2017-06-29 15:53:45	2017-06-29 15:53:45	23.54
2017-06-29 15:54:45	2017-06-29 15:54:45	23.53
2017-06-29 15:55:45	2017-06-29 15:55:45	23.51
2017-06-29 15:56:45	2017-06-29 15:56:45	23.51
2017-06-29 15:57:45	2017-06-29 15:57:45	23.5
2017-06-29 15:58:45	2017-06-29 15:58:45	23.5
2017-06-29 15:59:45	2017-06-29 15:59:45	23.46
2017-06-29 16:00:45	2017-06-29 16:00:45	23.44
2017-06-29 16:01:45	2017-06-29 16:01:45	23.44
2017-06-29 16:02:45	2017-06-29 16:02:45	23.43
2017-06-29 16:03:45	2017-06-29 16:03:45	23.42
2017-06-29 16:04:45	2017-06-29 16:04:45	23.41
2017-06-29 16:05:45	2017-06-29 16:05:45	23.41
2017-06-29 16:06:45	2017-06-29 16:06:45	23.4
2017-06-29 16:07:45	2017-06-29 16:07:45	23.37
2017-06-29 16:08:45	2017-06-29 16:08:45	23.38
2017-06-29 16:09:45	2017-06-29 16:09:45	23.38
2017-06-29 16:10:45	2017-06-29 16:10:45	23.37
2017-06-29 16:11:45	2017-06-29 16:11:45	23.36
2017-06-29 16:12:45	2017-06-29 16:12:45	23.41
2017-06-29 16:13:45	2017-06-29 16:13:45	23.45
2017-06-29 16:14:45	2017-06-29 16:14:45	23.44
2017-06-29 16:15:45	2017-06-29 16:15:45	23.46
2017-06-29 16:16:45	2017-06-29 16:16:45	23.47
2017-06-29 16:17:45	2017-06-29 16:17:45	23.48
2017-06-29 16:18:45	2017-06-29 16:18:45	23.49
2017-06-29 16:19:45	2017-06-29 16:19:45	23.53
2017-06-29 16:20:45	2017-06-29 16:20:45	23.52
2017-06-29 16:21:45	2017-06-29 16:21:45	23.52
2017-06-29 16:22:45	2017-06-29 16:22:45	24.51
2017-06-29 16:23:45	2017-06-29 16:23:45	24.78
2017-06-29 16:24:45	2017-06-29 16:24:45	24.79
2017-06-29 16:25:45	2017-06-29 16:25:45	24.8
2017-06-29 16:26:45	2017-06-29 16:26:45	24.79
2017-06-29 16:27:45	2017-06-29 16:27:45	24.78
2017-06-29 16:28:45	2017-06-29 16:28:45	24.79
2017-06-29 16:29:45	2017-06-29 16:29:45	24.78
2017-06-29 16:30:45	2017-06-29 16:30:45	24.79
2017-06-29 16:31:45	2017-06-29 16:31:45	24.82
2017-06-29 16:32:45	2017-06-29 16:32:45	24.83
2017-06-29 16:33:45	2017-06-29 16:33:45	24.84
2017-06-29 16:34:45	2017-06-29 16:34:45	24.88
2017-06-29 16:35:45	2017-06-29 16:35:45	24.9
2017-06-29 16:36:45	2017-06-29 16:36:45	24.94
2017-06-29 16:37:45	2017-06-29 16:37:45	24.97
2017-06-29 16:38:45	2017-06-29 16:38:45	25.01
2017-06-29 16:39:45	2017-06-29 16:39:45	25.04
2017-06-29 16:40:45	2017-06-29 16:40:45	25.05
2017-06-29 16:41:45	2017-06-29 16:41:45	25.08
2017-06-29 16:42:45	2017-06-29 16:42:45	25.11
2017-06-29 16:43:45	2017-06-29 16:43:45	25.13
2017-06-29 16:44:45	2017-06-29 16:44:45	25.13
2017-06-29 16:45:45	2017-06-29 16:45:45	25.15
2017-06-29 16:46:45	2017-06-29 16:46:45	25.19
2017-06-29 16:47:45	2017-06-29 16:47:45	25.23
2017-06-29 16:48:45	2017-06-29 16:48:45	25.27
2017-06-29 16:49:45	2017-06-29 16:49:45	25.31
2017-06-29 16:50:45	2017-06-29 16:50:45	25.34
2017-06-29 16:51:45	2017-06-29 16:51:45	25.4
2017-06-29 16:52:45	2017-06-29 16:52:45	25.43
2017-06-29 16:53:45	2017-06-29 16:53:45	25.44
2017-06-29 16:54:45	2017-06-29 16:54:45	25.49
2017-06-29 16:55:45	2017-06-29 16:55:45	25.51
2017-06-29 16:56:45	2017-06-29 16:56:45	25.55
2017-06-29 16:57:45	2017-06-29 16:57:45	25.57
2017-06-29 16:58:45	2017-06-29 16:58:45	25.61
2017-06-29 16:59:45	2017-06-29 16:59:45	25.62
2017-06-29 17:00:45	2017-06-29 17:00:45	25.64
2017-06-29 17:01:45	2017-06-29 17:01:45	25.65
2017-06-29 17:02:45	2017-06-29 17:02:45	25.64
2017-06-29 17:03:45	2017-06-29 17:03:45	25.64
2017-06-29 17:04:45	2017-06-29 17:04:45	25.65
2017-06-29 17:05:45	2017-06-29 17:05:45	25.67
2017-06-29 17:06:45	2017-06-29 17:06:45	25.57
2017-06-29 17:07:45	2017-06-29 17:07:45	25.61
2017-06-29 17:08:45	2017-06-29 17:08:45	25.64
2017-06-29 17:09:45	2017-06-29 17:09:45	25.61
2017-06-29 17:10:45	2017-06-29 17:10:45	25.59
2017-06-29 17:11:45	2017-06-29 17:11:45	25.63
2017-06-29 17:12:45	2017-06-29 17:12:45	25.68
2017-06-29 17:13:45	2017-06-29 17:13:45	25.74
2017-06-29 17:14:45	2017-06-29 17:14:45	25.8
2017-06-29 17:15:45	2017-06-29 17:15:45	25.81
2017-06-29 17:16:45	2017-06-29 17:16:45	25.79
2017-06-29 17:17:45	2017-06-29 17:17:45	25.88
2017-06-29 17:18:45	2017-06-29 17:18:45	25.89
2017-06-29 17:19:45	2017-06-29 17:19:45	25.91
2017-06-29 17:20:45	2017-06-29 17:20:45	25.94
2017-06-29 17:21:45	2017-06-29 17:21:45	25.96
2017-06-29 17:22:45	2017-06-29 17:22:45	26.01
2017-06-29 17:23:45	2017-06-29 17:23:45	26.08
2017-06-29 17:24:45	2017-06-29 17:24:45	26.1
2017-06-29 17:25:45	2017-06-29 17:25:45	26.15
2017-06-29 17:26:45	2017-06-29 17:26:45	26.18
2017-06-29 17:27:45	2017-06-29 17:27:45	26.21
2017-06-29 17:28:45	2017-06-29 17:28:45	26.27
2017-06-29 17:29:45	2017-06-29 17:29:45	26.32
2017-06-29 17:30:45	2017-06-29 17:30:45	26.36
2017-06-29 17:31:45	2017-06-29 17:31:45	26.44
2017-06-29 17:32:45	2017-06-29 17:32:45	26.51
2017-06-29 17:33:45	2017-06-29 17:33:45	26.49
2017-06-29 17:34:45	2017-06-29 17:34:45	26.52
2017-06-29 17:35:45	2017-06-29 17:35:45	26.6
2017-06-29 17:36:45	2017-06-29 17:36:45	26.64
2017-06-29 17:37:45	2017-06-29 17:37:45	26.67
2017-06-29 17:38:45	2017-06-29 17:38:45	26.73
2017-06-29 17:39:45	2017-06-29 17:39:45	26.8
2017-06-29 17:40:45	2017-06-29 17:40:45	26.87
2017-06-29 17:41:45	2017-06-29 17:41:45	26.87
2017-06-29 17:42:45	2017-06-29 17:42:45	26.92
2017-06-29 17:43:45	2017-06-29 17:43:45	26.98
2017-06-29 17:44:45	2017-06-29 17:44:45	27.05
2017-06-29 17:45:45	2017-06-29 17:45:45	27.1
2017-06-29 17:46:45	2017-06-29 17:46:45	27.15
2017-06-29 17:47:45	2017-06-29 17:47:45	27.19
2017-06-29 17:48:45	2017-06-29 17:48:45	27.23
2017-06-29 17:49:45	2017-06-29 17:49:45	27.29
2017-06-29 17:50:45	2017-06-29 17:50:45	27.32
2017-06-29 17:51:45	2017-06-29 17:51:45	27.39
2017-06-29 17:52:45	2017-06-29 17:52:45	27.44
2017-06-29 17:53:45	2017-06-29 17:53:45	27.51
2017-06-29 17:54:45	2017-06-29 17:54:45	27.55
2017-06-29 17:55:45	2017-06-29 17:55:45	27.61
2017-06-29 17:56:45	2017-06-29 17:56:45	27.64
2017-06-29 17:57:45	2017-06-29 17:57:45	27.68
2017-06-29 17:58:45	2017-06-29 17:58:45	27.74
2017-06-29 17:59:45	2017-06-29 17:59:45	27.8
2017-06-29 18:00:45	2017-06-29 18:00:45	27.81
2017-06-29 18:01:45	2017-06-29 18:01:45	27.83
2017-06-29 18:02:45	2017-06-29 18:02:45	27.8
2017-06-29 18:03:45	2017-06-29 18:03:45	27.82
2017-06-29 18:04:45	2017-06-29 18:04:45	27.84
2017-06-29 18:05:45	2017-06-29 18:05:45	27.84
2017-06-29 18:06:45	2017-06-29 18:06:45	27.83
2017-06-29 18:07:45	2017-06-29 18:07:45	27.84
2017-06-29 18:08:45	2017-06-29 18:08:45	27.86
2017-06-29 18:09:45	2017-06-29 18:09:45	27.86
2017-06-29 18:10:45	2017-06-29 18:10:45	27.86
2017-06-29 18:11:45	2017-06-29 18:11:45	27.86
2017-06-29 18:12:45	2017-06-29 18:12:45	27.85
2017-06-29 18:13:45	2017-06-29 18:13:45	27.84
2017-06-29 18:14:45	2017-06-29 18:14:45	27.84
2017-06-29 18:15:45	2017-06-29 18:15:45	27.85
2017-06-29 18:16:45	2017-06-29 18:16:45	27.85
2017-06-29 18:17:45	2017-06-29 18:17:45	27.85
2017-06-29 18:18:45	2017-06-29 18:18:45	27.86
2017-06-29 18:19:45	2017-06-29 18:19:45	27.86
2017-06-29 18:20:45	2017-06-29 18:20:45	27.87
2017-06-29 18:21:45	2017-06-29 18:21:45	27.86
2017-06-29 18:22:45	2017-06-29 18:22:45	27.87
2017-06-29 18:23:45	2017-06-29 18:23:45	27.87
2017-06-29 18:24:45	2017-06-29 18:24:45	27.87
2017-06-29 18:25:45	2017-06-29 18:25:45	27.87
2017-06-29 18:26:45	2017-06-29 18:26:45	27.87
2017-06-29 18:27:45	2017-06-29 18:27:45	27.87
2017-06-29 18:28:45	2017-06-29 18:28:45	27.87
2017-06-29 18:29:45	2017-06-29 18:29:45	27.87
2017-06-29 18:30:45	2017-06-29 18:30:45	27.87
2017-06-29 18:31:45	2017-06-29 18:31:45	27.86
2017-06-29 18:32:45	2017-06-29 18:32:45	27.86
2017-06-29 18:33:45	2017-06-29 18:33:45	27.85
2017-06-29 18:34:45	2017-06-29 18:34:45	27.84
2017-06-29 18:35:45	2017-06-29 18:35:45	27.84
2017-06-29 18:36:45	2017-06-29 18:36:45	27.83
2017-06-29 18:37:45	2017-06-29 18:37:45	27.82
2017-06-29 18:38:45	2017-06-29 18:38:45	27.81
2017-06-29 18:39:45	2017-06-29 18:39:45	27.8
2017-06-29 18:40:45	2017-06-29 18:40:45	27.79
2017-06-29 18:41:45	2017-06-29 18:41:45	27.78
2017-06-29 18:42:45	2017-06-29 18:42:45	27.77
2017-06-29 18:43:45	2017-06-29 18:43:45	27.76
2017-06-29 18:44:45	2017-06-29 18:44:45	27.74
2017-06-29 18:45:45	2017-06-29 18:45:45	27.73
2017-06-29 18:46:45	2017-06-29 18:46:45	27.72
2017-06-29 18:47:45	2017-06-29 18:47:45	27.71
2017-06-29 18:48:45	2017-06-29 18:48:45	27.69
2017-06-29 18:49:45	2017-06-29 18:49:45	27.68
2017-06-29 18:50:45	2017-06-29 18:50:45	27.66
2017-06-29 18:51:45	2017-06-29 18:51:45	27.65
2017-06-29 18:52:45	2017-06-29 18:52:45	27.64
2017-06-29 18:53:45	2017-06-29 18:53:45	27.63
2017-06-29 18:54:45	2017-06-29 18:54:45	27.61
2017-06-29 18:55:45	2017-06-29 18:55:45	27.59
2017-06-29 18:56:45	2017-06-29 18:56:45	27.73
2017-06-29 18:57:45	2017-06-29 18:57:45	28.49
2017-06-29 18:58:45	2017-06-29 18:58:45	28.5
2017-06-29 18:59:45	2017-06-29 18:59:45	28.53
2017-06-29 19:00:45	2017-06-29 19:00:45	28.55
2017-06-29 19:01:45	2017-06-29 19:01:45	28.55
2017-06-29 19:02:45	2017-06-29 19:02:45	28.57
2017-06-29 19:03:45	2017-06-29 19:03:45	28.6
2017-06-29 19:04:45	2017-06-29 19:04:45	28.6
2017-06-29 19:05:45	2017-06-29 19:05:45	28.64
2017-06-29 19:06:45	2017-06-29 19:06:45	28.67
2017-06-29 19:07:45	2017-06-29 19:07:45	28.68
2017-06-29 19:08:45	2017-06-29 19:08:45	28.66
2017-06-29 19:09:45	2017-06-29 19:09:45	28.7
2017-06-29 19:10:45	2017-06-29 19:10:45	28.68
2017-06-29 19:11:45	2017-06-29 19:11:45	28.71
2017-06-29 19:12:45	2017-06-29 19:12:45	28.81
2017-06-29 19:13:45	2017-06-29 19:13:45	28.78
2017-06-29 19:14:45	2017-06-29 19:14:45	28.78
2017-06-29 19:15:45	2017-06-29 19:15:45	28.77
2017-06-29 19:16:45	2017-06-29 19:16:45	28.77
2017-06-29 19:17:45	2017-06-29 19:17:45	28.76
2017-06-29 19:18:45	2017-06-29 19:18:45	28.75
2017-06-29 19:19:45	2017-06-29 19:19:45	28.76
2017-06-29 19:20:45	2017-06-29 19:20:45	28.77
2017-06-29 19:21:45	2017-06-29 19:21:45	28.77
2017-06-29 19:22:45	2017-06-29 19:22:45	28.78
2017-06-29 19:23:45	2017-06-29 19:23:45	28.77
2017-06-29 19:24:45	2017-06-29 19:24:45	28.78
2017-06-29 19:25:45	2017-06-29 19:25:45	28.76
2017-06-29 19:26:45	2017-06-29 19:26:45	28.74
2017-06-29 19:27:45	2017-06-29 19:27:45	28.7
2017-06-29 19:28:45	2017-06-29 19:28:45	28.66
2017-06-29 19:29:45	2017-06-29 19:29:45	28.64
2017-06-29 19:30:45	2017-06-29 19:30:45	28.63
2017-06-29 19:31:45	2017-06-29 19:31:45	28.62
2017-06-29 19:32:45	2017-06-29 19:32:45	28.61
2017-06-29 19:33:45	2017-06-29 19:33:45	28.58
2017-06-29 19:34:45	2017-06-29 19:34:45	28.51
2017-06-29 19:35:45	2017-06-29 19:35:45	28.48
2017-06-29 19:36:45	2017-06-29 19:36:45	28.41
2017-06-29 19:37:45	2017-06-29 19:37:45	28.35
2017-06-29 19:38:45	2017-06-29 19:38:45	28.34
2017-06-29 19:39:45	2017-06-29 19:39:45	28.33
2017-06-29 19:40:45	2017-06-29 19:40:45	28.31
2017-06-29 19:41:45	2017-06-29 19:41:45	28.29
2017-06-29 19:42:45	2017-06-29 19:42:45	28.23
2017-06-29 19:43:45	2017-06-29 19:43:45	28.18
2017-06-29 19:44:45	2017-06-29 19:44:45	28.13
2017-06-29 19:45:45	2017-06-29 19:45:45	28.1
2017-06-29 19:46:45	2017-06-29 19:46:45	28.1
2017-06-29 19:47:45	2017-06-29 19:47:45	28.09
2017-06-29 19:48:45	2017-06-29 19:48:45	28.07
2017-06-29 19:49:45	2017-06-29 19:49:45	28.02
2017-06-29 19:50:45	2017-06-29 19:50:45	27.99
2017-06-29 19:51:45	2017-06-29 19:51:45	27.98
2017-06-29 19:52:45	2017-06-29 19:52:45	27.93
2017-06-29 19:53:45	2017-06-29 19:53:45	27.89
2017-06-29 19:54:45	2017-06-29 19:54:45	27.87
2017-06-29 19:55:45	2017-06-29 19:55:45	27.86
2017-06-29 19:56:45	2017-06-29 19:56:45	27.86
2017-06-29 19:57:45	2017-06-29 19:57:45	27.83
2017-06-29 19:58:45	2017-06-29 19:58:45	27.78
2017-06-29 19:59:45	2017-06-29 19:59:45	27.75
2017-06-29 20:00:45	2017-06-29 20:00:45	27.73
2017-06-29 20:01:45	2017-06-29 20:01:45	27.69
2017-06-29 20:02:45	2017-06-29 20:02:45	27.66
2017-06-29 20:03:45	2017-06-29 20:03:45	27.66
2017-06-29 20:04:45	2017-06-29 20:04:45	27.63
2017-06-29 20:05:45	2017-06-29 20:05:45	27.61
2017-06-29 20:06:45	2017-06-29 20:06:45	27.59
2017-06-29 20:07:45	2017-06-29 20:07:45	27.57
2017-06-29 20:08:45	2017-06-29 20:08:45	27.56
2017-06-29 20:09:45	2017-06-29 20:09:45	27.52
2017-06-29 20:10:45	2017-06-29 20:10:45	27.52
2017-06-29 20:11:45	2017-06-29 20:11:45	27.51
2017-06-29 20:12:45	2017-06-29 20:12:45	27.61
2017-06-29 20:13:45	2017-06-29 20:13:45	28.96
2017-06-29 20:14:45	2017-06-29 20:14:45	28.96
2017-06-29 20:15:45	2017-06-29 20:15:45	28.98
2017-06-29 20:16:45	2017-06-29 20:16:45	28.97
2017-06-29 20:17:45	2017-06-29 20:17:45	28.94
2017-06-29 20:18:45	2017-06-29 20:18:45	28.94
2017-06-29 20:19:45	2017-06-29 20:19:45	28.95
2017-06-29 20:20:45	2017-06-29 20:20:45	28.93
2017-06-29 20:21:45	2017-06-29 20:21:45	28.92
2017-06-29 20:22:45	2017-06-29 20:22:45	28.68
2017-06-29 20:23:45	2017-06-29 20:23:45	28.64
2017-06-29 20:24:45	2017-06-29 20:24:45	28.57
2017-06-29 20:25:45	2017-06-29 20:25:45	28.53
2017-06-29 20:26:45	2017-06-29 20:26:45	28.51
2017-06-29 20:27:45	2017-06-29 20:27:45	28.46
2017-06-29 20:28:45	2017-06-29 20:28:45	28.45
2017-06-29 20:29:45	2017-06-29 20:29:45	28.43
2017-06-29 20:30:45	2017-06-29 20:30:45	28.43
2017-06-29 20:31:45	2017-06-29 20:31:45	28.42
2017-06-29 20:32:45	2017-06-29 20:32:45	28.42
2017-06-29 20:33:45	2017-06-29 20:33:45	28.41
2017-06-29 20:34:45	2017-06-29 20:34:45	28.4
2017-06-29 20:35:45	2017-06-29 20:35:45	28.4
2017-06-29 20:36:45	2017-06-29 20:36:45	28.39
2017-06-29 20:37:45	2017-06-29 20:37:45	28.38
2017-06-29 20:38:45	2017-06-29 20:38:45	28.37
2017-06-29 20:39:45	2017-06-29 20:39:45	28.36
2017-06-29 20:40:45	2017-06-29 20:40:45	28.35
2017-06-29 20:41:45	2017-06-29 20:41:45	28.34
2017-06-29 20:42:45	2017-06-29 20:42:45	28.33
2017-06-29 20:43:45	2017-06-29 20:43:45	28.33
2017-06-29 20:44:45	2017-06-29 20:44:45	28.31
2017-06-29 20:45:45	2017-06-29 20:45:45	28.3
2017-06-29 20:46:45	2017-06-29 20:46:45	28.29
2017-06-29 20:47:45	2017-06-29 20:47:45	28.28
2017-06-29 20:48:45	2017-06-29 20:48:45	28.26
2017-06-29 20:49:45	2017-06-29 20:49:45	28.24
2017-06-29 20:50:45	2017-06-29 20:50:45	28.23
2017-06-29 20:51:45	2017-06-29 20:51:45	28.22
2017-06-29 20:52:45	2017-06-29 20:52:45	28.2
2017-06-29 20:53:45	2017-06-29 20:53:45	28.19
2017-06-29 20:54:45	2017-06-29 20:54:45	28.18
2017-06-29 20:55:45	2017-06-29 20:55:45	28.16
2017-06-29 20:56:45	2017-06-29 20:56:45	28.15
2017-06-29 20:57:45	2017-06-29 20:57:45	28.13
2017-06-29 20:58:45	2017-06-29 20:58:45	28.11
2017-06-29 20:59:45	2017-06-29 20:59:45	28.1
2017-06-29 21:00:45	2017-06-29 21:00:45	28.07
2017-06-29 21:01:45	2017-06-29 21:01:45	28.05
2017-06-29 21:02:45	2017-06-29 21:02:45	28.04
2017-06-29 21:03:45	2017-06-29 21:03:45	28.02
2017-06-29 21:04:45	2017-06-29 21:04:45	28
2017-06-29 21:05:45	2017-06-29 21:05:45	27.98
2017-06-29 21:06:45	2017-06-29 21:06:45	27.96
2017-06-29 21:07:45	2017-06-29 21:07:45	27.94
2017-06-29 21:08:45	2017-06-29 21:08:45	27.92
2017-06-29 21:09:45	2017-06-29 21:09:45	27.9
2017-06-29 21:10:45	2017-06-29 21:10:45	27.89
2017-06-29 21:11:45	2017-06-29 21:11:45	27.87
2017-06-29 21:12:45	2017-06-29 21:12:45	27.85
2017-06-29 21:13:45	2017-06-29 21:13:45	27.83
2017-06-29 21:14:45	2017-06-29 21:14:45	27.81
2017-06-29 21:15:45	2017-06-29 21:15:45	27.79
2017-06-29 21:16:45	2017-06-29 21:16:45	27.77
2017-06-29 21:17:45	2017-06-29 21:17:45	27.76
2017-06-29 21:18:45	2017-06-29 21:18:45	27.74
2017-06-29 21:19:45	2017-06-29 21:19:45	27.72
2017-06-29 21:20:45	2017-06-29 21:20:45	27.7
2017-06-29 21:21:45	2017-06-29 21:21:45	27.68
2017-06-29 21:22:45	2017-06-29 21:22:45	27.67
2017-06-29 21:23:45	2017-06-29 21:23:45	27.65
2017-06-29 21:24:45	2017-06-29 21:24:45	27.63
2017-06-29 21:25:45	2017-06-29 21:25:45	27.61
2017-06-29 21:26:45	2017-06-29 21:26:45	27.6
2017-06-29 21:27:45	2017-06-29 21:27:45	27.58
2017-06-29 21:28:45	2017-06-29 21:28:45	27.56
2017-06-29 21:29:45	2017-06-29 21:29:45	27.55
2017-06-29 21:30:45	2017-06-29 21:30:45	27.53
2017-06-29 21:31:45	2017-06-29 21:31:45	27.51
2017-06-29 21:32:45	2017-06-29 21:32:45	27.49
2017-06-29 21:33:45	2017-06-29 21:33:45	27.48
2017-06-29 21:34:45	2017-06-29 21:34:45	27.46
2017-06-29 21:35:45	2017-06-29 21:35:45	27.44
2017-06-29 21:36:45	2017-06-29 21:36:45	27.43
2017-06-29 21:37:45	2017-06-29 21:37:45	27.41
2017-06-29 21:38:45	2017-06-29 21:38:45	27.39
2017-06-29 21:39:45	2017-06-29 21:39:45	27.38
2017-06-29 21:40:45	2017-06-29 21:40:45	27.36
2017-06-29 21:41:45	2017-06-29 21:41:45	27.35
2017-06-29 21:42:45	2017-06-29 21:42:45	27.33
2017-06-29 21:43:45	2017-06-29 21:43:45	27.31
2017-06-29 21:44:45	2017-06-29 21:44:45	27.3
2017-06-29 21:45:45	2017-06-29 21:45:45	27.28
2017-06-29 21:46:45	2017-06-29 21:46:45	27.27
2017-06-29 21:47:45	2017-06-29 21:47:45	27.25
2017-06-29 21:48:45	2017-06-29 21:48:45	27.24
2017-06-29 21:49:45	2017-06-29 21:49:45	27.22
2017-06-29 21:50:45	2017-06-29 21:50:45	27.2
2017-06-29 21:51:45	2017-06-29 21:51:45	27.19
2017-06-29 21:52:45	2017-06-29 21:52:45	27.18
2017-06-29 21:53:45	2017-06-29 21:53:45	27.16
2017-06-29 21:54:45	2017-06-29 21:54:45	27.15
2017-06-29 21:55:45	2017-06-29 21:55:45	27.13
2017-06-29 21:56:45	2017-06-29 21:56:45	27.12
2017-06-29 21:57:45	2017-06-29 21:57:45	27.1
2017-06-29 21:58:45	2017-06-29 21:58:45	27.09
2017-06-29 21:59:45	2017-06-29 21:59:45	27.07
2017-06-29 22:00:45	2017-06-29 22:00:45	27.06
2017-06-29 22:01:45	2017-06-29 22:01:45	27.05
2017-06-29 22:02:45	2017-06-29 22:02:45	27.03
2017-06-29 22:03:45	2017-06-29 22:03:45	27.02
2017-06-29 22:04:45	2017-06-29 22:04:45	27.01
2017-06-29 22:05:45	2017-06-29 22:05:45	26.99
2017-06-29 22:06:45	2017-06-29 22:06:45	26.98
2017-06-29 22:07:45	2017-06-29 22:07:45	26.97
2017-06-29 22:08:45	2017-06-29 22:08:45	26.95
2017-06-29 22:09:45	2017-06-29 22:09:45	26.94
2017-06-29 22:10:45	2017-06-29 22:10:45	26.93
2017-06-29 22:11:45	2017-06-29 22:11:45	26.92
2017-06-29 22:12:45	2017-06-29 22:12:45	26.91
2017-06-29 22:13:45	2017-06-29 22:13:45	26.89
2017-06-29 22:14:45	2017-06-29 22:14:45	26.88
2017-06-29 22:15:45	2017-06-29 22:15:45	26.86
2017-06-29 22:16:45	2017-06-29 22:16:45	26.85
2017-06-29 22:17:45	2017-06-29 22:17:45	26.84
2017-06-29 22:18:45	2017-06-29 22:18:45	26.83
2017-06-29 22:19:45	2017-06-29 22:19:45	26.82
2017-06-29 22:20:45	2017-06-29 22:20:45	26.8
2017-06-29 22:21:45	2017-06-29 22:21:45	26.79
2017-06-29 22:22:45	2017-06-29 22:22:45	26.78
2017-06-29 22:23:45	2017-06-29 22:23:45	26.77
2017-06-29 22:24:45	2017-06-29 22:24:45	26.76
2017-06-29 22:25:45	2017-06-29 22:25:45	26.74
2017-06-29 22:26:45	2017-06-29 22:26:45	26.73
2017-06-29 22:27:45	2017-06-29 22:27:45	26.72
2017-06-29 22:28:45	2017-06-29 22:28:45	26.71
2017-06-29 22:29:45	2017-06-29 22:29:45	26.7
2017-06-29 22:30:45	2017-06-29 22:30:45	26.69
2017-06-29 22:31:45	2017-06-29 22:31:45	26.68
2017-06-29 22:32:45	2017-06-29 22:32:45	26.66
2017-06-29 22:33:45	2017-06-29 22:33:45	26.66
2017-06-29 22:34:45	2017-06-29 22:34:45	26.65
2017-06-29 22:35:45	2017-06-29 22:35:45	26.64
2017-06-29 22:36:45	2017-06-29 22:36:45	26.62
2017-06-29 22:37:45	2017-06-29 22:37:45	26.61
2017-06-29 22:38:45	2017-06-29 22:38:45	26.6
2017-06-29 22:39:45	2017-06-29 22:39:45	26.59
2017-06-29 22:40:45	2017-06-29 22:40:45	26.58
2017-06-29 22:41:45	2017-06-29 22:41:45	26.57
2017-06-29 22:42:45	2017-06-29 22:42:45	26.55
2017-06-29 22:43:45	2017-06-29 22:43:45	26.55
2017-06-29 22:44:45	2017-06-29 22:44:45	26.54
2017-06-29 22:45:45	2017-06-29 22:45:45	26.53
2017-06-29 22:46:45	2017-06-29 22:46:45	26.51
2017-06-29 22:47:45	2017-06-29 22:47:45	26.5
2017-06-29 22:48:45	2017-06-29 22:48:45	26.5
2017-06-29 22:49:45	2017-06-29 22:49:45	26.48
2017-06-29 22:50:45	2017-06-29 22:50:45	26.48
2017-06-29 22:51:45	2017-06-29 22:51:45	26.46
2017-06-29 22:52:45	2017-06-29 22:52:45	26.45
2017-06-29 22:53:45	2017-06-29 22:53:45	26.45
2017-06-29 22:54:45	2017-06-29 22:54:45	26.43
2017-06-29 22:55:45	2017-06-29 22:55:45	26.42
2017-06-29 22:56:45	2017-06-29 22:56:45	26.41
2017-06-29 22:57:45	2017-06-29 22:57:45	26.4
2017-06-29 22:58:45	2017-06-29 22:58:45	26.39
2017-06-29 22:59:45	2017-06-29 22:59:45	26.39
2017-06-29 23:00:45	2017-06-29 23:00:45	26.37
2017-06-29 23:01:45	2017-06-29 23:01:45	26.36
2017-06-29 23:02:45	2017-06-29 23:02:45	26.36
2017-06-29 23:03:45	2017-06-29 23:03:45	26.34
2017-06-29 23:04:45	2017-06-29 23:04:45	26.34
2017-06-29 23:05:45	2017-06-29 23:05:45	26.33
2017-06-29 23:06:45	2017-06-29 23:06:45	26.32
2017-06-29 23:07:45	2017-06-29 23:07:45	26.31
2017-06-29 23:08:45	2017-06-29 23:08:45	26.3
2017-06-29 23:09:45	2017-06-29 23:09:45	26.29
2017-06-29 23:10:45	2017-06-29 23:10:45	26.28
2017-06-29 23:11:45	2017-06-29 23:11:45	26.27
2017-06-29 23:12:45	2017-06-29 23:12:45	26.26
2017-06-29 23:13:45	2017-06-29 23:13:45	26.25
2017-06-29 23:14:45	2017-06-29 23:14:45	26.24
2017-06-29 23:15:45	2017-06-29 23:15:45	26.23
2017-06-29 23:16:45	2017-06-29 23:16:45	26.22
2017-06-29 23:17:45	2017-06-29 23:17:45	26.21
2017-06-29 23:18:45	2017-06-29 23:18:45	26.2
2017-06-29 23:19:45	2017-06-29 23:19:45	26.2
2017-06-29 23:20:45	2017-06-29 23:20:45	26.19
2017-06-29 23:21:45	2017-06-29 23:21:45	26.18
2017-06-29 23:22:45	2017-06-29 23:22:45	26.17
2017-06-29 23:23:45	2017-06-29 23:23:45	26.16
2017-06-29 23:24:45	2017-06-29 23:24:45	26.15
2017-06-29 23:25:45	2017-06-29 23:25:45	26.14
2017-06-29 23:26:45	2017-06-29 23:26:45	26.14
2017-06-29 23:27:45	2017-06-29 23:27:45	26.12
2017-06-29 23:28:45	2017-06-29 23:28:45	26.11
2017-06-29 23:29:45	2017-06-29 23:29:45	26.11
2017-06-29 23:30:45	2017-06-29 23:30:45	26.09
2017-06-29 23:31:45	2017-06-29 23:31:45	26.09
2017-06-29 23:32:45	2017-06-29 23:32:45	26.08
2017-06-29 23:33:45	2017-06-29 23:33:45	26.07
2017-06-29 23:34:45	2017-06-29 23:34:45	26.06
2017-06-29 23:35:45	2017-06-29 23:35:45	26.05
2017-06-29 23:36:45	2017-06-29 23:36:45	26.04
2017-06-29 23:37:45	2017-06-29 23:37:45	26.03
2017-06-29 23:38:45	2017-06-29 23:38:45	26.03
2017-06-29 23:39:45	2017-06-29 23:39:45	26.02
2017-06-29 23:40:45	2017-06-29 23:40:45	26.01
2017-06-29 23:41:45	2017-06-29 23:41:45	26
2017-06-29 23:42:45	2017-06-29 23:42:45	25.99
2017-06-29 23:43:45	2017-06-29 23:43:45	25.99
2017-06-29 23:44:45	2017-06-29 23:44:45	25.98
2017-06-29 23:45:45	2017-06-29 23:45:45	25.97
2017-06-29 23:46:45	2017-06-29 23:46:45	25.96
2017-06-29 23:47:45	2017-06-29 23:47:45	25.95
2017-06-29 23:48:45	2017-06-29 23:48:45	25.94
2017-06-29 23:49:45	2017-06-29 23:49:45	25.94
2017-06-29 23:50:45	2017-06-29 23:50:45	25.93
2017-06-29 23:51:45	2017-06-29 23:51:45	25.92
2017-06-29 23:52:45	2017-06-29 23:52:45	25.91
2017-06-29 23:53:45	2017-06-29 23:53:45	25.91
2017-06-29 23:54:45	2017-06-29 23:54:45	25.9
2017-06-29 23:55:45	2017-06-29 23:55:45	25.89
2017-06-29 23:56:45	2017-06-29 23:56:45	25.88
2017-06-29 23:57:45	2017-06-29 23:57:45	25.87
2017-06-29 23:58:45	2017-06-29 23:58:45	25.87
2017-06-29 23:59:45	2017-06-29 23:59:45	25.86
2017-06-30 00:00:45	2017-06-30 00:00:45	25.85
2017-06-30 00:01:45	2017-06-30 00:01:45	25.84
2017-06-30 00:02:45	2017-06-30 00:02:45	25.84
2017-06-30 00:03:45	2017-06-30 00:03:45	25.84
2017-06-30 00:04:45	2017-06-30 00:04:45	25.83
2017-06-30 00:05:45	2017-06-30 00:05:45	25.82
2017-06-30 00:06:45	2017-06-30 00:06:45	25.81
2017-06-30 00:07:45	2017-06-30 00:07:45	25.81
2017-06-30 00:08:45	2017-06-30 00:08:45	25.79
2017-06-30 00:09:45	2017-06-30 00:09:45	25.79
2017-06-30 00:10:45	2017-06-30 00:10:45	25.78
2017-06-30 00:11:45	2017-06-30 00:11:45	25.77
2017-06-30 00:12:45	2017-06-30 00:12:45	25.77
2017-06-30 00:13:45	2017-06-30 00:13:45	25.76
2017-06-30 00:14:45	2017-06-30 00:14:45	25.75
2017-06-30 00:15:45	2017-06-30 00:15:45	25.75
2017-06-30 00:16:45	2017-06-30 00:16:45	25.74
2017-06-30 00:17:45	2017-06-30 00:17:45	25.73
2017-06-30 00:18:45	2017-06-30 00:18:45	25.72
2017-06-30 00:19:45	2017-06-30 00:19:45	25.72
2017-06-30 00:20:45	2017-06-30 00:20:45	25.71
2017-06-30 00:21:45	2017-06-30 00:21:45	25.71
2017-06-30 00:22:45	2017-06-30 00:22:45	25.7
2017-06-30 00:23:45	2017-06-30 00:23:45	25.69
2017-06-30 00:24:45	2017-06-30 00:24:45	25.69
2017-06-30 00:25:45	2017-06-30 00:25:45	25.68
2017-06-30 00:26:45	2017-06-30 00:26:45	25.67
2017-06-30 00:27:45	2017-06-30 00:27:45	25.67
2017-06-30 00:28:45	2017-06-30 00:28:45	25.66
2017-06-30 00:29:45	2017-06-30 00:29:45	25.65
2017-06-30 00:30:45	2017-06-30 00:30:45	25.65
2017-06-30 00:31:45	2017-06-30 00:31:45	25.64
2017-06-30 00:32:45	2017-06-30 00:32:45	25.63
2017-06-30 00:33:45	2017-06-30 00:33:45	25.63
2017-06-30 00:34:45	2017-06-30 00:34:45	25.62
2017-06-30 00:35:45	2017-06-30 00:35:45	25.61
2017-06-30 00:36:45	2017-06-30 00:36:45	25.61
2017-06-30 00:37:45	2017-06-30 00:37:45	25.6
2017-06-30 00:38:45	2017-06-30 00:38:45	25.59
2017-06-30 00:39:45	2017-06-30 00:39:45	25.59
2017-06-30 00:40:45	2017-06-30 00:40:45	25.58
2017-06-30 00:41:45	2017-06-30 00:41:45	25.57
2017-06-30 00:42:45	2017-06-30 00:42:45	25.57
2017-06-30 00:43:45	2017-06-30 00:43:45	25.56
2017-06-30 00:44:45	2017-06-30 00:44:45	25.56
2017-06-30 00:45:45	2017-06-30 00:45:45	25.55
2017-06-30 00:46:45	2017-06-30 00:46:45	25.54
2017-06-30 00:47:45	2017-06-30 00:47:45	25.54
2017-06-30 00:48:45	2017-06-30 00:48:45	25.53
2017-06-30 00:49:45	2017-06-30 00:49:45	25.53
2017-06-30 00:50:45	2017-06-30 00:50:45	25.52
2017-06-30 00:51:45	2017-06-30 00:51:45	25.51
2017-06-30 00:52:45	2017-06-30 00:52:45	25.5
2017-06-30 00:53:45	2017-06-30 00:53:45	25.5
2017-06-30 00:54:45	2017-06-30 00:54:45	25.49
2017-06-30 00:55:45	2017-06-30 00:55:45	25.49
2017-06-30 00:56:45	2017-06-30 00:56:45	25.48
2017-06-30 00:57:45	2017-06-30 00:57:45	25.48
2017-06-30 00:58:45	2017-06-30 00:58:45	25.47
2017-06-30 00:59:45	2017-06-30 00:59:45	25.47
2017-06-30 01:00:45	2017-06-30 01:00:45	25.46
2017-06-30 01:01:45	2017-06-30 01:01:45	25.45
2017-06-30 01:02:45	2017-06-30 01:02:45	25.45
2017-06-30 01:03:45	2017-06-30 01:03:45	25.44
2017-06-30 01:04:45	2017-06-30 01:04:45	25.43
2017-06-30 01:05:45	2017-06-30 01:05:45	25.43
2017-06-30 01:06:45	2017-06-30 01:06:45	25.42
2017-06-30 01:07:45	2017-06-30 01:07:45	25.42
2017-06-30 01:08:45	2017-06-30 01:08:45	25.41
2017-06-30 01:09:45	2017-06-30 01:09:45	25.41
2017-06-30 01:10:45	2017-06-30 01:10:45	25.4
2017-06-30 01:11:45	2017-06-30 01:11:45	25.4
2017-06-30 01:12:45	2017-06-30 01:12:45	25.39
2017-06-30 01:13:45	2017-06-30 01:13:45	25.38
2017-06-30 01:14:45	2017-06-30 01:14:45	25.38
2017-06-30 01:15:45	2017-06-30 01:15:45	25.37
2017-06-30 01:16:45	2017-06-30 01:16:45	25.37
2017-06-30 01:17:45	2017-06-30 01:17:45	25.36
2017-06-30 01:18:45	2017-06-30 01:18:45	25.35
2017-06-30 01:19:45	2017-06-30 01:19:45	25.34
2017-06-30 01:20:45	2017-06-30 01:20:45	25.34
2017-06-30 01:21:45	2017-06-30 01:21:45	25.34
2017-06-30 01:22:45	2017-06-30 01:22:45	25.33
2017-06-30 01:23:45	2017-06-30 01:23:45	25.33
2017-06-30 01:24:45	2017-06-30 01:24:45	25.32
2017-06-30 01:25:45	2017-06-30 01:25:45	25.32
2017-06-30 01:26:45	2017-06-30 01:26:45	25.31
2017-06-30 01:27:45	2017-06-30 01:27:45	25.3
2017-06-30 01:28:45	2017-06-30 01:28:45	25.3
2017-06-30 01:29:45	2017-06-30 01:29:45	25.29
2017-06-30 01:30:45	2017-06-30 01:30:45	25.29
2017-06-30 01:31:45	2017-06-30 01:31:45	25.28
2017-06-30 01:32:45	2017-06-30 01:32:45	25.27
2017-06-30 01:33:45	2017-06-30 01:33:45	25.27
2017-06-30 01:34:45	2017-06-30 01:34:45	25.26
2017-06-30 01:35:45	2017-06-30 01:35:45	25.26
2017-06-30 01:36:45	2017-06-30 01:36:45	25.25
2017-06-30 01:37:45	2017-06-30 01:37:45	25.25
2017-06-30 01:38:45	2017-06-30 01:38:45	25.24
2017-06-30 01:39:45	2017-06-30 01:39:45	25.23
2017-06-30 01:40:45	2017-06-30 01:40:45	25.23
2017-06-30 01:41:45	2017-06-30 01:41:45	25.22
2017-06-30 01:42:45	2017-06-30 01:42:45	25.22
2017-06-30 01:43:45	2017-06-30 01:43:45	25.22
2017-06-30 01:44:45	2017-06-30 01:44:45	25.21
2017-06-30 01:45:45	2017-06-30 01:45:45	25.2
2017-06-30 01:46:45	2017-06-30 01:46:45	25.2
2017-06-30 01:47:45	2017-06-30 01:47:45	25.19
2017-06-30 01:48:45	2017-06-30 01:48:45	25.19
2017-06-30 01:49:45	2017-06-30 01:49:45	25.18
2017-06-30 01:50:45	2017-06-30 01:50:45	25.18
2017-06-30 01:51:45	2017-06-30 01:51:45	25.18
2017-06-30 01:52:45	2017-06-30 01:52:45	25.17
2017-06-30 01:53:45	2017-06-30 01:53:45	25.16
2017-06-30 01:54:45	2017-06-30 01:54:45	25.16
2017-06-30 01:55:45	2017-06-30 01:55:45	25.15
2017-06-30 01:56:45	2017-06-30 01:56:45	25.15
2017-06-30 01:57:45	2017-06-30 01:57:45	25.15
2017-06-30 01:58:45	2017-06-30 01:58:45	25.14
2017-06-30 01:59:45	2017-06-30 01:59:45	25.13
2017-06-30 02:00:45	2017-06-30 02:00:45	25.13
2017-06-30 02:01:45	2017-06-30 02:01:45	25.12
2017-06-30 02:02:45	2017-06-30 02:02:45	25.12
2017-06-30 02:03:45	2017-06-30 02:03:45	25.12
2017-06-30 02:04:45	2017-06-30 02:04:45	25.11
2017-06-30 02:05:45	2017-06-30 02:05:45	25.11
2017-06-30 02:06:45	2017-06-30 02:06:45	25.1
2017-06-30 02:07:45	2017-06-30 02:07:45	25.1
2017-06-30 02:08:45	2017-06-30 02:08:45	25.1
2017-06-30 02:09:45	2017-06-30 02:09:45	25.09
2017-06-30 02:10:45	2017-06-30 02:10:45	25.08
2017-06-30 02:11:45	2017-06-30 02:11:45	25.08
2017-06-30 02:12:45	2017-06-30 02:12:45	25.07
2017-06-30 02:13:45	2017-06-30 02:13:45	25.07
2017-06-30 02:14:45	2017-06-30 02:14:45	25.06
2017-06-30 02:15:45	2017-06-30 02:15:45	25.06
2017-06-30 02:16:45	2017-06-30 02:16:45	25.05
2017-06-30 02:17:45	2017-06-30 02:17:45	25.05
2017-06-30 02:18:45	2017-06-30 02:18:45	25.05
2017-06-30 02:19:45	2017-06-30 02:19:45	25.04
2017-06-30 02:20:45	2017-06-30 02:20:45	25.04
2017-06-30 02:21:45	2017-06-30 02:21:45	25.03
2017-06-30 02:22:45	2017-06-30 02:22:45	25.03
2017-06-30 02:23:45	2017-06-30 02:23:45	25.02
2017-06-30 02:24:45	2017-06-30 02:24:45	25.02
2017-06-30 02:25:45	2017-06-30 02:25:45	25.02
2017-06-30 02:26:45	2017-06-30 02:26:45	25.01
2017-06-30 02:27:45	2017-06-30 02:27:45	25.01
2017-06-30 02:28:45	2017-06-30 02:28:45	25
2017-06-30 02:29:45	2017-06-30 02:29:45	25
2017-06-30 02:30:45	2017-06-30 02:30:45	24.99
2017-06-30 02:31:45	2017-06-30 02:31:45	24.98
2017-06-30 02:32:45	2017-06-30 02:32:45	24.98
2017-06-30 02:33:45	2017-06-30 02:33:45	24.97
2017-06-30 02:34:45	2017-06-30 02:34:45	24.97
2017-06-30 02:35:45	2017-06-30 02:35:45	24.97
2017-06-30 02:36:45	2017-06-30 02:36:45	24.96
2017-06-30 02:37:45	2017-06-30 02:37:45	24.96
2017-06-30 02:38:45	2017-06-30 02:38:45	24.96
2017-06-30 02:39:45	2017-06-30 02:39:45	24.95
2017-06-30 02:40:45	2017-06-30 02:40:45	24.95
2017-06-30 02:41:45	2017-06-30 02:41:45	24.94
2017-06-30 02:42:45	2017-06-30 02:42:45	24.94
2017-06-30 02:43:45	2017-06-30 02:43:45	24.93
2017-06-30 02:44:45	2017-06-30 02:44:45	24.93
2017-06-30 02:45:45	2017-06-30 02:45:45	24.92
2017-06-30 02:46:45	2017-06-30 02:46:45	24.92
2017-06-30 02:47:45	2017-06-30 02:47:45	24.92
2017-06-30 02:48:45	2017-06-30 02:48:45	24.91
2017-06-30 02:49:45	2017-06-30 02:49:45	24.9
2017-06-30 02:50:45	2017-06-30 02:50:45	24.9
2017-06-30 02:51:45	2017-06-30 02:51:45	24.89
2017-06-30 02:52:45	2017-06-30 02:52:45	24.89
2017-06-30 02:53:45	2017-06-30 02:53:45	24.89
2017-06-30 02:54:45	2017-06-30 02:54:45	24.88
2017-06-30 02:55:45	2017-06-30 02:55:45	24.88
2017-06-30 02:56:45	2017-06-30 02:56:45	24.87
2017-06-30 02:57:45	2017-06-30 02:57:45	24.87
2017-06-30 02:58:45	2017-06-30 02:58:45	24.86
2017-06-30 02:59:45	2017-06-30 02:59:45	24.86
2017-06-30 03:00:45	2017-06-30 03:00:45	24.85
2017-06-30 03:01:45	2017-06-30 03:01:45	24.85
2017-06-30 03:02:45	2017-06-30 03:02:45	24.85
2017-06-30 03:03:45	2017-06-30 03:03:45	24.84
2017-06-30 03:04:45	2017-06-30 03:04:45	24.84
2017-06-30 03:05:45	2017-06-30 03:05:45	24.84
2017-06-30 03:06:45	2017-06-30 03:06:45	24.83
2017-06-30 03:07:45	2017-06-30 03:07:45	24.82
2017-06-30 03:08:45	2017-06-30 03:08:45	24.82
2017-06-30 03:09:45	2017-06-30 03:09:45	24.82
2017-06-30 03:10:45	2017-06-30 03:10:45	24.81
2017-06-30 03:11:45	2017-06-30 03:11:45	24.81
2017-06-30 03:12:45	2017-06-30 03:12:45	24.8
2017-06-30 03:13:45	2017-06-30 03:13:45	24.8
2017-06-30 03:14:45	2017-06-30 03:14:45	24.8
2017-06-30 03:15:45	2017-06-30 03:15:45	24.8
2017-06-30 03:16:45	2017-06-30 03:16:45	24.79
2017-06-30 03:17:45	2017-06-30 03:17:45	24.78
2017-06-30 03:18:45	2017-06-30 03:18:45	24.78
2017-06-30 03:19:45	2017-06-30 03:19:45	24.78
2017-06-30 03:20:45	2017-06-30 03:20:45	24.77
2017-06-30 03:21:45	2017-06-30 03:21:45	24.77
2017-06-30 03:22:45	2017-06-30 03:22:45	24.76
2017-06-30 03:23:45	2017-06-30 03:23:45	24.76
2017-06-30 03:24:45	2017-06-30 03:24:45	24.75
2017-06-30 03:25:45	2017-06-30 03:25:45	24.75
2017-06-30 03:26:45	2017-06-30 03:26:45	24.74
2017-06-30 03:27:45	2017-06-30 03:27:45	24.74
2017-06-30 03:28:45	2017-06-30 03:28:45	24.74
2017-06-30 03:29:45	2017-06-30 03:29:45	24.73
2017-06-30 03:30:45	2017-06-30 03:30:45	24.73
2017-06-30 03:31:45	2017-06-30 03:31:45	24.72
2017-06-30 03:32:45	2017-06-30 03:32:45	24.72
2017-06-30 03:33:45	2017-06-30 03:33:45	24.72
2017-06-30 03:34:45	2017-06-30 03:34:45	24.71
2017-06-30 03:35:45	2017-06-30 03:35:45	24.71
2017-06-30 03:36:45	2017-06-30 03:36:45	24.71
2017-06-30 03:37:45	2017-06-30 03:37:45	24.7
2017-06-30 03:38:45	2017-06-30 03:38:45	24.7
2017-06-30 03:39:45	2017-06-30 03:39:45	24.69
2017-06-30 03:40:45	2017-06-30 03:40:45	24.69
2017-06-30 03:41:45	2017-06-30 03:41:45	24.68
2017-06-30 03:42:45	2017-06-30 03:42:45	24.68
2017-06-30 03:43:45	2017-06-30 03:43:45	24.67
2017-06-30 03:44:45	2017-06-30 03:44:45	24.67
2017-06-30 03:45:45	2017-06-30 03:45:45	24.67
2017-06-30 03:46:45	2017-06-30 03:46:45	24.67
2017-06-30 03:47:45	2017-06-30 03:47:45	24.66
2017-06-30 03:48:45	2017-06-30 03:48:45	24.66
2017-06-30 03:49:45	2017-06-30 03:49:45	24.65
2017-06-30 03:50:45	2017-06-30 03:50:45	24.65
2017-06-30 03:51:45	2017-06-30 03:51:45	24.64
2017-06-30 03:52:45	2017-06-30 03:52:45	24.64
2017-06-30 03:53:45	2017-06-30 03:53:45	24.64
2017-06-30 03:54:45	2017-06-30 03:54:45	24.63
2017-06-30 03:55:45	2017-06-30 03:55:45	24.63
2017-06-30 03:56:45	2017-06-30 03:56:45	24.62
2017-06-30 03:57:45	2017-06-30 03:57:45	24.62
2017-06-30 03:58:45	2017-06-30 03:58:45	24.61
2017-06-30 03:59:45	2017-06-30 03:59:45	24.61
2017-06-30 04:00:45	2017-06-30 04:00:45	24.61
2017-06-30 04:01:45	2017-06-30 04:01:45	24.6
2017-06-30 04:02:45	2017-06-30 04:02:45	24.6
2017-06-30 04:03:45	2017-06-30 04:03:45	24.6
2017-06-30 04:04:45	2017-06-30 04:04:45	24.59
2017-06-30 04:05:45	2017-06-30 04:05:45	24.59
2017-06-30 04:06:45	2017-06-30 04:06:45	24.58
2017-06-30 04:07:45	2017-06-30 04:07:45	24.58
2017-06-30 04:08:45	2017-06-30 04:08:45	24.57
2017-06-30 04:09:45	2017-06-30 04:09:45	24.57
2017-06-30 04:10:45	2017-06-30 04:10:45	24.57
2017-06-30 04:11:45	2017-06-30 04:11:45	24.56
2017-06-30 04:12:45	2017-06-30 04:12:45	24.56
2017-06-30 04:13:45	2017-06-30 04:13:45	24.55
2017-06-30 04:14:45	2017-06-30 04:14:45	24.55
2017-06-30 04:15:45	2017-06-30 04:15:45	24.55
2017-06-30 04:16:45	2017-06-30 04:16:45	24.54
2017-06-30 04:17:45	2017-06-30 04:17:45	24.54
2017-06-30 04:18:45	2017-06-30 04:18:45	24.54
2017-06-30 04:19:45	2017-06-30 04:19:45	24.53
2017-06-30 04:20:45	2017-06-30 04:20:45	24.53
2017-06-30 04:21:45	2017-06-30 04:21:45	24.53
2017-06-30 04:22:45	2017-06-30 04:22:45	24.52
2017-06-30 04:23:45	2017-06-30 04:23:45	24.52
2017-06-30 04:24:45	2017-06-30 04:24:45	24.51
2017-06-30 04:25:45	2017-06-30 04:25:45	24.51
2017-06-30 04:26:45	2017-06-30 04:26:45	24.5
2017-06-30 04:27:45	2017-06-30 04:27:45	24.5
2017-06-30 04:28:45	2017-06-30 04:28:45	24.5
2017-06-30 04:29:45	2017-06-30 04:29:45	24.49
2017-06-30 04:30:45	2017-06-30 04:30:45	24.49
2017-06-30 04:31:45	2017-06-30 04:31:45	24.48
2017-06-30 04:32:45	2017-06-30 04:32:45	24.48
2017-06-30 04:33:45	2017-06-30 04:33:45	24.48
2017-06-30 04:34:45	2017-06-30 04:34:45	24.47
2017-06-30 04:35:45	2017-06-30 04:35:45	24.47
2017-06-30 04:36:45	2017-06-30 04:36:45	24.46
2017-06-30 04:37:45	2017-06-30 04:37:45	24.46
2017-06-30 04:38:45	2017-06-30 04:38:45	24.46
2017-06-30 04:39:45	2017-06-30 04:39:45	24.46
2017-06-30 04:40:45	2017-06-30 04:40:45	24.45
2017-06-30 04:41:45	2017-06-30 04:41:45	24.45
2017-06-30 04:42:45	2017-06-30 04:42:45	24.44
2017-06-30 04:43:45	2017-06-30 04:43:45	24.44
2017-06-30 04:44:45	2017-06-30 04:44:45	24.44
2017-06-30 04:45:45	2017-06-30 04:45:45	24.44
2017-06-30 04:46:45	2017-06-30 04:46:45	24.43
2017-06-30 04:47:45	2017-06-30 04:47:45	24.42
2017-06-30 04:48:45	2017-06-30 04:48:45	24.42
2017-06-30 04:49:45	2017-06-30 04:49:45	24.42
2017-06-30 04:50:45	2017-06-30 04:50:45	24.42
2017-06-30 04:51:45	2017-06-30 04:51:45	24.41
2017-06-30 04:52:45	2017-06-30 04:52:45	24.41
2017-06-30 04:53:45	2017-06-30 04:53:45	24.4
2017-06-30 04:54:45	2017-06-30 04:54:45	24.4
2017-06-30 04:55:45	2017-06-30 04:55:45	24.4
2017-06-30 04:56:45	2017-06-30 04:56:45	24.4
2017-06-30 04:57:45	2017-06-30 04:57:45	24.39
2017-06-30 04:58:45	2017-06-30 04:58:45	24.38
2017-06-30 04:59:45	2017-06-30 04:59:45	24.38
2017-06-30 05:00:45	2017-06-30 05:00:45	24.38
2017-06-30 05:01:45	2017-06-30 05:01:45	24.38
2017-06-30 05:02:45	2017-06-30 05:02:45	24.37
2017-06-30 05:03:45	2017-06-30 05:03:45	24.37
2017-06-30 05:04:45	2017-06-30 05:04:45	24.36
2017-06-30 05:05:45	2017-06-30 05:05:45	24.36
2017-06-30 05:06:45	2017-06-30 05:06:45	24.36
2017-06-30 05:07:45	2017-06-30 05:07:45	24.35
2017-06-30 05:08:45	2017-06-30 05:08:45	24.35
2017-06-30 05:09:45	2017-06-30 05:09:45	24.34
2017-06-30 05:10:45	2017-06-30 05:10:45	24.34
2017-06-30 05:11:45	2017-06-30 05:11:45	24.34
2017-06-30 05:12:45	2017-06-30 05:12:45	24.33
2017-06-30 05:13:45	2017-06-30 05:13:45	24.33
2017-06-30 05:14:45	2017-06-30 05:14:45	24.33
2017-06-30 05:15:45	2017-06-30 05:15:45	24.33
2017-06-30 05:16:45	2017-06-30 05:16:45	24.32
2017-06-30 05:17:45	2017-06-30 05:17:45	24.32
2017-06-30 05:18:45	2017-06-30 05:18:45	24.32
2017-06-30 05:19:45	2017-06-30 05:19:45	24.31
2017-06-30 05:20:45	2017-06-30 05:20:45	24.31
2017-06-30 05:21:45	2017-06-30 05:21:45	24.31
2017-06-30 05:22:45	2017-06-30 05:22:45	24.3
2017-06-30 05:23:45	2017-06-30 05:23:45	24.3
2017-06-30 05:24:45	2017-06-30 05:24:45	24.3
2017-06-30 05:25:45	2017-06-30 05:25:45	24.29
2017-06-30 05:26:45	2017-06-30 05:26:45	24.29
2017-06-30 05:27:45	2017-06-30 05:27:45	24.29
2017-06-30 05:28:45	2017-06-30 05:28:45	24.28
2017-06-30 05:29:45	2017-06-30 05:29:45	24.28
2017-06-30 05:30:45	2017-06-30 05:30:45	24.28
2017-06-30 05:31:45	2017-06-30 05:31:45	24.27
2017-06-30 05:32:45	2017-06-30 05:32:45	24.27
2017-06-30 05:33:45	2017-06-30 05:33:45	24.27
2017-06-30 05:34:45	2017-06-30 05:34:45	24.26
2017-06-30 05:35:45	2017-06-30 05:35:45	24.26
2017-06-30 05:36:45	2017-06-30 05:36:45	24.25
2017-06-30 05:37:45	2017-06-30 05:37:45	24.25
2017-06-30 05:38:45	2017-06-30 05:38:45	24.25
2017-06-30 05:39:45	2017-06-30 05:39:45	24.25
2017-06-30 05:40:45	2017-06-30 05:40:45	24.24
2017-06-30 05:41:45	2017-06-30 05:41:45	24.24
2017-06-30 05:42:45	2017-06-30 05:42:45	24.23
2017-06-30 05:43:45	2017-06-30 05:43:45	24.23
2017-06-30 05:44:45	2017-06-30 05:44:45	24.23
2017-06-30 05:45:45	2017-06-30 05:45:45	24.23
2017-06-30 05:46:45	2017-06-30 05:46:45	24.22
2017-06-30 05:47:45	2017-06-30 05:47:45	24.22
2017-06-30 05:48:45	2017-06-30 05:48:45	24.21
2017-06-30 05:49:45	2017-06-30 05:49:45	24.21
2017-06-30 05:50:45	2017-06-30 05:50:45	24.21
2017-06-30 05:51:45	2017-06-30 05:51:45	24.2
2017-06-30 05:52:45	2017-06-30 05:52:45	24.2
2017-06-30 05:53:45	2017-06-30 05:53:45	24.2
2017-06-30 05:54:45	2017-06-30 05:54:45	24.2
2017-06-30 05:55:45	2017-06-30 05:55:45	24.19
2017-06-30 05:56:45	2017-06-30 05:56:45	24.19
2017-06-30 05:57:45	2017-06-30 05:57:45	24.19
2017-06-30 05:58:45	2017-06-30 05:58:45	24.18
2017-06-30 05:59:45	2017-06-30 05:59:45	24.18
2017-06-30 06:00:45	2017-06-30 06:00:45	24.18
2017-06-30 06:01:45	2017-06-30 06:01:45	24.17
2017-06-30 06:02:45	2017-06-30 06:02:45	24.17
2017-06-30 06:03:45	2017-06-30 06:03:45	24.17
2017-06-30 06:04:45	2017-06-30 06:04:45	24.17
2017-06-30 06:05:45	2017-06-30 06:05:45	24.16
2017-06-30 06:06:45	2017-06-30 06:06:45	24.16
2017-06-30 06:07:45	2017-06-30 06:07:45	24.16
2017-06-30 06:08:45	2017-06-30 06:08:45	24.15
2017-06-30 06:09:45	2017-06-30 06:09:45	24.15
2017-06-30 06:10:45	2017-06-30 06:10:45	24.15
2017-06-30 06:11:45	2017-06-30 06:11:45	24.14
2017-06-30 06:12:45	2017-06-30 06:12:45	24.14
2017-06-30 06:13:45	2017-06-30 06:13:45	24.14
2017-06-30 06:14:45	2017-06-30 06:14:45	24.14
2017-06-30 06:15:45	2017-06-30 06:15:45	24.13
2017-06-30 06:16:45	2017-06-30 06:16:45	24.13
2017-06-30 06:17:45	2017-06-30 06:17:45	24.13
2017-06-30 06:18:45	2017-06-30 06:18:45	24.12
2017-06-30 06:19:45	2017-06-30 06:19:45	24.12
2017-06-30 06:20:45	2017-06-30 06:20:45	24.11
2017-06-30 06:21:45	2017-06-30 06:21:45	24.11
2017-06-30 06:22:45	2017-06-30 06:22:45	24.11
2017-06-30 06:23:45	2017-06-30 06:23:45	24.1
2017-06-30 06:24:45	2017-06-30 06:24:45	24.1
2017-06-30 06:25:45	2017-06-30 06:25:45	24.1
2017-06-30 06:26:45	2017-06-30 06:26:45	24.1
2017-06-30 06:27:45	2017-06-30 06:27:45	24.09
2017-06-30 06:28:45	2017-06-30 06:28:45	24.09
2017-06-30 06:29:45	2017-06-30 06:29:45	24.09
2017-06-30 06:30:45	2017-06-30 06:30:45	24.08
2017-06-30 06:31:45	2017-06-30 06:31:45	24.08
2017-06-30 06:32:45	2017-06-30 06:32:45	24.08
2017-06-30 06:33:45	2017-06-30 06:33:45	24.08
2017-06-30 06:34:45	2017-06-30 06:34:45	24.07
2017-06-30 06:35:45	2017-06-30 06:35:45	24.07
2017-06-30 06:36:45	2017-06-30 06:36:45	24.07
2017-06-30 06:37:45	2017-06-30 06:37:45	24.06
2017-06-30 06:38:45	2017-06-30 06:38:45	24.06
2017-06-30 06:39:45	2017-06-30 06:39:45	24.05
2017-06-30 06:40:45	2017-06-30 06:40:45	24.05
2017-06-30 06:41:45	2017-06-30 06:41:45	24.05
2017-06-30 06:42:45	2017-06-30 06:42:45	24.05
2017-06-30 06:43:45	2017-06-30 06:43:45	24.04
2017-06-30 06:44:45	2017-06-30 06:44:45	24.04
2017-06-30 06:45:45	2017-06-30 06:45:45	24.04
2017-06-30 06:46:45	2017-06-30 06:46:45	24.04
2017-06-30 06:47:45	2017-06-30 06:47:45	24.04
2017-06-30 06:48:45	2017-06-30 06:48:45	24.03
2017-06-30 06:49:45	2017-06-30 06:49:45	24.03
2017-06-30 06:50:45	2017-06-30 06:50:45	24.03
2017-06-30 06:51:45	2017-06-30 06:51:45	24.02
2017-06-30 06:52:45	2017-06-30 06:52:45	24.02
2017-06-30 06:53:45	2017-06-30 06:53:45	24.02
2017-06-30 06:54:45	2017-06-30 06:54:45	24.02
2017-06-30 06:55:45	2017-06-30 06:55:45	24.01
2017-06-30 06:56:45	2017-06-30 06:56:45	24.01
2017-06-30 06:57:45	2017-06-30 06:57:45	24.01
2017-06-30 06:58:45	2017-06-30 06:58:45	24
2017-06-30 06:59:45	2017-06-30 06:59:45	24
2017-06-30 07:00:45	2017-06-30 07:00:45	24
2017-06-30 07:01:45	2017-06-30 07:01:45	23.99
2017-06-30 07:02:45	2017-06-30 07:02:45	23.99
2017-06-30 07:03:45	2017-06-30 07:03:45	23.99
2017-06-30 07:04:45	2017-06-30 07:04:45	23.99
2017-06-30 07:05:45	2017-06-30 07:05:45	23.98
2017-06-30 07:06:45	2017-06-30 07:06:45	23.98
2017-06-30 07:07:45	2017-06-30 07:07:45	23.98
2017-06-30 07:08:45	2017-06-30 07:08:45	23.98
2017-06-30 07:09:45	2017-06-30 07:09:45	23.97
2017-06-30 07:10:45	2017-06-30 07:10:45	23.97
2017-06-30 07:11:45	2017-06-30 07:11:45	23.97
2017-06-30 07:12:45	2017-06-30 07:12:45	23.96
2017-06-30 07:13:45	2017-06-30 07:13:45	23.96
2017-06-30 07:14:45	2017-06-30 07:14:45	23.96
2017-06-30 07:15:45	2017-06-30 07:15:45	23.95
2017-06-30 07:16:45	2017-06-30 07:16:45	23.95
2017-06-30 07:17:45	2017-06-30 07:17:45	23.95
2017-06-30 07:18:45	2017-06-30 07:18:45	23.95
2017-06-30 07:19:45	2017-06-30 07:19:45	23.94
2017-06-30 07:20:45	2017-06-30 07:20:45	23.94
2017-06-30 07:21:45	2017-06-30 07:21:45	23.94
2017-06-30 07:22:45	2017-06-30 07:22:45	23.94
2017-06-30 07:23:45	2017-06-30 07:23:45	23.93
2017-06-30 07:24:45	2017-06-30 07:24:45	23.93
2017-06-30 07:25:45	2017-06-30 07:25:45	23.93
2017-06-30 07:26:45	2017-06-30 07:26:45	23.92
2017-06-30 07:27:45	2017-06-30 07:27:45	23.92
2017-06-30 07:28:45	2017-06-30 07:28:45	23.92
2017-06-30 07:29:45	2017-06-30 07:29:45	23.92
2017-06-30 07:30:45	2017-06-30 07:30:45	23.91
2017-06-30 07:31:45	2017-06-30 07:31:45	23.91
2017-06-30 07:32:45	2017-06-30 07:32:45	23.91
2017-06-30 07:33:45	2017-06-30 07:33:45	23.91
2017-06-30 07:34:45	2017-06-30 07:34:45	23.91
2017-06-30 07:35:45	2017-06-30 07:35:45	23.9
2017-06-30 07:36:45	2017-06-30 07:36:45	23.9
2017-06-30 07:37:45	2017-06-30 07:37:45	23.89
2017-06-30 07:38:45	2017-06-30 07:38:45	23.89
2017-06-30 07:39:45	2017-06-30 07:39:45	23.89
2017-06-30 07:40:45	2017-06-30 07:40:45	23.89
2017-06-30 07:41:45	2017-06-30 07:41:45	23.89
2017-06-30 07:42:45	2017-06-30 07:42:45	23.88
2017-06-30 07:43:45	2017-06-30 07:43:45	23.88
2017-06-30 07:44:45	2017-06-30 07:44:45	23.88
2017-06-30 07:45:45	2017-06-30 07:45:45	23.87
2017-06-30 07:46:45	2017-06-30 07:46:45	23.87
2017-06-30 07:47:45	2017-06-30 07:47:45	23.87
2017-06-30 07:48:45	2017-06-30 07:48:45	23.87
2017-06-30 07:49:45	2017-06-30 07:49:45	23.86
2017-06-30 07:50:45	2017-06-30 07:50:45	23.86
2017-06-30 07:51:45	2017-06-30 07:51:45	23.86
2017-06-30 07:52:45	2017-06-30 07:52:45	23.86
2017-06-30 07:53:45	2017-06-30 07:53:45	23.85
2017-06-30 07:54:45	2017-06-30 07:54:45	23.85
2017-06-30 07:55:45	2017-06-30 07:55:45	23.85
2017-06-30 07:56:45	2017-06-30 07:56:45	23.85
2017-06-30 07:57:45	2017-06-30 07:57:45	23.84
2017-06-30 07:58:45	2017-06-30 07:58:45	23.84
2017-06-30 07:59:45	2017-06-30 07:59:45	23.84
2017-06-30 08:00:45	2017-06-30 08:00:45	23.84
2017-06-30 08:01:45	2017-06-30 08:01:45	23.84
2017-06-30 08:02:45	2017-06-30 08:02:45	23.83
2017-06-30 08:03:45	2017-06-30 08:03:45	23.83
2017-06-30 08:04:45	2017-06-30 08:04:45	23.82
2017-06-30 08:05:45	2017-06-30 08:05:45	23.82
2017-06-30 08:06:45	2017-06-30 08:06:45	23.82
2017-06-30 08:07:45	2017-06-30 08:07:45	23.82
2017-06-30 08:08:45	2017-06-30 08:08:45	23.81
2017-06-30 08:09:45	2017-06-30 08:09:45	23.81
2017-06-30 08:10:45	2017-06-30 08:10:45	23.81
2017-06-30 08:11:45	2017-06-30 08:11:45	23.81
2017-06-30 08:12:45	2017-06-30 08:12:45	23.8
2017-06-30 08:13:45	2017-06-30 08:13:45	23.8
2017-06-30 08:14:45	2017-06-30 08:14:45	23.8
2017-06-30 08:15:45	2017-06-30 08:15:45	23.79
2017-06-30 08:16:45	2017-06-30 08:16:45	23.8
2017-06-30 08:17:45	2017-06-30 08:17:45	23.79
2017-06-30 08:18:45	2017-06-30 08:18:45	23.79
2017-06-30 08:19:45	2017-06-30 08:19:45	23.79
2017-06-30 08:20:45	2017-06-30 08:20:45	23.79
2017-06-30 08:21:45	2017-06-30 08:21:45	23.79
2017-06-30 08:22:45	2017-06-30 08:22:45	23.78
2017-06-30 08:23:45	2017-06-30 08:23:45	23.78
2017-06-30 08:24:45	2017-06-30 08:24:45	23.78
2017-06-30 08:25:45	2017-06-30 08:25:45	23.78
2017-06-30 08:26:45	2017-06-30 08:26:45	23.77
2017-06-30 08:27:45	2017-06-30 08:27:45	23.77
2017-06-30 08:28:45	2017-06-30 08:28:45	23.77
2017-06-30 08:29:45	2017-06-30 08:29:45	23.76
2017-06-30 08:30:45	2017-06-30 08:30:45	23.76
2017-06-30 08:31:45	2017-06-30 08:31:45	23.76
2017-06-30 08:32:45	2017-06-30 08:32:45	23.76
2017-06-30 08:33:45	2017-06-30 08:33:45	23.75
2017-06-30 08:34:45	2017-06-30 08:34:45	23.75
2017-06-30 08:35:45	2017-06-30 08:35:45	23.75
2017-06-30 08:36:45	2017-06-30 08:36:45	23.75
2017-06-30 08:37:45	2017-06-30 08:37:45	23.75
2017-06-30 08:38:45	2017-06-30 08:38:45	23.74
2017-06-30 08:39:45	2017-06-30 08:39:45	23.74
2017-06-30 08:40:45	2017-06-30 08:40:45	23.74
2017-06-30 08:41:45	2017-06-30 08:41:45	23.73
2017-06-30 08:42:45	2017-06-30 08:42:45	23.73
2017-06-30 08:43:45	2017-06-30 08:43:45	23.73
2017-06-30 08:44:45	2017-06-30 08:44:45	23.72
2017-06-30 08:45:45	2017-06-30 08:45:45	23.73
2017-06-30 08:46:45	2017-06-30 08:46:45	23.72
2017-06-30 08:47:45	2017-06-30 08:47:45	23.72
2017-06-30 08:48:45	2017-06-30 08:48:45	23.72
2017-06-30 08:49:45	2017-06-30 08:49:45	23.71
2017-06-30 08:50:45	2017-06-30 08:50:45	23.71
2017-06-30 08:51:45	2017-06-30 08:51:45	23.71
2017-06-30 08:52:45	2017-06-30 08:52:45	23.71
2017-06-30 08:53:45	2017-06-30 08:53:45	23.71
2017-06-30 08:54:45	2017-06-30 08:54:45	23.7
2017-06-30 08:55:45	2017-06-30 08:55:45	23.7
2017-06-30 08:56:45	2017-06-30 08:56:45	23.7
2017-06-30 08:57:45	2017-06-30 08:57:45	23.7
2017-06-30 08:58:45	2017-06-30 08:58:45	23.7
2017-06-30 08:59:45	2017-06-30 08:59:45	23.69
2017-06-30 09:00:45	2017-06-30 09:00:45	23.69
2017-06-30 09:01:45	2017-06-30 09:01:45	23.69
2017-06-30 09:02:45	2017-06-30 09:02:45	23.68
2017-06-30 09:03:45	2017-06-30 09:03:45	23.69
2017-06-30 09:04:45	2017-06-30 09:04:45	23.68
2017-06-30 09:05:45	2017-06-30 09:05:45	23.67
2017-06-30 09:06:45	2017-06-30 09:06:45	23.68
2017-06-30 09:07:45	2017-06-30 09:07:45	23.67
2017-06-30 09:08:45	2017-06-30 09:08:45	23.67
2017-06-30 09:09:45	2017-06-30 09:09:45	23.67
2017-06-30 09:10:45	2017-06-30 09:10:45	23.67
2017-06-30 09:11:45	2017-06-30 09:11:45	23.67
2017-06-30 09:12:45	2017-06-30 09:12:45	23.66
2017-06-30 09:13:45	2017-06-30 09:13:45	23.66
2017-06-30 09:14:45	2017-06-30 09:14:45	23.65
2017-06-30 09:15:45	2017-06-30 09:15:45	23.65
2017-06-30 09:16:45	2017-06-30 09:16:45	23.65
2017-06-30 09:17:45	2017-06-30 09:17:45	23.65
2017-06-30 09:18:45	2017-06-30 09:18:45	23.65
2017-06-30 09:19:45	2017-06-30 09:19:45	23.65
2017-06-30 09:20:45	2017-06-30 09:20:45	23.64
2017-06-30 09:21:45	2017-06-30 09:21:45	23.64
2017-06-30 09:22:45	2017-06-30 09:22:45	23.64
2017-06-30 09:23:45	2017-06-30 09:23:45	23.64
2017-06-30 09:24:45	2017-06-30 09:24:45	23.64
2017-06-30 09:25:45	2017-06-30 09:25:45	23.63
2017-06-30 09:26:45	2017-06-30 09:26:45	23.63
2017-06-30 09:27:45	2017-06-30 09:27:45	23.63
2017-06-30 09:28:45	2017-06-30 09:28:45	23.63
2017-06-30 09:29:45	2017-06-30 09:29:45	23.63
2017-06-30 09:30:45	2017-06-30 09:30:45	23.62
2017-06-30 09:31:45	2017-06-30 09:31:45	23.62
2017-06-30 09:32:45	2017-06-30 09:32:45	23.62
2017-06-30 09:33:45	2017-06-30 09:33:45	23.61
2017-06-30 09:34:45	2017-06-30 09:34:45	23.62
2017-06-30 09:35:45	2017-06-30 09:35:45	23.61
2017-06-30 09:36:45	2017-06-30 09:36:45	23.61
2017-06-30 09:37:45	2017-06-30 09:37:45	23.67
2017-06-30 09:38:45	2017-06-30 09:38:45	24.76
2017-06-30 09:39:45	2017-06-30 09:39:45	24.73
2017-06-30 09:40:45	2017-06-30 09:40:45	24.74
2017-06-30 09:41:45	2017-06-30 09:41:45	24.72
2017-06-30 09:42:45	2017-06-30 09:42:45	24.73
2017-06-30 09:43:45	2017-06-30 09:43:45	24.72
2017-06-30 09:44:45	2017-06-30 09:44:45	24.7
2017-06-30 09:45:45	2017-06-30 09:45:45	24.69
2017-06-30 09:46:45	2017-06-30 09:46:45	24.68
2017-06-30 09:47:45	2017-06-30 09:47:45	24.65
2017-06-30 09:48:45	2017-06-30 09:48:45	24.59
2017-06-30 09:49:45	2017-06-30 09:49:45	24.5
2017-06-30 09:50:45	2017-06-30 09:50:45	24.43
2017-06-30 09:51:45	2017-06-30 09:51:45	24.39
2017-06-30 09:52:45	2017-06-30 09:52:45	24.35
2017-06-30 09:53:45	2017-06-30 09:53:45	24.3
2017-06-30 09:54:45	2017-06-30 09:54:45	24.22
2017-06-30 09:55:45	2017-06-30 09:55:45	24.2
2017-06-30 09:56:45	2017-06-30 09:56:45	24.18
2017-06-30 09:57:45	2017-06-30 09:57:45	24.15
2017-06-30 09:58:45	2017-06-30 09:58:45	24.13
2017-06-30 09:59:45	2017-06-30 09:59:45	24.06
2017-06-30 10:00:45	2017-06-30 10:00:45	24.01
2017-06-30 10:01:45	2017-06-30 10:01:45	23.96
2017-06-30 10:02:45	2017-06-30 10:02:45	23.88
2017-06-30 10:03:45	2017-06-30 10:03:45	23.82
2017-06-30 10:04:45	2017-06-30 10:04:45	23.8
2017-06-30 10:05:45	2017-06-30 10:05:45	23.76
2017-06-30 10:06:45	2017-06-30 10:06:45	23.73
2017-06-30 10:07:45	2017-06-30 10:07:45	23.71
2017-06-30 10:08:45	2017-06-30 10:08:45	23.68
2017-06-30 10:09:45	2017-06-30 10:09:45	23.64
2017-06-30 10:10:45	2017-06-30 10:10:45	23.6
2017-06-30 10:11:45	2017-06-30 10:11:45	23.57
2017-06-30 10:12:45	2017-06-30 10:12:45	23.54
2017-06-30 10:13:45	2017-06-30 10:13:45	23.5
2017-06-30 10:14:45	2017-06-30 10:14:45	23.49
2017-06-30 10:15:45	2017-06-30 10:15:45	23.46
2017-06-30 10:16:45	2017-06-30 10:16:45	23.42
2017-06-30 10:17:45	2017-06-30 10:17:45	23.38
2017-06-30 10:18:45	2017-06-30 10:18:45	23.35
2017-06-30 10:19:45	2017-06-30 10:19:45	23.34
2017-06-30 10:20:45	2017-06-30 10:20:45	23.32
2017-06-30 10:21:45	2017-06-30 10:21:45	23.27
2017-06-30 10:22:45	2017-06-30 10:22:45	23.24
2017-06-30 10:23:45	2017-06-30 10:23:45	23.23
2017-06-30 10:24:45	2017-06-30 10:24:45	23.21
2017-06-30 10:25:45	2017-06-30 10:25:45	23.2
2017-06-30 10:26:45	2017-06-30 10:26:45	23.18
2017-06-30 10:27:45	2017-06-30 10:27:45	23.12
2017-06-30 10:28:45	2017-06-30 10:28:45	23.07
2017-06-30 10:29:45	2017-06-30 10:29:45	23.07
2017-06-30 10:30:45	2017-06-30 10:30:45	23.06
2017-06-30 10:31:45	2017-06-30 10:31:45	23.06
2017-06-30 10:32:45	2017-06-30 10:32:45	23.05
2017-06-30 10:33:45	2017-06-30 10:33:45	23.03
2017-06-30 10:34:45	2017-06-30 10:34:45	23.01
2017-06-30 10:35:45	2017-06-30 10:35:45	22.99
2017-06-30 10:36:45	2017-06-30 10:36:45	22.97
2017-06-30 10:37:45	2017-06-30 10:37:45	22.96
2017-06-30 10:38:45	2017-06-30 10:38:45	22.93
2017-06-30 10:39:45	2017-06-30 10:39:45	22.91
2017-06-30 10:40:45	2017-06-30 10:40:45	22.9
2017-06-30 10:41:45	2017-06-30 10:41:45	22.89
2017-06-30 10:42:45	2017-06-30 10:42:45	22.88
2017-06-30 10:43:45	2017-06-30 10:43:45	22.86
2017-06-30 10:44:45	2017-06-30 10:44:45	22.85
2017-06-30 10:45:45	2017-06-30 10:45:45	22.84
2017-06-30 10:46:45	2017-06-30 10:46:45	22.81
2017-06-30 10:47:45	2017-06-30 10:47:45	22.78
2017-06-30 10:48:45	2017-06-30 10:48:45	22.76
2017-06-30 10:49:45	2017-06-30 10:49:45	22.74
2017-06-30 10:50:45	2017-06-30 10:50:45	22.73
2017-06-30 10:51:45	2017-06-30 10:51:45	22.72
2017-06-30 10:52:45	2017-06-30 10:52:45	22.7
2017-06-30 10:53:45	2017-06-30 10:53:45	22.67
2017-06-30 10:54:45	2017-06-30 10:54:45	22.64
2017-06-30 10:55:45	2017-06-30 10:55:45	22.62
2017-06-30 10:56:45	2017-06-30 10:56:45	22.6
2017-06-30 10:57:45	2017-06-30 10:57:45	22.58
2017-06-30 10:58:45	2017-06-30 10:58:45	22.56
2017-06-30 10:59:45	2017-06-30 10:59:45	22.55
2017-06-30 11:00:45	2017-06-30 11:00:45	22.54
2017-06-30 11:01:45	2017-06-30 11:01:45	22.53
2017-06-30 11:02:45	2017-06-30 11:02:45	22.52
2017-06-30 11:03:45	2017-06-30 11:03:45	22.53
2017-06-30 11:04:45	2017-06-30 11:04:45	22.52
2017-06-30 11:05:45	2017-06-30 11:05:45	22.5
2017-06-30 11:06:45	2017-06-30 11:06:45	22.49
2017-06-30 11:07:45	2017-06-30 11:07:45	22.48
2017-06-30 11:08:45	2017-06-30 11:08:45	22.47
2017-06-30 11:09:45	2017-06-30 11:09:45	22.47
2017-06-30 11:10:45	2017-06-30 11:10:45	22.47
2017-06-30 11:11:45	2017-06-30 11:11:45	22.45
2017-06-30 11:12:45	2017-06-30 11:12:45	22.45
2017-06-30 11:13:45	2017-06-30 11:13:45	22.45
2017-06-30 11:14:45	2017-06-30 11:14:45	22.45
2017-06-30 11:15:45	2017-06-30 11:15:45	22.45
2017-06-30 11:16:45	2017-06-30 11:16:45	22.46
2017-06-30 11:17:45	2017-06-30 11:17:45	22.46
2017-06-30 11:18:45	2017-06-30 11:18:45	22.46
2017-06-30 11:19:45	2017-06-30 11:19:45	22.45
2017-06-30 11:20:45	2017-06-30 11:20:45	22.44
2017-06-30 11:21:45	2017-06-30 11:21:45	22.44
2017-06-30 11:22:45	2017-06-30 11:22:45	22.44
2017-06-30 11:23:45	2017-06-30 11:23:45	22.44
2017-06-30 11:24:45	2017-06-30 11:24:45	22.43
2017-06-30 11:25:45	2017-06-30 11:25:45	22.43
2017-06-30 11:26:45	2017-06-30 11:26:45	22.42
2017-06-30 11:27:45	2017-06-30 11:27:45	22.41
2017-06-30 11:28:45	2017-06-30 11:28:45	22.41
2017-06-30 11:29:45	2017-06-30 11:29:45	22.39
2017-06-30 11:30:45	2017-06-30 11:30:45	22.39
2017-06-30 11:31:45	2017-06-30 11:31:45	22.39
2017-06-30 11:32:45	2017-06-30 11:32:45	22.39
2017-06-30 11:33:45	2017-06-30 11:33:45	22.39
2017-06-30 11:34:45	2017-06-30 11:34:45	22.38
2017-06-30 11:35:45	2017-06-30 11:35:45	22.36
2017-06-30 11:36:45	2017-06-30 11:36:45	22.36
2017-06-30 11:37:45	2017-06-30 11:37:45	22.36
2017-06-30 11:38:45	2017-06-30 11:38:45	22.36
2017-06-30 11:39:45	2017-06-30 11:39:45	22.36
2017-06-30 11:40:45	2017-06-30 11:40:45	22.36
2017-06-30 11:41:45	2017-06-30 11:41:45	22.37
2017-06-30 11:42:45	2017-06-30 11:42:45	22.38
2017-06-30 11:43:45	2017-06-30 11:43:45	22.38
2017-06-30 11:44:45	2017-06-30 11:44:45	22.38
2017-06-30 11:45:45	2017-06-30 11:45:45	22.38
2017-06-30 11:46:45	2017-06-30 11:46:45	22.37
2017-06-30 11:47:45	2017-06-30 11:47:45	22.38
2017-06-30 11:48:45	2017-06-30 11:48:45	22.38
2017-06-30 11:49:45	2017-06-30 11:49:45	22.38
2017-06-30 11:50:45	2017-06-30 11:50:45	22.4
2017-06-30 11:51:45	2017-06-30 11:51:45	22.41
2017-06-30 11:52:45	2017-06-30 11:52:45	22.42
2017-06-30 11:53:45	2017-06-30 11:53:45	22.42
2017-06-30 11:54:45	2017-06-30 11:54:45	22.42
2017-06-30 11:55:45	2017-06-30 11:55:45	22.44
2017-06-30 11:56:45	2017-06-30 11:56:45	22.46
2017-06-30 11:57:45	2017-06-30 11:57:45	22.48
2017-06-30 11:58:45	2017-06-30 11:58:45	22.5
2017-06-30 11:59:45	2017-06-30 11:59:45	22.5
2017-06-30 12:00:45	2017-06-30 12:00:45	22.5
2017-06-30 12:01:45	2017-06-30 12:01:45	22.51
2017-06-30 12:02:45	2017-06-30 12:02:45	22.52
2017-06-30 12:03:45	2017-06-30 12:03:45	22.53
2017-06-30 12:04:45	2017-06-30 12:04:45	22.53
2017-06-30 12:05:45	2017-06-30 12:05:45	22.54
2017-06-30 12:06:45	2017-06-30 12:06:45	22.55
2017-06-30 12:07:45	2017-06-30 12:07:45	22.57
2017-06-30 12:08:45	2017-06-30 12:08:45	22.58
2017-06-30 12:09:45	2017-06-30 12:09:45	22.58
2017-06-30 12:10:45	2017-06-30 12:10:45	22.59
2017-06-30 12:11:45	2017-06-30 12:11:45	22.6
2017-06-30 12:12:45	2017-06-30 12:12:45	22.62
2017-06-30 12:13:45	2017-06-30 12:13:45	22.64
2017-06-30 12:14:45	2017-06-30 12:14:45	22.64
2017-07-01	2017-06-30 12:15:45	22.64
2017-07-02	2017-06-30 12:16:45	22.64
2017-07-03	2017-06-30 12:17:45	22.64
2017-06-30 12:18:04	2017-06-30 12:18:04	22.69
2017-06-30 12:19:04	2017-06-30 12:19:04	22.71
2017-06-30 12:20:04	2017-06-30 12:20:04	22.72
2017-06-30 12:21:04	2017-06-30 12:21:04	22.73
2017-06-30 12:22:04	2017-06-30 12:22:04	22.74
2017-06-30 12:23:04	2017-06-30 12:23:04	22.76
2017-06-30 12:24:04	2017-06-30 12:24:04	22.77
2017-06-30 12:25:04	2017-06-30 12:25:04	22.78
2017-06-30 12:26:04	2017-06-30 12:26:04	22.79
2017-06-30 12:27:04	2017-06-30 12:27:04	22.8
2017-06-30 12:28:04	2017-06-30 12:28:04	22.8
2017-06-30 12:29:04	2017-06-30 12:29:04	22.81
2017-06-30 12:30:04	2017-06-30 12:30:04	22.82
2017-06-30 12:31:04	2017-06-30 12:31:04	22.83
2017-06-30 12:32:04	2017-06-30 12:32:04	22.84
2017-06-30 12:33:04	2017-06-30 12:33:04	22.85
2017-06-30 12:34:04	2017-06-30 12:34:04	22.86
2017-06-30 12:35:04	2017-06-30 12:35:04	22.87
2017-06-30 12:36:04	2017-06-30 12:36:04	22.88
2017-06-30 12:37:04	2017-06-30 12:37:04	22.89
2017-06-30 12:38:04	2017-06-30 12:38:04	22.9
2017-06-30 12:39:04	2017-06-30 12:39:04	22.91
2017-06-30 12:40:04	2017-06-30 12:40:04	22.91
2017-06-30 12:41:04	2017-06-30 12:41:04	22.92
2017-06-30 12:42:04	2017-06-30 12:42:04	22.92
2017-06-30 12:43:04	2017-06-30 12:43:04	22.93
2017-06-30 12:44:04	2017-06-30 12:44:04	22.94
2017-06-30 12:45:04	2017-06-30 12:45:04	22.94
2017-06-30 12:46:04	2017-06-30 12:46:04	22.94
2017-06-30 12:47:04	2017-06-30 12:47:04	22.94
2017-06-30 12:48:04	2017-06-30 12:48:04	22.95
2017-06-30 12:49:04	2017-06-30 12:49:04	22.96
2017-06-30 12:50:04	2017-06-30 12:50:04	22.97
2017-06-30 12:51:04	2017-06-30 12:51:04	22.97
2017-06-30 12:52:04	2017-06-30 12:52:04	22.98
2017-06-30 12:53:04	2017-06-30 12:53:04	23
2017-06-30 12:54:04	2017-06-30 12:54:04	23.02
2017-06-30 12:55:04	2017-06-30 12:55:04	23.02
2017-06-30 12:56:04	2017-06-30 12:56:04	23.04
2017-06-30 12:57:04	2017-06-30 12:57:04	23.05
2017-06-30 12:58:04	2017-06-30 12:58:04	23.05
2017-06-30 12:59:04	2017-06-30 12:59:04	23.06
2017-06-30 13:00:04	2017-06-30 13:00:04	23.08
2017-06-30 13:01:04	2017-06-30 13:01:04	23.09
2017-06-30 13:02:04	2017-06-30 13:02:04	23.1
2017-06-30 13:03:04	2017-06-30 13:03:04	23.12
2017-06-30 13:04:04	2017-06-30 13:04:04	23.13
2017-06-30 13:05:04	2017-06-30 13:05:04	23.14
2017-06-30 13:06:04	2017-06-30 13:06:04	23.16
2017-06-30 13:07:04	2017-06-30 13:07:04	23.17
2017-06-30 13:08:04	2017-06-30 13:08:04	23.19
2017-06-30 13:09:04	2017-06-30 13:09:04	23.2
2017-06-30 13:10:04	2017-06-30 13:10:04	23.21
2017-06-30 13:11:04	2017-06-30 13:11:04	23.22
2017-06-30 13:12:04	2017-06-30 13:12:04	23.23
2017-06-30 13:13:04	2017-06-30 13:13:04	23.25
2017-06-30 13:14:04	2017-06-30 13:14:04	23.26
2017-06-30 13:15:04	2017-06-30 13:15:04	23.27
2017-06-30 13:16:04	2017-06-30 13:16:04	23.28
2017-06-30 13:17:04	2017-06-30 13:17:04	23.29
2017-06-30 13:18:04	2017-06-30 13:18:04	23.3
2017-06-30 13:19:04	2017-06-30 13:19:04	23.29
2017-06-30 13:20:04	2017-06-30 13:20:04	23.3
2017-06-30 13:21:04	2017-06-30 13:21:04	23.29
2017-06-30 13:22:04	2017-06-30 13:22:04	23.29
2017-06-30 13:23:04	2017-06-30 13:23:04	23.3
2017-06-30 13:24:04	2017-06-30 13:24:04	23.31
2017-06-30 13:25:04	2017-06-30 13:25:04	23.31
2017-06-30 13:26:04	2017-06-30 13:26:04	23.31
2017-06-30 13:27:04	2017-06-30 13:27:04	23.31
2017-06-30 13:28:04	2017-06-30 13:28:04	23.31
2017-06-30 13:29:04	2017-06-30 13:29:04	23.31
2017-06-30 13:30:04	2017-06-30 13:30:04	23.31
2017-06-30 13:31:04	2017-06-30 13:31:04	23.3
2017-06-30 13:32:04	2017-06-30 13:32:04	23.31
2017-06-30 13:33:04	2017-06-30 13:33:04	23.31
2017-06-30 13:34:04	2017-06-30 13:34:04	23.31
2017-06-30 13:35:04	2017-06-30 13:35:04	23.32
2017-06-30 13:36:04	2017-06-30 13:36:04	23.32
2017-06-30 13:37:04	2017-06-30 13:37:04	23.32
2017-06-30 13:38:04	2017-06-30 13:38:04	23.33
2017-06-30 13:39:04	2017-06-30 13:39:04	23.32
2017-06-30 13:40:04	2017-06-30 13:40:04	23.31
2017-06-30 13:41:04	2017-06-30 13:41:04	23.31
2017-06-30 13:42:04	2017-06-30 13:42:04	23.31
2017-06-30 13:43:04	2017-06-30 13:43:04	23.31
2017-06-30 13:44:04	2017-06-30 13:44:04	23.31
2017-06-30 13:45:04	2017-06-30 13:45:04	23.3
2017-06-30 13:46:04	2017-06-30 13:46:04	23.3
2017-06-30 13:47:04	2017-06-30 13:47:04	23.3
2017-06-30 13:48:04	2017-06-30 13:48:04	23.3
2017-06-30 13:49:04	2017-06-30 13:49:04	23.29
2017-06-30 13:50:04	2017-06-30 13:50:04	23.28
2017-06-30 13:51:04	2017-06-30 13:51:04	23.28
2017-06-30 13:52:04	2017-06-30 13:52:04	23.27
2017-06-30 13:53:04	2017-06-30 13:53:04	23.26
2017-06-30 13:54:04	2017-06-30 13:54:04	23.26
2017-06-30 13:55:04	2017-06-30 13:55:04	23.25
2017-06-30 13:56:04	2017-06-30 13:56:04	23.26
2017-06-30 13:57:04	2017-06-30 13:57:04	23.26
2017-06-30 13:58:04	2017-06-30 13:58:04	23.26
2017-06-30 13:59:04	2017-06-30 13:59:04	23.25
2017-06-30 14:00:04	2017-06-30 14:00:04	23.23
2017-06-30 14:01:04	2017-06-30 14:01:04	23.22
2017-06-30 14:02:04	2017-06-30 14:02:04	23.22
2017-06-30 14:03:04	2017-06-30 14:03:04	23.21
2017-06-30 14:04:04	2017-06-30 14:04:04	23.22
2017-06-30 14:05:04	2017-06-30 14:05:04	23.22
2017-06-30 14:06:04	2017-06-30 14:06:04	23.2
2017-06-30 14:07:04	2017-06-30 14:07:04	23.65
2017-06-30 14:08:04	2017-06-30 14:08:04	23.73
2017-06-30 14:09:04	2017-06-30 14:09:04	23.74
2017-06-30 14:10:04	2017-06-30 14:10:04	23.76
2017-06-30 14:11:04	2017-06-30 14:11:04	23.8
2017-06-30 14:12:04	2017-06-30 14:12:04	23.91
2017-06-30 14:13:04	2017-06-30 14:13:04	23.85
2017-06-30 14:14:04	2017-06-30 14:14:04	23.87
2017-06-30 14:15:04	2017-06-30 14:15:04	23.88
2017-06-30 14:16:04	2017-06-30 14:16:04	23.93
2017-06-30 14:17:04	2017-06-30 14:17:04	23.9
2017-06-30 14:18:04	2017-06-30 14:18:04	23.91
2017-06-30 14:19:04	2017-06-30 14:19:04	23.89
2017-06-30 14:20:04	2017-06-30 14:20:04	23.91
2017-06-30 14:21:04	2017-06-30 14:21:04	23.9
2017-06-30 14:22:04	2017-06-30 14:22:04	23.91
2017-06-30 14:23:04	2017-06-30 14:23:04	23.93
2017-06-30 14:24:04	2017-06-30 14:24:04	23.94
2017-06-30 14:25:04	2017-06-30 14:25:04	23.93
2017-06-30 14:26:04	2017-06-30 14:26:04	23.95
2017-06-30 14:27:04	2017-06-30 14:27:04	23.96
2017-06-30 14:28:04	2017-06-30 14:28:04	23.96
2017-06-30 14:29:04	2017-06-30 14:29:04	23.98
2017-06-30 14:30:04	2017-06-30 14:30:04	23.98
2017-06-30 14:31:04	2017-06-30 14:31:04	24
2017-06-30 14:32:04	2017-06-30 14:32:04	23.99
2017-06-30 14:33:04	2017-06-30 14:33:04	24.02
2017-06-30 14:34:04	2017-06-30 14:34:04	24.02
2017-06-30 14:35:04	2017-06-30 14:35:04	24.01
2017-06-30 14:36:04	2017-06-30 14:36:04	24
2017-06-30 14:37:04	2017-06-30 14:37:04	24.01
2017-06-30 14:38:04	2017-06-30 14:38:04	24.05
2017-06-30 14:39:04	2017-06-30 14:39:04	24.05
2017-06-30 14:40:04	2017-06-30 14:40:04	24.07
2017-06-30 14:41:04	2017-06-30 14:41:04	24.08
2017-06-30 14:42:04	2017-06-30 14:42:04	24.07
2017-06-30 14:43:04	2017-06-30 14:43:04	24.09
2017-06-30 14:44:04	2017-06-30 14:44:04	24.04
2017-06-30 14:45:04	2017-06-30 14:45:04	24.09
2017-06-30 14:46:04	2017-06-30 14:46:04	24.1
2017-06-30 14:47:04	2017-06-30 14:47:04	24.11
2017-06-30 14:48:04	2017-06-30 14:48:04	24.13
2017-06-30 14:49:04	2017-06-30 14:49:04	24.11
2017-06-30 14:50:04	2017-06-30 14:50:04	24.06
2017-06-30 14:51:04	2017-06-30 14:51:04	24.11
2017-06-30 14:52:04	2017-06-30 14:52:04	24.15
2017-06-30 14:53:04	2017-06-30 14:53:04	24.18
2017-06-30 14:54:04	2017-06-30 14:54:04	24.21
2017-06-30 14:55:04	2017-06-30 14:55:04	24.27
2017-06-30 14:56:04	2017-06-30 14:56:04	24.28
2017-06-30 14:57:04	2017-06-30 14:57:04	24.24
2017-06-30 14:58:04	2017-06-30 14:58:04	24.23
2017-06-30 14:59:04	2017-06-30 14:59:04	24.24
2017-06-30 15:00:04	2017-06-30 15:00:04	24.24
2017-06-30 15:01:04	2017-06-30 15:01:04	24.24
2017-06-30 15:02:04	2017-06-30 15:02:04	24.23
2017-06-30 15:03:04	2017-06-30 15:03:04	24.24
2017-06-30 15:04:04	2017-06-30 15:04:04	24.23
2017-06-30 15:05:04	2017-06-30 15:05:04	24.23
2017-06-30 15:06:04	2017-06-30 15:06:04	24.22
2017-06-30 15:07:04	2017-06-30 15:07:04	24.21
2017-06-30 15:08:04	2017-06-30 15:08:04	24.2
2017-06-30 15:09:04	2017-06-30 15:09:04	24.19
2017-06-30 15:10:04	2017-06-30 15:10:04	24.17
2017-06-30 15:11:04	2017-06-30 15:11:04	24.15
2017-06-30 15:12:04	2017-06-30 15:12:04	24.13
2017-06-30 15:13:04	2017-06-30 15:13:04	24.1
2017-06-30 15:14:04	2017-06-30 15:14:04	24.08
2017-06-30 15:15:04	2017-06-30 15:15:04	24.06
2017-06-30 15:16:04	2017-06-30 15:16:04	24.05
2017-06-30 15:17:04	2017-06-30 15:17:04	24.04
2017-06-30 15:18:04	2017-06-30 15:18:04	24.03
2017-06-30 15:19:04	2017-06-30 15:19:04	24.03
2017-06-30 15:20:04	2017-06-30 15:20:04	24.02
2017-06-30 15:21:04	2017-06-30 15:21:04	24.01
2017-06-30 15:22:04	2017-06-30 15:22:04	23.98
2017-06-30 15:23:04	2017-06-30 15:23:04	23.96
2017-06-30 15:24:04	2017-06-30 15:24:04	23.94
2017-06-30 15:25:04	2017-06-30 15:25:04	23.93
2017-06-30 15:26:04	2017-06-30 15:26:04	23.92
2017-06-30 15:27:04	2017-06-30 15:27:04	23.89
2017-06-30 15:28:04	2017-06-30 15:28:04	23.88
2017-06-30 15:29:04	2017-06-30 15:29:04	23.87
2017-06-30 15:30:04	2017-06-30 15:30:04	23.85
2017-06-30 15:31:04	2017-06-30 15:31:04	23.82
2017-06-30 15:32:04	2017-06-30 15:32:04	23.81
2017-06-30 15:33:04	2017-06-30 15:33:04	23.79
2017-06-30 15:34:04	2017-06-30 15:34:04	23.77
2017-06-30 15:35:04	2017-06-30 15:35:04	23.76
2017-06-30 15:36:04	2017-06-30 15:36:04	23.76
2017-06-30 15:37:04	2017-06-30 15:37:04	23.75
2017-06-30 15:38:04	2017-06-30 15:38:04	23.73
2017-06-30 15:39:04	2017-06-30 15:39:04	23.71
2017-06-30 15:40:04	2017-06-30 15:40:04	23.7
2017-06-30 15:41:04	2017-06-30 15:41:04	23.68
2017-06-30 15:42:04	2017-06-30 15:42:04	23.67
2017-06-30 15:43:04	2017-06-30 15:43:04	23.66
2017-06-30 15:44:04	2017-06-30 15:44:04	23.64
2017-06-30 15:45:04	2017-06-30 15:45:04	23.64
2017-06-30 15:46:04	2017-06-30 15:46:04	23.63
2017-06-30 15:47:04	2017-06-30 15:47:04	23.62
2017-06-30 15:48:04	2017-06-30 15:48:04	23.62
2017-06-30 15:49:04	2017-06-30 15:49:04	23.61
2017-06-30 15:50:04	2017-06-30 15:50:04	23.61
2017-06-30 15:51:04	2017-06-30 15:51:04	23.6
2017-06-30 15:52:04	2017-06-30 15:52:04	23.6
2017-06-30 15:53:04	2017-06-30 15:53:04	23.59
2017-06-30 15:54:04	2017-06-30 15:54:04	23.59
2017-06-30 15:55:04	2017-06-30 15:55:04	23.59
2017-06-30 15:56:04	2017-06-30 15:56:04	23.58
2017-06-30 15:57:04	2017-06-30 15:57:04	23.58
2017-06-30 15:58:04	2017-06-30 15:58:04	23.57
2017-06-30 15:59:04	2017-06-30 15:59:04	23.55
2017-06-30 16:00:04	2017-06-30 16:00:04	23.53
2017-06-30 16:01:04	2017-06-30 16:01:04	23.52
2017-06-30 16:02:04	2017-06-30 16:02:04	23.52
2017-06-30 16:03:04	2017-06-30 16:03:04	23.49
2017-06-30 16:04:04	2017-06-30 16:04:04	23.49
2017-06-30 16:05:04	2017-06-30 16:05:04	23.48
2017-06-30 16:06:04	2017-06-30 16:06:04	23.48
2017-06-30 16:07:04	2017-06-30 16:07:04	23.46
2017-06-30 16:08:04	2017-06-30 16:08:04	23.45
2017-06-30 16:09:04	2017-06-30 16:09:04	23.43
2017-06-30 16:10:04	2017-06-30 16:10:04	23.41
2017-06-30 16:11:04	2017-06-30 16:11:04	23.39
2017-06-30 16:12:04	2017-06-30 16:12:04	23.38
2017-06-30 16:13:04	2017-06-30 16:13:04	23.36
2017-06-30 16:14:04	2017-06-30 16:14:04	23.33
2017-06-30 16:15:04	2017-06-30 16:15:04	23.32
2017-06-30 16:16:04	2017-06-30 16:16:04	23.31
2017-06-30 16:17:04	2017-06-30 16:17:04	23.29
2017-06-30 16:18:04	2017-06-30 16:18:04	23.27
2017-06-30 16:19:04	2017-06-30 16:19:04	23.25
2017-06-30 16:20:04	2017-06-30 16:20:04	23.24
2017-06-30 16:21:04	2017-06-30 16:21:04	23.22
2017-06-30 16:22:04	2017-06-30 16:22:04	23.2
2017-06-30 16:23:04	2017-06-30 16:23:04	23.18
2017-06-30 16:24:04	2017-06-30 16:24:04	23.17
2017-06-30 16:25:04	2017-06-30 16:25:04	23.14
2017-06-30 16:26:04	2017-06-30 16:26:04	23.12
2017-06-30 16:27:04	2017-06-30 16:27:04	23.1
2017-06-30 16:28:04	2017-06-30 16:28:04	23.09
2017-06-30 16:29:04	2017-06-30 16:29:04	23.08
2017-06-30 16:30:04	2017-06-30 16:30:04	23.06
2017-06-30 16:31:04	2017-06-30 16:31:04	23.04
2017-06-30 16:32:04	2017-06-30 16:32:04	23.02
2017-06-30 16:33:04	2017-06-30 16:33:04	23.01
2017-06-30 16:34:04	2017-06-30 16:34:04	23
2017-06-30 16:35:04	2017-06-30 16:35:04	22.99
2017-06-30 16:36:04	2017-06-30 16:36:04	22.97
2017-06-30 16:37:04	2017-06-30 16:37:04	22.97
2017-06-30 16:38:04	2017-06-30 16:38:04	22.96
2017-06-30 16:39:04	2017-06-30 16:39:04	22.95
2017-06-30 16:40:04	2017-06-30 16:40:04	22.94
2017-06-30 16:41:04	2017-06-30 16:41:04	22.93
2017-06-30 16:42:04	2017-06-30 16:42:04	22.92
2017-06-30 16:43:04	2017-06-30 16:43:04	22.9
2017-06-30 16:44:04	2017-06-30 16:44:04	22.89
2017-06-30 16:45:04	2017-06-30 16:45:04	22.88
2017-06-30 16:46:04	2017-06-30 16:46:04	22.87
2017-06-30 16:47:04	2017-06-30 16:47:04	22.84
2017-06-30 16:48:04	2017-06-30 16:48:04	22.83
2017-06-30 16:49:04	2017-06-30 16:49:04	22.81
2017-06-30 16:50:04	2017-06-30 16:50:04	22.8
2017-06-30 16:51:04	2017-06-30 16:51:04	22.79
2017-06-30 16:52:04	2017-06-30 16:52:04	22.76
2017-06-30 16:53:04	2017-06-30 16:53:04	22.74
2017-06-30 16:54:04	2017-06-30 16:54:04	22.73
2017-06-30 16:55:04	2017-06-30 16:55:04	22.72
2017-06-30 16:56:04	2017-06-30 16:56:04	22.7
2017-06-30 16:57:04	2017-06-30 16:57:04	22.67
2017-06-30 16:58:04	2017-06-30 16:58:04	22.64
2017-06-30 16:59:04	2017-06-30 16:59:04	22.62
2017-06-30 17:00:04	2017-06-30 17:00:04	22.59
2017-06-30 17:01:04	2017-06-30 17:01:04	22.56
2017-06-30 17:02:04	2017-06-30 17:02:04	22.55
2017-06-30 17:03:04	2017-06-30 17:03:04	22.53
2017-06-30 17:04:04	2017-06-30 17:04:04	22.51
2017-06-30 17:05:04	2017-06-30 17:05:04	22.49
2017-06-30 17:06:04	2017-06-30 17:06:04	22.48
2017-06-30 17:07:04	2017-06-30 17:07:04	22.46
2017-06-30 17:08:04	2017-06-30 17:08:04	22.45
2017-06-30 17:09:04	2017-06-30 17:09:04	22.43
2017-06-30 17:10:04	2017-06-30 17:10:04	22.41
2017-06-30 17:11:04	2017-06-30 17:11:04	22.39
2017-06-30 17:12:04	2017-06-30 17:12:04	22.38
2017-06-30 17:13:04	2017-06-30 17:13:04	22.37
2017-06-30 17:14:04	2017-06-30 17:14:04	23.19
2017-06-30 17:15:04	2017-06-30 17:15:04	23.8
2017-06-30 17:16:04	2017-06-30 17:16:04	23.79
2017-06-30 17:17:04	2017-06-30 17:17:04	23.79
2017-06-30 17:18:04	2017-06-30 17:18:04	23.8
2017-06-30 17:19:04	2017-06-30 17:19:04	23.81
2017-06-30 17:20:04	2017-06-30 17:20:04	23.82
2017-06-30 17:21:04	2017-06-30 17:21:04	23.84
2017-06-30 17:22:04	2017-06-30 17:22:04	23.85
2017-06-30 17:23:04	2017-06-30 17:23:04	23.89
2017-06-30 17:24:04	2017-06-30 17:24:04	23.9
2017-06-30 17:25:04	2017-06-30 17:25:04	23.93
2017-06-30 17:26:04	2017-06-30 17:26:04	23.99
2017-06-30 17:27:04	2017-06-30 17:27:04	24.03
2017-06-30 17:28:04	2017-06-30 17:28:04	24.1
2017-06-30 17:29:04	2017-06-30 17:29:04	24.14
2017-06-30 17:30:04	2017-06-30 17:30:04	24.22
2017-06-30 17:31:04	2017-06-30 17:31:04	24.23
2017-06-30 17:32:04	2017-06-30 17:32:04	24.19
2017-06-30 17:33:04	2017-06-30 17:33:04	24.22
2017-06-30 17:34:04	2017-06-30 17:34:04	24.26
2017-06-30 17:35:04	2017-06-30 17:35:04	24.29
2017-06-30 17:36:04	2017-06-30 17:36:04	24.31
2017-06-30 17:37:04	2017-06-30 17:37:04	24.27
2017-06-30 17:38:04	2017-06-30 17:38:04	24.3
2017-06-30 17:39:04	2017-06-30 17:39:04	24.3
2017-06-30 17:40:04	2017-06-30 17:40:04	24.31
2017-06-30 17:41:04	2017-06-30 17:41:04	24.32
2017-06-30 17:42:04	2017-06-30 17:42:04	24.33
2017-06-30 17:43:04	2017-06-30 17:43:04	24.34
2017-06-30 17:44:04	2017-06-30 17:44:04	24.36
2017-06-30 17:45:04	2017-06-30 17:45:04	24.38
2017-06-30 17:46:04	2017-06-30 17:46:04	24.4
2017-06-30 17:47:04	2017-06-30 17:47:04	24.42
2017-06-30 17:48:04	2017-06-30 17:48:04	24.44
2017-06-30 17:49:04	2017-06-30 17:49:04	24.46
2017-06-30 17:50:04	2017-06-30 17:50:04	24.47
2017-06-30 17:51:04	2017-06-30 17:51:04	24.48
2017-06-30 17:52:04	2017-06-30 17:52:04	24.48
2017-06-30 17:53:04	2017-06-30 17:53:04	24.49
2017-06-30 17:54:04	2017-06-30 17:54:04	24.5
2017-06-30 17:55:04	2017-06-30 17:55:04	24.51
2017-06-30 17:56:04	2017-06-30 17:56:04	24.52
2017-06-30 17:57:04	2017-06-30 17:57:04	24.53
2017-06-30 17:58:04	2017-06-30 17:58:04	24.53
2017-06-30 17:59:04	2017-06-30 17:59:04	24.54
2017-06-30 18:00:04	2017-06-30 18:00:04	24.55
2017-06-30 18:01:04	2017-06-30 18:01:04	24.55
2017-06-30 18:02:04	2017-06-30 18:02:04	24.56
2017-06-30 18:03:04	2017-06-30 18:03:04	24.56
2017-06-30 18:04:04	2017-06-30 18:04:04	24.57
2017-06-30 18:05:04	2017-06-30 18:05:04	24.58
2017-06-30 18:06:04	2017-06-30 18:06:04	24.58
2017-06-30 18:07:04	2017-06-30 18:07:04	24.59
2017-06-30 18:08:04	2017-06-30 18:08:04	24.59
2017-06-30 18:09:04	2017-06-30 18:09:04	24.6
2017-06-30 18:10:04	2017-06-30 18:10:04	24.6
2017-06-30 18:11:04	2017-06-30 18:11:04	24.61
2017-06-30 18:12:04	2017-06-30 18:12:04	24.61
2017-06-30 18:13:04	2017-06-30 18:13:04	24.61
2017-06-30 18:14:04	2017-06-30 18:14:04	24.61
2017-06-30 18:15:04	2017-06-30 18:15:04	24.62
2017-06-30 18:16:04	2017-06-30 18:16:04	24.62
2017-06-30 18:17:04	2017-06-30 18:17:04	24.62
2017-06-30 18:18:04	2017-06-30 18:18:04	24.62
2017-06-30 18:19:04	2017-06-30 18:19:04	24.62
2017-06-30 18:20:04	2017-06-30 18:20:04	24.62
2017-06-30 18:21:04	2017-06-30 18:21:04	24.62
2017-06-30 18:22:04	2017-06-30 18:22:04	24.62
2017-06-30 18:23:04	2017-06-30 18:23:04	24.63
2017-06-30 18:24:04	2017-06-30 18:24:04	24.63
2017-06-30 18:25:04	2017-06-30 18:25:04	24.63
2017-06-30 18:26:04	2017-06-30 18:26:04	24.63
2017-06-30 18:27:04	2017-06-30 18:27:04	24.63
2017-06-30 18:28:04	2017-06-30 18:28:04	24.63
2017-06-30 18:29:04	2017-06-30 18:29:04	24.63
2017-06-30 18:30:04	2017-06-30 18:30:04	24.63
2017-06-30 18:31:04	2017-06-30 18:31:04	24.63
2017-06-30 18:32:04	2017-06-30 18:32:04	24.63
2017-06-30 18:33:04	2017-06-30 18:33:04	24.63
2017-06-30 18:34:04	2017-06-30 18:34:04	24.63
2017-06-30 18:35:04	2017-06-30 18:35:04	24.63
2017-06-30 18:36:04	2017-06-30 18:36:04	24.63
2017-06-30 18:37:04	2017-06-30 18:37:04	24.63
2017-06-30 18:38:04	2017-06-30 18:38:04	24.63
2017-06-30 18:39:04	2017-06-30 18:39:04	24.62
2017-06-30 18:40:04	2017-06-30 18:40:04	24.62
2017-06-30 18:41:04	2017-06-30 18:41:04	24.62
2017-06-30 18:42:04	2017-06-30 18:42:04	24.62
2017-06-30 18:43:04	2017-06-30 18:43:04	24.62
2017-06-30 18:44:04	2017-06-30 18:44:04	24.62
2017-06-30 18:45:04	2017-06-30 18:45:04	24.61
2017-06-30 18:46:04	2017-06-30 18:46:04	24.61
2017-06-30 18:47:04	2017-06-30 18:47:04	24.61
2017-06-30 18:48:04	2017-06-30 18:48:04	24.61
2017-06-30 18:49:04	2017-06-30 18:49:04	24.61
2017-06-30 18:50:04	2017-06-30 18:50:04	24.61
2017-06-30 18:51:04	2017-06-30 18:51:04	24.6
2017-06-30 18:52:04	2017-06-30 18:52:04	24.6
2017-06-30 18:53:04	2017-06-30 18:53:04	24.59
2017-06-30 18:54:04	2017-06-30 18:54:04	24.59
2017-06-30 18:55:04	2017-06-30 18:55:04	24.59
2017-06-30 18:56:04	2017-06-30 18:56:04	24.59
2017-06-30 18:57:04	2017-06-30 18:57:04	24.58
2017-06-30 18:58:04	2017-06-30 18:58:04	24.58
2017-06-30 18:59:04	2017-06-30 18:59:04	24.58
2017-06-30 19:00:04	2017-06-30 19:00:04	24.58
2017-06-30 19:01:04	2017-06-30 19:01:04	24.58
2017-06-30 19:02:04	2017-06-30 19:02:04	24.58
2017-06-30 19:03:04	2017-06-30 19:03:04	24.57
2017-06-30 19:04:04	2017-06-30 19:04:04	24.57
2017-06-30 19:05:04	2017-06-30 19:05:04	24.57
2017-06-30 19:06:04	2017-06-30 19:06:04	24.56
2017-06-30 19:07:04	2017-06-30 19:07:04	24.56
2017-06-30 19:08:04	2017-06-30 19:08:04	24.56
2017-06-30 19:09:04	2017-06-30 19:09:04	24.56
2017-06-30 19:10:04	2017-06-30 19:10:04	24.55
2017-06-30 19:11:04	2017-06-30 19:11:04	24.55
2017-06-30 19:12:04	2017-06-30 19:12:04	24.55
2017-06-30 19:13:04	2017-06-30 19:13:04	24.54
2017-06-30 19:14:04	2017-06-30 19:14:04	24.54
2017-06-30 19:15:04	2017-06-30 19:15:04	24.53
2017-06-30 19:16:04	2017-06-30 19:16:04	24.53
2017-06-30 19:17:04	2017-06-30 19:17:04	24.53
2017-06-30 19:18:04	2017-06-30 19:18:04	24.53
2017-06-30 19:19:04	2017-06-30 19:19:04	24.52
2017-06-30 19:20:04	2017-06-30 19:20:04	24.52
2017-06-30 19:21:04	2017-06-30 19:21:04	24.52
2017-06-30 19:22:04	2017-06-30 19:22:04	24.51
2017-06-30 19:23:04	2017-06-30 19:23:04	24.51
2017-06-30 19:24:04	2017-06-30 19:24:04	24.5
2017-06-30 19:25:04	2017-06-30 19:25:04	24.5
2017-06-30 19:26:04	2017-06-30 19:26:04	24.5
2017-06-30 19:27:04	2017-06-30 19:27:04	24.49
2017-06-30 19:28:04	2017-06-30 19:28:04	24.49
2017-06-30 19:29:04	2017-06-30 19:29:04	24.49
2017-06-30 19:30:04	2017-06-30 19:30:04	24.49
2017-06-30 19:31:04	2017-06-30 19:31:04	24.48
2017-06-30 19:32:04	2017-06-30 19:32:04	24.48
2017-06-30 19:33:04	2017-06-30 19:33:04	24.48
2017-06-30 19:34:04	2017-06-30 19:34:04	24.47
2017-06-30 19:35:04	2017-06-30 19:35:04	24.47
2017-06-30 19:36:04	2017-06-30 19:36:04	24.47
2017-06-30 19:37:04	2017-06-30 19:37:04	24.46
2017-06-30 19:38:04	2017-06-30 19:38:04	24.46
2017-06-30 19:39:04	2017-06-30 19:39:04	24.45
2017-06-30 19:40:04	2017-06-30 19:40:04	24.45
2017-06-30 19:41:04	2017-06-30 19:41:04	24.44
2017-06-30 19:42:04	2017-06-30 19:42:04	24.44
2017-06-30 19:43:04	2017-06-30 19:43:04	24.44
2017-06-30 19:44:04	2017-06-30 19:44:04	24.43
2017-06-30 19:45:04	2017-06-30 19:45:04	24.43
2017-06-30 19:46:04	2017-06-30 19:46:04	24.42
2017-06-30 19:47:04	2017-06-30 19:47:04	24.42
2017-06-30 19:48:04	2017-06-30 19:48:04	24.42
2017-06-30 19:49:04	2017-06-30 19:49:04	24.41
2017-06-30 19:50:04	2017-06-30 19:50:04	24.41
2017-06-30 19:51:04	2017-06-30 19:51:04	24.41
2017-06-30 19:52:04	2017-06-30 19:52:04	24.4
2017-06-30 19:53:04	2017-06-30 19:53:04	24.39
2017-06-30 19:54:04	2017-06-30 19:54:04	24.39
2017-06-30 19:55:04	2017-06-30 19:55:04	24.39
2017-06-30 19:56:04	2017-06-30 19:56:04	24.38
2017-06-30 19:57:04	2017-06-30 19:57:04	24.38
2017-06-30 19:58:04	2017-06-30 19:58:04	24.38
2017-06-30 19:59:04	2017-06-30 19:59:04	24.37
2017-06-30 20:00:04	2017-06-30 20:00:04	24.37
2017-06-30 20:01:04	2017-06-30 20:01:04	24.36
2017-06-30 20:02:04	2017-06-30 20:02:04	24.36
2017-06-30 20:03:04	2017-06-30 20:03:04	24.36
2017-06-30 20:04:04	2017-06-30 20:04:04	24.35
2017-06-30 20:05:04	2017-06-30 20:05:04	24.35
2017-06-30 20:06:04	2017-06-30 20:06:04	24.34
2017-06-30 20:07:04	2017-06-30 20:07:04	24.34
2017-06-30 20:08:04	2017-06-30 20:08:04	24.33
2017-06-30 20:09:04	2017-06-30 20:09:04	24.33
2017-06-30 20:10:04	2017-06-30 20:10:04	24.33
2017-06-30 20:11:04	2017-06-30 20:11:04	24.32
2017-06-30 20:12:04	2017-06-30 20:12:04	24.32
2017-06-30 20:13:04	2017-06-30 20:13:04	24.32
2017-06-30 20:14:04	2017-06-30 20:14:04	24.31
2017-06-30 20:15:04	2017-06-30 20:15:04	24.31
2017-06-30 20:16:04	2017-06-30 20:16:04	24.3
2017-06-30 20:17:04	2017-06-30 20:17:04	24.3
2017-06-30 20:18:04	2017-06-30 20:18:04	24.3
2017-06-30 20:19:04	2017-06-30 20:19:04	24.3
2017-06-30 20:20:04	2017-06-30 20:20:04	24.29
2017-06-30 20:21:04	2017-06-30 20:21:04	24.29
2017-06-30 20:22:04	2017-06-30 20:22:04	24.28
2017-06-30 20:23:04	2017-06-30 20:23:04	24.28
2017-06-30 20:24:04	2017-06-30 20:24:04	24.27
2017-06-30 20:25:04	2017-06-30 20:25:04	24.27
2017-06-30 20:26:04	2017-06-30 20:26:04	24.26
2017-06-30 20:27:04	2017-06-30 20:27:04	24.26
2017-06-30 20:28:04	2017-06-30 20:28:04	24.26
2017-06-30 20:29:04	2017-06-30 20:29:04	24.25
2017-06-30 20:30:04	2017-06-30 20:30:04	24.25
2017-06-30 20:31:04	2017-06-30 20:31:04	24.25
2017-06-30 20:32:04	2017-06-30 20:32:04	24.24
2017-06-30 20:33:04	2017-06-30 20:33:04	24.24
2017-06-30 20:34:04	2017-06-30 20:34:04	24.24
2017-06-30 20:35:04	2017-06-30 20:35:04	24.23
2017-06-30 20:36:04	2017-06-30 20:36:04	24.23
2017-06-30 20:37:04	2017-06-30 20:37:04	24.22
2017-06-30 20:38:04	2017-06-30 20:38:04	24.22
2017-06-30 20:39:04	2017-06-30 20:39:04	24.22
2017-06-30 20:40:04	2017-06-30 20:40:04	24.21
2017-06-30 20:41:04	2017-06-30 20:41:04	24.21
2017-06-30 20:42:04	2017-06-30 20:42:04	24.2
2017-06-30 20:43:04	2017-06-30 20:43:04	24.2
2017-06-30 20:44:04	2017-06-30 20:44:04	24.2
2017-06-30 20:45:04	2017-06-30 20:45:04	24.2
2017-06-30 20:46:04	2017-06-30 20:46:04	24.19
2017-06-30 20:47:04	2017-06-30 20:47:04	24.19
2017-06-30 20:48:04	2017-06-30 20:48:04	24.18
2017-06-30 20:49:04	2017-06-30 20:49:04	24.18
2017-06-30 20:50:04	2017-06-30 20:50:04	24.18
2017-06-30 20:51:04	2017-06-30 20:51:04	24.17
2017-06-30 20:52:04	2017-06-30 20:52:04	24.17
2017-06-30 20:53:04	2017-06-30 20:53:04	24.17
2017-06-30 20:54:04	2017-06-30 20:54:04	24.16
2017-06-30 20:55:04	2017-06-30 20:55:04	24.16
2017-06-30 20:56:04	2017-06-30 20:56:04	24.15
2017-06-30 20:57:04	2017-06-30 20:57:04	24.15
2017-06-30 20:58:04	2017-06-30 20:58:04	24.14
2017-06-30 20:59:04	2017-06-30 20:59:04	24.14
2017-06-30 21:00:04	2017-06-30 21:00:04	24.14
2017-06-30 21:01:04	2017-06-30 21:01:04	24.14
2017-06-30 21:02:04	2017-06-30 21:02:04	24.13
2017-06-30 21:03:04	2017-06-30 21:03:04	24.13
2017-06-30 21:04:04	2017-06-30 21:04:04	24.12
2017-06-30 21:05:04	2017-06-30 21:05:04	24.12
2017-06-30 21:06:04	2017-06-30 21:06:04	24.12
2017-06-30 21:07:04	2017-06-30 21:07:04	24.11
2017-06-30 21:08:04	2017-06-30 21:08:04	24.11
2017-06-30 21:09:04	2017-06-30 21:09:04	24.11
2017-06-30 21:10:04	2017-06-30 21:10:04	24.1
2017-06-30 21:11:04	2017-06-30 21:11:04	24.1
2017-06-30 21:12:04	2017-06-30 21:12:04	24.1
2017-06-30 21:13:04	2017-06-30 21:13:04	24.09
2017-06-30 21:14:04	2017-06-30 21:14:04	24.09
2017-06-30 21:15:04	2017-06-30 21:15:04	24.09
2017-06-30 21:16:04	2017-06-30 21:16:04	24.08
2017-06-30 21:17:04	2017-06-30 21:17:04	24.08
2017-06-30 21:18:04	2017-06-30 21:18:04	24.08
2017-06-30 21:19:04	2017-06-30 21:19:04	24.07
2017-06-30 21:20:04	2017-06-30 21:20:04	24.07
2017-06-30 21:21:04	2017-06-30 21:21:04	24.07
2017-06-30 21:22:04	2017-06-30 21:22:04	24.07
2017-06-30 21:23:04	2017-06-30 21:23:04	24.06
2017-06-30 21:24:04	2017-06-30 21:24:04	24.06
2017-06-30 21:25:04	2017-06-30 21:25:04	24.05
2017-06-30 21:26:04	2017-06-30 21:26:04	24.05
2017-06-30 21:27:04	2017-06-30 21:27:04	24.05
2017-06-30 21:28:04	2017-06-30 21:28:04	24.04
2017-06-30 21:29:04	2017-06-30 21:29:04	24.04
2017-06-30 21:30:04	2017-06-30 21:30:04	24.04
2017-06-30 21:31:04	2017-06-30 21:31:04	24.04
2017-06-30 21:32:04	2017-06-30 21:32:04	24.03
2017-06-30 21:33:04	2017-06-30 21:33:04	24.03
2017-06-30 21:34:04	2017-06-30 21:34:04	24.03
2017-06-30 21:35:04	2017-06-30 21:35:04	24.03
2017-06-30 21:36:04	2017-06-30 21:36:04	24.02
2017-06-30 21:37:04	2017-06-30 21:37:04	24.02
2017-06-30 21:38:04	2017-06-30 21:38:04	24.02
2017-06-30 21:39:04	2017-06-30 21:39:04	24.01
2017-06-30 21:40:04	2017-06-30 21:40:04	24.01
2017-06-30 21:41:04	2017-06-30 21:41:04	24.01
2017-06-30 21:42:04	2017-06-30 21:42:04	24
2017-06-30 21:43:04	2017-06-30 21:43:04	24
2017-06-30 21:44:04	2017-06-30 21:44:04	24.1
2017-06-30 21:45:04	2017-06-30 21:45:04	24.96
2017-06-30 21:46:04	2017-06-30 21:46:04	24.96
2017-06-30 21:47:04	2017-06-30 21:47:04	24.94
2017-06-30 21:48:04	2017-06-30 21:48:04	24.91
2017-06-30 21:49:04	2017-06-30 21:49:04	24.87
2017-06-30 21:50:04	2017-06-30 21:50:04	24.85
2017-06-30 21:51:04	2017-06-30 21:51:04	24.8
2017-06-30 21:52:04	2017-06-30 21:52:04	24.53
2017-06-30 21:53:04	2017-06-30 21:53:04	24.29
2017-06-30 21:54:04	2017-06-30 21:54:04	24.09
2017-06-30 21:55:04	2017-06-30 21:55:04	23.95
2017-06-30 21:56:04	2017-06-30 21:56:04	23.81
2017-06-30 21:57:04	2017-06-30 21:57:04	23.69
2017-06-30 21:58:04	2017-06-30 21:58:04	23.55
2017-06-30 21:59:04	2017-06-30 21:59:04	23.71
2017-06-30 22:00:04	2017-06-30 22:00:04	23.94
2017-06-30 22:01:04	2017-06-30 22:01:04	24.57
2017-06-30 22:02:04	2017-06-30 22:02:04	24.58
2017-06-30 22:03:04	2017-06-30 22:03:04	24.57
2017-06-30 22:04:04	2017-06-30 22:04:04	24.5
2017-06-30 22:05:04	2017-06-30 22:05:04	24.52
2017-06-30 22:06:04	2017-06-30 22:06:04	24.49
2017-06-30 22:07:04	2017-06-30 22:07:04	24.46
[truncated: 5,599 more rows]

## Sheet: Golf Hybrid
Date	Time	Temperature (°C)	Ambient Temp OBD	DT	Normalized DT													Bin	Frequency DT	Cumulative DT	Percent Cum DT	Frequency Nrm DT	Cumulative Nrm DT	Percent Cum Nrm DT
2017-06-29 13:18:47	2017-06-29 13:18:47	20.87	20.8	0.07	-0.03													0	4	4	0.0111421	6	6	0.0167131
2017-06-29 13:19:47	2017-06-29 13:19:47	20.88	20.2	0.68	0.58													1	28	32	0.0891365	32	38	0.10585
2017-06-29 13:20:47	2017-06-29 13:20:47	20.97	20.5833	0.386667	0.286667													2	28	60	0.167131	64	102	0.284123
2017-06-29 13:21:47	2017-06-29 13:21:47	21.06	20.45	0.61	0.51													3	39	99	0.275766	91	193	0.537604
2017-06-29 13:22:47	2017-06-29 13:22:47	21.16	20.7667	0.393333	0.293333													4	49	148	0.412256	78	271	0.754875
2017-06-29 13:23:47	2017-06-29 13:23:47	21.28	20.4167	0.863333	0.763333													5	31	179	0.498607	53	324	0.902507
2017-06-29 13:24:47	2017-06-29 13:24:47	21.36	20.4	0.96	0.86													6	52	231	0.643454	13	337	0.938719
2017-06-29 13:25:47	2017-06-29 13:25:47	21.42	20.5167	0.903333	0.803333													7	75	306	0.852368	22	359	1
2017-06-29 13:26:47	2017-06-29 13:26:47	21.54	20.65	0.89	0.79													8	31	337	0.938719	0	359	1
2017-06-29 13:27:47	2017-06-29 13:27:47	21.63	20.7333	0.896667	0.796667													9	15	352	0.980501	0	359	1
2017-06-29 13:28:47	2017-06-29 13:28:47	21.78	20.3167	1.46333	1.36333													10	7	359	1	0	359	1
2017-06-29 13:29:47	2017-06-29 13:29:47	21.9	20.35	1.55	1.45													More	0	359	1	0	359	1
2017-06-29 13:30:47	2017-06-29 13:30:47	21.98	20.8167	1.16333	1.06333
2017-06-29 13:31:47	2017-06-29 13:31:47	22.11	21.2333	0.876667	0.776667
2017-06-29 13:32:47	2017-06-29 13:32:47	22.17	20.6833	1.48667	1.38667													Bin	Fr Tank	Cumulative Tank	Percent Cum Tank	Fr Ambient	Cumulative Ambient	Percent Cum Ambient
2017-06-29 13:33:47	2017-06-29 13:33:47	22.29	20.9833	1.30667	1.20667													20	0	0	0	42	42	0.116992
2017-06-29 13:34:47	2017-06-29 13:34:47	22.36	20.65	1.71	1.61													21	3	3	0.00835655	79	121	0.337047
2017-06-29 13:35:47	2017-06-29 13:35:47	22.51	20.8167	1.69333	1.59333													22	10	13	0.0362117	24	145	0.4039
2017-06-29 13:36:47	2017-06-29 13:36:47	22.58	20	2.58	2.48													23	9	22	0.0612813	1	146	0.406685
2017-06-29 13:37:47	2017-06-29 13:37:47	22.77	20.35	2.42	2.32													24	11	33	0.091922	0	146	0.406685
2017-06-29 13:38:47	2017-06-29 13:38:47	22.92	21.1	1.82	1.72													25	32	65	0.181058	0	146	0.406685
2017-06-29 13:39:47	2017-06-29 13:39:47	22.97	20.6	2.37	2.27													26	48	113	0.314763	38	184	0.512535
2017-06-29 13:40:47	2017-06-29 13:40:47	23.1	21.1	2	1.9													27	32	145	0.4039	70	254	0.707521
2017-06-29 13:41:47	2017-06-29 13:41:47	23.15	21.2	1.95	1.85													28	36	181	0.504178	53	307	0.855153
2017-06-29 13:42:47	2017-06-29 13:42:47	23.3	21	2.3	2.2													29	15	196	0.545961	26	333	0.927577
2017-06-29 13:43:47	2017-06-29 13:43:47	23.42	21	2.42	2.32													30	16	212	0.590529	21	354	0.986072
2017-06-29 13:44:47	2017-06-29 13:44:47	23.54	21	2.54	2.44													31	18	230	0.640669	5	359	1
2017-06-29 13:45:47	2017-06-29 13:45:47	23.62	21	2.62	2.52													32	17	247	0.688022	0	359	1
2017-06-29 13:46:47	2017-06-29 13:46:47	23.72	21	2.72	2.62													33	11	258	0.718663	0	359	1
2017-06-29 13:47:47	2017-06-29 13:47:47	23.83	21	2.83	2.73													34	22	280	0.779944	0	359	1
2017-06-29 13:48:47	2017-06-29 13:48:47	23.94	20.2667	3.67333	3.57333													35	31	311	0.866295	0	359	1
2017-06-29 13:49:47	2017-06-29 13:49:47	24.01	20.6167	3.39333	3.29333													36	12	323	0.899721	0	359	1
2017-06-29 13:50:47	2017-06-29 13:50:47	24.1	20.3333	3.76667	3.66667													37	21	344	0.958217	0	359	1
2017-06-29 13:51:47	2017-06-29 13:51:47	24.19	20.9667	3.22333	3.12333													38	15	359	1	0	359	1
2017-06-29 13:52:47	2017-06-29 13:52:47	24.42	21	3.42	3.32													39	0	359	1	0	359	1
2017-06-29 13:53:47	2017-06-29 13:53:47	24.32	21.3	3.02	2.92													40	0	359	1	0	359	1
2017-06-29 13:54:47	2017-06-29 13:54:47	24.41	21.3667	3.04333	2.94333
2017-06-29 13:55:47	2017-06-29 13:55:47	24.39	20.5667	3.82333	3.72333
2017-06-29 13:56:47	2017-06-29 13:56:47	24.39	21.0167	3.37333	3.27333
2017-06-29 13:57:47	2017-06-29 13:57:47	24.39	21	3.39	3.29
2017-06-29 13:58:47	2017-06-29 13:58:47	24.5	21	3.5	3.4
2017-06-29 13:59:47	2017-06-29 13:59:47	24.52	21	3.52	3.42
2017-06-29 14:00:47	2017-06-29 14:00:47	24.61	21	3.61	3.51
2017-06-29 14:01:47	2017-06-29 14:01:47	24.58	21	3.58	3.48
2017-06-29 14:02:47	2017-06-29 14:02:47	24.63	21	3.63	3.53
2017-06-29 14:03:47	2017-06-29 14:03:47	24.64	21	3.64	3.54
2017-06-29 14:04:47	2017-06-29 14:04:47	24.68	21	3.68	3.58
2017-06-29 16:20:45	2017-06-29 16:20:45	23.52	21	2.52	0.02
2017-06-29 16:21:45	2017-06-29 16:21:45	23.52	21	2.52	0.02
2017-06-29 16:22:45	2017-06-29 16:22:45	24.51	21	3.51	1.01
2017-06-29 16:23:45	2017-06-29 16:23:45	24.78	21	3.78	1.28
2017-06-29 16:24:45	2017-06-29 16:24:45	24.79	21	3.79	1.29
2017-06-29 16:25:45	2017-06-29 16:25:45	24.8	21	3.8	1.3
2017-06-29 16:26:45	2017-06-29 16:26:45	24.79	21	3.79	1.29
2017-06-29 16:27:45	2017-06-29 16:27:45	24.78	21	3.78	1.28
2017-06-29 16:28:45	2017-06-29 16:28:45	24.79	21	3.79	1.29
2017-06-29 16:29:45	2017-06-29 16:29:45	24.78	21	3.78	1.28
2017-06-29 16:30:45	2017-06-29 16:30:45	24.79	21	3.79	1.29
2017-06-29 16:31:45	2017-06-29 16:31:45	24.82	21	3.82	1.32
2017-06-29 16:32:45	2017-06-29 16:32:45	24.83	21	3.83	1.33
2017-06-29 16:33:45	2017-06-29 16:33:45	24.84	21	3.84	1.34
2017-06-29 16:34:45	2017-06-29 16:34:45	24.88	21	3.88	1.38
2017-06-29 16:35:45	2017-06-29 16:35:45	24.9	21	3.9	1.4
2017-06-29 16:36:45	2017-06-29 16:36:45	24.94	21	3.94	1.44
2017-06-29 16:37:45	2017-06-29 16:37:45	24.97	21	3.97	1.47
2017-06-29 16:38:45	2017-06-29 16:38:45	25.01	21	4.01	1.51
2017-06-29 16:39:45	2017-06-29 16:39:45	25.04	21	4.04	1.54
2017-06-29 16:40:45	2017-06-29 16:40:45	25.05	21	4.05	1.55
2017-06-29 16:41:45	2017-06-29 16:41:45	25.08	21	4.08	1.58
2017-06-29 16:42:45	2017-06-29 16:42:45	25.11	21	4.11	1.61
2017-06-29 16:43:45	2017-06-29 16:43:45	25.13	21	4.13	1.63
2017-06-29 16:44:45	2017-06-29 16:44:45	25.13	20.8833	4.24667	1.74667
2017-06-29 16:45:45	2017-06-29 16:45:45	25.15	20	5.15	2.65
2017-06-29 16:46:45	2017-06-29 16:46:45	25.19	19.9833	5.20667	2.70667
2017-06-29 16:47:45	2017-06-29 16:47:45	25.23	20	5.23	2.73
2017-06-29 16:48:45	2017-06-29 16:48:45	25.27	20	5.27	2.77
2017-06-29 16:49:45	2017-06-29 16:49:45	25.31	20	5.31	2.81
2017-06-29 16:50:45	2017-06-29 16:50:45	25.34	19.4667	5.87333	3.37333
2017-06-29 16:51:45	2017-06-29 16:51:45	25.4	19	6.4	3.9
2017-06-29 16:52:45	2017-06-29 16:52:45	25.43	19	6.43	3.93
2017-06-29 16:53:45	2017-06-29 16:53:45	25.44	19	6.44	3.94
2017-06-29 16:54:45	2017-06-29 16:54:45	25.49	19	6.49	3.99
2017-06-29 16:55:45	2017-06-29 16:55:45	25.51	19	6.51	4.01
2017-06-29 16:56:45	2017-06-29 16:56:45	25.55	18.5	7.05	4.55
2017-06-29 16:57:45	2017-06-29 16:57:45	25.57	18	7.57	5.07
2017-06-29 16:58:45	2017-06-29 16:58:45	25.61	18	7.61	5.11
2017-06-29 16:59:45	2017-06-29 16:59:45	25.62	18	7.62	5.12
2017-06-29 17:00:45	2017-06-29 17:00:45	25.64	18.95	6.69	4.19
2017-06-29 17:01:45	2017-06-29 17:01:45	25.65	19	6.65	4.15
2017-06-29 17:02:45	2017-06-29 17:02:45	25.64	19	6.64	4.14
2017-06-29 17:03:45	2017-06-29 17:03:45	25.64	19	6.64	4.14
2017-06-29 17:04:45	2017-06-29 17:04:45	25.65	19	6.65	4.15
2017-06-29 17:05:45	2017-06-29 17:05:45	25.67	19	6.67	4.17
2017-06-29 17:06:45	2017-06-29 17:06:45	25.57	19	6.57	4.07
2017-06-29 17:07:45	2017-06-29 17:07:45	25.61	19.3167	6.29333	3.79333
2017-06-29 17:08:45	2017-06-29 17:08:45	25.64	20	5.64	3.14
2017-06-29 17:09:45	2017-06-29 17:09:45	25.61	19.4833	6.12667	3.62667
2017-06-29 17:10:45	2017-06-29 17:10:45	25.59	18.6	6.99	4.49
2017-06-29 17:11:45	2017-06-29 17:11:45	25.63	18.7333	6.89667	4.39667
2017-06-29 17:12:45	2017-06-29 17:12:45	25.68	19	6.68	4.18
2017-06-29 17:13:45	2017-06-29 17:13:45	25.74	19	6.74	4.24
2017-06-29 17:14:45	2017-06-29 17:14:45	25.8	19	6.8	4.3
2017-06-29 17:15:45	2017-06-29 17:15:45	25.81	19	6.81	4.31
2017-06-29 17:16:45	2017-06-29 17:16:45	25.79	19	6.79	4.29
2017-06-29 17:17:45	2017-06-29 17:17:45	25.88	19	6.88	4.38
2017-06-29 17:18:45	2017-06-29 17:18:45	25.89	19	6.89	4.39
2017-06-29 17:19:45	2017-06-29 17:19:45	25.91	19	6.91	4.41
2017-06-29 17:20:45	2017-06-29 17:20:45	25.94	19	6.94	4.44
2017-06-29 17:21:45	2017-06-29 17:21:45	25.96	19	6.96	4.46
2017-06-29 17:22:45	2017-06-29 17:22:45	26.01	18.8	7.21	4.71
2017-06-29 17:23:45	2017-06-29 17:23:45	26.08	19.9833	6.09667	3.59667
2017-06-29 17:24:45	2017-06-29 17:24:45	26.1	19.6667	6.43333	3.93333
2017-06-29 17:25:45	2017-06-29 17:25:45	26.15	19.7833	6.36667	3.86667
2017-06-29 17:26:45	2017-06-29 17:26:45	26.18	20.7667	5.41333	2.91333
2017-06-29 17:27:45	2017-06-29 17:27:45	26.21	21	5.21	2.71
2017-06-29 17:28:45	2017-06-29 17:28:45	26.27	21.25	5.02	2.52
2017-06-29 17:29:45	2017-06-29 17:29:45	26.32	21.6833	4.63667	2.13667
2017-06-29 17:30:45	2017-06-29 17:30:45	26.36	21.4333	4.92667	2.42667
2017-06-29 17:31:45	2017-06-29 17:31:45	26.44	21.0167	5.42333	2.92333
2017-06-29 17:32:45	2017-06-29 17:32:45	26.51	21.2333	5.27667	2.77667
2017-06-29 17:33:45	2017-06-29 17:33:45	26.49	21.4333	5.05667	2.55667
2017-06-29 17:34:45	2017-06-29 17:34:45	26.52	21.7667	4.75333	2.25333
2017-06-29 17:35:45	2017-06-29 17:35:45	26.6	21	5.6	3.1
2017-06-29 17:36:45	2017-06-29 17:36:45	26.64	21.3	5.34	2.84
2017-06-29 17:37:45	2017-06-29 17:37:45	26.67	21	5.67	3.17
2017-06-29 17:38:45	2017-06-29 17:38:45	26.73	21	5.73	3.23
2017-06-29 17:39:45	2017-06-29 17:39:45	26.8	21.1333	5.66667	3.16667
2017-06-29 17:40:45	2017-06-29 17:40:45	26.87	21.7333	5.13667	2.63667
2017-06-29 17:41:45	2017-06-29 17:41:45	26.87	21.6167	5.25333	2.75333
2017-06-29 17:42:45	2017-06-29 17:42:45	26.92	22.1	4.82	2.32
2017-06-29 17:43:45	2017-06-29 17:43:45	26.98	21.2333	5.74667	3.24667
2017-06-29 17:44:45	2017-06-29 17:44:45	27.05	21	6.05	3.55
2017-06-29 17:45:45	2017-06-29 17:45:45	27.1	21.5667	5.53333	3.03333
2017-06-29 17:46:45	2017-06-29 17:46:45	27.15	22	5.15	2.65
2017-06-29 17:47:45	2017-06-29 17:47:45	27.19	21.4333	5.75667	3.25667
2017-06-29 17:48:45	2017-06-29 17:48:45	27.23	21	6.23	3.73
2017-06-29 17:49:45	2017-06-29 17:49:45	27.29	21	6.29	3.79
2017-06-29 17:50:45	2017-06-29 17:50:45	27.32	21.5667	5.75333	3.25333
2017-06-29 17:51:45	2017-06-29 17:51:45	27.39	21.4333	5.95667	3.45667
2017-06-29 17:52:45	2017-06-29 17:52:45	27.44	21	6.44	3.94
2017-06-29 17:53:45	2017-06-29 17:53:45	27.51	21	6.51	4.01
2017-06-29 17:54:45	2017-06-29 17:54:45	27.55	21	6.55	4.05
2017-06-29 17:55:45	2017-06-29 17:55:45	27.61	21	6.61	4.11
2017-06-29 17:56:45	2017-06-29 17:56:45	27.64	21	6.64	4.14
2017-06-29 17:57:45	2017-06-29 17:57:45	27.68	21	6.68	4.18
2017-06-29 17:58:45	2017-06-29 17:58:45	27.74	20.617	7.123	4.623
2017-07-03 12:41:10	2017-07-03 12:41:10	25.84	25.5	0.34	0.54
2017-07-03 12:42:10	2017-07-03 12:42:10	25.83	25.5	0.33	0.53
2017-07-03 12:43:10	2017-07-03 12:43:10	25.89	25.5	0.39	0.59
2017-07-03 12:44:10	2017-07-03 12:44:10	25.95	25.5	0.45	0.65
2017-07-03 12:45:10	2017-07-03 12:45:10	26.04	25.9667	0.0733333	0.273333
2017-07-03 12:46:10	2017-07-03 12:46:10	26.15	26.5	-0.35	0
2017-07-03 12:47:10	2017-07-03 12:47:10	26.23	26.1167	0.113333	0.313333
2017-07-03 12:48:10	2017-07-03 12:48:10	26.37	25.5	0.87	1.07
2017-07-03 12:49:10	2017-07-03 12:49:10	26.49	25.5	0.99	1.19
2017-07-03 12:50:10	2017-07-03 12:50:10	26.64	25.5	1.14	1.34
2017-07-03 12:51:10	2017-07-03 12:51:10	26.76	25.5	1.26	1.46
2017-07-03 12:52:10	2017-07-03 12:52:10	26.89	25.5	1.39	1.59
2017-07-03 12:53:10	2017-07-03 12:53:10	27	25.5	1.5	1.7
2017-07-03 12:54:10	2017-07-03 12:54:10	27.17	25.5	1.67	1.87
2017-07-03 12:55:10	2017-07-03 12:55:10	27.2	25.5	1.7	1.9
2017-07-03 12:56:10	2017-07-03 12:56:10	27.34	25.5	1.84	2.04
2017-07-03 12:57:10	2017-07-03 12:57:10	27.43	25.5	1.93	2.13
2017-07-03 12:58:10	2017-07-03 12:58:10	27.51	25.5	2.01	2.21
2017-07-03 12:59:10	2017-07-03 12:59:10	27.61	25.5	2.11	2.31
2017-07-03 13:00:10	2017-07-03 13:00:10	27.68	25.5	2.18	2.38
2017-07-03 13:01:10	2017-07-03 13:01:10	27.78	25.7917	1.98833	2.18833
2017-07-03 13:02:10	2017-07-03 13:02:10	27.88	26.125	1.755	1.955
2017-07-03 13:03:10	2017-07-03 13:03:10	28	26.275	1.725	1.925
2017-07-03 13:04:10	2017-07-03 13:04:10	28.12	26.25	1.87	2.07
2017-07-03 13:05:10	2017-07-03 13:05:10	28.23	26.2083	2.02167	2.22167
2017-07-03 13:06:10	2017-07-03 13:06:10	28.41	26.1	2.31	2.51
2017-07-03 13:07:10	2017-07-03 13:07:10	28.54	26.1167	2.42333	2.62333
2017-07-03 13:08:10	2017-07-03 13:08:10	28.68	26	2.68	2.88
2017-07-03 13:09:10	2017-07-03 13:09:10	28.83	26.1833	2.64667	2.84667
2017-07-03 13:10:10	2017-07-03 13:10:10	28.96	26.5	2.46	2.66
2017-07-03 13:11:10	2017-07-03 13:11:10	29.08	26.5	2.58	2.78
2017-07-03 13:12:10	2017-07-03 13:12:10	29.21	26.5	2.71	2.91
2017-07-03 13:13:10	2017-07-03 13:13:10	29.31	26.5	2.81	3.01
2017-07-03 13:14:10	2017-07-03 13:14:10	29.4	26.5	2.9	3.1
2017-07-03 13:15:10	2017-07-03 13:15:10	29.5	26.5	3	3.2
2017-07-03 13:16:10	2017-07-03 13:16:10	29.61	26.5	3.11	3.31
2017-07-03 13:17:10	2017-07-03 13:17:10	29.72	26.5	3.22	3.42
2017-07-03 13:18:10	2017-07-03 13:18:10	29.82	26.975	2.845	3.045
2017-07-03 13:19:10	2017-07-03 13:19:10	29.9	27.0583	2.84167	3.04167
2017-07-03 13:20:10	2017-07-03 13:20:10	30.02	26.6833	3.33667	3.53667
2017-07-03 13:21:10	2017-07-03 13:21:10	30.18	26.3083	3.87167	4.07167
2017-07-03 13:22:10	2017-07-03 13:22:10	30.35	26.5	3.85	4.05
2017-07-03 13:23:10	2017-07-03 13:23:10	30.42	26.5	3.92	4.12
2017-07-03 13:24:10	2017-07-03 13:24:10	30.51	26.5	4.01	4.21
2017-07-03 13:25:10	2017-07-03 13:25:10	30.62	26.1167	4.50333	4.70333
2017-07-03 13:26:10	2017-07-03 13:26:10	30.72	25.5	5.22	5.42
2017-07-03 13:27:10	2017-07-03 13:27:10	30.82	25.6583	5.16167	5.36167
2017-07-03 13:28:10	2017-07-03 13:28:10	30.91	25.5667	5.34333	5.54333
2017-07-03 13:29:10	2017-07-03 13:29:10	31	25.5833	5.41667	5.61667
2017-07-03 13:30:10	2017-07-03 13:30:10	31.09	25.4917	5.59833	5.79833
2017-07-03 13:31:10	2017-07-03 13:31:10	31.2	25.5	5.7	5.9
2017-07-03 13:32:10	2017-07-03 13:32:10	31.37	25.5	5.87	6.07
2017-07-03 13:33:10	2017-07-03 13:33:10	31.35	25.5	5.85	6.05
2017-07-03 13:34:10	2017-07-03 13:34:10	31.47	25.5	5.97	6.17
2017-07-03 13:35:10	2017-07-03 13:35:10	31.57	25.5	6.07	6.27
2017-07-03 13:36:10	2017-07-03 13:36:10	31.69	25.5	6.19	6.39
2017-07-03 13:37:10	2017-07-03 13:37:10	31.79	25.5	6.29	6.49
2017-07-03 13:38:10	2017-07-03 13:38:10	31.92	25.5	6.42	6.62
2017-07-03 13:39:10	2017-07-03 13:39:10	32.03	25.5	6.53	6.73
2017-07-03 13:40:10	2017-07-03 13:40:10	32.12	25.5	6.62	6.82
2017-07-03 13:41:10	2017-07-03 13:41:10	32.23	25.5	6.73	6.93
2017-07-03 13:42:10	2017-07-03 13:42:10	32.3	25.5	6.8	7
2017-07-03 14:18:10	2017-07-03 14:18:10	33.23	31	2.23	0.03
2017-07-03 14:19:10	2017-07-03 14:19:10	33.3	30.8167	2.48333	0.283333
2017-07-03 14:20:10	2017-07-03 14:20:10	33.4	30.3167	3.08333	0.883333
2017-07-03 14:21:10	2017-07-03 14:21:10	33.5	30.3833	3.11667	0.916667
2017-07-03 14:22:10	2017-07-03 14:22:10	33.62	30.25	3.37	1.17
2017-07-03 14:23:10	2017-07-03 14:23:10	33.73	29.6167	4.11333	1.91333
2017-07-03 14:24:10	2017-07-03 14:24:10	33.84	29.55	4.29	2.09
2017-07-03 14:25:10	2017-07-03 14:25:10	33.92	28.7667	5.15333	2.95333
2017-07-03 14:26:10	2017-07-03 14:26:10	34.04	29	5.04	2.84
2017-07-03 14:27:10	2017-07-03 14:27:10	34.12	29	5.12	2.92
2017-07-03 14:28:10	2017-07-03 14:28:10	34.18	29.5833	4.59667	2.39667
2017-07-03 14:29:10	2017-07-03 14:29:10	34.28	29.3333	4.94667	2.74667
2017-07-03 14:30:10	2017-07-03 14:30:10	34.38	29.45	4.93	2.73
2017-07-03 14:31:10	2017-07-03 14:31:10	34.48	29.75	4.73	2.53
2017-07-03 14:32:10	2017-07-03 14:32:10	34.56	30	4.56	2.36
2017-07-03 14:33:10	2017-07-03 14:33:10	34.67	30	4.67	2.47
2017-07-03 14:34:10	2017-07-03 14:34:10	34.74	29.8667	4.87333	2.67333
2017-07-03 14:35:10	2017-07-03 14:35:10	34.82	29.8667	4.95333	2.75333
2017-07-03 14:36:10	2017-07-03 14:36:10	34.94	29.8667	5.07333	2.87333
2017-07-03 14:37:10	2017-07-03 14:37:10	34.88	29.8667	5.01333	2.81333
2017-07-04 12:56:50	2017-07-04 12:56:50	26.97	27	-0.03	-0.03
2017-07-04 12:57:50	2017-07-04 12:57:50	27.02	27	0.02	0.02
2017-07-04 12:58:50	2017-07-04 12:58:50	27.16	27	0.16	0.16
2017-07-04 12:59:50	2017-07-04 12:59:50	27.28	27.4167	-0.136667	0
2017-07-04 13:00:50	2017-07-04 13:00:50	27.26	27.65	-0.39	0
2017-07-04 13:01:50	2017-07-04 13:01:50	27.48	27	0.48	0.48
2017-07-04 13:02:50	2017-07-04 13:02:50	27.47	27	0.47	0.47
2017-07-04 13:03:50	2017-07-04 13:03:50	27.56	27	0.56	0.56
2017-07-04 13:04:50	2017-07-04 13:04:50	27.61	27	0.61	0.61
2017-07-04 13:05:50	2017-07-04 13:05:50	27.69	27	0.69	0.69
2017-07-04 13:06:50	2017-07-04 13:06:50	27.76	27.25	0.51	0.51
2017-07-04 13:07:50	2017-07-04 13:07:50	27.97	27.3333	0.636667	0.636667
2017-07-04 13:08:50	2017-07-04 13:08:50	28.05	27	1.05	1.05
2017-07-04 13:09:50	2017-07-04 13:09:50	28.2	27	1.2	1.2
2017-07-04 13:10:50	2017-07-04 13:10:50	28.32	27	1.32	1.32
2017-07-04 13:11:50	2017-07-04 13:11:50	28.44	27	1.44	1.44
2017-07-04 13:12:50	2017-07-04 13:12:50	28.55	27	1.55	1.55
2017-07-04 13:13:50	2017-07-04 13:13:50	28.68	27	1.68	1.68
2017-07-04 13:14:50	2017-07-04 13:14:50	28.79	26.5833	2.20667	2.20667
2017-07-04 13:15:50	2017-07-04 13:15:50	28.95	26.9167	2.03333	2.03333
2017-07-04 13:16:50	2017-07-04 13:16:50	29.07	27	2.07	2.07
2017-07-04 13:17:50	2017-07-04 13:17:50	29.19	27	2.19	2.19
2017-07-04 13:18:50	2017-07-04 13:18:50	29.36	27	2.36	2.36
2017-07-04 13:19:50	2017-07-04 13:19:50	29.86	27.2333	2.62667	2.62667
2017-07-04 13:20:50	2017-07-04 13:20:50	29.71	27.3	2.41	2.41
2017-07-04 13:21:50	2017-07-04 13:21:50	29.81	27	2.81	2.81
2017-07-04 13:22:50	2017-07-04 13:22:50	29.92	27	2.92	2.92
2017-07-04 13:23:50	2017-07-04 13:23:50	30.02	27	3.02	3.02
2017-07-04 13:24:50	2017-07-04 13:24:50	30.13	27.5167	2.61333	2.61333
2017-07-04 13:25:50	2017-07-04 13:25:50	30.26	27	3.26	3.26
2017-07-04 13:26:50	2017-07-04 13:26:50	30.43	27	3.43	3.43
2017-07-04 13:27:50	2017-07-04 13:27:50	30.58	27.4833	3.09667	3.09667
2017-07-04 13:28:50	2017-07-04 13:28:50	30.75	27.0833	3.66667	3.66667
2017-07-04 13:29:50	2017-07-04 13:29:50	30.85	27	3.85	3.85
2017-07-04 13:30:50	2017-07-04 13:30:50	30.97	27	3.97	3.97
2017-07-04 13:31:50	2017-07-04 13:31:50	31.13	27	4.13	4.13
2017-07-04 13:32:50	2017-07-04 13:32:50	31.26	27	4.26	4.26
2017-07-04 13:33:50	2017-07-04 13:33:50	31.38	27	4.38	4.38
2017-07-04 13:34:50	2017-07-04 13:34:50	31.49	27	4.49	4.49
2017-07-04 13:35:50	2017-07-04 13:35:50	31.63	27	4.63	4.63
2017-07-04 13:36:50	2017-07-04 13:36:50	31.76	26.4167	5.34333	5.34333
2017-07-04 13:37:50	2017-07-04 13:37:50	31.86	26.9333	4.92667	4.92667
2017-07-04 13:38:50	2017-07-04 13:38:50	32	27.4833	4.51667	4.51667
2017-07-04 13:39:50	2017-07-04 13:39:50	32.12	27	5.12	5.12
2017-07-04 13:40:50	2017-07-04 13:40:50	32.36	27	5.36	5.36
2017-07-04 13:41:50	2017-07-04 13:41:50	32.48	26.4667	6.01333	6.01333
2017-07-04 13:42:50	2017-07-04 13:42:50	32.59	27	5.59	5.59
2017-07-04 13:43:50	2017-07-04 13:43:50	32.7	26.6833	6.01667	6.01667
2017-07-04 13:44:50	2017-07-04 13:44:50	32.79	26	6.79	6.79
2017-07-04 13:45:50	2017-07-04 13:45:50	32.96	26.8	6.16	6.16
2017-07-04 13:46:50	2017-07-04 13:46:50	33.11	27	6.11	6.11
2017-07-04 13:47:50	2017-07-04 13:47:50	33.38	27	6.38	6.38
2017-07-04 13:48:50	2017-07-04 13:48:50	33.39	27	6.39	6.39
2017-07-04 13:49:50	2017-07-04 13:49:50	33.47	27	6.47	6.47
2017-07-04 13:50:50	2017-07-04 13:50:50	33.63	27	6.63	6.63
2017-07-04 13:51:50	2017-07-04 13:51:50	33.61	27	6.61	6.61
2017-07-04 13:52:50	2017-07-04 13:52:50	33.62	27	6.62	6.62
2017-07-04 15:12:50	2017-07-04 15:12:50	33.9	29.5	4.4	0
2017-07-04 15:13:50	2017-07-04 15:13:50	33.88	28.5667	5.31333	0.913333
2017-07-04 15:14:50	2017-07-04 15:14:50	33.88	28	5.88	1.48
2017-07-04 15:15:50	2017-07-04 15:15:50	33.9	28	5.9	1.5
2017-07-04 15:16:50	2017-07-04 15:16:50	33.91	28	5.91	1.51
2017-07-04 15:17:50	2017-07-04 15:17:50	33.95	28	5.95	1.55
2017-07-04 15:18:50	2017-07-04 15:18:50	33.97	28	5.97	1.57
2017-07-04 15:19:50	2017-07-04 15:19:50	34.02	28	6.02	1.62
2017-07-04 15:20:50	2017-07-04 15:20:50	34.01	28.2	5.81	1.41
2017-07-04 15:21:50	2017-07-04 15:21:50	34.04	28.3	5.74	1.34
2017-07-04 15:22:50	2017-07-04 15:22:50	34.1	28	6.1	1.7
2017-07-04 15:23:50	2017-07-04 15:23:50	34.12	28	6.12	1.72
2017-07-04 15:24:50	2017-07-04 15:24:50	34.18	28	6.18	1.78
2017-07-04 15:25:50	2017-07-04 15:25:50	34.23	28	6.23	1.83
2017-07-04 15:26:50	2017-07-04 15:26:50	34.29	28	6.29	1.89
2017-07-04 15:27:50	2017-07-04 15:27:50	34.36	27.4667	6.89333	2.49333
2017-07-04 15:28:50	2017-07-04 15:28:50	34.44	28	6.44	2.04
2017-07-04 15:29:50	2017-07-04 15:29:50	34.5	27.95	6.55	2.15
2017-07-04 15:30:50	2017-07-04 15:30:50	34.54	27.85	6.69	2.29
2017-07-04 15:31:50	2017-07-04 15:31:50	34.6	28	6.6	2.2
2017-07-04 15:32:50	2017-07-04 15:32:50	34.67	28	6.67	2.27
2017-07-04 15:33:50	2017-07-04 15:33:50	34.71	28	6.71	2.31
2017-07-04 15:34:50	2017-07-04 15:34:50	34.76	28	6.76	2.36
2017-07-04 15:35:50	2017-07-04 15:35:50	34.82	28	6.82	2.42
2017-07-04 15:36:50	2017-07-04 15:36:50	34.9	27.9	7	2.6
2017-07-04 15:37:50	2017-07-04 15:37:50	34.98	28.15	6.83	2.43
2017-07-04 15:38:50	2017-07-04 15:38:50	35.04	28	7.04	2.64
2017-07-04 15:39:50	2017-07-04 15:39:50	35.14	28	7.14	2.74
2017-07-04 15:40:50	2017-07-04 15:40:50	35.22	28	7.22	2.82
2017-07-04 15:41:50	2017-07-04 15:41:50	35.28	28	7.28	2.88
2017-07-04 15:42:50	2017-07-04 15:42:50	35.35	28	7.35	2.95
2017-07-04 15:43:50	2017-07-04 15:43:50	35.44	28	7.44	3.04
2017-07-04 15:44:50	2017-07-04 15:44:50	35.53	28	7.53	3.13
2017-07-04 15:45:50	2017-07-04 15:45:50	35.74	28.2333	7.50667	3.10667
2017-07-04 15:46:50	2017-07-04 15:46:50	35.77	27.5833	8.18667	3.78667
2017-07-04 15:47:50	2017-07-04 15:47:50	35.85	27.9333	7.91667	3.51667
2017-07-04 15:48:50	2017-07-04 15:48:50	35.91	27.7667	8.14333	3.74333
2017-07-04 15:49:50	2017-07-04 15:49:50	35.98	28.0333	7.94667	3.54667
2017-07-04 15:50:50	2017-07-04 15:50:50	36.04	28	8.04	3.64
2017-07-04 15:51:50	2017-07-04 15:51:50	36.14	28	8.14	3.74
2017-07-04 15:52:50	2017-07-04 15:52:50	36.15	28.5167	7.63333	3.23333
2017-07-04 15:53:50	2017-07-04 15:53:50	36.29	28	8.29	3.89
2017-07-04 15:54:50	2017-07-04 15:54:50	36.35	28.9167	7.43333	3.03333
2017-07-04 15:55:50	2017-07-04 15:55:50	36.4	29	7.4	3
2017-07-04 15:56:50	2017-07-04 15:56:50	36.48	28.1667	8.31333	3.91333
2017-07-04 15:57:50	2017-07-04 15:57:50	36.52	28	8.52	4.12
2017-07-04 15:58:50	2017-07-04 15:58:50	36.59	28	8.59	4.19
2017-07-04 15:59:50	2017-07-04 15:59:50	36.66	28.6833	7.97667	3.57667
2017-07-04 16:00:50	2017-07-04 16:00:50	36.75	29	7.75	3.35
2017-07-04 16:01:50	2017-07-04 16:01:50	36.78	28.3667	8.41333	4.01333
2017-07-04 16:02:50	2017-07-04 16:02:50	36.87	28.0833	8.78667	4.38667
2017-07-04 16:03:50	2017-07-04 16:03:50	36.93	29.5833	7.34667	2.94667
2017-07-04 16:04:50	2017-07-04 16:04:50	36.96	30	6.96	2.56
2017-07-04 16:05:50	2017-07-04 16:05:50	37.01	30	7.01	2.61
2017-07-04 16:06:50	2017-07-04 16:06:50	37.05	30	7.05	2.65
2017-07-04 16:07:50	2017-07-04 16:07:50	37.06	30	7.06	2.66
2017-07-04 16:08:50	2017-07-04 16:08:50	37.07	28.0667	9.00333	4.60333
2017-07-04 16:09:50	2017-07-04 16:09:50	37.07	28	9.07	4.67
2017-07-04 16:10:50	2017-07-04 16:10:50	37.07	28	9.07	4.67
2017-07-04 16:11:50	2017-07-04 16:11:50	37.05	28	9.05	4.65
2017-07-04 16:12:50	2017-07-04 16:12:50	37.1	28	9.1	4.7
2017-07-04 16:13:50	2017-07-04 16:13:50	37.08	28.2	8.88	4.48
2017-07-04 16:14:50	2017-07-04 16:14:50	37.08	29	8.08	3.68
2017-07-04 16:15:50	2017-07-04 16:15:50	37.08	29	8.08	3.68
2017-07-04 16:16:50	2017-07-04 16:16:50	37.07	28.4333	8.63667	4.23667
2017-07-04 16:17:50	2017-07-04 16:17:50	37.06	28.7167	8.34333	3.94333
2017-07-04 16:18:50	2017-07-04 16:18:50	37.05	27.8333	9.21667	4.81667
2017-07-04 16:19:50	2017-07-04 16:19:50	37.02	27.95	9.07	4.67
2017-07-04 16:20:50	2017-07-04 16:20:50	36.97	29.486	7.484	3.084
2017-07-04 16:21:50	2017-07-04 16:21:50	36.91	29.326	7.584	3.184
2017-07-04 16:22:50	2017-07-04 16:22:50	36.88	29.254	7.626	3.226
2017-07-04 16:23:50	2017-07-04 16:23:50	36.82	28.91	7.91	3.51
2017-07-04 16:24:50	2017-07-04 16:24:50	36.78	28.937	7.843	3.443
2017-07-04 16:25:50	2017-07-04 16:25:50	36.76	28.937	7.823	3.423

## Sheet: Canister Flowrate
															Trip 3	Trip 4	Trip 5	Trip 6
														Canister Flowrate [L/min]	0.375102	0.387747	0.433093	0.359371
														Fuel level input [%]	50.762	45.7481	58.0437	38.0595
														Ambient Air Temperature [°C]	25.8964	29.8545	26.9918	28.4151
														Vehicle speed [km/h]	45.8513	43.0035	91.7542	83.5421
														Total Flowrate [L]	23.2501	7.28318	26.4331	26.5815

## Sheet: Trip 1
Date	Time	Temperature (°C)	Ambient Temp Meteo	Ambient Temp OBD	DT M	DT OBD	Normalized DT M	Normalized DT OBD					Vehicle speed	Fuel level input [%]	Ambient air temperature	Flow [l/min]	Controlled canister purge system	Flow [l/s]
2017-06-29 13:18:47	2017-06-29 13:18:47	20.87	21.582	20.8	-0.712	0.07	0.388	-0.03					0	97.25	20	0.012	0	0.0002
2017-06-29 13:19:47	2017-06-29 13:19:47	20.88	22.102	20.2	-1.222	0.68	-0.122	0.58					0	97.25	20	0.01	0	0.000166667
2017-06-29 13:20:47	2017-06-29 13:20:47	20.97	22.361	20.5833	-1.391	0.386667	-0.291	0.286667					0	97.25	20	0.01	0	0.000166667
2017-06-29 13:21:47	2017-06-29 13:21:47	21.06	21.914	20.45	-0.854	0.61	0.246	0.51					0	97.25	20	0.009	0	0.00015
2017-06-29 13:22:47	2017-06-29 13:22:47	21.16	21.923	20.7667	-0.763	0.393333	0.337	0.293333					0	97.25	20	0.01	0	0.000166667
2017-06-29 13:23:47	2017-06-29 13:23:47	21.28	21.573	20.4167	-0.293	0.863333	0.807	0.763333					0	97.25	20	0.01	0	0.000166667
2017-06-29 13:24:47	2017-06-29 13:24:47	21.36	21.417	20.4	-0.057	0.96	1.043	0.86					0	97.25	20	0.01	0	0.000166667
2017-06-29 13:25:47	2017-06-29 13:25:47	21.42	21.446	20.5167	-0.026	0.903333	1.074	0.803333					0	97.25	20	0.01	0	0.000166667
2017-06-29 13:26:47	2017-06-29 13:26:47	21.54	21.919	20.65	-0.379	0.89	0.721	0.79					0	97.25	20	0.01	0	0.000166667
2017-06-29 13:27:47	2017-06-29 13:27:47	21.63	21.879	20.7333	-0.249	0.896667	0.851	0.796667					0	97.25	20	0.01	0	0.000166667
2017-06-29 13:28:47	2017-06-29 13:28:47	21.78	21.531	20.3167	0.249	1.46333	1.349	1.36333					0	97.25	20	0.01	0	0.000166667
2017-06-29 13:29:47	2017-06-29 13:29:47	21.9	22.259	20.35	-0.359	1.55	0.741	1.45					0	97.25	20	0.01	0	0.000166667
2017-06-29 13:30:47	2017-06-29 13:30:47	21.98	21.92	20.8167	0.06	1.16333	1.16	1.06333					0	97.25	20	0.01	0	0.000166667
2017-06-29 13:31:47	2017-06-29 13:31:47	22.11	22.034	21.2333	0.076	0.876667	1.176	0.776667					0	97.25	20	0.011	0	0.000183333
2017-06-29 13:32:47	2017-06-29 13:32:47	22.17	21.545	20.6833	0.625	1.48667	1.725	1.38667					0	97.25	20	0.009	0	0.00015
2017-06-29 13:33:47	2017-06-29 13:33:47	22.29	21.94	20.9833	0.35	1.30667	1.45	1.20667					0	97.25	20	0.01	0	0.000166667
2017-06-29 13:34:47	2017-06-29 13:34:47	22.36	22.546	20.65	-0.186	1.71	0.914	1.61					0	97.25	20	0.01	0	0.000166667
2017-06-29 13:35:47	2017-06-29 13:35:47	22.51	22.047	20.8167	0.463	1.69333	1.563	1.59333					0	97.25	20	0.009	0	0.00015
2017-06-29 13:36:47	2017-06-29 13:36:47	22.58	22.072	20	0.508	2.58	1.608	2.48					0	97.25	20	0.01	0	0.000166667
2017-06-29 13:37:47	2017-06-29 13:37:47	22.77	21.582	20.35	1.188	2.42	2.288	2.32					0	97.25	20	0.01	0	0.000166667
2017-06-29 13:38:47	2017-06-29 13:38:47	22.92	21.814	21.1	1.106	1.82	2.206	1.72					0	97.25	20	0.01	0	0.000166667
2017-06-29 13:39:47	2017-06-29 13:39:47	22.97	21.808	20.6	1.162	2.37	2.262	2.27					0	97.25	20	0.009	0	0.00015
2017-06-29 13:40:47	2017-06-29 13:40:47	23.1	23.605	21.1	-0.505	2	0.595	1.9					0	97.25	20	0.01	0	0.000166667
2017-06-29 13:41:47	2017-06-29 13:41:47	23.15	22.699	21.2	0.451	1.95	1.551	1.85					0	97.25	20	0.01	0	0.000166667
2017-06-29 13:42:47	2017-06-29 13:42:47	23.3	22.861	21	0.439	2.3	1.539	2.2					0	97.25	20	0.01	0	0.000166667
2017-06-29 13:43:47	2017-06-29 13:43:47	23.42	23.287	21	0.133	2.42	1.233	2.32					0	97.25	20	0.01	0	0.000166667
2017-06-29 13:44:47	2017-06-29 13:44:47	23.54	23.361	21	0.179	2.54	1.279	2.44					0	97.25	20	0.01	0	0.000166667
2017-06-29 13:45:47	2017-06-29 13:45:47	23.62	22.755	21	0.865	2.62	1.965	2.52					0	97.25	20	0.009	0	0.00015
2017-06-29 13:46:47	2017-06-29 13:46:47	23.72	22.591	21	1.129	2.72	2.229	2.62					0	97.25	20	0.01	0	0.000166667
2017-06-29 13:47:47	2017-06-29 13:47:47	23.83	22.797	21	1.033	2.83	2.133	2.73					0	97.25	21	0.01	0	0.000166667
2017-06-29 13:48:47	2017-06-29 13:48:47	23.94	22.794	20.2667	1.146	3.67333	2.246	3.57333					0	97.25	21	0.009	0	0.00015
2017-06-29 13:49:47	2017-06-29 13:49:47	24.01	22.57	20.6167	1.44	3.39333	2.54	3.29333					0	97.25	21	0.01	0	0.000166667
2017-06-29 13:50:47	2017-06-29 13:50:47	24.1	23.049	20.3333	1.051	3.76667	2.151	3.66667					0	97.25	21	0.01	0	0.000166667
2017-06-29 13:51:47	2017-06-29 13:51:47	24.19	22.76	20.9667	1.43	3.22333	2.53	3.12333					0	97.25	21	0.01	0	0.000166667
2017-06-29 13:52:47	2017-06-29 13:52:47	24.42	22.731	21	1.689	3.42	2.789	3.32					0	97.25	21	0.01	0	0.000166667
2017-06-29 13:53:47	2017-06-29 13:53:47	24.32	22.557	21.3	1.763	3.02	2.863	2.92					0	97.25	21	0.01	0	0.000166667
2017-06-29 13:54:47	2017-06-29 13:54:47	24.41	22.79	21.3667	1.62	3.04333	2.72	2.94333					0	97.25	21	0.01	0	0.000166667
2017-06-29 13:55:47	2017-06-29 13:55:47	24.39	22.537	20.5667	1.853	3.82333	2.953	3.72333					0	97.25	21	0.01	0	0.000166667
2017-06-29 13:56:47	2017-06-29 13:56:47	24.39	23.036	21.0167	1.354	3.37333	2.454	3.27333					0	97.25	21	0.01	0	0.000166667
2017-06-29 13:57:47	2017-06-29 13:57:47	24.39	23.408	21	0.982	3.39	2.082	3.29					0	97.25	21	0.01	0	0.000166667
2017-06-29 13:58:47	2017-06-29 13:58:47	24.5	22.877	21	1.623	3.5	2.723	3.4					0	97.25	21	0.009	0	0.00015
2017-06-29 13:59:47	2017-06-29 13:59:47	24.52	22.923	21	1.597	3.52	2.697	3.42					0	97.25	21	0.009	0	0.00015
2017-06-29 14:00:47	2017-06-29 14:00:47	24.61	22.515	21	2.095	3.61	3.195	3.51					0	97.25	21	0.01	0	0.000166667
2017-06-29 14:01:47	2017-06-29 14:01:47	24.58	22.803	21	1.777	3.58	2.877	3.48					0	97.25	21	0.01	0	0.000166667
2017-06-29 14:02:47	2017-06-29 14:02:47	24.63	23.081	21	1.549	3.63	2.649	3.53					0	97.25	21	0.01	0	0.000166667
2017-06-29 14:03:47	2017-06-29 14:03:47	24.64	23.437	21	1.203	3.64	2.303	3.54					0	97.25	21	0.01	0	0.000166667
2017-06-29 14:04:47	2017-06-29 14:04:47	24.68	23.167	21	1.513	3.68	2.613	3.58					0	97.25	21	0.01	0	0.000166667
													0	97.25	21	0.01	0	0.000166667
													0	97.25	21	0.009	0	0.00015
													0	97.25	21	0.01	0	0.000166667
													0	97.25	21	0.01	0	0.000166667
													0	97.25	21	0.01	0	0.000166667
													0	97.25	21	0.01	0	0.000166667
													0	97.25	21	0.01	0	0.000166667
													0	97.25	21	0.01	0	0.000166667
													0	97.25	21	0.01	0	0.000166667
													0	97.25	21	0.009	0	0.00015
													0	97.25	21	0.01	0	0.000166667
													0	97.25	21	0.01	0	0.000166667
													0	97.25	21	0.01	0	0.000166667
													0	97.25	21	0.01	0	0.000166667
													0	97.25	21	0.01	0	0.000166667
													0	97.25	21	0.009	0	0.00015
													0	97.25	20	0.01	0	0.000166667
													0	97.25	20	0.009	0	0.00015
													0	97.25	20	0.01	0	0.000166667
													0	97.25	20	0.01	0	0.000166667
													0	97.25	20	0.009	0	0.00015
													0	97.25	20	0.009	0	0.00015
													0	97.25	20	0.01	0	0.000166667
													0	97.25	20	0.009	0	0.00015
													0	97.25	20	0.01	0	0.000166667
													0	97.25	20	0.01	0	0.000166667
													0	97.25	20	0.01	0	0.000166667
													0	97.25	20	0.01	0	0.000166667
													0	97.25	20	0.009	0	0.00015
													0	97.25	20	0.01	0	0.000166667
													0	97.25	20	0.01	0	0.000166667
													0	97.25	20	0.01	0	0.000166667
													0	97.25	20	0.01	0	0.000166667
													0	97.25	20	0.01	0	0.000166667
													0	97.25	20	0.01	0	0.000166667
													0	97.25	20	0.01	0	0.000166667
													0	97.25	20	0.01	0	0.000166667
													0	97.25	20	0.01	0	0.000166667
													0	97.25	20	0.01	0	0.000166667
													0	97.25	20	0.01	0	0.000166667
													0	97.25	20	0.01	0	0.000166667
													0	97.25	20	0.01	0	0.000166667
													0	97.25	21	0.01	0	0.000166667
													0	97.25	21	0.01	0	0.000166667
													0	97.25	21	0.01	0	0.000166667
													0	97.25	21	0.01	0	0.000166667
													0	97.25	21	0.009	0	0.00015
													0	97.25	21	0.009	0	0.00015
													0	97.25	21	0.009	0	0.00015
													0	97.25	21	0.01	0	0.000166667
													0	97.25	21	0.01	0	0.000166667
													0	97.25	21	0.01	0	0.000166667
													0	97.25	21	0.009	0	0.00015
													0	97.25	21	0.009	0	0.00015
													0	97.25	21	0.009	0	0.00015
													0	97.25	21	0.01	0	0.000166667
													1	97.25	21	0.01	0	0.000166667
													3	97.25	21	0.009	0	0.00015
													3	97.25	21	0.009	0	0.00015
													3	97.25	21	0.01	0	0.000166667
													2	97.25	21	0.01	0	0.000166667
Date	Time	Temperature (°C)	Ambient Temp Meteo	Ambient Temp OBD	DT M	DT OBD	Normalized DT M	Normalized DT OBD	Vehicle speed (km/h)	Fuel level input [%]	Controlled canister purge system	Fuel level input [%]	2	97.25	21	0.01	0	0.000166667
	3141	23.0406	22.4299	20.7904	0.610745	2.25021	1.71074	2.15021	38.9764	n/a	18.9909	92.9231	3	97.25	21	0.01	0	0.000166667
		24.68	23.605	21.3667	2.095	3.82333	3.195	3.72333	88	n/a	99.61	97.25	4	97.25	21	0.01	0	0.000166667
													1	97.25	21	0.01	0	0.000166667
													0	97.25	21	0.011	0	0.000183333
													0	97.25	21	0.009	0	0.00015
													0	97.25	21	0.01	0	0.000166667
													0	97.25	21	0.01	0	0.000166667
													0	97.25	21	0.01	0	0.000166667
													0	97.25	21	0.009	0	0.00015
													0	97.25	21	0.01	0	0.000166667
													0	97.25	21	0.01	0	0.000166667
													0	97.25	21	0.01	0	0.000166667
													3	97.25	21	0.01	0	0.000166667
													5	97.25	21	0.01	0	0.000166667
													6	97.25	20	0.01	0	0.000166667
													12	97.25	20	0.01	0	0.000166667
													14	97.25	20	0.012	0	0.0002
													14	97.25	20	0.01	0	0.000166667
													18	97.25	20	0.01	0	0.000166667
													20	97.25	20	0.01	0	0.000166667
													21	97.25	20	0.011	0	0.000183333
													21	97.25	20	0.01	0	0.000166667
													20	97.25	20	0.01	0	0.000166667
													20	97.25	20	0.01	0	0.000166667
													20	97.25	20	0.011	0	0.000183333
													18	97.25	20	0.015	0	0.00025
													18	97.25	20	0.012	0	0.0002
													19	97.25	20	0.009	0	0.00015
													19	97.25	20	0.012	0	0.0002
													19	97.25	20	0.021	0	0.00035
													19	97.25	20	0.01	0	0.000166667
													20	97.25	20	0.01	0	0.000166667
													20	97.25	20	0.011	0	0.000183333
													21	97.25	20	0.017	0	0.000283333
													21	97.25	20	0.01	0	0.000166667
													21	97.25	20	0.01	0	0.000166667
													21	97.25	20	0.009	0	0.00015
													19	97.25	20	0.009	0	0.00015
													19	97.25	20	0.022	0	0.000366667
													22	97.25	20	0.01	0	0.000166667
													24	97.25	20	0.024	0	0.0004
													26	97.25	20	1.784	0	0.0297333
													27	97.25	20	3.012	0	0.0502
													27	97.25	21	3.487	25.1	0.0581167
													27	97.25	21	3.884	25.1	0.0647333
													26	97.25	21	3.138	25.1	0.0523
													24	97.25	21	2.738	25.1	0.0456333
													25	97.25	21	2.635	25.1	0.0439167
													26	97.25	21	2.714	25.1	0.0452333
													27	97.25	21	5.397	73.73	0.08995
													29	97.25	21	6.095	73.73	0.101583
													27	97.25	21	5.796	73.73	0.0966
													24	97.25	21	5.351	73.73	0.0891833
													21	97.25	21	4.381	73.73	0.0730167
													12	97.25	21	3.239	73.73	0.0539833
													5	97.25	21	2.596	73.73	0.0432667
													5	97.25	21	2.603	5.1	0.0433833
													2	97.25	21	3.508	5.1	0.0584667
													1	97.25	21	4.237	5.1	0.0706167
													0	97.25	21	5.25	5.1	0.0875
													1	97.25	21	5.813	5.1	0.0968833
													5	97.25	21	4.664	5.1	0.0777333
													9	97.25	21	5.055	5.1	0.08425
													9	97.25	21	5.779	96.47	0.0963167
													18	97.25	21	6.825	96.47	0.11375
													22	97.25	21	7.658	96.47	0.127633
													30	97.25	21	11.829	96.47	0.19715
													33	97.25	21	14.753	96.47	0.245883
													35	97.25	21	15.583	96.47	0.259717
													37	97.25	21	16.373	99.61	0.272883
													41	97.25	21	16.379	99.61	0.272983
													42	97.25	21	16.138	99.61	0.268967
													42	97.25	21	16.418	99.61	0.273633
													43	97.25	21	15.195	99.61	0.25325
													41	97.25	21	12.551	99.61	0.209183
													38	97.25	21	11.26	99.61	0.187667
													38	97.25	21	9.207	3.14	0.15345
													32	97.25	20	5.274	3.14	0.0879
													28	97.25	20	4.419	3.14	0.07365
													19	97.25	20	4.984	3.14	0.0830667
													15	97.25	20	4.977	3.14	0.08295
													8	97.25	20	5.426	3.14	0.0904333
													4	97.25	20	1.238	0.39	0.0206333
													4	97.25	20	0.054	0.39	0.0009
													5	97.25	20	0.166	0.39	0.00276667
													7	97.25	20	1.583	0.39	0.0263833
													10	97.25	20	1.805	0.39	0.0300833
													19	97.25	20	3.437	0.39	0.0572833
													24	97.25	20	7.39	0.39	0.123167
													24	97.25	20	12.461	99.61	0.207683
													34	97.25	20	14.423	99.61	0.240383
													37	97.25	20	14.905	99.61	0.248417
													45	97.25	20	16.79	99.61	0.279833
													48	97.25	20	18.763	99.61	0.312717
													52	97.25	20	19.696	99.61	0.328267
													58	97.25	20	20.114	99.61	0.335233
													61	97.25	20	20.593	99.61	0.343217
													62	97.25	20	20.327	99.61	0.338783
													63	97.25	20	19.138	99.61	0.318967
													63	97.25	21	18.384	99.61	0.3064
													62	97.25	21	17.52	99.61	0.292
													60	97.25	21	14.547	99.61	0.24245
													60	97.25	21	11.758	58.82	0.195967
													58	97.25	21	8.486	58.82	0.141433
													57	97.25	21	6.797	58.82	0.113283
													55	97.25	20	6.381	58.82	0.10635
													53	97.25	20	6.203	58.82	0.103383
													51	97.25	20	6.074	58.82	0.101233
													48	97.25	20	5.263	58.82	0.0877167
													48	97.25	20	4.166	2.35	0.0694333
													42	97.25	20	3.129	2.35	0.05215
													38	97.25	20	3.279	2.35	0.05465
													30	97.25	20	3.7	2.35	0.0616667
													27	97.25	20	4.152	2.35	0.0692
													24	97.25	20	3.026	2.35	0.0504333
													23	97.25	20	0.251	0	0.00418333
													23	97.25	20	0.016	0	0.000266667
													23	97.25	20	0.012	0	0.0002
													22	97.25	20	0.018	0	0.0003
													22	97.25	20	0.012	0	0.0002
													23	97.25	20	0.041	0	0.000683333
													25	97.25	20	2.244	0	0.0374
													25	97.25	20	3.236	89.02	0.0539333
													27	97.25	20	6.069	89.02	0.10115
													28	97.25	20	7.463	89.02	0.124383
													31	97.25	20	7.873	89.02	0.131217
													32	97.25	20	8.579	89.02	0.142983
													33	97.25	20	10.241	89.02	0.170683
													34	97.25	20	10.044	87.06	0.1674
													34	97.25	20	8.914	87.06	0.148567
													29	97.25	20	11.278	87.06	0.187967
													27	97.25	20	10.979	87.06	0.182983
													26	97.25	20	6.293	87.06	0.104883
													28	97.25	20	3.885	87.06	0.06475
													29	97.25	20	3.76	87.06	0.0626667
													29	97.25	20	6.064	97.25	0.101067
													29	97.25	20	6.486	97.25	0.1081
													26	97.25	20	7.381	97.25	0.123017
													14	97.25	20	6.984	97.25	0.1164
													10	97.25	20	5.224	97.25	0.0870667
													7	97.25	20	1.112	97.25	0.0185333
													7	97.25	20	0.054	0	0.0009
													11	97.25	20	0.021	0	0.00035
													14	97.25	20	0.021	0	0.00035
													16	97.25	20	0.011	0	0.000183333
													16	97.25	20	0.016	0	0.000266667
													15	97.25	20	1.478	0	0.0246333
													13	97.25	20	1.364	0	0.0227333
													13	97.25	20	0.322	10.98	0.00536667
													20	97.25	20	0.242	10.98	0.00403333
													21	97.25	20	3.22	10.98	0.0536667
													21	97.25	20	3.6	10.98	0.06
													20	97.25	20	5.682	10.98	0.0947
													19	97.25	20	2.172	10.98	0.0362
													19	97.25	20	0.138	0	0.0023
													19	97.25	20	0.011	0	0.000183333
													24	97.25	20	0.011	0	0.000183333
													26	97.25	20	2.148	0	0.0358
													30	97.25	20	2.855	0	0.0475833
													32	97.25	21	5.534	0	0.0922333
													34	97.25	21	7.974	0	0.1329
													34	97.25	21	9.697	92.94	0.161617
													37	97.25	21	10.354	92.94	0.172567
													41	97.25	21	10.083	92.94	0.16805
													43	97.25	21	12.826	92.94	0.213767
													45	97.25	21	14.839	92.94	0.247317
													48	97.25	21	17.131	92.94	0.285517
													50	97.25	21	17.535	92.94	0.29225
													50	97.25	21	15.681	99.61	0.26135
													51	97.25	21	14.043	99.61	0.23405
													51	97.25	21	13.327	99.61	0.222117
													50	97.25	21	11.493	99.61	0.19155
													51	97.25	21	8.248	99.61	0.137467
													53	97.25	21	6.053	99.61	0.100883
													53	97.25	21	7.689	83.92	0.12815
													53	97.25	21	10.942	83.92	0.182367
													55	97.25	21	10.802	83.92	0.180033
													56	97.25	21	9.078	83.92	0.1513
													58	97.25	20	10.632	83.92	0.1772
													60	97.25	20	13.808	83.92	0.230133
													60	97.25	20	14.043	83.92	0.23405
													60	97.25	20	12.865	0	0.214417
													58	97.25	20	11.165	0	0.186083
													57	97.25	20	4.308	0	0.0718
													57	97.25	21	0.705	0	0.01175
													57	97.25	21	0.188	0	0.00313333
													58	97.25	21	2.567	0	0.0427833
													59	97.25	21	4.672	0	0.0778667
													56	97.25	21	7.052	0	0.117533
													53	97.25	21	2.963	0	0.0493833
													50	97.25	21	0.287	0	0.00478333
													46	97.25	21	0.057	0	0.00095
													39	97.25	21	0.018	0	0.0003
													35	97.25	21	0.02	0	0.000333333
													35	97.25	21	0.013	0	0.000216667
													21	97.25	21	0.02	0	0.000333333
													15	97.25	21	0.018	0	0.0003
													16	97.25	21	0.012	0	0.0002
													21	97.25	21	0.011	0	0.000183333
													27	97.25	21	0.019	0	0.000316667
													34	97.25	21	0.017	6.67	0.000283333
													42	97.25	21	0.21	6.67	0.0035
													46	97.25	21	4.319	6.67	0.0719833
													46	97.25	21	6.649	6.67	0.110817
													47	97.25	21	8.667	6.67	0.14445
													48	97.25	21	9.106	6.67	0.151767
													48	97.25	21	8.093	6.67	0.134883
													50	97.25	21	7.578	99.22	0.1263
													53	97.25	21	7.275	99.22	0.12125
													56	97.25	21	7.17	99.22	0.1195
													58	97.25	21	9.02	99.22	0.150333
													60	97.25	21	13.319	99.22	0.221983
													64	97.25	21	16.742	99.22	0.279033
													64	97.25	21	18.654	99.22	0.3109
													64	97.25	21	19.242	0	0.3207
													59	97.25	21	15.283	0	0.254717
													58	97.25	21	7.796	0	0.129933
													55	97.25	21	2.222	0	0.0370333
													53	97.25	21	0.197	0	0.00328333
													50	97.25	21	0.183	0	0.00305
													47	97.25	21	0.152	0	0.00253333
													43	97.25	21	0.012	0	0.0002
													38	97.25	21	0.015	0	0.00025
													35	97.25	21	0.015	0	0.00025
													31	97.25	21	0.012	0	0.0002
													26	97.25	21	0.03	0	0.0005
													25	97.25	20	0.019	0	0.000316667
													25	97.25	20	0.019	0	0.000316667
													31	97.25	20	0.016	0	0.000266667
													32	97.25	20	0.017	0	0.000283333
													27	97.25	20	0.021	0	0.00035
													24	97.25	20	0.011	0	0.000183333
													20	97.25	20	0.025	0	0.000416667
													17	97.25	20	0.011	0	0.000183333
													26	97.25	20	0.011	0	0.000183333
													35	97.25	20	0.012	0	0.0002
													40	97.25	20	0.019	0	0.000316667
													46	97.25	20	0.021	0	0.00035
													51	97.25	20	1.81	0	0.0301667
													53	97.25	20	4.304	0	0.0717333
													53	97.25	20	5.352	90.59	0.0892
													56	97.25	20	7.046	90.59	0.117433
													57	97.25	20	7.388	90.59	0.123133
													60	97.25	20	6.897	90.59	0.11495
													61	97.25	20	6.214	90.59	0.103567
													62	97.25	20	6.397	90.59	0.106617
													64	97.25	20	6.744	98.82	0.1124
													67	97.25	20	6.893	98.82	0.114883
													69	97.25	20	6.987	98.82	0.11645
													70	97.25	20	6.691	98.82	0.111517
													72	97.25	20	6.338	98.82	0.105633
													73	97.25	20	6.359	98.82	0.105983
													74	97.25	20	6.624	98.82	0.1104
													74	96.86	20	6.542	96.47	0.109033
													75	96.86	20	6.629	96.47	0.110483
													74	96.86	20	6.733	96.47	0.112217
													73	96.86	20	1.853	96.47	0.0308833
													72	96.86	20	0.158	96.47	0.00263333
													69	96.86	20	0.057	96.47	0.00095
													66	96.86	20	0.035	96.47	0.000583333
													66	96.86	20	0.021	0	0.00035
													57	96.86	20	0.05	0	0.000833333
													52	96.86	20	0.032	0	0.000533333
													40	96.86	20	0.019	0	0.000316667
													35	96.86	20	0.016	0	0.000266667
													33	96.86	20	0.016	0	0.000266667
													31	96.86	20	0.015	0	0.00025
													35	96.86	20	0.054	0	0.0009
													40	96.86	20	0.035	0	0.000583333
													44	96.86	20	0.031	0	0.000516667
													48	96.86	20	0.017	0	0.000283333
													55	96.86	20	0.013	0	0.000216667
													59	96.86	20	2.632	0	0.0438667
													59	96.86	20	4.89	12.94	0.0815
													64	96.86	20	6.467	12.94	0.107783
													66	96.86	20	7.08	12.94	0.118
													70	96.86	20	3.581	12.94	0.0596833
													71	96.86	20	0.405	12.94	0.00675
													73	96.86	20	0.03	12.94	0.0005
													74	96.86	20	0.012	0	0.0002
													73	96.86	20	0.013	0	0.000216667
													70	96.86	20	0.03	0	0.0005
													68	96.86	20	0.023	0	0.000383333
													66	96.86	20	0.031	0	0.000516667
													62	96.86	20	0.012	0	0.0002
													60	96.86	20	0.014	0	0.000233333
													60	96.86	20	0.056	0	0.000933333
													57	96.86	20	0.013	0	0.000216667
													56	96.86	20	0.015	0	0.00025
													55	96.86	20	0.025	0	0.000416667
													55	96.86	20	0.011	0	0.000183333
													55	96.86	20	0.019	0	0.000316667
													55	96.86	20	0.018	0	0.0003
													51	96.86	20	0.023	0	0.000383333
													48	96.86	20	0.015	0	0.00025
													45	96.86	20	0.012	0	0.0002
													40	96.86	20	0.014	0	0.000233333
													32	96.86	20	0.011	0	0.000183333
													28	96.86	20	0.014	0	0.000233333
													28	96.86	20	0.015	0	0.00025
													17	96.86	20	0.026	0	0.000433333
													11	96.86	20	0.011	0	0.000183333
													7	96.47	20	0.013	0	0.000216667
													4	96.47	21	0.01	0	0.000166667
													12	96.47	21	0.013	0	0.000216667
													17	96.47	21	0.014	0	0.000233333
													17	96.47	21	0.01	7.84	0.000166667
													27	96.47	21	1.924	7.84	0.0320667
													33	96.47	21	1.549	7.84	0.0258167
													43	96.47	21	0.353	7.84	0.00588333
													47	96.47	21	0.914	7.84	0.0152333
													52	96.47	21	1.55	7.84	0.0258333
													56	96.47	21	0.96	0	0.016
													62	96.47	21	0.097	0	0.00161667
													70	96.47	21	0.041	0	0.000683333
													77	96.47	21	0.104	0	0.00173333
													83	96.47	21	0.117	0	0.00195
													88	96.47	21	0.16	0	0.00266667
													86	96.47	21	0.049	0	0.000816667
													86	96.47	21	0.592	0	0.00986667
													82	96.47	21	0.04	0	0.000666667
													82	96.47	21	0.045	0	0.00075
													83	96.47	21	0.041	0	0.000683333
													83	96.47	21	0.012	0	0.0002
													83	96.47	21	2.726	0	0.0454333
													84	96.47	21	3.496	21.18	0.0582667
													85	96.47	20	4.347	21.18	0.07245
													85	96.47	20	4.413	21.18	0.07355
													85	96.47	20	3.059	21.18	0.0509833
													85	96.47	20	0.462	21.18	0.0077
													85	96.47	20	0.063	21.18	0.00105
													84	96.47	20	0.093	21.18	0.00155
													84	96.47	20	0.454	1.96	0.00756667
													83	96.47	20	1.107	1.96	0.01845
													83	96.47	20	0.766	1.96	0.0127667
													81	96.47	20	0.517	1.96	0.00861667
													81	96.47	20	0.026	1.96	0.000433333
													80	96.47	20	0.108	1.96	0.0018
													79	96.47	20	1.145	1.18	0.0190833
													80	96.47	20	1.117	1.18	0.0186167
													81	96.47	20	0.753	1.18	0.01255
													82	96.47	20	0.08	1.18	0.00133333
													83	96.47	20	0.039	1.18	0.00065
													84	96.47	20	0.082	1.18	0.00136667
													85	96.47	20	0.012	1.18	0.0002
													85	96.47	20	0.02	5.49	0.000333333
													86	96.47	20	1.061	5.49	0.0176833
													86	96.47	20	2.903	5.49	0.0483833
													85	96.47	20	4.426	5.49	0.0737667
													84	96.47	20	4.586	5.49	0.0764333
													84	96.47	20	4.758	5.49	0.0793
													83	96.08	20	6.449	12.55	0.107483
													83	96.08	20	6.478	12.55	0.107967
													79	96.08	20	6.849	12.55	0.11415
													77	96.08	20	3.615	12.55	0.06025
													74	96.08	20	0.438	12.55	0.0073
													73	96.08	20	0.065	12.55	0.00108333
													73	96.08	20	0.046	12.55	0.000766667
													74	96.08	20	0.02	11.76	0.000333333
													75	96.08	20	2.416	11.76	0.0402667
													75	96.08	20	3.808	11.76	0.0634667
													75	96.08	20	4.862	11.76	0.0810333
													75	96.08	20	4.801	11.76	0.0800167
													76	96.08	20	6.154	11.76	0.102567
													76	96.08	20	6.937	11.76	0.115617
													76	96.08	20	6.581	98.04	0.109683
													77	96.08	20	6.265	98.04	0.104417
													78	96.08	20	6.319	98.04	0.105317
													78	96.08	20	6.977	98.04	0.116283
													79	96.08	20	6.916	98.04	0.115267
													79	96.08	20	6.771	98.04	0.11285
													78	96.08	20	6.688	12.16	0.111467
													78	96.08	20	3.706	12.16	0.0617667
													78	96.08	20	4.175	12.16	0.0695833
													78	96.08	20	5.435	12.16	0.0905833
													78	96.08	20	6.383	12.16	0.106383
													78	96.08	20	9.094	12.16	0.151567
													78	96.08	20	10.162	12.16	0.169367
													78	96.08	20	10.97	99.22	0.182833
													78	96.08	20	9.665	99.22	0.161083
													78	96.08	20	7.337	99.22	0.122283
													74	96.08	20	7.167	99.22	0.11945
													73	96.08	20	3.33	99.22	0.0555
													71	96.08	20	0.38	99.22	0.00633333
													69	96.08	20	0.024	0	0.0004
													67	96.08	20	0.014	0	0.000233333
													67	96.08	20	0.036	0	0.0006
													67	96.08	20	0.031	0	0.000516667
													67	96.08	20	0.843	0	0.01405
													67	96.08	20	1.967	0	0.0327833
													66	96.08	20	2.727	0	0.04545
													66	96.08	20	3.467	18.04	0.0577833
													64	96.08	20	3.556	18.04	0.0592667
													62	96.08	20	3.774	18.04	0.0629
													58	96.08	20	0.447	18.04	0.00745
													57	96.08	20	0.025	18.04	0.000416667
													55	96.08	20	0.022	18.04	0.000366667
													52	96.08	20	0.012	0	0.0002
													48	96.08	20	0.025	0	0.000416667
													44	96.08	20	0.028	0	0.000466667
													41	95.69	20	0.014	0	0.000233333
													36	95.69	20	0.012	0	0.0002
													33	95.69	20	0.027	0	0.00045
													29	95.69	20	0.022	0	0.000366667
													26	95.69	20	0.011	0	0.000183333
													23	95.69	20	0.028	0	0.000466667
													25	95.69	20	0.01	0	0.000166667
													25	95.69	21	0.035	0	0.000583333
													28	95.69	21	0.011	0	0.000183333
													37	95.69	21	0.029	0	0.000483333
													44	95.69	21	0.019	0	0.000316667
													44	95.69	21	0.016	2.75	0.000266667
													51	95.69	21	0.018	2.75	0.0003
													50	95.69	21	3.165	2.75	0.05275
													48	95.69	21	5.135	2.75	0.0855833
													48	95.69	21	2.155	2.75	0.0359167
													48	95.69	21	1.348	2.75	0.0224667
													49	95.69	21	2.337	6.27	0.03895
													51	95.69	21	3.45	6.27	0.0575
													52	95.69	21	4.578	6.27	0.0763
													53	95.69	21	3.817	6.27	0.0636167
													54	95.69	21	2.748	6.27	0.0458
													54	95.69	21	1.088	6.27	0.0181333
													54	95.69	21	0.022	6.27	0.000366667
													54	95.69	21	0.012	0	0.0002
													52	95.69	21	0.011	0	0.000183333
													51	95.69	21	0.014	0	0.000233333
													47	95.69	21	0.012	0	0.0002
													46	95.69	22	0.051	0	0.00085
													45	95.69	22	0.259	0	0.00431667
													44	95.69	22	0.09	0.39	0.0015
													44	95.69	22	0.499	0.39	0.00831667
													45	95.69	22	0.668	0.39	0.0111333
													45	95.69	22	0.454	0.39	0.00756667
													45	95.69	21	0.177	0.39	0.00295
													46	95.69	21	0.022	0.39	0.000366667
													47	95.69	21	0.011	0.39	0.000183333
													47	95.69	21	0.017	0	0.000283333
													50	95.69	21	0.041	0	0.000683333
													51	95.69	21	0.019	0	0.000316667
													53	95.69	21	0.01	0	0.000166667
													54	95.69	21	0.373	0	0.00621667
													55	95.69	21	1.236	0	0.0206
													54	95.69	21	2.741	0	0.0456833
													51	95.69	21	2.344	0	0.0390667
													49	95.69	20	0.168	0	0.0028
													49	95.69	20	0.039	0	0.00065
													51	95.69	20	0.014	0	0.000233333
													51	95.69	20	0.027	0	0.00045
													52	95.69	20	0.026	0	0.000433333
													52	95.69	20	0.014	3.53	0.000233333
													50	95.69	20	1.085	3.53	0.0180833
													48	95.69	20	1.71	3.53	0.0285
													45	95.69	20	0.086	3.53	0.00143333
													42	95.69	20	0.011	3.53	0.000183333
													37	95.69	20	0.081	3.53	0.00135
													33	95.69	20	0.051	3.53	0.00085
													33	95.69	20	0.039	0	0.00065
													20	95.69	20	0.014	0	0.000233333
													12	95.69	20	0.019	0	0.000316667
													3	95.69	20	0.017	0	0.000283333
													2	95.69	20	0.012	0	0.0002
													2	95.69	20	0.016	0	0.000266667
													3	95.69	20	0.01	0	0.000166667
													5	95.69	20	0.01	0	0.000166667
													9	95.69	20	0.129	0	0.00215
													8	95.69	20	0.014	0	0.000233333
													8	95.69	20	0.013	0	0.000216667
													17	95.69	20	0.016	0	0.000266667
													23	95.69	20	0.017	0	0.000283333
													23	95.69	20	0.01	3.53	0.000166667
													43	95.69	20	0.885	3.53	0.01475
													52	95.69	20	3.682	3.53	0.0613667
													63	95.69	20	8.113	3.53	0.135217
													62	95.69	20	14.257	3.53	0.237617
													62	95.69	20	11.584	3.53	0.193067
													61	95.69	21	4.803	0	0.08005
													62	95.69	21	0.874	0	0.0145667
													62	95.69	21	0.042	0	0.0007
													61	95.69	21	0.018	0	0.0003
													61	95.69	21	0.021	0	0.00035
													60	95.69	21	0.013	0	0.000216667
													58	95.69	21	0.434	0	0.00723333
													58	95.69	21	1.967	0	0.0327833
													53	95.69	21	0.291	0	0.00485
													55	95.69	21	0.035	0	0.000583333
													59	95.69	21	0.057	0	0.00095
													61	95.69	20	0.011	0	0.000183333
													63	95.69	20	0.057	0	0.00095
													65	95.69	20	2.61	31.37	0.0435
													66	95.69	20	5.185	31.37	0.0864167
													66	95.69	20	6.758	31.37	0.112633
													67	95.69	20	5.526	31.37	0.0921
													66	95.69	20	4.592	31.37	0.0765333
													65	95.69	20	4.758	31.37	0.0793
													65	95.69	20	5.415	31.37	0.09025
													65	95.69	20	6.081	17.65	0.10135
													64	95.69	20	6.593	17.65	0.109883
													64	95.69	20	7.398	17.65	0.1233
													65	95.69	20	8.572	17.65	0.142867
													67	95.69	20	7.218	17.65	0.1203
													67	95.69	20	8.995	17.65	0.149917
													68	95.69	20	8.988	17.65	0.1498
													68	95.69	20	7.317	87.84	0.12195
													69	95.69	20	9.406	87.84	0.156767
													70	95.69	20	9.257	87.84	0.154283
													70	95.69	20	7.407	87.84	0.12345
													70	95.69	20	6.81	87.84	0.1135
													69	95.69	20	6.083	87.84	0.101383
													68	95.69	20	9.623	44.31	0.160383
													67	95.69	20	11.149	44.31	0.185817
													65	95.69	20	13.08	44.31	0.218
													65	95.69	20	14.808	44.31	0.2468
													64	95.69	20	15.975	44.31	0.26625
													62	95.69	20	16.403	44.31	0.273383
													61	95.69	20	16.528	44.31	0.275467
													61	95.69	20	12.302	0	0.205033
													59	95.69	20	5.375	0	0.0895833
													58	95.69	20	1.087	0	0.0181167
													57	95.69	20	0.066	0	0.0011
													56	95.69	21	0.014	0	0.000233333
													56	95.69	21	0.014	0	0.000233333
													56	95.69	21	0.013	0	0.000216667
													56	95.69	21	0.014	0	0.000233333
													57	95.69	21	0.026	0	0.000433333
													58	95.69	21	0.048	0	0.0008
													59	95.69	21	0.032	0	0.000533333
													59	95.69	21	0.013	0	0.000216667
													58	95.69	21	0.044	0	0.000733333
													58	95.69	21	0.722	0	0.0120333
													56	95.69	21	0.041	0	0.000683333
													55	95.69	21	0.012	0	0.0002
													53	95.69	21	0.017	0	0.000283333
													52	95.69	21	0.012	0	0.0002
													51	95.69	21	0.02	0	0.000333333
													49	95.69	21	0.038	0	0.000633333
													46	95.69	21	0.035	0	0.000583333
													44	95.69	21	0.024	0	0.0004
													43	95.69	21	0.011	0	0.000183333
													42	95.69	21	0.015	0	0.00025
													40	95.69	21	0.015	0	0.00025
													38	95.69	21	0.011	0	0.000183333
													38	95.69	21	0.013	0	0.000216667
													34	95.69	21	0.013	0	0.000216667
													33	95.69	21	0.029	0	0.000483333
													35	95.69	21	0.014	0	0.000233333
													36	95.69	21	0.031	0	0.000516667
													37	95.69	21	0.01	0	0.000166667
													39	95.29	21	0.011	0	0.000183333
													39	95.29	21	0.019	0	0.000316667
													43	95.29	21	0.013	0	0.000216667
													44	95.29	21	0.014	0	0.000233333
													42	95.29	21	0.017	0	0.000283333
													43	95.29	21	0.014	0	0.000233333
													43	95.29	21	0.025	0	0.000416667
													42	95.29	21	0.054	0	0.0009
													40	95.29	21	0.028	0	0.000466667
													38	95.29	21	0.028	0	0.000466667
													37	95.29	21	0.027	0	0.00045
													35	95.29	21	0.036	0	0.0006
													33	95.29	21	0.016	0	0.000266667
													33	95.29	21	0.01	0	0.000166667
													33	95.29	21	0.011	0	0.000183333
													34	95.29	21	0.011	0	0.000183333
													35	95.29	21	0.014	0	0.000233333
													34	95.29	21	0.016	0	0.000266667
													32	95.29	21	0.02	0	0.000333333
													29	95.29	21	0.042	0	0.0007
													25	95.29	21	0.035	0	0.000583333
													18	95.29	21	0.015	0	0.00025
													14	95.29	21	0.017	0	0.000283333
													12	95.29	21	0.012	0	0.0002
													10	95.29	21	0.019	0	0.000316667
													10	95.29	21	0.012	0	0.0002
													11	95.29	21	0.01	0	0.000166667
													11	95.29	21	0.013	0	0.000216667
													11	95.29	21	0.01	0	0.000166667
													14	95.29	21	0.017	0	0.000283333
													17	95.29	21	0.03	0	0.0005
													18	95.29	21	0.01	0	0.000166667
													18	95.29	21	0.011	0	0.000183333
													18	95.29	21	1.464	23.92	0.0244
													20	95.29	21	1.552	23.92	0.0258667
													20	95.29	21	2.621	23.92	0.0436833
													21	95.29	21	3.605	23.92	0.0600833
													20	95.29	20	3.317	23.92	0.0552833
													19	95.29	20	2.778	23.92	0.0463
													19	95.29	20	1.954	23.92	0.0325667
													19	95.29	20	2.233	9.41	0.0372167
													19	95.29	20	2.791	9.41	0.0465167
													18	95.29	20	2.622	9.41	0.0437
													18	95.29	20	2.624	9.41	0.0437333
													19	95.29	20	3.153	9.41	0.05255
													20	95.29	20	4.147	9.41	0.0691167
													22	95.29	20	5.217	32.55	0.08695
													24	95.29	20	5.869	32.55	0.0978167
													19	95.29	20	5.576	32.55	0.0929333
													15	95.29	20	4.863	32.55	0.08105
													15	95.29	20	0.781	32.55	0.0130167
													18	95.29	20	0.032	32.55	0.000533333
													20	95.29	20	0.011	32.55	0.000183333
													21	95.29	20	2.661	43.53	0.04435
													21	95.29	20	3.547	43.53	0.0591167
													21	95.29	20	4.875	43.53	0.08125
													21	95.29	20	3.509	43.53	0.0584833
													21	95.29	20	3.683	43.53	0.0613833
													19	95.29	20	2.678	43.53	0.0446333
													17	95.29	20	3.355	43.53	0.0559167
													17	95.29	20	3.966	0	0.0661
													13	95.29	20	0.477	0	0.00795
													10	95.29	20	0.015	0	0.00025
													6	95.29	20	0.014	0	0.000233333
													5	95.29	20	0.017	0	0.000283333
													4	95.29	20	0.016	0	0.000266667
													4	95.29	20	0.012	0	0.0002
													4	95.29	20	0.011	0	0.000183333
													6	95.29	20	0.016	0	0.000266667
													7	95.29	20	2.197	0	0.0366167
													10	95.29	20	1.94	0	0.0323333
													14	95.29	20	2.483	0	0.0413833
													18	95.29	20	3.054	0	0.0509
													18	95.29	20	4.177	99.22	0.0696167
													25	95.29	20	5.013	99.22	0.08355
													28	95.29	20	8.189	99.22	0.136483
													34	95.29	20	9.904	99.22	0.165067
													36	95.29	20	11.218	99.22	0.186967
													39	95.29	20	12.985	99.22	0.216417
													41	95.29	20	15.759	92.16	0.26265
													44	95.29	20	15.353	92.16	0.255883
													45	95.29	20	14.827	92.16	0.247117
													45	95.29	20	14.55	92.16	0.2425
													45	95.29	20	10.969	92.16	0.182817
													45	95.29	20	8.144	92.16	0.135733
													46	95.29	20	6.688	92.16	0.111467
													46	95.29	21	6.949	94.12	0.115817
													47	95.29	21	7.204	94.12	0.120067
													46	95.29	21	7.275	94.12	0.12125
													45	95.29	21	7.017	94.12	0.11695
													45	95.29	21	6.601	94.12	0.110017
													44	95.29	21	4.223	94.12	0.0703833
													42	95.29	21	0.556	0	0.00926667
													38	95.29	21	0.043	0	0.000716667
													33	95.29	21	0.021	0	0.00035
													29	95.29	21	0.012	0	0.0002
													24	95.29	21	0.039	0	0.00065
													14	95.29	21	0.019	0	0.000316667
													8	95.29	21	0.011	0	0.000183333
													8	95.29	21	0.012	0	0.0002
													4	95.29	21	0.025	0	0.000416667
													1	95.29	21	0.011	0	0.000183333
													0	95.29	21	0.01	0	0.000166667
													0	95.29	21	0.011	0	0.000183333
													0	95.29	21	0.012	0	0.0002
													0	95.29	21	0.011	0	0.000183333
													0	95.29	21	0.011	0	0.000183333
													3	95.29	21	0.011	0	0.000183333
													3	95.29	21	0.015	0	0.00025
													2	95.29	21	0.011	0	0.000183333
													0	95.29	21	0.011	0	0.000183333
													0	95.29	21	0.016	0	0.000266667
													0	95.29	21	0.011	0	0.000183333
													3	95.29	21	0.012	0	0.0002
													6	95.29	21	0.012	0	0.0002
													8	95.29	21	0.012	0	0.0002
													9	95.29	21	0.017	0	0.000283333
													11	95.29	21	0.01	0	0.000166667
													13	95.29	21	0.01	0	0.000166667
													13	95.29	21	0.01	0	0.000166667
													17	95.29	21	0.01	0	0.000166667
													19	95.29	21	0.012	0	0.0002
													23	95.29	21	0.016	0	0.000266667
													24	95.29	21	0.013	0	0.000216667
													26	95.29	21	0.01	0	0.000166667
													28	95.29	21	0.01	0	0.000166667
													30	95.29	21	0.014	0	0.000233333
													32	95.29	21	0.01	0	0.000166667
													33	95.29	21	0.02	0	0.000333333
													33	95.29	21	0.013	0	0.000216667
													32	95.29	21	0.01	0	0.000166667
													32	95.29	21	0.011	0	0.000183333
													32	95.29	21	0.01	0	0.000166667
													35	95.29	21	0.011	0	0.000183333
													36	95.29	21	0.01	0	0.000166667
													37	95.29	20	0.014	0	0.000233333
													38	95.29	20	0.026	0	0.000433333
													38	95.29	20	0.01	0	0.000166667
													37	95.29	20	0.018	0	0.0003
													35	95.29	20	0.011	0	0.000183333
													33	95.29	20	0.028	0	0.000466667
													30	95.29	20	0.012	0	0.0002
													26	95.29	20	0.011	0	0.000183333
													13	95.29	20	0.019	0	0.000316667
													8	95.29	20	0.025	0	0.000416667
													8	95.29	20	0.01	0	0.000166667
													1	95.29	20	0.011	0	0.000183333
													0	95.29	20	0.018	0	0.0003
													0	94.9	20	0.011	0	0.000183333
													0	94.9	20	0.01	0	0.000166667
													0	94.9	20	0.01	0	0.000166667
													0	94.9	20	0.01	0	0.000166667
													0	94.9	20	0.01	0	0.000166667
													0	94.9	20	0.01	0	0.000166667
													0	94.9	20	0.011	0	0.000183333
													0	94.9	20	0.011	0	0.000183333
													0	94.9	20	0.01	0	0.000166667
													0	94.9	20	0.01	0	0.000166667
													0	94.9	20	0.01	0	0.000166667
													0	94.9	20	0.01	0	0.000166667
													0	94.9	20	0.01	0	0.000166667
													0	94.9	20	0.011	0	0.000183333
													0	94.9	20	0.01	0	0.000166667
													0	94.9	20	0.011	0	0.000183333
													0	94.9	20	0.011	0	0.000183333
													0	94.9	20	0.012	0	0.0002
													0	94.9	20	0.01	0	0.000166667
													0	94.9	20	0.01	0	0.000166667
													0	94.9	20	0.01	0	0.000166667
													0	94.9	20	0.01	0	0.000166667
													0	94.9	20	0.01	0	0.000166667
													0	94.9	20	0.01	0	0.000166667
													0	94.9	20	0.01	0	0.000166667
													0	94.9	20	0.01	0	0.000166667
													0	94.9	20	0.01	0	0.000166667
													0	94.9	20	0.01	0	0.000166667
													0	94.9	20	0.01	0	0.000166667
													0	94.9	20	0.01	0	0.000166667
													0	94.9	20	0.01	0	0.000166667
													0	94.9	20	0.01	0	0.000166667
													0	94.9	20	0.011	0	0.000183333
													0	94.9	20	0.01	0	0.000166667
													0	94.9	20	0.01	0	0.000166667
													0	94.9	20	0.01	0	0.000166667
													0	94.9	20	0.011	0	0.000183333
													0	94.9	20	0.01	0	0.000166667
													1	94.9	20	0.011	0	0.000183333
													1	94.9	20	0.01	0	0.000166667
													0	94.9	20	0.011	0	0.000183333
													2	94.9	20	0.01	0	0.000166667
													2	94.9	20	0.01	0	0.000166667
													2	94.9	20	0.01	0	0.000166667
													1	94.9	20	0.01	0	0.000166667
													0	94.9	20	0.01	0	0.000166667
													0	94.9	20	0.013	0	0.000216667
													0	94.9	20	0.01	0	0.000166667
													0	94.9	20	0.01	0	0.000166667
													0	94.9	20	0.01	0	0.000166667
													0	94.9	20	0.011	0	0.000183333
													2	94.9	20	0.011	0	0.000183333
													2	94.9	20	0.01	0	0.000166667
													0	94.9	20	0.011	0	0.000183333
													0	94.9	20	0.01	0	0.000166667
													0	94.9	20	0.01	0	0.000166667
													0	94.9	20	0.009	0	0.00015
													0	94.9	20	0.01	0	0.000166667
													0	94.9	20	0.01	0	0.000166667
													0	94.9	20	0.021	0	0.00035
													0	94.9	20	0.017	0	0.000283333
													0	94.9	21	0.009	0	0.00015
													0	94.9	21	0.009	0	0.00015
													0	94.9	21	0.011	0	0.000183333
													0	94.9	21	0.01	0	0.000166667
													0	94.9	21	0.01	0	0.000166667
													0	94.9	21	0.01	0	0.000166667
													0	94.9	21	0.009	0	0.00015
													0	94.9	21	0.01	0	0.000166667
													0	94.9	21	0.01	0	0.000166667
													0	94.9	21	0.01	0	0.000166667
													0	94.9	22	0.009	0	0.00015
													0	94.9	22	0.01	0	0.000166667
													0	94.9	22	0.009	0	0.00015
													0	94.9	22	0.01	0	0.000166667
													0	94.9	22	0.01	0	0.000166667
													0	94.9	22	0.01	0	0.000166667
													0	94.9	22	0.009	0	0.00015
													0	94.9	22	0.01	0	0.000166667
													0	94.9	22	0.01	0	0.000166667
													1	94.9	21	0.01	0	0.000166667
													1	94.9	21	0.01	0	0.000166667
													2	94.9	21	0.01	0	0.000166667
													2	94.9	21	0.01	0	0.000166667
													0	94.9	21	0.01	0	0.000166667
													0	94.9	21	0.01	0	0.000166667
													0	94.9	21	0.009	0	0.00015
													0	94.9	21	0.009	0	0.00015
													0	94.9	21	0.01	0	0.000166667
													0	94.9	21	0.01	0	0.000166667
													0	94.9	21	0.009	0	0.00015
													0	94.9	21	0.009	0	0.00015
													0	94.9	21	0.01	0	0.000166667
													0	94.9	21	0.01	0	0.000166667
													0	94.9	21	0.01	0	0.000166667
													0	94.9	21	0.009	0	0.00015
													0	94.9	21	0.01	0	0.000166667
													0	94.9	21	0.01	0	0.000166667
													0	94.9	21	0.01	0	0.000166667
													0	94.9	21	0.01	0	0.000166667
													0	94.9	21	0.01	0	0.000166667
													0	94.9	21	0.01	0	0.000166667
													0	94.9	21	0.01	0	0.000166667
													0	94.9	21	0.01	0	0.000166667
													0	94.9	21	0.01	0	0.000166667
													0	94.9	21	0.01	0	0.000166667
													0	94.9	21	0.01	0	0.000166667
													0	94.9	21	0.01	0	0.000166667
													0	94.9	21	0.01	0	0.000166667
													0	94.9	21	0.01	0	0.000166667
													0	94.9	21	0.01	0	0.000166667
													0	94.9	21	0.01	0	0.000166667
													0	94.9	21	0.01	0	0.000166667
													0	94.9	21	0.009	0	0.00015
													0	94.9	21	0.009	0	0.00015
													0	94.9	21	0.009	0	0.00015
													0	94.9	21	0.01	0	0.000166667
													0	94.9	21	0.01	0	0.000166667
													0	94.9	21	0.01	0	0.000166667
													0	94.9	21	0.01	0	0.000166667
													0	94.9	21	0.01	0	0.000166667
													0	94.9	21	0.01	0	0.000166667
													0	94.9	20	0.01	0	0.000166667
													0	94.9	20	0.01	0	0.000166667
													0	94.9	20	0.01	0	0.000166667
													0	94.9	20	0.01	0	0.000166667
													0	94.9	20	0.01	0	0.000166667
													0	94.9	20	0.01	0	0.000166667
													0	94.9	20	0.009	0	0.00015
													0	94.9	20	0.01	0	0.000166667
													0	94.9	20	0.01	0	0.000166667
													0	94.9	20	0.01	0	0.000166667
													0	94.9	20	0.01	0	0.000166667
													0	94.9	20	0.009	0	0.00015
													0	94.9	20	0.01	0	0.000166667
													0	94.9	20	0.01	0	0.000166667
													0	94.9	20	0.01	0	0.000166667
													0	94.9	20	0.01	0	0.000166667
													0	94.9	20	0.01	0	0.000166667
													0	94.9	20	0.01	0	0.000166667
													0	94.9	20	0.01	0	0.000166667
													0	94.9	20	0.01	0	0.000166667
													0	94.9	20	0.01	0	0.000166667
													0	94.9	20	0.009	0	0.00015
													0	94.9	20	0.01	0	0.000166667
													0	94.9	20	0.009	0	0.00015
													0	94.9	20	0.01	0	0.000166667
													0	94.9	20	0.01	0	0.000166667
													0	94.9	20	0.009	0	0.00015
													0	94.9	20	0.01	0	0.000166667
													0	94.9	20	0.01	0	0.000166667
													0	94.9	20	0.01	0	0.000166667
													0	94.9	20	0.01	0	0.000166667
													0	94.9	21	0.01	0	0.000166667
													0	94.9	21	0.01	0	0.000166667
													0	94.9	21	0.01	0	0.000166667
													0	94.9	21	0.01	0	0.000166667
													0	94.9	21	0.009	0	0.00015
													0	94.9	21	0.01	0	0.000166667
													0	94.9	21	0.01	0	0.000166667
													0	94.9	21	0.01	0	0.000166667
													0	94.9	21	0.01	0	0.000166667
													0	94.9	21	0.01	0	0.000166667
													0	94.9	21	0.009	0	0.00015
													0	94.9	21	0.01	0	0.000166667
													0	94.9	21	0.009	0	0.00015
													0	94.9	21	0.01	0	0.000166667
													0	94.9	21	0.009	0	0.00015
													0	94.9	21	0.01	0	0.000166667
													0	94.9	21	0.01	0	0.000166667
													0	94.9	21	0.01	0	0.000166667
													0	94.9	21	0.01	0	0.000166667
													0	94.9	21	0.01	0	0.000166667
													0	94.9	21	0.009	0	0.00015
													0	94.9	21	0.01	0	0.000166667
													0	94.9	21	0.01	0	0.000166667
													0	94.9	21	0.01	0	0.000166667
													0	94.9	21	0.01	0	0.000166667
													0	94.9	21	0.01	0	0.000166667
													0	94.9	21	0.01	0	0.000166667
													0	94.9	21	0.01	0	0.000166667
													0	94.9	21	0.01	0	0.000166667
													1	94.9	21	0.015	0	0.00025
													1	94.9	21	0.01	0	0.000166667
													0	94.9	21	0.01	0	0.000166667
													0	94.9	21	0.046	0	0.000766667
													0	94.9	21	0.105	0	0.00175
													0	94.9	21	0.009	0	0.00015
													0	94.9	21	0.034	0	0.000566667
													0	94.9	21	0.01	0	0.000166667
													0	94.9	21	0.009	0	0.00015
													1	94.9	21	0.01	0	0.000166667
													0	94.9	21	0.012	0	0.0002
													0	94.9	21	0.009	0	0.00015
													0	94.9	21	0.01	0	0.000166667
													0	94.9	21	0.01	0	0.000166667
													0	94.9	21	0.01	0	0.000166667
													0	94.9	20	0.01	0	0.000166667
													0	94.9	20	0.009	0	0.00015
													0	94.9	20	0.009	0	0.00015
													0	94.9	20	0.01	0	0.000166667
													0	94.9	20	0.01	0	0.000166667
													0	94.9	20	0.01	0	0.000166667
													0	94.9	20	0.01	0	0.000166667
													1	94.9	20	0.009	0	0.00015
													2	94.9	20	0.01	0	0.000166667
													2	94.9	20	0.01	0	0.000166667
													1	94.9	20	0.009	0	0.00015
													0	94.9	20	0.011	0	0.000183333
													0	94.9	20	0.009	0	0.00015
													0	94.9	20	0.009	0	0.00015
													0	94.9	20	0.01	0	0.000166667
													0	94.9	20	0.01	0	0.000166667
													0	94.9	20	0.023	0	0.000383333
													0	94.9	20	0.01	0	0.000166667
													0	94.9	20	0.01	0	0.000166667
													0	94.9	20	0.01	0	0.000166667
													0	94.9	20	0.01	0	0.000166667
													0	94.9	20	0.01	0	0.000166667
													0	94.9	20	0.01	0	0.000166667
													0	94.9	20	0.009	0	0.00015
													0	94.9	20	0.01	0	0.000166667
													0	94.9	20	0.01	0	0.000166667
													0	94.9	20	0.01	0	0.000166667
													1	94.9	20	0.01	0	0.000166667
													1	94.9	20	0.01	0	0.000166667
													2	94.9	20	0.011	0	0.000183333
													2	94.9	20	0.009	0	0.00015
													2	94.9	20	0.01	0	0.000166667
													2	94.9	20	0.01	0	0.000166667
													1	94.9	20	0.011	0	0.000183333
													1	94.9	20	0.011	0	0.000183333
													0	94.9	20	0.01	0	0.000166667
													0	94.9	20	0.011	0	0.000183333
													0	94.9	20	0.01	0	0.000166667
													0	94.9	20	0.011	0	0.000183333
													0	94.9	20	0.01	0	0.000166667
													0	94.9	20	0.01	0	0.000166667
													0	94.9	20	0.01	0	0.000166667
													0	94.9	20	0.009	0	0.00015
													0	94.9	20	0.01	0	0.000166667
													0	94.9	20	0.01	0	0.000166667
													0	94.9	20	0.01	0	0.000166667
													0	94.9	20	0.01	0	0.000166667
													0	94.9	21	0.01	0	0.000166667
													0	94.9	21	0.01	0	0.000166667
													0	94.9	21	0.01	0	0.000166667
													0	94.9	21	0.01	0	0.000166667
													0	94.9	21	0.01	0	0.000166667
													2	94.9	21	0.01	0	0.000166667
													2	94.9	21	0.009	0	0.00015
													2	94.9	21	0.009	0	0.00015
													2	94.9	21	0.009	0	0.00015
													2	94.9	21	0.01	0	0.000166667
													1	94.9	21	0.01	0	0.000166667
													1	94.9	21	0.01	0	0.000166667
													1	94.9	21	0.011	0	0.000183333
													0	94.9	21	0.01	0	0.000166667
													0	94.9	21	0.01	0	0.000166667
													0	94.9	21	0.01	0	0.000166667
													0	94.9	21	0.009	0	0.00015
													0	94.9	21	0.009	0	0.00015
													0	94.9	21	0.01	0	0.000166667
													0	94.9	21	0.01	0	0.000166667
													0	94.9	21	0.01	0	0.000166667
													0	94.9	21	0.009	0	0.00015
													0	94.9	21	0.01	0	0.000166667
													0	94.9	21	0.01	0	0.000166667
													0	94.9	21	0.01	0	0.000166667
													0	94.9	21	0.01	0	0.000166667
													0	94.9	21	0.01	0	0.000166667
													0	94.9	21	0.01	0	0.000166667
													0	94.9	21	0.01	0	0.000166667
													0	94.9	21	0.009	0	0.00015
													0	94.9	21	0.01	0	0.000166667
													0	94.9	21	0.01	0	0.000166667
													0	94.9	21	0.01	0	0.000166667
													0	94.9	21	0.01	0	0.000166667
													0	94.9	21	0.01	0	0.000166667
													0	94.9	21	0.01	0	0.000166667
													0	94.9	21	0.009	0	0.00015
													0	94.9	21	0.01	0	0.000166667
													0	94.9	21	0.009	0	0.00015
													0	94.9	21	0.01	0	0.000166667
													0	94.9	20	0.009	0	0.00015
													0	94.9	20	0.01	0	0.000166667
													0	94.9	20	0.01	0	0.000166667
													0	94.9	20	0.01	0	0.000166667
													0	94.9	20	0.01	0	0.000166667
													0	94.9	20	0.01	0	0.000166667
													0	94.9	20	0.01	0	0.000166667
													0	94.9	20	0.01	0	0.000166667
													0	94.9	20	0.01	0	0.000166667
													0	94.9	20	0.01	0	0.000166667
													0	94.9	20	0.01	0	0.000166667
													0	94.9	20	0.01	0	0.000166667
													0	94.9	20	0.009	0	0.00015
													0	94.9	20	0.01	0	0.000166667
													0	94.9	20	0.01	0	0.000166667
													0	94.9	20	0.009	0	0.00015
													0	94.9	20	0.009	0	0.00015
													0	94.9	20	0.009	0	0.00015
													0	94.9	20	0.01	0	0.000166667
													0	94.9	20	0.01	0	0.000166667
													0	94.9	20	0.01	0	0.000166667
													0	94.9	20	0.011	0	0.000183333
													0	94.9	20	0.011	0	0.000183333
													0	94.9	20	0.009	0	0.00015
													0	94.9	20	0.01	0	0.000166667
													0	94.9	20	0.012	0	0.0002
													0	94.9	20	0.01	0	0.000166667
													0	94.9	20	0.01	0	0.000166667
													0	94.9	20	0.01	0	0.000166667
													0	94.9	20	0.009	0	0.00015
													0	94.9	20	0.015	0	0.00025
													0	94.9	20	0.009	0	0.00015
													0	94.9	20	0.01	0	0.000166667
													0	94.9	20	0.009	0	0.00015
													0	94.9	20	0.01	0	0.000166667
													0	94.9	20	0.01	0	0.000166667
													0	94.9	20	0.01	0	0.000166667
													0	94.9	20	0.01	0	0.000166667
													0	94.9	20	0.009	0	0.00015
													0	94.9	20	0.009	0	0.00015
													0	94.9	20	0.01	0	0.000166667
													0	94.9	20	0.01	0	0.000166667
													0	94.9	20	0.01	0	0.000166667
													0	94.9	20	0.009	0	0.00015
													0	94.9	20	0.01	0	0.000166667
													0	94.9	20	0.01	0	0.000166667
													0	94.9	20	0.009	0	0.00015
													0	94.9	20	0.01	0	0.000166667
													0	94.9	20	0.01	0	0.000166667
													0	94.9	20	0.01	0	0.000166667
													0	94.9	20	0.01	0	0.000166667
													0	94.9	20	0.01	0	0.000166667
													0	94.9	20	0.01	0	0.000166667
													0	94.9	21	0.01	0	0.000166667
													0	94.9	21	0.01	0	0.000166667
													0	94.9	21	0.01	0	0.000166667
													0	94.9	21	0.01	0	0.000166667
													0	94.9	21	0.009	0	0.00015
													0	94.9	21	0.01	0	0.000166667
													0	94.9	21	0.01	0	0.000166667
													0	94.9	21	0.009	0	0.00015
													0	94.9	21	0.01	0	0.000166667
													0	94.9	21	0.01	0	0.000166667
													0	94.9	21	0.01	0	0.000166667
													0	94.9	21	0.01	0	0.000166667
													0	94.9	21	0.009	0	0.00015
													0	94.9	21	0.009	0	0.00015
													0	94.9	21	0.009	0	0.00015
													0	94.9	21	0.009	0	0.00015
													0	94.9	21	0.01	0	0.000166667
													0	94.9	21	0.01	0	0.000166667
													0	94.9	21	0.01	0	0.000166667
													0	94.9	21	0.01	0	0.000166667
													0	94.9	21	0.01	0	0.000166667
													0	94.9	21	0.01	0	0.000166667
													0	94.9	21	0.01	0	0.000166667
													0	94.9	21	0.009	0	0.00015
													0	94.9	21	0.01	0	0.000166667
													0	94.9	21	0.009	0	0.00015
													0	94.9	21	0.01	0	0.000166667
													0	94.9	21	0.01	0	0.000166667
													0	94.9	21	0.01	0	0.000166667
													0	94.9	21	0.01	0	0.000166667
													0	94.9	21	0.01	0	0.000166667
													0	94.9	21	0.01	0	0.000166667
													0	94.9	21	0.01	0	0.000166667
													0	94.9	21	0.009	0	0.00015
													0	94.9	21	0.01	0	0.000166667
													0	94.9	21	0.01	0	0.000166667
													1	94.9	21	0.011	0	0.000183333
													3	94.9	21	0.01	0	0.000166667
													4	94.9	21	0.01	0	0.000166667
													4	94.9	21	0.014	0	0.000233333
													4	94.9	21	0.01	0	0.000166667
													4	94.9	21	0.011	0	0.000183333
													1	94.9	21	0.011	0	0.000183333
													0	94.9	22	0.01	0	0.000166667
													5	94.9	22	0.009	0	0.00015
													9	94.9	22	0.011	0	0.000183333
													13	94.9	22	0.01	0	0.000166667
													18	94.9	22	0.012	0	0.0002
													34	94.9	22	0.019	0	0.000316667
													48	94.9	22	0.01	0	0.000166667
													48	94.9	22	0.039	0	0.00065
													46	94.9	22	0.024	0	0.0004
													41	94.9	22	0.015	0	0.00025
													37	94.9	22	0.021	0	0.00035
													37	94.9	22	0.032	0	0.000533333
													33	94.9	22	0.011	0	0.000183333
													32	94.9	22	0.013	0	0.000216667
													32	94.9	22	0.025	0	0.000416667
													30	94.9	22	0.024	0	0.0004
													28	94.9	22	0.018	0	0.0003
													27	94.9	21	0.021	0	0.00035
													27	94.9	21	0.013	0	0.000216667
													25	94.9	21	0.016	0	0.000266667
													26	94.9	21	0.017	0	0.000283333
													28	94.9	21	0.017	0	0.000283333
													29	94.9	21	0.011	0	0.000183333
													29	94.9	21	0.015	0	0.00025
													28	94.9	21	0.034	0	0.000566667
													29	94.9	21	0.012	0	0.0002
													31	94.9	21	0.054	0	0.0009
													32	94.9	21	0.023	0	0.000383333
													31	94.9	21	0.011	0	0.000183333
													30	94.9	21	0.015	0	0.00025
													28	94.9	21	0.018	0	0.0003
													28	94.9	21	0.018	0	0.0003
													26	94.9	21	0.021	0	0.00035
													26	94.9	21	0.021	0	0.00035
													26	94.9	21	0.029	0	0.000483333
													28	94.9	21	0.009	0	0.00015
													28	94.9	21	0.034	0	0.000566667
													28	94.9	21	0.012	0	0.0002
													30	94.9	21	0.019	0	0.000316667
													31	94.9	21	0.015	0	0.00025
													32	94.9	21	0.01	0	0.000166667
													34	94.9	21	0.011	0	0.000183333
													34	94.9	21	0.01	0	0.000166667
													35	94.9	21	0.016	0	0.000266667
													35	94.9	21	0.025	0	0.000416667
													37	94.9	21	0.019	0	0.000316667
													37	94.9	21	0.024	0	0.0004
													36	94.9	21	0.036	0	0.0006
													35	94.9	21	0.037	0	0.000616667
													34	94.9	21	0.051	0	0.00085
													33	94.9	21	0.01	0	0.000166667
													30	94.9	21	0.029	0	0.000483333
													28	94.9	21	0.01	0	0.000166667
													27	94.9	21	0.016	0	0.000266667
													26	94.9	21	0.046	0	0.000766667
													24	94.9	21	0.019	0	0.000316667
													25	94.9	21	0.01	0	0.000166667
													25	94.9	21	0.024	0	0.0004
													20	94.9	21	0.026	0	0.000433333
													19	94.9	21	0.032	0	0.000533333
													25	94.9	21	0.013	0	0.000216667
													29	94.9	21	0.01	0	0.000166667
													34	94.9	21	0.028	0	0.000466667
													39	94.9	20	0.011	0	0.000183333
													39	94.9	20	0.03	0	0.0005
													42	94.9	20	0.036	0	0.0006
													40	94.9	20	0.056	0	0.000933333
													38	94.9	20	0.013	0	0.000216667
													36	94.9	20	0.029	0	0.000483333
													34	94.9	20	0.025	0	0.000416667
													33	94.9	20	0.018	0	0.0003
													30	94.9	20	0.015	0	0.00025
													31	94.9	20	0.023	0	0.000383333
													33	94.9	20	0.011	0	0.000183333
													35	94.9	20	0.019	0	0.000316667
													36	94.9	20	0.035	0	0.000583333
													37	94.9	20	0.015	0	0.00025
													37	94.9	20	0.03	0	0.0005
													38	94.9	20	0.041	0	0.000683333
													38	94.9	20	0.405	0	0.00675
													39	94.9	20	2.148	0	0.0358
													38	94.9	20	0.473	0	0.00788333
													38	94.9	20	0.01	0	0.000166667
													38	94.9	20	0.01	0	0.000166667
													38	94.9	20	0.024	0	0.0004
													39	94.9	21	0.014	0	0.000233333
													39	94.9	21	0.014	0	0.000233333
													39	94.9	21	0.022	0	0.000366667
													44	94.9	21	0.013	0	0.000216667
													44	94.9	21	0.034	0	0.000566667
													44	94.9	21	0.015	0	0.00025
													45	94.9	21	0.012	0	0.0002
													45	94.9	21	0.012	0	0.0002
													44	94.9	21	0.644	0	0.0107333
													44	94.9	21	0.015	0	0.00025
													44	94.9	21	0.011	0	0.000183333
													43	94.9	21	0.013	0	0.000216667
													46	94.9	21	0.014	0	0.000233333
													49	94.9	21	0.021	0	0.00035
													50	94.9	21	0.01	0	0.000166667
													51	94.9	21	0.028	0	0.000466667
													52	94.9	21	0.012	0	0.0002
													53	94.9	21	2.667	0	0.04445
													53	94.9	21	3.652	28.24	0.0608667
													53	94.9	21	3.862	28.24	0.0643667
													52	94.9	21	3.383	28.24	0.0563833
													51	94.9	21	0.367	28.24	0.00611667
													50	94.9	21	0.043	28.24	0.000716667
													49	94.9	21	0.012	28.24	0.0002
													47	94.9	21	0.01	0	0.000166667
													46	94.9	21	0.024	0	0.0004
													47	94.9	21	0.01	0	0.000166667
													48	94.9	21	0.047	0	0.000783333
													50	94.9	21	0.022	0	0.000366667
													50	94.9	21	0.033	0	0.00055
													51	94.9	21	0.049	0	0.000816667
													51	94.9	21	0.012	0	0.0002
													50	94.9	21	1.984	0	0.0330667
													46	94.9	21	0.379	0	0.00631667
													44	94.9	21	0.014	0	0.000233333
													41	94.9	22	0.035	0	0.000583333
													41	94.9	22	0.016	0	0.000266667
													43	94.9	22	0.015	0	0.00025
													43	94.9	22	0.018	0	0.0003
													47	94.9	22	0.01	0	0.000166667
													49	94.9	22	0.02	0	0.000333333
													50	94.9	22	1.697	0	0.0282833
													51	94.9	22	3.066	0	0.0511
													52	94.9	22	3.673	0	0.0612167
													52	94.9	22	5.923	43.53	0.0987167
													54	94.9	22	6.465	43.53	0.10775
													54	94.9	22	6.415	43.53	0.106917
													54	94.9	22	6.665	43.53	0.111083
													54	94.9	22	6.491	43.53	0.108183
													54	94.9	22	6.597	43.53	0.10995
													54	94.9	22	6.691	43.53	0.111517
													54	94.9	22	6.524	86.67	0.108733
													56	94.9	22	6.223	86.67	0.103717
													56	94.9	22	6.533	86.67	0.108883
													59	94.9	22	7.733	86.67	0.128883
													58	94.9	22	8.869	86.67	0.147817
													56	94.9	21	9.173	86.67	0.152883
													56	94.9	21	3.655	0	0.0609167
													56	94.9	21	0.48	0	0.008
													55	94.9	21	0.042	0	0.0007
													54	94.9	21	0.014	0	0.000233333
													53	94.9	21	0.031	0	0.000516667
													52	94.9	21	0.051	0	0.00085
													52	94.9	21	0.017	0	0.000283333
													52	94.9	21	0.021	0	0.00035
													53	94.9	21	0.024	0	0.0004
													53	94.9	21	0.018	0	0.0003
													54	94.9	21	0.013	0	0.000216667
													55	94.9	21	0.02	0	0.000333333
													55	94.9	21	0.022	0	0.000366667
													56	94.9	21	0.021	5.1	0.00035
													56	94.9	21	0.031	5.1	0.000516667
													56	94.9	21	2.544	5.1	0.0424
													55	94.9	21	2.426	5.1	0.0404333
													52	94.9	21	2.741	5.1	0.0456833
													50	94.9	21	0.207	5.1	0.00345
													51	94.9	21	0.013	5.1	0.000216667
													51	94.12	21	0.014	0	0.000233333
													54	94.12	21	0.045	0	0.00075
													54	94.12	20	0.029	0	0.000483333
													54	94.12	20	0.02	0	0.000333333
													54	94.12	20	0.02	0	0.000333333
													54	94.12	20	2.282	0	0.0380333
													55	94.12	20	0.557	0	0.00928333
													55	94.12	20	0.01	0	0.000166667
													56	94.12	20	0.025	0	0.000416667
													55	94.12	20	0.013	0	0.000216667
													51	94.12	20	0.031	0	0.000516667
													51	94.12	20	0.071	0	0.00118333
													51	94.12	20	0.014	0	0.000233333
													51	94.12	20	0.028	0	0.000466667
													52	94.12	20	0.024	0	0.0004
													54	94.12	20	0.026	0	0.000433333
													54	94.12	20	0.035	0	0.000583333
													55	94.12	20	0.01	0	0.000166667
													56	94.12	20	0.048	0	0.0008
													57	94.12	20	0.061	0	0.00101667
													57	94.12	20	2.228	0	0.0371333
													52	94.12	20	1.793	0	0.0298833
													51	94.12	20	0.109	0	0.00181667
													48	94.12	20	0.011	0	0.000183333
													49	94.12	20	0.014	0	0.000233333
													49	94.12	20	0.027	0	0.00045
													51	94.12	20	0.016	0	0.000266667
													54	94.12	20	0.015	0	0.00025
													56	94.12	20	0.032	0	0.000533333
													57	94.12	20	0.017	0	0.000283333
													60	94.12	20	2.187	0	0.03645
													59	94.12	20	4.422	0	0.0737
													56	94.12	20	2.572	0	0.0428667
													56	94.12	20	0.243	0	0.00405
													53	94.12	20	0.019	0	0.000316667
													53	94.12	20	0.011	0	0.000183333
													52	94.12	20	0.013	0	0.000216667
													52	94.12	20	0.043	0	0.000716667
													52	94.12	20	0.011	0	0.000183333
													54	94.12	20	0.011	0	0.000183333
													56	94.12	20	0.015	0	0.00025
													57	94.12	20	0.011	0	0.000183333
													58	94.12	21	0.016	0	0.000266667
													59	94.12	21	2.24	0	0.0373333
													58	94.12	21	3.953	0	0.0658833
													58	94.12	21	4.282	0	0.0713667
													58	94.12	21	2.574	30.59	0.0429
													57	94.12	21	3.752	30.59	0.0625333
													56	94.12	21	5.308	30.59	0.0884667
													54	94.12	21	7.045	30.59	0.117417
													53	94.12	21	5.056	30.59	0.0842667
													54	94.12	21	0.931	30.59	0.0155167
													54	94.12	21	0.031	30.59	0.000516667
													54	94.12	21	0.047	0	0.000783333
													51	94.12	21	1.226	0	0.0204333
													50	94.12	21	0.056	0	0.000933333
													48	94.12	21	0.043	0	0.000716667
													48	94.12	21	0.019	0	0.000316667
													48	94.12	21	0.05	0	0.000833333
													46	94.12	21	0.052	0	0.000866667
													45	94.12	21	0.014	0	0.000233333
													46	94.12	21	0.013	0	0.000216667
													47	94.12	21	0.011	0	0.000183333
													48	94.12	21	0.011	0	0.000183333
													50	94.12	21	0.012	0	0.0002
													51	94.12	21	0.016	0	0.000266667
													51	94.12	21	0.016	0	0.000266667
													52	94.12	21	0.012	0	0.0002
													51	94.12	21	0.022	0	0.000366667
													54	94.12	21	0.024	0	0.0004
													54	94.12	21	0.043	0	0.000716667
													55	94.12	21	0.034	0	0.000566667
													55	94.12	21	0.045	0	0.00075
													55	94.12	21	0.033	0	0.00055
													54	94.12	21	0.042	0	0.0007
													53	94.12	21	0.041	0	0.000683333
													52	94.12	21	0.015	0	0.00025
													51	94.12	21	0.021	0	0.00035
													51	94.12	21	0.023	0	0.000383333
													51	94.12	21	0.031	0	0.000516667
													51	94.12	21	0.017	0	0.000283333
													48	94.12	21	0.011	0	0.000183333
													47	94.12	21	0.013	0	0.000216667
													48	94.12	21	0.04	0	0.000666667
													48	94.12	21	0.013	0	0.000216667
													48	94.12	21	0.013	0	0.000216667
													45	94.12	21	0.037	0	0.000616667
													43	94.12	21	0.058	0	0.000966667
													42	94.12	21	0.014	0	0.000233333
													41	94.12	21	0.021	0	0.00035
													43	94.12	21	0.017	0	0.000283333
													45	94.12	21	0.01	0	0.000166667
													45	94.12	21	0.011	0	0.000183333
													49	94.12	21	0.015	0	0.00025
													49	94.12	21	0.016	0	0.000266667
													47	94.12	21	1.067	0	0.0177833
													44	94.12	21	2.265	0	0.03775
													41	94.12	21	0.531	0	0.00885
													38	93.73	21	0.063	0	0.00105
													38	93.73	21	0.022	0	0.000366667
													39	93.73	21	0.078	0	0.0013
													41	93.73	21	2.149	0	0.0358167
													41	93.73	21	3.095	0	0.0515833
													41	93.73	21	4.107	0	0.06845
													41	93.73	21	3.756	0	0.0626
													42	93.73	21	4.255	87.06	0.0709167
													43	93.73	21	5.75	87.06	0.0958333
													44	93.73	21	6.218	87.06	0.103633
													44	93.73	21	6.305	87.06	0.105083
													45	93.73	21	6.85	87.06	0.114167
													46	93.73	21	7.273	87.06	0.121217
													46	93.73	21	7.127	87.06	0.118783
													46	93.73	21	6.838	94.9	0.113967
													47	93.73	21	6.306	94.9	0.1051
													46	93.73	21	6.181	94.9	0.103017
													45	93.73	21	6.494	94.9	0.108233
													45	93.73	21	1.591	94.9	0.0265167
													46	93.73	21	0.057	94.9	0.00095
													46	93.73	21	0.013	0	0.000216667
													45	93.73	21	0.012	0	0.0002
													46	93.73	21	0.025	0	0.000416667
													46	93.73	21	0.013	0	0.000216667
													45	93.73	21	0.012	0	0.0002
													41	93.73	21	0.027	0	0.00045
													41	93.73	21	0.012	0	0.0002
													41	93.73	21	0.012	0	0.0002
													42	93.73	21	0.027	0	0.00045
													42	93.73	21	0.036	0	0.0006
													42	93.73	21	0.035	0	0.000583333
													41	93.73	21	0.013	0	0.000216667
													41	93.73	20	0.013	0	0.000216667
													40	93.73	20	0.011	0	0.000183333
													39	93.73	20	0.015	0	0.00025
													38	93.73	20	0.014	0	0.000233333
													39	93.73	20	0.025	0	0.000416667
													38	93.73	20	0.018	0	0.0003
													36	93.73	20	0.013	0	0.000216667
													35	93.73	20	0.016	0	0.000266667
													35	93.73	20	0.011	0	0.000183333
													37	93.73	20	0.016	0	0.000266667
													38	93.73	20	0.029	0	0.000483333
													42	93.73	20	0.01	0	0.000166667
													42	93.73	20	0.033	0	0.00055
													43	93.73	20	0.011	0	0.000183333
													44	93.73	20	0.015	10.2	0.00025
													43	93.73	20	0.033	10.2	0.00055
													43	93.73	20	2.152	10.2	0.0358667
													43	93.33	20	2.394	10.2	0.0399
													43	93.33	20	4.006	10.2	0.0667667
													43	93.33	20	5.468	10.2	0.0911333
													44	93.33	20	6.366	10.2	0.1061
													45	93.33	20	6.941	92.94	0.115683
													46	93.33	20	7.137	92.94	0.11895
													46	93.33	20	6.923	92.94	0.115383
													47	93.33	20	6.593	92.94	0.109883
													46	93.33	20	6.446	92.94	0.107433
													43	93.33	20	6.157	92.94	0.102617
													40	93.33	20	5.084	92.94	0.0847333
													40	93.33	20	1.337	0	0.0222833
													38	93.33	20	0.071	0	0.00118333
													39	93.33	20	0.04	0	0.000666667
													41	93.33	20	0.012	0	0.0002
													41	93.33	20	0.015	0	0.00025
													42	93.33	20	0.013	0	0.000216667
													43	93.33	20	0.027	0	0.00045
													44	93.33	20	0.012	0	0.0002
													44	93.33	20	0.02	0	0.000333333
													45	93.33	20	0.046	0	0.000766667
													46	93.33	20	0.012	0	0.0002
													47	93.33	20	0.052	0	0.000866667
													47	93.33	20	3.06	0	0.051
													47	93.33	20	3.437	76.86	0.0572833
													48	93.33	20	4.95	76.86	0.0825
													48	93.33	20	5.664	76.86	0.0944
													48	93.33	20	5.735	76.86	0.0955833
													49	93.33	20	5.583	76.86	0.09305
													49	93.33	20	5.41	76.86	0.0901667
													50	93.33	20	5.499	99.22	0.09165
													49	93.33	20	5.531	99.22	0.0921833
													49	93.33	20	5.515	99.22	0.0919167
													47	93.33	20	5.28	99.22	0.088
													44	93.33	20	1.002	99.22	0.0167
													41	93.33	20	0.019	99.22	0.000316667
													41	93.33	20	0.011	99.22	0.000183333
													41	93.33	20	0.012	0	0.0002
													41	93.33	20	0.013	0	0.000216667
													43	93.33	20	0.042	0	0.0007
													44	93.33	20	0.028	0	0.000466667
													45	93.33	20	0.034	0	0.000566667
													46	93.33	20	0.014	0	0.000233333
													47	93.33	20	2.312	36.47	0.0385333
													48	93.33	20	3.238	36.47	0.0539667
													48	93.33	20	4.427	36.47	0.0737833
													47	93.33	20	6.171	36.47	0.10285
													46	93.33	20	7.145	36.47	0.119083
													43	93.33	20	2.913	36.47	0.04855
													40	93.33	20	0.263	36.47	0.00438333
													40	93.33	20	0.023	0	0.000383333
													32	93.33	20	0.016	0	0.000266667
													31	93.33	20	0.012	0	0.0002
													32	93.33	20	0.011	0	0.000183333
													35	93.33	20	0.017	0	0.000283333
													37	93.33	20	0.051	0	0.00085
													37	93.33	20	0.019	0	0.000316667
													37	93.33	20	0.013	10.59	0.000216667
													35	93.33	20	2.657	10.59	0.0442833
													32	93.33	20	3.25	10.59	0.0541667
													25	93.33	20	2.933	10.59	0.0488833
													22	93.33	20	0.228	10.59	0.0038
													19	93.33	20	0.013	10.59	0.000216667
													15	93.33	20	0.011	0	0.000183333
													11	93.33	20	0.016	0	0.000266667
													10	93.33	20	0.013	0	0.000216667
													10	93.33	20	0.012	0	0.0002
													8	93.33	20	0.012	0	0.0002
													5	93.33	20	0.013	0	0.000216667
													8	93.33	20	0.011	0	0.000183333
													8	93.33	20	0.011	0	0.000183333
													17	93.33	20	0.01	0	0.000166667
													21	93.33	20	0.01	0	0.000166667
													30	93.33	20	2.321	0	0.0386833
													33	93.33	20	4.395	0	0.07325
													37	93.33	20	7.402	0	0.123367
													43	93.33	20	10.962	2.75	0.1827
													43	93.33	20	15.124	2.75	0.252067
													44	93.33	20	12.084	2.75	0.2014
													45	93.33	20	7.264	2.75	0.121067
													44	93.33	20	7.078	2.75	0.117967
													41	93.33	20	7.28	2.75	0.121333
													41	93.33	20	1.916	2.75	0.0319333
													41	93.33	20	0.119	12.16	0.00198333
													43	93.33	20	1.217	12.16	0.0202833
													44	93.33	21	3.227	12.16	0.0537833
													46	93.33	21	4.672	12.16	0.0778667
													47	93.33	21	7.196	12.16	0.119933
													49	93.33	21	9.158	12.16	0.152633
													50	93.33	21	12.057	99.61	0.20095
													53	93.33	21	14.806	99.61	0.246767
													54	93.33	21	15.674	99.61	0.261233
													54	93.33	21	15.548	99.61	0.259133
													55	93.33	21	11.733	99.61	0.19555
													55	93.33	21	9.055	99.61	0.150917
													55	93.33	21	7.868	99.61	0.131133
													55	93.33	21	8.119	0	0.135317
													55	93.33	21	2.572	0	0.0428667
													55	93.33	21	0.167	0	0.00278333
													55	92.94	20	0.011	0	0.000183333
													55	92.94	20	0.014	0	0.000233333
													56	92.94	20	0.038	0	0.000633333
													56	92.94	20	0.079	0	0.00131667
													56	92.94	20	0.039	0	0.00065
													56	92.94	20	0.035	0	0.000583333
													56	92.94	20	0.021	0	0.00035
													57	92.94	20	0.016	0	0.000266667
													57	92.94	21	0.013	0	0.000216667
													57	92.94	21	0.023	0	0.000383333
													57	92.94	21	0.016	0	0.000266667
													57	92.94	21	0.012	0	0.0002
													56	92.94	21	0.014	0	0.000233333
													56	92.94	21	0.02	0	0.000333333
													56	92.94	21	0.047	0	0.000783333
													56	92.94	21	0.011	0	0.000183333
													55	92.94	21	0.016	0	0.000266667
													55	92.94	21	0.015	0	0.00025
													55	92.94	21	0.028	0	0.000466667
													54	92.94	21	0.018	0	0.0003
													53	92.94	21	0.014	0	0.000233333
													53	92.94	21	0.053	0	0.000883333
													54	92.94	21	0.011	0	0.000183333
													54	92.94	21	2.782	46.67	0.0463667
													56	92.94	21	3.688	46.67	0.0614667
													56	92.94	21	5.43	46.67	0.0905
													56	92.94	21	6.717	46.67	0.11195
													53	92.94	21	6.713	46.67	0.111883
													44	92.94	21	1.849	46.67	0.0308167
													34	92.94	22	0.144	46.67	0.0024
													34	92.94	22	0.033	0	0.00055
													15	92.94	22	0.011	0	0.000183333
													7	92.94	22	0.026	0	0.000433333
													3	92.94	22	0.011	0	0.000183333
													5	92.94	22	0.011	0	0.000183333
													10	92.94	22	0.014	0	0.000233333
													19	92.94	22	0.012	0	0.0002
													41	92.94	22	0.041	0	0.000683333
													47	92.94	22	0.025	0	0.000416667
													49	92.94	22	0.828	0	0.0138
													51	92.94	22	4.584	0	0.0764
													53	92.94	22	7.268	0	0.121133
													50	92.94	22	10.47	0	0.1745
													50	92.94	21	7.176	0	0.1196
													43	92.94	21	1.965	0	0.03275
													40	92.94	21	0.129	0	0.00215
													40	92.94	21	0.021	0	0.00035
													42	92.94	21	0.014	0	0.000233333
													44	92.94	21	0.031	0	0.000516667
													46	92.94	21	0.011	0	0.000183333
													46	92.94	21	0.039	0	0.00065
													49	92.94	21	0.019	0	0.000316667
													49	92.94	21	1.289	0	0.0214833
													44	92.94	21	3.062	0	0.0510333
													43	92.94	21	0.405	0	0.00675
													43	92.94	21	0.012	0	0.0002
													43	92.94	21	0.042	23.53	0.0007
													44	92.94	21	2.506	23.53	0.0417667
													46	92.94	21	2.428	23.53	0.0404667
													47	92.94	21	4.726	23.53	0.0787667
													47	92.94	21	6.465	23.53	0.10775
													42	92.94	21	7.626	23.53	0.1271
													43	92.94	21	2.053	23.53	0.0342167
													43	92.94	21	0.02	7.84	0.000333333
													46	92.94	21	0.587	7.84	0.00978333
													47	92.94	21	3.422	7.84	0.0570333
													50	92.94	21	5.01	7.84	0.0835
													51	92.94	20	7.653	7.84	0.12755
													52	92.94	20	10.295	7.84	0.171583
													51	92.94	20	9.808	5.49	0.163467
													50	92.94	20	8.515	5.49	0.141917
													46	92.94	20	5.971	5.49	0.0995167
													44	92.94	20	2.43	5.49	0.0405
													44	92.94	20	0.193	5.49	0.00321667
													46	92.94	20	0.014	5.49	0.000233333
													47	92.94	20	0.012	5.49	0.0002
													47	92.94	20	0.017	0	0.000283333
													49	92.94	20	0.021	0	0.00035
													49	92.94	20	0.011	0	0.000183333
													48	92.94	20	2.813	0	0.0468833
													49	92.94	20	3.03	0	0.0505
													49	92.94	20	4.388	0	0.0731333
													49	92.94	20	5.714	99.22	0.0952333
													50	92.94	20	6.03	99.22	0.1005
													50	92.94	20	5.892	99.22	0.0982
													51	92.94	20	5.932	99.22	0.0988667
													51	92.94	20	6.913	99.22	0.115217
													51	92.94	20	6.824	99.22	0.113733
													50	92.94	20	6.918	99.22	0.1153
													50	92.94	20	2.152	0	0.0358667
													50	92.94	20	0.155	0	0.00258333
													50	92.94	20	0.029	0	0.000483333
													50	92.94	20	0.026	0	0.000433333
													49	92.94	20	0.031	0	0.000516667
													49	92.94	20	0.019	0	0.000316667
													49	92.94	20	0.04	0	0.000666667
													49	92.94	20	0.1	0	0.00166667
													50	92.94	20	0.013	0	0.000216667
													50	92.94	20	0.013	0	0.000216667
													51	92.94	20	0.034	0	0.000566667
													52	92.94	20	0.05	0	0.000833333
													54	92.94	20	0.035	0	0.000583333
													55	92.94	20	0.013	0	0.000216667
													55	92.94	20	0.037	0	0.000616667
													55	92.94	20	0.029	0	0.000483333
													55	92.94	20	0.011	0	0.000183333
													55	92.94	20	2.469	0	0.04115
													55	92.94	20	2.517	0	0.04195
													55	92.94	21	3.498	0	0.0583
													55	92.94	21	3.092	3.92	0.0515333
													56	92.94	21	3.75	3.92	0.0625
													56	92.94	21	3.116	3.92	0.0519333
													55	92.94	21	2.53	3.92	0.0421667
													56	92.94	21	2.732	3.92	0.0455333
													56	92.94	21	3.468	3.92	0.0578
													56	92.94	21	4.515	76.08	0.07525
													57	92.94	21	5.623	76.08	0.0937167
													58	92.94	21	5.954	76.08	0.0992333
													58	92.94	21	6.322	76.08	0.105367
													58	92.94	22	6.115	76.08	0.101917
													57	92.94	22	5.6	76.08	0.0933333
													57	92.94	22	5.377	76.08	0.0896167
													57	92.94	22	5.649	90.59	0.09415
													56	92.94	22	6.319	90.59	0.105317
													56	92.94	22	6.918	90.59	0.1153
													56	92.94	22	6.936	90.59	0.1156
													57	92.94	22	6.96	90.59	0.116
													57	92.94	22	7.47	90.59	0.1245
													57	92.94	21	8.289	89.02	0.13815
													56	92.94	21	8.017	89.02	0.133617
													56	92.94	21	7.485	89.02	0.12475
													57	92.94	21	7.145	89.02	0.119083
													57	92.94	21	6.913	89.02	0.115217
													58	92.94	21	6.347	89.02	0.105783
													58	92.94	21	5.889	89.02	0.09815
													58	92.94	21	5.882	92.16	0.0980333
													59	92.94	21	6.079	92.16	0.101317
													60	92.94	21	6.609	92.16	0.11015
													59	92.94	21	7.35	92.16	0.1225
													59	92.94	21	7.266	92.16	0.1211
													59	92.94	21	7.112	92.16	0.118533
													59	92.94	21	7.308	92.16	0.1218
													58	92.94	21	7.219	92.16	0.120317
													55	92.94	21	7.251	92.16	0.12085
													53	92.94	21	7.018	92.16	0.116967
													52	92.94	21	1.748	92.16	0.0291333
													52	92.94	21	0.169	92.16	0.00281667
													52	92.94	21	0.072	92.16	0.0012
													52	92.94	21	2.43	34.9	0.0405
													53	92.94	21	3.03	34.9	0.0505
													54	92.94	21	5.549	34.9	0.0924833
													55	92.94	21	8.133	34.9	0.13555
													55	92.94	21	8.408	34.9	0.140133
													49	92.94	21	7.368	34.9	0.1228
													49	92.94	21	2.074	34.9	0.0345667
													49	92.94	21	0.163	0	0.00271667
													51	92.94	21	0.014	0	0.000233333
													52	92.94	21	0.02	0	0.000333333
													54	92.94	21	0.014	0	0.000233333
													53	92.94	21	0.033	0	0.00055
													53	92.94	21	1.835	0	0.0305833
													52	92.94	21	0.238	2.75	0.00396667
													52	92.94	21	1.592	2.75	0.0265333
													52	92.94	21	2.727	2.75	0.04545
													53	92.94	21	2.813	2.75	0.0468833
													53	92.94	21	3.935	2.75	0.0655833
													53	92.94	21	5.504	2.75	0.0917333
													54	92.94	21	6.929	2.75	0.115483
													54	92.94	21	7.204	85.88	0.120067
													55	92.94	21	7.333	85.88	0.122217
													56	92.94	21	7.763	85.88	0.129383
													57	92.94	21	7.791	85.88	0.12985
													58	92.94	22	6.911	85.88	0.115183
													59	92.94	22	4.429	85.88	0.0738167
													60	92.94	22	0.976	0	0.0162667
													59	92.94	22	0.094	0	0.00156667
													57	92.94	22	0.054	0	0.0009
													56	92.94	22	0.025	0	0.000416667
													56	92.94	21	0.081	0	0.00135
													56	92.94	21	0.07	0	0.00116667
													54	92.94	21	1.687	0	0.0281167
													54	92.94	21	1.042	0	0.0173667
													51	92.94	21	0.01	0	0.000166667
													51	92.94	21	0.019	0	0.000316667
													51	92.94	21	0.02	0	0.000333333
													52	92.94	21	0.012	0	0.0002
													53	92.94	21	0.029	0	0.000483333
													54	92.94	21	0.013	0	0.000216667
													54	92.94	21	0.037	0	0.000616667
													54	92.94	21	0.024	0	0.0004
													54	92.94	21	0.032	0	0.000533333
													54	92.94	21	2.351	0	0.0391833
													54	92.94	21	2.61	0	0.0435
													52	92.94	21	3.605	0	0.0600833
													52	92.94	21	4.222	0	0.0703667
													45	92.94	21	0.613	0	0.0102167
													42	92.94	21	0.019	0	0.000316667
													40	92.55	21	0.031	0	0.000516667
													38	92.55	21	0.014	0	0.000233333
													37	92.55	21	0.044	0	0.000733333
													37	92.55	21	0.011	0	0.000183333
													37	92.55	21	0.035	0	0.000583333
													39	92.55	21	0.04	0	0.000666667
													40	92.55	21	0.023	0	0.000383333
													42	92.55	21	0.026	0	0.000433333
													43	92.55	21	0.011	0	0.000183333
													44	92.55	21	0.023	0	0.000383333
													44	92.55	21	0.014	0	0.000233333
													45	92.55	21	0.017	0	0.000283333
													45	92.55	21	0.011	0	0.000183333
													45	92.55	21	0.023	0	0.000383333
													46	92.55	21	0.028	0	0.000466667
													46	92.55	21	0.013	0	0.000216667
													46	92.55	21	0.032	0	0.000533333
													46	92.55	21	0.011	0	0.000183333
													47	92.55	21	0.047	0	0.000783333
													47	92.55	21	0.012	0	0.0002
													42	92.55	21	0.082	0	0.00136667
													40	92.55	21	0.047	0	0.000783333
													38	92.55	21	0.044	0	0.000733333
													37	92.55	21	0.018	0.39	0.0003
													37	92.55	21	0.084	0.39	0.0014
													39	92.55	21	0.908	0.39	0.0151333
													39	92.55	21	1.645	0.39	0.0274167
													40	92.55	21	3.656	0.39	0.0609333
													43	92.55	21	6.444	0.39	0.1074
													45	92.55	21	7.979	0.39	0.132983
													45	92.55	21	6.381	3.92	0.10635
													49	92.55	21	4.14	3.92	0.069
													51	92.55	21	0.991	3.92	0.0165167
													51	92.55	21	0.03	3.92	0.0005
													52	92.55	21	0.028	3.92	0.000466667
													52	92.55	21	0.013	3.92	0.000216667
													52	92.55	21	0.107	23.53	0.00178333
													52	92.55	21	1.47	23.53	0.0245
													49	92.55	21	2.736	23.53	0.0456
													48	92.55	21	2.09	23.53	0.0348333
													48	92.55	22	0.089	23.53	0.00148333
													48	92.55	22	0.021	23.53	0.00035
													48	92.55	22	0.717	23.53	0.01195
													48	92.55	22	1.178	3.92	0.0196333
													48	92.55	22	1.363	3.92	0.0227167
													48	92.55	22	0.32	3.92	0.00533333
													48	92.55	22	0.017	3.92	0.000283333
													48	92.55	22	0.011	3.92	0.000183333
													48	92.55	22	0.012	3.92	0.0002
													49	92.55	22	0.011	0	0.000183333
													49	92.55	22	0.026	0	0.000433333
													49	92.55	22	0.033	0	0.00055
													49	92.55	21	0.013	0	0.000216667
													49	92.55	21	0.027	0	0.00045
													49	92.55	21	0.027	0	0.00045
													49	92.55	21	0.026	0	0.000433333
													49	92.55	21	0.017	0	0.000283333
													49	92.55	21	0.019	0	0.000316667
													50	92.55	21	0.011	0	0.000183333
													50	92.55	21	0.011	0	0.000183333
													50	92.55	21	0.016	0	0.000266667
													47	92.55	21	0.025	0	0.000416667
													45	92.55	21	0.016	0	0.000266667
													45	92.55	21	0.011	0	0.000183333
													44	92.55	21	0.011	0	0.000183333
													43	92.55	21	0.029	0	0.000483333
													43	92.55	21	0.011	0	0.000183333
													43	92.55	21	0.037	0	0.000616667
													42	92.55	21	0.011	0	0.000183333
													43	92.55	21	0.011	0	0.000183333
													44	92.55	21	0.067	0	0.00111667
													45	92.55	21	0.013	0	0.000216667
													46	92.55	21	2.274	0	0.0379
													46	92.55	21	3.232	0	0.0538667
													48	92.55	21	3.777	0	0.06295
													48	92.55	21	4.256	0	0.0709333
													48	92.55	21	3.329	0	0.0554833
													48	92.55	21	1.154	0	0.0192333
													48	92.55	21	0.01	0	0.000166667
													47	92.55	21	0.614	0	0.0102333
													47	92.55	21	1.919	0	0.0319833
													47	92.55	21	1.435	0	0.0239167
													46	92.55	21	0.864	0	0.0144
													46	92.55	21	0.016	0	0.000266667
													46	92.55	21	0.012	0	0.0002
													46	92.55	21	0.014	0	0.000233333
													46	92.55	21	0.017	0	0.000283333
													46	92.55	21	0.017	0	0.000283333
													46	92.55	21	0.018	0	0.0003
													46	92.55	21	0.043	2.35	0.000716667
													42	92.55	21	0.728	2.35	0.0121333
													40	92.55	21	0.055	2.35	0.000916667
													40	92.55	21	0.021	2.35	0.00035
													41	92.55	21	0.011	2.35	0.000183333
													42	92.55	21	2.511	2.35	0.04185
													44	92.55	21	3.111	44.31	0.05185
													46	92.55	21	4.525	44.31	0.0754167
													48	92.55	21	6.116	44.31	0.101933
													50	92.16	21	4.934	44.31	0.0822333
													51	92.16	21	3.683	44.31	0.0613833
													49	92.16	21	0.753	44.31	0.01255
													49	92.16	21	0.014	44.31	0.000233333
													48	92.16	21	0.029	0	0.000483333
													48	92.16	21	0.036	0	0.0006
													49	92.16	21	0.111	0	0.00185
													50	92.16	21	0.011	0	0.000183333
													50	92.16	21	0.011	0	0.000183333
													51	92.16	21	0.031	0	0.000516667
													51	92.16	21	0.016	0	0.000266667
													51	92.16	21	2.375	10.98	0.0395833
													52	92.16	21	3.129	10.98	0.05215
													52	92.16	21	2.293	10.98	0.0382167
													53	92.16	21	1.229	10.98	0.0204833
													53	92.16	21	0.009	10.98	0.00015
													53	92.16	21	0.022	10.98	0.000366667
													52	92.16	21	1.216	1.18	0.0202667
													50	92.16	21	2.285	1.18	0.0380833
													49	92.16	21	1.4	1.18	0.0233333
													47	92.16	21	2.073	1.18	0.03455
													43	92.16	21	0.162	1.18	0.0027
													35	92.16	21	0.042	1.18	0.0007
													31	92.16	21	0.011	1.18	0.000183333
													31	92.16	21	0.032	0	0.000533333
													19	92.16	21	0.015	0	0.00025
													14	92.16	21	0.012	0	0.0002
													9	92.16	21	0.012	0	0.0002
													7	92.16	21	0.01	0	0.000166667
													6	92.16	21	0.017	0	0.000283333
													6	92.16	21	0.01	0	0.000166667
													6	92.16	21	0.012	0	0.0002
													9	92.16	21	0.011	0	0.000183333
													10	92.16	21	0.01	0	0.000166667
													14	92.16	21	0.012	0	0.0002
													20	92.16	21	0.014	0	0.000233333
													25	92.16	21	0.01	0	0.000166667
													25	92.16	21	0.032	0	0.000533333
													26	92.16	21	0.013	0	0.000216667
													23	92.16	21	0.036	0	0.0006
													24	92.16	21	0.149	0	0.00248333
													26	92.16	21	0.013	0	0.000216667
													28	92.16	21	0.013	0	0.000216667
													30	92.16	21	0.027	0	0.00045
													33	92.16	21	0.011	0	0.000183333
													36	92.16	21	0.014	0	0.000233333
													38	92.16	21	0.01	0	0.000166667
													40	92.16	21	0.034	0	0.000566667
													44	92.16	21	2.376	0	0.0396
													47	92.16	21	3.933	0	0.06555
													47	91.76	21	4.782	0	0.0797
													42	91.76	21	3.251	0	0.0541833
													40	91.76	21	0.283	0	0.00471667
													41	91.76	21	0.021	0	0.00035
													42	91.76	21	0.017	0	0.000283333
													45	91.76	21	0.018	0	0.0003
													46	91.76	21	0.011	0	0.000183333
													46	91.76	21	0.029	0	0.000483333
													47	91.76	21	0.02	0	0.000333333
													45	91.76	21	0.016	0	0.000266667
													39	91.76	21	0.478	0	0.00796667
													38	91.76	21	0.012	0	0.0002
													39	91.76	21	0.032	0	0.000533333
													40	91.76	21	0.042	17.25	0.0007
													43	91.76	21	2.537	17.25	0.0422833
													46	91.76	21	3.501	17.25	0.05835
													47	91.76	21	5.077	17.25	0.0846167
													49	91.76	21	7.303	17.25	0.121717
													52	91.76	21	7.826	17.25	0.130433
													54	91.76	21	6.027	17.25	0.10045
													54	91.76	21	3.568	0	0.0594667
													54	91.76	21	0.414	0	0.0069
													54	91.76	21	0.013	0	0.000216667
													53	91.76	21	1.321	0	0.0220167
													54	91.76	21	2.213	0	0.0368833
													54	91.76	21	3.222	0	0.0537
													54	91.76	21	4.9	85.1	0.0816667
													54	91.76	21	6.261	85.1	0.10435
													55	91.76	21	6.764	85.1	0.112733
													56	91.76	21	6.004	85.1	0.100067
													56	91.76	21	6.145	85.1	0.102417
													57	91.76	21	4.57	85.1	0.0761667
													56	91.76	21	2.928	85.1	0.0488
													56	91.76	21	0.271	0	0.00451667
													57	91.76	21	0.03	0	0.0005
													57	91.76	21	0.036	0	0.0006
													58	91.76	21	1.073	0	0.0178833
													58	91.76	21	2.095	0	0.0349167
													58	91.76	21	3.167	0	0.0527833
													58	91.76	21	4.766	91.37	0.0794333
													58	91.76	21	5.647	91.37	0.0941167
													54	91.76	21	5.993	91.37	0.0998833
													53	91.76	21	4.362	91.37	0.0727
													51	91.76	21	0.71	91.37	0.0118333
													50	91.76	21	0.08	91.37	0.00133333
													51	91.76	21	0.028	91.37	0.000466667
													51	91.76	21	0.042	0	0.0007
													53	91.76	21	0.028	0	0.000466667
													54	91.76	21	0.021	0	0.00035
													55	91.37	21	0.02	0	0.000333333
													54	91.37	21	2.344	0	0.0390667
													53	91.37	21	2.689	0	0.0448167
													53	91.37	21	3.905	0	0.0650833
													53	91.37	21	4.356	80	0.0726
													54	91.37	21	6.094	80	0.101567
													54	91.37	21	7.258	80	0.120967
													54	91.37	21	6.126	80	0.1021
													55	91.37	21	2.083	80	0.0347167
													55	91.37	21	0.158	80	0.00263333
													54	91.37	21	0.071	0	0.00118333
													55	91.37	21	0.026	0	0.000433333
[truncated: 1,142 more rows]

## Sheet: Trip 2
Date	Time	Temperature (°C)	Ambient Temp Meteo	Ambient Temp OBD	DT M	DT OBD	Normalized DT M	Normalized DT OBD					Vehicle speed	Fuel level input [%]	Ambient air temperature	Flow [l/min]	Controlled canister purge system	Flow [l/s]
2017-06-29 16:20:45	2017-06-29 16:20:45	23.52	23.808	21	-0.288	2.52	0.012	0.02					0	87.84	21	0.011		0.000183333
2017-06-29 16:21:45	2017-06-29 16:21:45	23.52	23.803	21	-0.283	2.52	0.017	0.02					0	87.84	21	0.01		0.000166667
2017-06-29 16:22:45	2017-06-29 16:22:45	24.51	23.729	21	0.781	3.51	1.081	1.01					0	87.84	21	0.01		0.000166667
2017-06-29 16:23:45	2017-06-29 16:23:45	24.78	23.701	21	1.079	3.78	1.379	1.28					0	87.84	21	0.012		0.0002
2017-06-29 16:24:45	2017-06-29 16:24:45	24.79	23.7	21	1.09	3.79	1.39	1.29					0	87.84	21	0.01		0.000166667
2017-06-29 16:25:45	2017-06-29 16:25:45	24.8	23.807	21	0.993	3.8	1.293	1.3					0	87.84	21	0.01		0.000166667
2017-06-29 16:26:45	2017-06-29 16:26:45	24.79	23.771	21	1.019	3.79	1.319	1.29					0	87.84	21	0.011		0.000183333
2017-06-29 16:27:45	2017-06-29 16:27:45	24.78	23.926	21	0.854	3.78	1.154	1.28					0	87.84	21	0.01		0.000166667
2017-06-29 16:28:45	2017-06-29 16:28:45	24.79	23.808	21	0.982	3.79	1.282	1.29					0	87.84	21	0.01		0.000166667
2017-06-29 16:29:45	2017-06-29 16:29:45	24.78	23.735	21	1.045	3.78	1.345	1.28					0	87.84	21	0.01		0.000166667
2017-06-29 16:30:45	2017-06-29 16:30:45	24.79	23.604	21	1.186	3.79	1.486	1.29					0	87.84	21	0.01		0.000166667
2017-06-29 16:31:45	2017-06-29 16:31:45	24.82	23.676	21	1.144	3.82	1.444	1.32					0	87.84	21	0.01		0.000166667
2017-06-29 16:32:45	2017-06-29 16:32:45	24.83	23.64	21	1.19	3.83	1.49	1.33					0	87.84	21	0.01		0.000166667
2017-06-29 16:33:45	2017-06-29 16:33:45	24.84	23.627	21	1.213	3.84	1.513	1.34					0	87.84	21	0.01		0.000166667
2017-06-29 16:34:45	2017-06-29 16:34:45	24.88	23.644	21	1.236	3.88	1.536	1.38					0	87.84	21	0.01		0.000166667
2017-06-29 16:35:45	2017-06-29 16:35:45	24.9	23.619	21	1.281	3.9	1.581	1.4					0	87.84	21	0.01		0.000166667
2017-06-29 16:36:45	2017-06-29 16:36:45	24.94	23.733	21	1.207	3.94	1.507	1.44					0	87.84	21	0.01		0.000166667
2017-06-29 16:37:45	2017-06-29 16:37:45	24.97	23.869	21	1.101	3.97	1.401	1.47					0	87.84	21	0.01		0.000166667
2017-06-29 16:38:45	2017-06-29 16:38:45	25.01	23.74	21	1.27	4.01	1.57	1.51					0	87.84	21	0.01		0.000166667
2017-06-29 16:39:45	2017-06-29 16:39:45	25.04	23.805	21	1.235	4.04	1.535	1.54					0	87.84	21	0.01		0.000166667
2017-06-29 16:40:45	2017-06-29 16:40:45	25.05	23.868	21	1.182	4.05	1.482	1.55					0	87.84	21	0.01		0.000166667
2017-06-29 16:41:45	2017-06-29 16:41:45	25.08	23.868	21	1.212	4.08	1.512	1.58					0	87.84	21	0.01		0.000166667
2017-06-29 16:42:45	2017-06-29 16:42:45	25.11	23.878	21	1.232	4.11	1.532	1.61					0	87.84	21	0.01		0.000166667
2017-06-29 16:43:45	2017-06-29 16:43:45	25.13	23.782	21	1.348	4.13	1.648	1.63					0	87.84	21	0.01		0.000166667
2017-06-29 16:44:45	2017-06-29 16:44:45	25.13	23.838	20.8833	1.292	4.24667	1.592	1.74667					0	87.84	21	0.01		0.000166667
2017-06-29 16:45:45	2017-06-29 16:45:45	25.15	23.839	20	1.311	5.15	1.611	2.65					0	87.84	21	0.01		0.000166667
2017-06-29 16:46:45	2017-06-29 16:46:45	25.19	23.895	19.9833	1.295	5.20667	1.595	2.70667					0	87.84	21	0.01		0.000166667
2017-06-29 16:47:45	2017-06-29 16:47:45	25.23	24.035	20	1.195	5.23	1.495	2.73					0	87.84	21	0.01		0.000166667
2017-06-29 16:48:45	2017-06-29 16:48:45	25.27	23.822	20	1.448	5.27	1.748	2.77					0	87.84	21	0.01		0.000166667
2017-06-29 16:49:45	2017-06-29 16:49:45	25.31	23.874	20	1.436	5.31	1.736	2.81					0	87.84	21	0.01		0.000166667
2017-06-29 16:50:45	2017-06-29 16:50:45	25.34	23.891	19.4667	1.449	5.87333	1.749	3.37333					0	87.84	21	0.01		0.000166667
2017-06-29 16:51:45	2017-06-29 16:51:45	25.4	23.87	19	1.53	6.4	1.83	3.9					0	87.84	21	0.01		0.000166667
2017-06-29 16:52:45	2017-06-29 16:52:45	25.43	23.824	19	1.606	6.43	1.906	3.93					0	87.84	21	0.01		0.000166667
2017-06-29 16:53:45	2017-06-29 16:53:45	25.44	23.888	19	1.552	6.44	1.852	3.94					0	87.84	21	0.01		0.000166667
2017-06-29 16:54:45	2017-06-29 16:54:45	25.49	23.816	19	1.674	6.49	1.974	3.99					0	87.84	21	0.01		0.000166667
2017-06-29 16:55:45	2017-06-29 16:55:45	25.51	23.947	19	1.563	6.51	1.863	4.01					0	87.84	21	0.01		0.000166667
2017-06-29 16:56:45	2017-06-29 16:56:45	25.55	23.997	18.5	1.553	7.05	1.853	4.55					0	87.84	21	0.01		0.000166667
2017-06-29 16:57:45	2017-06-29 16:57:45	25.57	23.876	18	1.694	7.57	1.994	5.07					0	87.84	21	0.01		0.000166667
2017-06-29 16:58:45	2017-06-29 16:58:45	25.61	23.88	18	1.73	7.61	2.03	5.11					0	87.84	21	0.01		0.000166667
2017-06-29 16:59:45	2017-06-29 16:59:45	25.62	23.883	18	1.737	7.62	2.037	5.12					0	87.84	21	0.01		0.000166667
2017-06-29 17:00:45	2017-06-29 17:00:45	25.64	23.965	18.95	1.675	6.69	1.975	4.19					1	87.84	21	0.01		0.000166667
2017-06-29 17:01:45	2017-06-29 17:01:45	25.65	23.917	19	1.733	6.65	2.033	4.15					2	87.84	21	0.01		0.000166667
2017-06-29 17:02:45	2017-06-29 17:02:45	25.64	24.147	19	1.493	6.64	1.793	4.14					3	87.84	21	0.01		0.000166667
2017-06-29 17:03:45	2017-06-29 17:03:45	25.64	23.957	19	1.683	6.64	1.983	4.14					2	87.84	21	0.01		0.000166667
2017-06-29 17:04:45	2017-06-29 17:04:45	25.65	23.92	19	1.73	6.65	2.03	4.15					2	87.84	21	0.01		0.000166667
2017-06-29 17:05:45	2017-06-29 17:05:45	25.67	23.945	19	1.725	6.67	2.025	4.17					3	87.84	21	0.01		0.000166667
2017-06-29 17:06:45	2017-06-29 17:06:45	25.57	23.942	19	1.628	6.57	1.928	4.07					3	87.84	21	0.01		0.000166667
2017-06-29 17:07:45	2017-06-29 17:07:45	25.61	23.978	19.3167	1.632	6.29333	1.932	3.79333					2	87.84	21	0.01		0.000166667
2017-06-29 17:08:45	2017-06-29 17:08:45	25.64	23.987	20	1.653	5.64	1.953	3.14					2	87.84	21	0.01		0.000166667
2017-06-29 17:09:45	2017-06-29 17:09:45	25.61	23.983	19.4833	1.627	6.12667	1.927	3.62667					1	87.84	21	0.01		0.000166667
2017-06-29 17:10:45	2017-06-29 17:10:45	25.59	23.976	18.6	1.614	6.99	1.914	4.49					0	87.84	21	0.01		0.000166667
2017-06-29 17:11:45	2017-06-29 17:11:45	25.63	24.137	18.7333	1.493	6.89667	1.793	4.39667					0	87.84	21	0.01		0.000166667
2017-06-29 17:12:45	2017-06-29 17:12:45	25.68	24.031	19	1.649	6.68	1.949	4.18					3	87.84	21	0.01		0.000166667
2017-06-29 17:13:45	2017-06-29 17:13:45	25.74	24.155	19	1.585	6.74	1.885	4.24					4	87.84	21	0.01		0.000166667
2017-06-29 17:14:45	2017-06-29 17:14:45	25.8	24.129	19	1.671	6.8	1.971	4.3					6	87.84	21	0.01		0.000166667
2017-06-29 17:15:45	2017-06-29 17:15:45	25.81	24.011	19	1.799	6.81	2.099	4.31					7	87.84	21	0.01		0.000166667
2017-06-29 17:16:45	2017-06-29 17:16:45	25.79	24.315	19	1.475	6.79	1.775	4.29					10	87.84	22	0.01		0.000166667
2017-06-29 17:17:45	2017-06-29 17:17:45	25.88	24.336	19	1.544	6.88	1.844	4.38					14	87.84	22	0.01		0.000166667
2017-06-29 17:18:45	2017-06-29 17:18:45	25.89	24.006	19	1.884	6.89	2.184	4.39					16	87.84	22	0.01		0.000166667
2017-06-29 17:19:45	2017-06-29 17:19:45	25.91	23.967	19	1.943	6.91	2.243	4.41					19	87.84	22	0.01		0.000166667
2017-06-29 17:20:45	2017-06-29 17:20:45	25.94	23.903	19	2.037	6.94	2.337	4.44					21	87.84	22	0.01		0.000166667
2017-06-29 17:21:45	2017-06-29 17:21:45	25.96	23.523	19	2.437	6.96	2.737	4.46					23	87.84	22	0.01		0.000166667
2017-06-29 17:22:45	2017-06-29 17:22:45	26.01	23.395	18.8	2.615	7.21	2.915	4.71					23	87.84	22	0.01		0.000166667
2017-06-29 17:23:45	2017-06-29 17:23:45	26.08	22.32	19.9833	3.76	6.09667	4.06	3.59667					23	87.84	22	0.031		0.000516667
2017-06-29 17:24:45	2017-06-29 17:24:45	26.1	22.247	19.6667	3.853	6.43333	4.153	3.93333					22	87.84	22	0.01		0.000166667
2017-06-29 17:25:45	2017-06-29 17:25:45	26.15	22.068	19.7833	4.082	6.36667	4.382	3.86667					21	87.84	22	0.01		0.000166667
2017-06-29 17:26:45	2017-06-29 17:26:45	26.18	22.032	20.7667	4.148	5.41333	4.448	2.91333					18	87.84	22	0.01		0.000166667
2017-06-29 17:27:45	2017-06-29 17:27:45	26.21	21.723	21	4.487	5.21	4.787	2.71					17	87.84	22	0.01		0.000166667
2017-06-29 17:28:45	2017-06-29 17:28:45	26.27	21.973	21.25	4.297	5.02	4.597	2.52					18	87.84	22	0.011		0.000183333
2017-06-29 17:29:45	2017-06-29 17:29:45	26.32	21.771	21.6833	4.549	4.63667	4.849	2.13667					20	87.84	22	0.01		0.000166667
2017-06-29 17:30:45	2017-06-29 17:30:45	26.36	21.818	21.4333	4.542	4.92667	4.842	2.42667					21	87.84	22	0.01		0.000166667
2017-06-29 17:31:45	2017-06-29 17:31:45	26.44	21.682	21.0167	4.758	5.42333	5.058	2.92333					22	87.84	22	0.01		0.000166667
2017-06-29 17:32:45	2017-06-29 17:32:45	26.51	21.457	21.2333	5.053	5.27667	5.353	2.77667					23	87.84	22	0.01		0.000166667
2017-06-29 17:33:45	2017-06-29 17:33:45	26.49	21.363	21.4333	5.127	5.05667	5.427	2.55667					24	87.84	22	0.01		0.000166667
2017-06-29 17:34:45	2017-06-29 17:34:45	26.52	21.301	21.7667	5.219	4.75333	5.519	2.25333					25	87.84	22	0.01		0.000166667
2017-06-29 17:35:45	2017-06-29 17:35:45	26.6	21.433	21	5.167	5.6	5.467	3.1					24	87.84	22	0.012		0.0002
2017-06-29 17:36:45	2017-06-29 17:36:45	26.64	21.351	21.3	5.289	5.34	5.589	2.84					23	87.84	22	0.01		0.000166667
2017-06-29 17:37:45	2017-06-29 17:37:45	26.67	21.052	21	5.618	5.67	5.918	3.17					22	87.84	22	0.01		0.000166667
2017-06-29 17:38:45	2017-06-29 17:38:45	26.73	20.928	21	5.802	5.73	6.102	3.23					22	87.84	22	0.011		0.000183333
2017-06-29 17:39:45	2017-06-29 17:39:45	26.8	20.889	21.1333	5.911	5.66667	6.211	3.16667					22	87.84	22	0.012		0.0002
2017-06-29 17:40:45	2017-06-29 17:40:45	26.87	20.868	21.7333	6.002	5.13667	6.302	2.63667					23	87.84	22	0.01		0.000166667
2017-06-29 17:41:45	2017-06-29 17:41:45	26.87	20.677	21.6167	6.193	5.25333	6.493	2.75333					23	87.84	22	0.01		0.000166667
2017-06-29 17:42:45	2017-06-29 17:42:45	26.92	20.689	22.1	6.231	4.82	6.531	2.32					24	87.84	22	0.01		0.000166667
2017-06-29 17:43:45	2017-06-29 17:43:45	26.98	20.755	21.2333	6.225	5.74667	6.525	3.24667					25	87.84	22	0.01		0.000166667
2017-06-29 17:44:45	2017-06-29 17:44:45	27.05	20.703	21	6.347	6.05	6.647	3.55					23	87.84	22	0.01		0.000166667
2017-06-29 17:45:45	2017-06-29 17:45:45	27.1	20.671	21.5667	6.429	5.53333	6.729	3.03333					22	87.84	22	0.01		0.000166667
2017-06-29 17:46:45	2017-06-29 17:46:45	27.15	20.65	22	6.5	5.15	6.8	2.65					20	87.84	21	0.01		0.000166667
2017-06-29 17:47:45	2017-06-29 17:47:45	27.19	20.646	21.4333	6.544	5.75667	6.844	3.25667					20	87.84	21	0.01		0.000166667
2017-06-29 17:48:45	2017-06-29 17:48:45	27.23	20.536	21	6.694	6.23	6.994	3.73					21	87.84	21	0.01		0.000166667
2017-06-29 17:49:45	2017-06-29 17:49:45	27.29	20.546	21	6.744	6.29	7.044	3.79					23	87.84	21	0.01		0.000166667
2017-06-29 17:50:45	2017-06-29 17:50:45	27.32	20.491	21.5667	6.829	5.75333	7.129	3.25333					25	87.84	21	0.01		0.000166667
2017-06-29 17:51:45	2017-06-29 17:51:45	27.39	20.658	21.4333	6.732	5.95667	7.032	3.45667					26	87.84	21	0.01		0.000166667
2017-06-29 17:52:45	2017-06-29 17:52:45	27.44	20.687	21	6.753	6.44	7.053	3.94					25	87.84	21	0.01		0.000166667
2017-06-29 17:53:45	2017-06-29 17:53:45	27.51	20.587	21	6.923	6.51	7.223	4.01					23	87.84	21	0.01		0.000166667
2017-06-29 17:54:45	2017-06-29 17:54:45	27.55	20.567	21	6.983	6.55	7.283	4.05					18	87.84	21	0.01		0.000166667
2017-06-29 17:55:45	2017-06-29 17:55:45	27.61	20.587	21	7.023	6.61	7.323	4.11					14	87.84	21	0.01		0.000166667
2017-06-29 17:56:45	2017-06-29 17:56:45	27.64	20.635	21	7.005	6.64	7.305	4.14					14	87.84	21	0.01		0.000166667
2017-06-29 17:57:45	2017-06-29 17:57:45	27.68	20.54	21	7.14	6.68	7.44	4.18					17	87.84	21	0.01		0.000166667
2017-06-29 17:58:45	2017-06-29 17:58:45	27.74	20.617	20.617	7.123	7.123	7.423	4.623					20	87.84	21	0.009		0.00015
													26	87.84	21	0.01		0.000166667
													31	87.84	21	0.01		0.000166667
													35	87.84	21	0.01		0.000166667
													38	87.84	21	0.01		0.000166667
													41	87.84	21	0.01		0.000166667
													44	87.84	21	0.01		0.000166667
													46	87.84	21	0.01		0.000166667
													48	87.84	21	0.01		0.000166667
													47	87.84	21	0.01		0.000166667
Date	Time	Temperature (°C)	Ambient Temp Meteo	Ambient Temp OBD	DT M	DT OBD	Normalized DT M	Normalized DT OBD	Vehicle speed (km/h)	Fuel level input [%]	Controlled canister purge system	Fuel level input [%]	44	87.84	21	0.009		0.00015
	6010	25.861	22.8632	20.3077	2.99779	5.55326	3.29779	3.05326	37.7764	n/a	#DIV/0!	82.1337	41	87.84	21	0.01		0.000166667
		27.74	24.336	22.1	7.14	7.62	7.44	5.12	120	n/a	0	87.84	36	87.84	21	0.01		0.000166667
													30	87.84	21	0.01		0.000166667
													22	87.84	21	0.01		0.000166667
													16	87.84	21	0.01		0.000166667
													14	87.84	21	0.01		0.000166667
													18	87.84	21	0.01		0.000166667
													26	87.84	21	0.01		0.000166667
													33	87.84	21	0.01		0.000166667
													42	87.84	21	0.01		0.000166667
													50	87.84	21	0.01		0.000166667
													53	87.84	21	0.01		0.000166667
													55	87.84	21	0.01		0.000166667
													56	87.84	21	0.01		0.000166667
													57	87.84	21	0.009		0.00015
													58	87.84	21	0.01		0.000166667
													59	87.84	21	0.009		0.00015
													59	87.84	21	0.01		0.000166667
													59	87.84	21	0.01		0.000166667
													59	87.84	21	0.01		0.000166667
													59	87.84	21	0.01		0.000166667
													58	87.84	21	0.01		0.000166667
													58	87.84	21	0.01		0.000166667
													57	87.84	21	0.01		0.000166667
													55	87.84	21	0.01		0.000166667
													54	87.84	21	0.01		0.000166667
													52	87.84	21	0.01		0.000166667
													50	87.84	21	0.01		0.000166667
													46	87.84	21	0.01		0.000166667
													42	87.84	21	0.01		0.000166667
													33	87.84	21	0.01		0.000166667
													28	87.84	21	0.01		0.000166667
													23	87.84	21	0.01		0.000166667
													22	87.84	21	0.01		0.000166667
													20	87.84	21	0.009		0.00015
													19	87.84	21	0.01		0.000166667
													20	87.84	21	0.01		0.000166667
													20	87.84	21	0.009		0.00015
													21	87.84	21	0.009		0.00015
													22	87.84	21	0.01		0.000166667
													25	87.84	21	0.01		0.000166667
													27	87.84	21	0.01		0.000166667
													29	87.84	21	0.01		0.000166667
													32	87.84	21	0.01		0.000166667
													40	87.84	21	0.01		0.000166667
													44	87.84	21	0.01		0.000166667
													48	87.84	21	0.009		0.00015
													48	87.84	21	0.01		0.000166667
													46	87.84	21	0.009		0.00015
													44	87.84	21	0.01		0.000166667
													41	87.84	21	0.01		0.000166667
													34	87.84	21	0.01		0.000166667
													23	87.84	21	0.01		0.000166667
													19	87.84	21	0.01		0.000166667
													13	87.84	21	0.009		0.00015
													8	87.84	21	0.009		0.00015
													6	87.84	21	0.01		0.000166667
													6	87.84	21	0.01		0.000166667
													8	87.84	21	0.01		0.000166667
													10	87.84	21	0.01		0.000166667
													12	87.84	21	0.01		0.000166667
													13	87.84	21	0.009		0.00015
													13	87.84	21	0.01		0.000166667
													12	87.84	21	0.01		0.000166667
													11	87.84	21	0.009		0.00015
													12	87.84	21	0.01		0.000166667
													15	87.84	21	0.009		0.00015
													16	87.84	21	0.009		0.00015
													17	87.84	21	0.009		0.00015
													19	87.84	21	0.009		0.00015
													19	87.84	21	0.01		0.000166667
													21	87.84	21	0.009		0.00015
													22	87.84	21	0.009		0.00015
													23	87.84	21	0.01		0.000166667
													25	87.84	21	0.01		0.000166667
													27	87.84	21	0.01		0.000166667
													29	87.84	21	0.01		0.000166667
													31	87.84	21	0.01		0.000166667
													34	87.84	21	0.01		0.000166667
													36	87.84	21	0.01		0.000166667
													37	87.84	21	0.01		0.000166667
													39	87.84	21	0.009		0.00015
													41	87.84	21	0.01		0.000166667
													43	87.84	21	0.009		0.00015
													45	87.84	21	0.01		0.000166667
													47	87.84	21	0.01		0.000166667
													48	87.84	21	0.01		0.000166667
													49	87.84	21	0.01		0.000166667
													50	87.84	21	0.01		0.000166667
													51	87.84	21	0.01		0.000166667
													52	87.84	21	0.01		0.000166667
													52	87.84	21	0.009		0.00015
													53	87.84	21	0.01		0.000166667
													53	87.84	21	0.01		0.000166667
													54	87.84	21	0.01		0.000166667
													53	87.84	21	0.01		0.000166667
													53	87.84	21	0.01		0.000166667
													53	87.84	21	0.01		0.000166667
													53	87.84	21	0.009		0.00015
													53	87.84	21	0.01		0.000166667
													53	87.84	21	0.009		0.00015
													53	87.84	21	0.01		0.000166667
													52	87.84	21	0.01		0.000166667
													52	87.84	21	0.01		0.000166667
													51	87.84	21	0.01		0.000166667
													51	87.84	21	0.01		0.000166667
													51	87.84	21	0.01		0.000166667
													51	87.84	21	0.01		0.000166667
													50	87.84	21	0.009		0.00015
													50	87.84	21	0.01		0.000166667
													49	87.84	21	0.009		0.00015
													47	87.84	21	0.009		0.00015
													41	87.84	21	0.01		0.000166667
													37	87.84	21	0.01		0.000166667
													29	87.84	21	0.01		0.000166667
													19	87.84	21	0.009		0.00015
													17	87.84	21	0.009		0.00015
													22	87.84	21	0.009		0.00015
													27	87.84	21	0.01		0.000166667
													32	87.84	21	0.01		0.000166667
													39	87.84	21	0.01		0.000166667
													43	87.84	21	0.009		0.00015
													46	87.84	21	0.009		0.00015
													49	87.84	21	0.01		0.000166667
													53	87.84	21	0.01		0.000166667
													55	87.84	21	0.009		0.00015
													59	87.84	21	0.01		0.000166667
													60	87.84	21	0.009		0.00015
													60	87.84	21	0.01		0.000166667
													61	87.84	21	0.01		0.000166667
													61	87.84	21	0.009		0.00015
													62	87.84	21	0.009		0.00015
													60	87.84	21	0.01		0.000166667
													58	87.84	21	0.009		0.00015
													57	87.84	21	0.01		0.000166667
													55	87.84	21	0.009		0.00015
													54	87.84	21	0.009		0.00015
													51	87.84	21	0.009		0.00015
													50	87.84	21	0.01		0.000166667
													47	87.84	21	0.01		0.000166667
													44	87.84	21	0.01		0.000166667
													38	87.84	21	0.01		0.000166667
													35	87.84	21	0.01		0.000166667
													29	87.84	21	0.009		0.00015
													25	87.84	21	0.009		0.00015
													24	87.84	21	0.01		0.000166667
													25	87.84	21	0.009		0.00015
													27	87.84	21	0.01		0.000166667
													30	87.84	21	0.01		0.000166667
													32	87.84	21	0.009		0.00015
													34	87.84	21	0.01		0.000166667
													38	87.84	21	0.009		0.00015
													41	87.84	21	0.01		0.000166667
													44	87.84	21	0.01		0.000166667
													45	87.84	21	0.01		0.000166667
													48	87.84	21	0.01		0.000166667
													50	87.84	21	0.01		0.000166667
													52	87.84	21	0.009		0.00015
													53	87.84	21	0.01		0.000166667
													54	87.84	21	0.011		0.000183333
													52	87.84	21	0.011		0.000183333
													50	87.84	21	0.012		0.0002
													50	87.84	21	0.012		0.0002
													50	87.84	21	0.009		0.00015
													50	87.84	21	0.013		0.000216667
													45	87.84	21	0.013		0.000216667
													39	87.84	21	0.012		0.0002
													32	87.84	21	0.013		0.000216667
													24	87.84	21	0.01		0.000166667
													22	87.84	21	0.01		0.000166667
													24	87.84	21	0.011		0.000183333
													28	87.84	21	0.01		0.000166667
													31	87.84	21	0.011		0.000183333
													34	87.84	21	0.011		0.000183333
													35	87.84	21	0.01		0.000166667
													36	87.84	21	0.01		0.000166667
													38	87.84	21	0.01		0.000166667
													39	87.84	21	0.01		0.000166667
													39	87.84	21	0.01		0.000166667
													37	87.84	21	0.011		0.000183333
													32	87.84	21	0.011		0.000183333
													32	87.84	21	0.011		0.000183333
													35	87.84	21	0.011		0.000183333
													38	87.84	21	0.012		0.0002
													42	87.84	21	0.01		0.000166667
													45	87.84	21	0.009		0.00015
													46	87.84	21	0.01		0.000166667
													47	87.84	21	0.01		0.000166667
													49	87.84	21	0.012		0.0002
													49	87.84	21	0.022		0.000366667
													50	87.84	21	0.01		0.000166667
													51	87.84	21	0.016		0.000266667
													52	87.84	21	0.021		0.00035
													53	87.84	21	0.01		0.000166667
													54	87.84	21	0.01		0.000166667
													54	87.84	21	0.012		0.0002
													55	87.84	21	0.024		0.0004
													54	87.84	21	0.009		0.00015
													54	87.84	21	0.012		0.0002
													54	87.84	21	0.02		0.000333333
													54	87.84	21	0.016		0.000266667
													54	87.84	21	0.016		0.000266667
													54	87.84	21	0.035		0.000583333
													54	87.84	21	0.012		0.0002
													54	87.84	21	0.013		0.000216667
													54	87.84	21	0.019		0.000316667
													54	87.84	21	0.036		0.0006
													53	87.84	21	0.01		0.000166667
													53	87.84	21	0.017		0.000283333
													52	87.84	21	0.031		0.000516667
													52	87.84	21	0.023		0.000383333
													51	87.84	21	0.01		0.000166667
													51	87.84	21	0.012		0.0002
													51	87.84	21	0.01		0.000166667
													51	87.84	21	0.01		0.000166667
													51	87.84	21	0.013		0.000216667
													51	87.84	21	0.014		0.000233333
													52	87.84	21	0.014		0.000233333
													52	87.84	21	0.01		0.000166667
													53	87.84	21	0.01		0.000166667
													53	87.84	21	0.023		0.000383333
													54	87.84	21	0.013		0.000216667
													53	87.84	21	0.026		0.000433333
													53	87.84	21	0.01		0.000166667
													52	87.84	21	0.022		0.000366667
													51	87.84	21	0.019		0.000316667
													51	87.84	21	0.036		0.0006
													51	87.84	21	0.012		0.0002
													51	87.84	21	0.019		0.000316667
													47	87.84	21	0.017		0.000283333
													44	87.84	21	0.017		0.000283333
													37	87.84	21	0.015		0.00025
													29	87.84	21	0.014		0.000233333
													19	87.84	21	0.037		0.000616667
													15	87.84	21	0.036		0.0006
													15	87.84	21	0.01		0.000166667
													19	87.84	21	0.013		0.000216667
													25	87.84	21	0.062		0.00103333
													29	87.84	21	0.027		0.00045
													35	87.84	21	0.052		0.000866667
													38	87.84	21	0.015		0.00025
													42	87.84	21	0.041		0.000683333
													41	87.84	21	0.05		0.000833333
													41	87.84	21	0.011		0.000183333
													40	87.84	21	0.011		0.000183333
													38	87.84	21	0.011		0.000183333
													36	87.84	21	0.018		0.0003
													35	87.84	21	0.01		0.000166667
													34	87.84	21	0.012		0.0002
													33	87.84	21	0.012		0.0002
													34	87.84	21	0.009		0.00015
													35	87.84	21	0.01		0.000166667
													36	87.84	21	0.01		0.000166667
													36	87.84	21	0.009		0.00015
													36	87.84	21	0.016		0.000266667
													35	87.84	21	0.02		0.000333333
													34	87.84	21	0.011		0.000183333
													33	87.84	21	0.014		0.000233333
													30	87.84	21	0.015		0.00025
													27	87.84	21	0.039		0.00065
													22	87.84	21	0.012		0.0002
													15	87.84	21	0.011		0.000183333
													10	87.84	21	0.022		0.000366667
													10	87.84	21	0.027		0.00045
													12	87.84	21	0.021		0.00035
													16	87.84	21	0.016		0.000266667
													24	87.84	21	0.014		0.000233333
													26	87.84	21	0.01		0.000166667
													28	87.84	21	0.013		0.000216667
													29	87.84	21	0.012		0.0002
													31	87.84	21	0.013		0.000216667
													31	87.84	21	0.014		0.000233333
													32	87.84	21	0.01		0.000166667
													33	87.84	21	0.011		0.000183333
													31	87.84	21	0.01		0.000166667
													30	87.84	21	0.009		0.00015
													29	87.84	21	0.01		0.000166667
													30	87.84	21	0.01		0.000166667
													33	87.84	21	0.012		0.0002
													34	87.84	21	0.029		0.000483333
													36	87.84	21	0.01		0.000166667
													38	87.84	21	0.01		0.000166667
													40	87.84	21	0.009		0.00015
													41	87.84	21	0.015		0.00025
													42	87.84	21	0.01		0.000166667
													42	87.84	21	0.011		0.000183333
													43	87.84	21	0.01		0.000166667
													43	87.84	21	0.01		0.000166667
													44	87.84	21	0.01		0.000166667
													44	87.84	21	0.01		0.000166667
													45	87.84	21	0.01		0.000166667
													45	87.84	21	0.011		0.000183333
													45	87.84	21	0.016		0.000266667
													45	87.84	21	0.014		0.000233333
													46	87.84	21	0.018		0.0003
													46	87.84	21	0.018		0.0003
													46	87.84	21	0.03		0.0005
													47	87.84	21	0.03		0.0005
													47	87.84	21	0.011		0.000183333
													48	87.84	21	0.01		0.000166667
													47	87.84	21	0.028		0.000466667
													48	87.84	21	0.021		0.00035
													48	87.84	21	0.027		0.00045
													49	87.84	21	0.01		0.000166667
													49	87.84	21	0.01		0.000166667
													50	87.84	21	0.044		0.000733333
													51	87.84	21	0.021		0.00035
													51	87.84	21	0.011		0.000183333
													52	87.84	21	0.011		0.000183333
													53	87.84	21	0.01		0.000166667
													53	87.84	21	0.048		0.0008
													55	87.84	21	0.03		0.0005
													56	87.84	21	0.016		0.000266667
													56	87.84	21	0.022		0.000366667
													58	87.84	21	0.014		0.000233333
													58	87.84	21	0.017		0.000283333
													60	87.84	21	0.033		0.00055
													61	87.84	21	0.028		0.000466667
													63	87.84	21	0.015		0.00025
													63	87.84	21	0.033		0.00055
													64	87.84	21	0.01		0.000166667
													65	87.84	21	0.01		0.000166667
													65	87.84	21	0.039		0.00065
													65	87.84	21	0.01		0.000166667
													64	87.84	21	0.01		0.000166667
													63	87.84	21	0.022		0.000366667
													61	87.84	21	0.019		0.000316667
													61	87.84	21	0.021		0.00035
													60	87.84	21	0.016		0.000266667
													61	87.84	21	0.01		0.000166667
													61	87.84	21	0.012		0.0002
													62	87.84	21	0.024		0.0004
													62	87.84	21	0.011		0.000183333
													61	87.84	21	0.017		0.000283333
													60	87.84	21	0.018		0.0003
													59	87.84	21	0.02		0.000333333
													58	87.84	21	0.032		0.000533333
													59	87.84	21	0.05		0.000833333
													60	87.84	21	0.033		0.00055
													61	87.84	21	0.028		0.000466667
													62	87.84	21	0.039		0.00065
													64	87.84	21	0.04		0.000666667
													65	87.84	21	0.012		0.0002
													65	87.84	21	0.039		0.00065
													65	87.84	21	0.012		0.0002
													65	87.84	21	0.012		0.0002
													66	87.84	21	0.018		0.0003
													66	87.84	21	0.014		0.000233333
													66	87.84	21	0.02		0.000333333
													65	87.84	21	0.01		0.000166667
													65	87.84	21	0.01		0.000166667
													65	87.84	21	0.01		0.000166667
													65	87.84	21	0.043		0.000716667
													64	87.84	21	0.017		0.000283333
													64	87.84	21	0.01		0.000166667
													63	87.84	21	0.01		0.000166667
													62	87.84	21	0.019		0.000316667
													61	87.84	21	0.01		0.000166667
													59	87.84	21	0.012		0.0002
													59	87.84	21	0.017		0.000283333
													56	87.84	21	0.013		0.000216667
													49	87.84	21	0.011		0.000183333
													39	87.84	21	0.012		0.0002
													32	87.84	21	0.012		0.0002
													27	87.84	21	0.017		0.000283333
													23	87.84	21	0.043		0.000716667
													22	87.84	21	0.015		0.00025
													23	87.84	21	0.055		0.000916667
													22	87.84	21	0.01		0.000166667
													21	87.84	21	0.015		0.00025
													27	87.84	21	0.011		0.000183333
													29	87.84	21	0.043		0.000716667
													34	87.84	21	0.025		0.000416667
													40	87.84	21	0.014		0.000233333
													47	87.84	21	0.016		0.000266667
													55	87.84	21	0.01		0.000166667
													57	87.84	21	0.022		0.000366667
													61	87.84	21	0.011		0.000183333
													61	87.84	21	0.01		0.000166667
													58	87.84	21	0.024		0.0004
													56	87.84	21	0.031		0.000516667
													53	87.84	21	0.028		0.000466667
													47	87.84	21	0.01		0.000166667
													38	87.84	21	0.015		0.00025
													36	87.84	21	0.014		0.000233333
													36	87.84	21	0.01		0.000166667
													38	87.84	21	0.017		0.000283333
													41	87.84	21	0.019		0.000316667
													42	87.84	21	0.022		0.000366667
													42	87.84	21	0.017		0.000283333
													42	87.84	21	0.01		0.000166667
													40	87.84	21	0.015		0.00025
													39	87.84	21	0.012		0.0002
													36	87.84	21	0.01		0.000166667
													32	87.84	21	0.009		0.00015
													32	87.84	21	0.01		0.000166667
													33	87.84	21	0.012		0.0002
													33	87.84	21	0.02		0.000333333
													35	87.84	21	0.01		0.000166667
													38	87.84	21	0.013		0.000216667
													42	87.84	21	0.02		0.000333333
													46	87.84	21	0.01		0.000166667
													50	87.84	21	0.023		0.000383333
													54	87.84	21	0.01		0.000166667
													54	87.84	21	0.01		0.000166667
													53	87.84	21	0.021		0.00035
													50	87.84	21	0.035		0.000583333
													46	87.84	21	0.012		0.0002
													45	87.84	21	0.01		0.000166667
													44	87.84	21	0.026		0.000433333
													43	87.84	21	0.017		0.000283333
													42	87.84	21	0.01		0.000166667
													44	87.84	21	0.019		0.000316667
													46	87.84	21	0.013		0.000216667
													44	87.84	21	0.029		0.000483333
													37	87.84	21	0.026		0.000433333
													33	87.84	21	0.013		0.000216667
													30	87.84	21	0.01		0.000166667
													28	87.84	21	0.01		0.000166667
													31	87.84	21	0.027		0.00045
													33	87.84	21	0.011		0.000183333
													33	87.84	21	0.011		0.000183333
													33	87.84	21	0.013		0.000216667
													33	87.84	21	0.012		0.0002
													35	87.84	21	0.013		0.000216667
													39	87.84	21	0.015		0.00025
													43	87.84	21	0.027		0.00045
													44	87.84	21	0.022		0.000366667
													43	87.84	21	0.036		0.0006
													40	87.84	21	0.012		0.0002
													36	87.84	21	0.012		0.0002
													34	87.84	21	0.013		0.000216667
													32	87.84	21	0.01		0.000166667
													36	87.84	21	0.018		0.0003
													40	87.84	21	0.044		0.000733333
													44	87.84	21	0.01		0.000166667
													47	87.84	21	0.011		0.000183333
													48	87.84	21	0.015		0.00025
													48	87.84	21	0.031		0.000516667
													45	87.84	21	0.011		0.000183333
													41	87.84	21	0.02		0.000333333
													35	87.84	21	0.012		0.0002
													27	87.84	21	0.014		0.000233333
													16	87.84	21	0.032		0.000533333
													9	87.84	21	0.01		0.000166667
													3	87.84	21	0.02		0.000333333
													2	87.84	21	0.01		0.000166667
													2	87.84	21	0.01		0.000166667
													7	87.84	21	0.011		0.000183333
													13	87.84	21	0.03		0.0005
													17	87.84	21	0.01		0.000166667
													23	87.84	21	0.018		0.0003
													28	87.84	21	0.01		0.000166667
													36	87.84	21	0.025		0.000416667
													43	87.84	21	0.01		0.000166667
													50	87.84	21	0.009		0.00015
													52	87.84	21	0.02		0.000333333
													55	87.84	21	0.01		0.000166667
													57	87.84	21	0.01		0.000166667
													59	87.84	21	0.038		0.000633333
													60	87.84	21	0.014		0.000233333
													60	87.45	21	0.014		0.000233333
													59	87.45	21	0.021		0.00035
													58	87.45	21	0.015		0.00025
													58	87.45	21	0.013		0.000216667
													58	87.45	21	0.014		0.000233333
													58	87.45	21	0.011		0.000183333
													59	87.45	21	0.019		0.000316667
													60	87.45	21	0.018		0.0003
													59	87.45	21	0.01		0.000166667
													58	87.45	21	0.012		0.0002
													58	87.45	21	0.01		0.000166667
													57	87.45	21	0.02		0.000333333
													54	87.45	21	0.013		0.000216667
													53	87.45	21	0.011		0.000183333
													53	87.45	21	0.014		0.000233333
													51	87.45	21	0.012		0.0002
													49	87.45	21	0.025		0.000416667
													47	87.45	21	0.01		0.000166667
													46	87.45	21	0.022		0.000366667
													45	87.45	21	0.027		0.00045
													45	87.45	21	0.031		0.000516667
													44	87.45	21	0.012		0.0002
													44	87.45	21	0.012		0.0002
													44	87.45	21	0.035		0.000583333
													44	87.45	21	0.011		0.000183333
													45	87.45	21	0.042		0.0007
													46	87.45	21	0.014		0.000233333
													44	87.45	21	0.01		0.000166667
													40	87.45	21	0.016		0.000266667
													38	87.45	21	0.029		0.000483333
													37	87.45	21	0.011		0.000183333
													37	87.45	21	0.017		0.000283333
													36	87.45	21	0.037		0.000616667
													33	87.45	21	0.018		0.0003
													29	87.45	21	0.01		0.000166667
													24	87.45	21	0.01		0.000166667
													21	87.45	21	0.014		0.000233333
													17	87.45	21	0.01		0.000166667
													12	87.45	21	0.012		0.0002
													7	87.45	21	0.013		0.000216667
													8	87.45	21	0.019		0.000316667
													6	87.45	21	0.02		0.000333333
													5	87.45	21	0.017		0.000283333
													6	87.45	21	0.01		0.000166667
													8	87.45	21	0.011		0.000183333
													11	87.45	21	0.036		0.0006
													9	87.45	21	0.012		0.0002
													9	87.45	21	0.012		0.0002
													11	87.45	21	0.012		0.0002
													14	87.45	21	0.035		0.000583333
													19	87.45	21	0.014		0.000233333
													22	87.45	21	0.018		0.0003
													22	87.45	21	0.024		0.0004
													22	87.45	21	0.01		0.000166667
													21	87.45	21	0.011		0.000183333
													19	87.45	21	0.055		0.000916667
													18	87.45	21	0.01		0.000166667
													18	87.45	21	0.011		0.000183333
													19	87.45	21	0.012		0.0002
													16	87.45	21	0.045		0.00075
													14	87.45	21	0.015		0.00025
													17	87.06	21	0.02		0.000333333
													19	87.06	21	0.024		0.0004
													23	87.06	21	0.015		0.00025
													23	87.06	21	0.032		0.000533333
													22	87.06	21	0.027		0.00045
													20	87.06	21	0.01		0.000166667
													16	87.06	21	0.011		0.000183333
													14	87.06	21	0.026		0.000433333
													12	87.06	21	0.026		0.000433333
													14	87.06	21	0.011		0.000183333
													19	87.06	21	0.027		0.00045
													20	87.06	21	0.021		0.00035
													20	87.06	21	0.029		0.000483333
													18	87.06	21	0.033		0.00055
													17	87.06	21	0.044		0.000733333
													16	87.06	21	0.016		0.000266667
													16	87.06	21	0.016		0.000266667
													17	87.06	21	0.029		0.000483333
													18	87.06	21	0.012		0.0002
													18	87.06	21	0.085		0.00141667
													20	87.06	21	0.021		0.00035
													22	87.06	21	0.052		0.000866667
													24	87.06	21	0.013		0.000216667
													25	87.06	21	0.043		0.000716667
													25	87.06	21	0.052		0.000866667
													25	87.06	21	0.031		0.000516667
													24	87.06	21	0.051		0.00085
													23	87.06	21	0.015		0.00025
													22	87.06	21	0.053		0.000883333
													20	87.06	21	0.019		0.000316667
													21	87.06	21	0.01		0.000166667
													23	87.06	21	0.011		0.000183333
													24	87.06	21	0.038		0.000633333
													25	87.06	21	0.047		0.000783333
													24	87.06	21	0.012		0.0002
													22	87.06	21	0.02		0.000333333
													20	87.06	21	0.033		0.00055
													18	87.06	21	0.06		0.001
													17	87.06	21	0.04		0.000666667
													19	87.06	21	0.057		0.00095
													24	87.06	21	0.012		0.0002
													27	87.06	21	0.017		0.000283333
													30	87.06	21	0.012		0.0002
													31	87.06	21	0.017		0.000283333
													31	87.06	21	0.053		0.000883333
													31	87.06	21	0.012		0.0002
													30	87.06	21	0.061		0.00101667
													28	87.06	21	0.035		0.000583333
													25	87.06	21	0.012		0.0002
													24	87.06	21	0.013		0.000216667
													21	87.06	21	0.013		0.000216667
													18	87.06	21	0.011		0.000183333
													14	87.06	21	0.011		0.000183333
													12	87.06	21	0.015		0.00025
													13	87.06	21	0.01		0.000166667
													16	87.06	21	0.012		0.0002
													20	87.06	21	0.01		0.000166667
													23	87.06	21	0.015		0.00025
													22	87.06	21	0.01		0.000166667
													24	87.06	21	0.012		0.0002
													26	86.67	21	0.01		0.000166667
													29	86.67	21	0.016		0.000266667
													29	86.67	21	0.04		0.000666667
													30	86.67	21	0.009		0.00015
													31	86.67	21	0.021		0.00035
													34	86.67	21	0.022		0.000366667
													37	86.67	21	0.022		0.000366667
													40	86.67	21	0.015		0.00025
													39	86.67	21	0.032		0.000533333
													37	86.67	21	0.014		0.000233333
													34	86.67	21	0.045		0.00075
													33	86.67	21	0.031		0.000516667
													31	86.67	21	0.017		0.000283333
													30	86.67	21	0.031		0.000516667
													31	86.67	21	0.01		0.000166667
													32	86.67	21	0.011		0.000183333
													34	86.67	21	0.022		0.000366667
													36	86.67	21	0.02		0.000333333
													38	86.67	21	0.01		0.000166667
													39	86.67	21	0.022		0.000366667
													37	86.67	21	0.01		0.000166667
													34	86.67	21	0.01		0.000166667
													29	86.67	21	0.024		0.0004
													26	86.67	21	0.027		0.00045
													21	86.67	21	0.017		0.000283333
													17	86.67	21	0.022		0.000366667
													15	86.67	21	0.022		0.000366667
													16	86.67	21	0.012		0.0002
													18	86.67	21	0.014		0.000233333
													19	86.67	21	0.017		0.000283333
													21	86.67	21	0.011		0.000183333
													22	86.27	21	0.011		0.000183333
													24	86.27	21	0.01		0.000166667
													26	86.27	21	0.021		0.00035
													26	86.27	21	0.048		0.0008
													26	86.27	21	0.021		0.00035
													26	86.27	21	0.026		0.000433333
													27	86.27	21	0.025		0.000416667
													27	86.27	21	0.01		0.000166667
													23	86.27	21	0.047		0.000783333
													22	86.27	21	0.012		0.0002
													19	86.27	21	0.012		0.0002
													17	86.27	21	0.015		0.00025
													15	86.27	21	0.02		0.000333333
													17	86.27	21	0.018		0.0003
													20	86.27	21	0.016		0.000266667
													23	86.27	21	0.032		0.000533333
													25	86.27	21	0.011		0.000183333
													27	86.27	21	0.04		0.000666667
													28	86.27	21	0.01		0.000166667
													30	86.27	21	0.015		0.00025
													28	86.27	21	0.016		0.000266667
													26	86.27	21	0.02		0.000333333
													25	86.27	21	0.045		0.00075
													24	86.27	21	0.015		0.00025
													25	86.27	21	0.044		0.000733333
													25	86.27	21	0.015		0.00025
													22	86.27	21	0.01		0.000166667
													17	86.27	21	0.029		0.000483333
													12	86.27	21	0.03		0.0005
													9	86.27	21	0.03		0.0005
													6	86.27	21	0.019		0.000316667
													4	86.27	21	0.022		0.000366667
													2	86.27	21	0.01		0.000166667
													1	86.27	21	0.011		0.000183333
													0	86.27	21	0.033		0.00055
													0	86.27	21	0.015		0.00025
													0	86.27	21	0.014		0.000233333
													0	86.27	21	0.012		0.0002
													0	86.27	21	0.016		0.000266667
													0	86.27	21	0.027		0.00045
													0	86.27	21	0.015		0.00025
													0	86.27	21	0.014		0.000233333
													0	86.27	21	0.011		0.000183333
													0	86.27	21	0.01		0.000166667
													0	86.27	21	0.016		0.000266667
													0	86.27	21	0.017		0.000283333
													0	86.27	21	0.011		0.000183333
													0	86.27	21	0.01		0.000166667
													0	86.27	21	0.01		0.000166667
													0	86.27	21	0.009		0.00015
													0	86.27	21	0.011		0.000183333
													0	86.27	21	0.023		0.000383333
													0	86.27	21	2.582		0.0430333
													0	86.27	21	4.509		0.07515
													0	86.27	21	6.504		0.1084
													0	86.27	21	11.122		0.185367
													2	86.27	21	13.408		0.223467
													5	86.27	21	13.866		0.2311
													10	86.27	21	14.796		0.2466
													14	86.27	21	17.226		0.2871
													17	85.49	21	18.767		0.312783
													20	85.49	21	18.952		0.315867
													20	85.49	21	17.438		0.290633
													20	85.49	21	14.307		0.23845
													19	85.49	21	10.347		0.17245
													20	85.49	21	11.305		0.188417
													23	85.49	21	14.177		0.236283
													27	85.49	21	15.98		0.266333
													30	85.49	21	17.696		0.294933
													32	85.49	21	19.017		0.31695
													33	85.49	21	17.437		0.290617
													35	85.49	21	13.52		0.225333
													35	85.49	21	12.148		0.202467
													33	85.49	21	11.244		0.1874
													31	85.49	21	4.481		0.0746833
													28	85.49	21	0.771		0.01285
													24	85.49	21	0.012		0.0002
													21	85.49	21	0.033		0.00055
													23	85.49	21	0.017		0.000283333
													25	85.49	21	0.022		0.000366667
													28	85.49	21	0.071		0.00118333
													29	85.49	21	0.011		0.000183333
													30	85.49	21	0.04		0.000666667
													32	85.49	21	0.011		0.000183333
													33	85.49	21	2.788		0.0464667
													32	85.49	21	3.355		0.0559167
													31	85.49	21	5.054		0.0842333
													30	85.49	21	7.307		0.121783
													27	85.49	21	8.498		0.141633
													25	85.49	21	4.045		0.0674167
													19	85.49	21	0.527		0.00878333
													14	85.49	21	0.014		0.000233333
													7	85.49	21	0.012		0.0002
													4	85.49	21	0.03		0.0005
													5	85.49	21	0.017		0.000283333
													9	85.49	21	0.018		0.0003
													15	85.49	21	0.011		0.000183333
													18	85.49	21	0.015		0.00025
													22	85.49	21	0.011		0.000183333
													26	85.49	21	0.011		0.000183333
													26	85.49	21	0.01		0.000166667
													25	85.49	21	0.013		0.000216667
													24	85.49	21	0.01		0.000166667
													22	85.49	21	0.011		0.000183333
													20	85.49	21	0.01		0.000166667
													19	85.49	21	0.017		0.000283333
													23	85.49	21	0.011		0.000183333
													26	85.49	21	0.011		0.000183333
													28	85.49	21	0.01		0.000166667
													30	85.49	21	0.015		0.00025
													32	85.49	21	0.011		0.000183333
													34	85.49	21	0.015		0.00025
													35	85.49	21	0.011		0.000183333
													37	85.49	21	0.033		0.00055
													38	85.49	21	0.271		0.00451667
													39	85.49	21	0.02		0.000333333
													41	85.49	21	0.012		0.0002
													40	85.49	21	0.012		0.0002
													36	85.49	21	0.01		0.000166667
													33	85.49	21	0.01		0.000166667
													34	85.49	21	0.013		0.000216667
													37	85.49	21	0.01		0.000166667
													39	85.49	21	0.027		0.00045
													38	85.49	21	0.08		0.00133333
													35	85.49	21	0.014		0.000233333
													28	85.49	21	1.816		0.0302667
													23	85.49	21	2.23		0.0371667
													13	85.49	21	0.413		0.00688333
													8	85.49	21	0.024		0.0004
													11	85.49	21	0.013		0.000216667
													13	85.49	21	0.014		0.000233333
													18	85.49	21	0.014		0.000233333
													23	85.49	21	0.021		0.00035
													30	85.49	21	0.018		0.0003
													33	85.49	21	0.01		0.000166667
													36	85.49	21	0.011		0.000183333
													39	85.49	21	0.011		0.000183333
													40	85.49	21	0.016		0.000266667
													39	85.49	21	0.023		0.000383333
													38	85.49	21	0.018		0.0003
													36	85.49	21	0.016		0.000266667
													35	85.49	21	0.011		0.000183333
													36	85.49	21	0.02		0.000333333
													35	85.49	21	0.02		0.000333333
													32	85.49	21	0.01		0.000166667
													30	85.49	21	0.01		0.000166667
													29	85.49	21	0.022		0.000366667
													24	85.49	21	0.011		0.000183333
													20	85.49	21	0.01		0.000166667
													16	85.49	21	0.013		0.000216667
													17	85.49	21	0.018		0.0003
													20	85.49	21	0.018		0.0003
													26	85.49	21	0.01		0.000166667
													32	85.49	21	0.012		0.0002
													34	85.49	21	0.01		0.000166667
													36	85.49	21	0.021		0.00035
													36	85.49	21	0.022		0.000366667
													38	85.49	21	0.019		0.000316667
													41	85.49	21	0.011		0.000183333
													42	85.49	21	0.02		0.000333333
													44	85.49	21	0.021		0.00035
													42	85.49	21	0.013		0.000216667
													41	85.49	21	0.016		0.000266667
													38	85.49	21	0.025		0.000416667
													36	85.49	21	0.016		0.000266667
													37	85.49	21	0.011		0.000183333
													38	85.49	21	2.253		0.03755
													40	85.49	21	3.232		0.0538667
													40	85.49	21	3.459		0.05765
													43	85.49	21	4.554		0.0759
													44	85.49	21	0.71		0.0118333
													43	85.49	21	0.04		0.000666667
													41	85.49	21	0.011		0.000183333
													38	85.49	21	0.013		0.000216667
													37	85.49	21	0.018		0.0003
													39	85.49	21	0.013		0.000216667
													38	85.49	21	0.01		0.000166667
													36	85.49	21	0.03		0.0005
													35	85.49	21	0.029		0.000483333
													31	85.49	21	0.014		0.000233333
													25	85.49	21	0.011		0.000183333
													20	85.49	21	2.234		0.0372333
													13	85.49	21	2.761		0.0460167
													8	85.49	21	5.606		0.0934333
													8	85.49	21	8.189		0.136483
													12	85.49	21	8.519		0.141983
													16	85.49	21	7.864		0.131067
													22	85.49	21	6.682		0.111367
													29	85.49	21	6.243		0.10405
													36	85.49	21	7.708		0.128467
													42	85.49	21	7.61		0.126833
													47	85.49	21	2.152		0.0358667
													50	85.49	21	0.139		0.00231667
													51	85.49	21	0.018		0.0003
													51	85.49	21	0.019		0.000316667
													50	85.49	21	0.011		0.000183333
													51	85.49	21	0.03		0.0005
													53	85.49	21	0.011		0.000183333
													54	85.49	21	0.027		0.00045
													55	85.49	21	0.016		0.000266667
													57	85.49	21	0.018		0.0003
													59	85.49	21	2.405		0.0400833
													60	85.49	21	2.488		0.0414667
													61	85.49	21	0.151		0.00251667
													62	85.49	21	0.013		0.000216667
													62	85.49	21	0.01		0.000166667
													62	85.49	21	0.01		0.000166667
													63	85.49	21	0.012		0.0002
													67	85.49	21	0.016		0.000266667
													67	85.49	21	0.012		0.0002
													66	85.49	21	0.017		0.000283333
													64	85.49	21	0.019		0.000316667
													63	85.49	21	0.018		0.0003
													63	85.49	21	2.79		0.0465
													63	85.49	21	2.615		0.0435833
													62	85.49	21	3.936		0.0656
													62	85.49	21	4.965		0.08275
													61	85.49	21	5.253		0.08755
													59	85.49	21	6.05		0.100833
													58	85.49	21	8.207		0.136783
													58	85.49	21	8.518		0.141967
													57	85.49	21	8.16		0.136
													57	85.49	21	4.153		0.0692167
													58	85.49	21	0.629		0.0104833
													59	85.49	21	0.026		0.000433333
													60	85.49	21	0.152		0.00253333
													60	85.49	21	0.278		0.00463333
													60	85.49	21	1.957		0.0326167
													60	85.49	21	4.209		0.07015
													57	85.49	21	5.579		0.0929833
													55	85.49	21	8.222		0.137033
													53	85.49	21	9.718		0.161967
													51	85.49	21	10.279		0.171317
													51	85.49	21	10.512		0.1752
													52	85.49	21	8.546		0.142433
													54	85.49	21	7.489		0.124817
													55	85.49	21	7.861		0.131017
													58	85.49	21	7.328		0.122133
													59	85.49	21	9.269		0.154483
													60	85.49	21	10.074		0.1679
													61	85.49	21	4.283		0.0713833
													62	85.49	21	0.695		0.0115833
													62	85.49	21	0.015		0.00025
													62	85.49	21	0.012		0.0002
													62	85.49	21	0.016		0.000266667
													60	85.49	21	0.084		0.0014
													57	85.49	21	0.53		0.00883333
													55	85.49	21	1.326		0.0221
													51	85.49	21	2.107		0.0351167
													47	85.49	21	0.207		0.00345
													47	85.49	21	0.013		0.000216667
													48	85.49	21	0.011		0.000183333
													49	85.49	21	0.01		0.000166667
													51	85.49	21	0.011		0.000183333
													52	85.49	21	0.01		0.000166667
													53	85.49	21	0.01		0.000166667
													54	85.49	21	0.011		0.000183333
													56	85.49	21	0.01		0.000166667
													58	85.49	21	0.01		0.000166667
													59	85.49	21	0.01		0.000166667
													60	85.49	21	0.01		0.000166667
													60	85.49	21	0.01		0.000166667
													58	85.49	21	0.01		0.000166667
													57	85.49	21	0.01		0.000166667
													57	85.49	21	0.01		0.000166667
													56	85.49	21	0.01		0.000166667
													56	85.49	21	0.01		0.000166667
													56	85.49	21	0.01		0.000166667
													55	85.49	21	0.01		0.000166667
													55	85.49	21	0.01		0.000166667
													55	85.49	21	0.014		0.000233333
													55	85.49	21	0.013		0.000216667
													56	85.49	21	0.01		0.000166667
													56	85.49	21	0.016		0.000266667
													56	85.49	21	0.013		0.000216667
													56	85.49	21	0.018		0.0003
													56	85.49	21	2.457		0.04095
													56	85.49	21	2.761		0.0460167
													56	85.49	21	3.317		0.0552833
													56	85.49	21	4.219		0.0703167
													56	85.49	21	6.093		0.10155
													56	85.49	21	5.267		0.0877833
													56	85.49	21	3.412		0.0568667
													56	85.49	21	0.404		0.00673333
													56	85.49	21	0.015		0.00025
													54	85.49	21	0.03		0.0005
													52	85.49	21	0.02		0.000333333
													51	85.49	21	0.023		0.000383333
													49	85.49	21	0.011		0.000183333
													47	85.49	21	0.013		0.000216667
													45	85.49	21	0.023		0.000383333
													45	85.49	21	0.016		0.000266667
													46	85.49	21	0.017		0.000283333
													46	85.49	21	0.01		0.000166667
													47	85.49	21	0.011		0.000183333
													47	85.49	21	0.013		0.000216667
													47	85.49	21	2.185		0.0364167
													48	85.49	21	3.256		0.0542667
													50	85.49	21	4.255		0.0709167
													51	85.49	21	3.3		0.055
													52	85.49	21	1.844		0.0307333
													53	85.49	21	0.159		0.00265
													53	85.49	21	0.011		0.000183333
													53	85.49	21	0.012		0.0002
													54	85.49	21	0.01		0.000166667
													54	85.49	21	0.011		0.000183333
													55	85.49	21	0.015		0.00025
													55	85.49	21	0.01		0.000166667
													56	85.49	21	0.013		0.000216667
													56	85.49	21	0.013		0.000216667
													57	85.49	21	0.012		0.0002
													58	85.49	21	0.01		0.000166667
													58	85.49	21	2.819		0.0469833
													58	85.49	21	1.678		0.0279667
													58	85.49	21	0.072		0.0012
													58	85.49	21	0.017		0.000283333
													58	85.49	21	0.012		0.0002
													58	85.49	21	0.013		0.000216667
													58	85.49	21	0.018		0.0003
													58	85.49	21	0.016		0.000266667
													58	85.49	21	0.018		0.0003
													58	85.49	21	0.01		0.000166667
													59	85.49	21	0.01		0.000166667
													59	85.49	21	0.01		0.000166667
													59	85.49	21	0.02		0.000333333
													60	85.49	21	0.016		0.000266667
													60	85.49	21	0.03		0.0005
													61	85.49	21	2.558		0.0426333
													62	85.49	21	4.249		0.0708167
													63	85.49	21	5.578		0.0929667
													64	85.49	21	5.542		0.0923667
													64	85.49	21	3.002		0.0500333
													65	85.49	21	0.289		0.00481667
													65	85.49	21	0.011		0.000183333
													66	85.49	21	0.032		0.000533333
													66	85.49	21	1.179		0.01965
													66	85.49	21	2.779		0.0463167
													66	85.49	21	1.256		0.0209333
													66	85.49	21	0.059		0.000983333
													65	85.49	21	0.014		0.000233333
													63	85.49	21	0.011		0.000183333
													62	85.49	21	0.017		0.000283333
													61	85.49	21	0.019		0.000316667
													60	85.49	21	0.011		0.000183333
													60	85.49	21	0.01		0.000166667
													59	85.49	21	0.015		0.00025
													59	85.49	21	2.571		0.04285
													58	85.49	21	4.052		0.0675333
													58	85.49	21	6.333		0.10555
													56	85.49	21	7.087		0.118117
													54	85.49	21	5.541		0.09235
													53	85.49	21	2.323		0.0387167
													51	85.49	21	0.159		0.00265
													49	85.49	21	0.128		0.00213333
													48	85.49	21	0.017		0.000283333
													49	85.49	21	0.015		0.00025
													49	85.49	21	2.627		0.0437833
													48	85.49	21	0.432		0.0072
													45	85.49	21	0.018		0.0003
													42	85.49	21	0.02		0.000333333
													38	85.49	21	0.011		0.000183333
													32	85.49	21	0.01		0.000166667
													27	85.49	21	0.01		0.000166667
													24	85.49	21	0.01		0.000166667
													24	85.49	21	0.014		0.000233333
													25	85.49	21	0.01		0.000166667
													26	85.49	21	0.022		0.000366667
													28	85.49	21	0.014		0.000233333
													31	85.49	21	0.031		0.000516667
													36	85.49	21	0.028		0.000466667
													40	85.49	21	0.011		0.000183333
													46	85.49	21	0.107		0.00178333
													48	85.49	21	3.118		0.0519667
													50	85.49	21	3.459		0.05765
													51	85.49	21	5.748		0.0958
													52	85.49	21	2.198		0.0366333
													52	85.49	21	0.184		0.00306667
													53	85.49	21	0.018		0.0003
													53	85.49	21	0.022		0.000366667
													54	85.49	21	0.016		0.000266667
													54	85.49	21	0.017		0.000283333
													54	85.49	21	0.016		0.000266667
													53	85.49	21	0.01		0.000166667
													50	85.49	21	0.019		0.000316667
													49	85.49	21	0.014		0.000233333
													48	85.49	21	0.011		0.000183333
													45	85.49	21	0.026		0.000433333
													43	85.49	21	0.035		0.000583333
													43	85.49	21	0.03		0.0005
													44	85.49	21	0.012		0.0002
													46	85.49	21	0.027		0.00045
													47	85.49	21	0.011		0.000183333
													47	85.49	21	0.012		0.0002
													48	85.49	21	0.026		0.000433333
													49	85.49	21	0.017		0.000283333
													49	85.49	21	0.011		0.000183333
													47	85.49	21	0.011		0.000183333
													47	85.49	21	0.01		0.000166667
													47	85.49	21	0.012		0.0002
													48	85.49	21	0.013		0.000216667
													48	85.49	21	0.016		0.000266667
													48	85.49	21	1.61		0.0268333
													47	85.49	21	4.278		0.0713
													47	85.49	21	7.387		0.123117
													48	85.49	21	7.991		0.133183
													49	85.49	21	7.929		0.13215
													49	85.49	21	3.07		0.0511667
													49	85.49	21	0.345		0.00575
													49	85.49	21	0.035		0.000583333
													49	85.49	21	0.064		0.00106667
													48	85.49	21	0.082		0.00136667
													46	85.49	21	2.687		0.0447833
													45	85.49	21	3.33		0.0555
													44	85.49	21	3.639		0.06065
													44	85.49	21	3.033		0.05055
													45	85.49	21	1.401		0.02335
													45	85.49	21	0.18		0.003
													45	85.49	21	0.031		0.000516667
													46	85.49	21	0.019		0.000316667
													46	85.49	21	0.018		0.0003
													45	85.49	21	0.014		0.000233333
													44	85.49	21	0.035		0.000583333
													43	85.49	21	0.025		0.000416667
													43	85.49	21	0.029		0.000483333
													42	85.49	21	0.042		0.0007
													41	85.49	21	0.056		0.000933333
													41	85.49	21	0.016		0.000266667
													43	85.49	21	0.02		0.000333333
													44	85.49	21	0.032		0.000533333
													45	85.49	21	0.027		0.00045
													47	85.49	21	0.011		0.000183333
													48	85.49	21	0.057		0.00095
													48	85.49	21	0.014		0.000233333
													48	85.49	21	0.056		0.000933333
													48	85.49	21	0.043		0.000716667
													47	85.49	21	0.016		0.000266667
													47	85.49	21	0.018		0.0003
													46	85.49	21	0.01		0.000166667
													45	85.49	21	0.038		0.000633333
													44	85.49	21	0.011		0.000183333
													44	85.49	21	0.029		0.000483333
													43	85.49	21	2.967		0.04945
													41	85.49	21	0.697		0.0116167
													41	85.49	21	0.022		0.000366667
													42	85.49	21	0.024		0.0004
													43	85.49	21	0.019		0.000316667
													42	85.49	21	0.018		0.0003
													42	85.49	21	0.015		0.00025
													41	85.49	21	0.021		0.00035
													41	85.49	21	0.024		0.0004
													41	85.49	21	0.079		0.00131667
													43	85.49	21	0.041		0.000683333
													44	85.49	21	2.038		0.0339667
													46	85.49	21	3.236		0.0539333
													47	85.49	21	3.146		0.0524333
													48	85.49	21	2.533		0.0422167
													49	85.49	21	1.332		0.0222
													48	85.49	21	0.294		0.0049
													48	85.49	21	0.037		0.000616667
													46	85.49	21	0.02		0.000333333
													47	85.49	21	0.016		0.000266667
													47	85.49	21	0.049		0.000816667
													49	85.49	21	0.037		0.000616667
													49	85.49	21	0.053		0.000883333
													48	85.49	21	0.06		0.001
													47	85.49	21	0.015		0.00025
													48	85.49	21	0.044		0.000733333
													51	85.49	21	0.024		0.0004
													52	85.49	21	0.014		0.000233333
													52	85.49	21	0.011		0.000183333
													52	85.49	21	0.038		0.000633333
													50	85.49	21	0.018		0.0003
													48	85.49	21	0.014		0.000233333
													46	85.49	21	2.307		0.03845
													43	85.49	21	3.438		0.0573
													41	85.49	21	1.812		0.0302
													41	85.49	21	0.131		0.00218333
													41	85.49	21	0.012		0.0002
													43	85.49	21	0.301		0.00501667
													46	85.49	21	1.269		0.02115
													48	85.49	21	0.567		0.00945
													48	85.49	21	0.245		0.00408333
													48	85.49	21	0.037		0.000616667
													46	85.49	21	0.015		0.00025
													44	85.49	21	0.039		0.00065
													42	85.49	21	0.049		0.000816667
													41	85.49	21	0.056		0.000933333
													41	85.49	21	0.01		0.000166667
													43	85.49	21	0.026		0.000433333
													44	85.49	21	0.024		0.0004
													46	85.49	21	0.131		0.00218333
													47	85.49	21	1.257		0.02095
													48	85.49	21	1.43		0.0238333
													48	85.49	21	0.789		0.01315
													47	85.49	21	0.005		8.33333e-05
													46	85.49	21	0.022		0.000366667
													45	85.49	21	0.046		0.000766667
													44	85.49	21	0.013		0.000216667
													43	85.49	21	0.044		0.000733333
													43	85.49	21	0.035		0.000583333
													42	85.49	21	0.013		0.000216667
													42	85.49	21	0.06		0.001
													42	85.49	21	0.01		0.000166667
													42	85.49	21	0.014		0.000233333
													40	85.49	21	0.012		0.0002
													39	85.49	21	0.011		0.000183333
													37	85.49	21	0.027		0.00045
													32	85.49	21	0.016		0.000266667
													25	85.49	21	0.013		0.000216667
													21	85.49	21	0.047		0.000783333
													14	85.49	21	0.036		0.0006
													10	85.49	21	0.012		0.0002
													8	85.49	21	0.018		0.0003
													8	85.49	21	0.018		0.0003
													9	85.49	21	0.031		0.000516667
													11	85.49	21	1.175		0.0195833
													13	85.49	21	2.536		0.0422667
													14	85.49	21	3.335		0.0555833
													16	85.49	21	4.316		0.0719333
													17	85.49	21	5.599		0.0933167
													17	85.49	21	6.461		0.107683
													18	85.49	21	6.721		0.112017
													20	85.49	21	5.909		0.0984833
													22	85.49	21	3.96		0.066
													24	85.49	21	1.531		0.0255167
													25	85.49	21	0.063		0.00105
													27	85.49	21	0.026		0.000433333
													27	85.49	21	0.491		0.00818333
													27	85.49	21	1.784		0.0297333
													27	85.49	21	2.847		0.04745
													26	85.49	21	4.281		0.07135
													24	85.49	21	5.915		0.0985833
													21	85.49	21	6.886		0.114767
													20	85.49	21	7.194		0.1199
													19	85.49	21	7.061		0.117683
													19	85.49	21	6.771		0.11285
													21	85.49	21	6.369		0.10615
													20	85.49	21	6.022		0.100367
													19	85.49	21	6.241		0.104017
													19	85.49	21	6.35		0.105833
													20	85.49	21	7.2		0.12
													21	85.49	21	8.073		0.13455
													21	85.49	21	8.295		0.13825
													23	85.49	21	7.987		0.133117
													24	85.49	21	7.735		0.128917
													23	85.49	21	7.25		0.120833
													21	85.49	21	7.118		0.118633
													19	85.49	21	7.11		0.1185
													19	85.49	21	6.687		0.11145
													20	85.49	21	6.662		0.111033
													23	85.49	21	7.195		0.119917
													26	85.49	21	7.171		0.119517
													29	85.49	21	7.338		0.1223
													32	85.49	21	2.396		0.0399333
													35	85.49	21	0.214		0.00356667
													38	85.49	21	0.057		0.00095
													40	85.49	21	0.052		0.000866667
													38	85.49	21	0.06		0.001
													37	85.49	21	0.049		0.000816667
													36	85.49	21	0.022		0.000366667
													35	85.49	21	0.021		0.00035
													34	85.49	21	0.022		0.000366667
													33	85.49	21	0.066		0.0011
													32	85.49	21	0.037		0.000616667
													31	85.49	21	0.013		0.000216667
													29	85.49	21	0.034		0.000566667
													26	85.49	21	0.014		0.000233333
													27	85.49	21	0.015		0.00025
													29	85.49	21	0.048		0.0008
													31	85.49	21	0.025		0.000416667
													33	85.49	21	0.029		0.000483333
													35	85.49	21	0.011		0.000183333
													38	85.49	21	0.013		0.000216667
													39	85.49	21	0.016		0.000266667
													38	85.49	21	0.012		0.0002
													38	85.49	21	0.026		0.000433333
													38	85.49	21	0.01		0.000166667
													37	85.49	21	0.016		0.000266667
													37	85.49	21	0.036		0.0006
													36	85.49	21	0.01		0.000166667
													35	85.49	21	0.02		0.000333333
													34	85.49	21	0.047		0.000783333
													34	85.49	21	0.014		0.000233333
													33	85.49	21	0.01		0.000166667
													31	85.49	21	0.098		0.00163333
													30	85.49	21	3.451		0.0575167
													29	85.49	21	6		0.1
													28	85.49	21	7.708		0.128467
													25	85.49	21	9.002		0.150033
													23	85.49	21	9.105		0.15175
													18	85.49	21	8.797		0.146617
													10	85.49	21	8.77		0.146167
													8	85.49	21	8.808		0.1468
													8	85.49	21	8.924		0.148733
													11	85.49	21	8.234		0.137233
													14	85.49	21	7.666		0.127767
													17	85.49	21	4.009		0.0668167
													19	85.49	21	0.574		0.00956667
													19	85.49	21	0.035		0.000583333
													18	85.49	21	0.015		0.00025
													19	85.49	21	0.012		0.0002
													19	85.49	21	0.011		0.000183333
													19	85.49	21	0.022		0.000366667
													18	85.49	21	0.015		0.00025
													15	85.49	21	0.051		0.00085
													13	85.49	21	0.026		0.000433333
													11	85.49	21	0.01		0.000166667
													9	85.49	21	0.02		0.000333333
													9	85.49	21	2.255		0.0375833
													10	85.49	21	3.373		0.0562167
													9	85.49	21	0.349		0.00581667
													7	85.49	21	0.01		0.000166667
													6	85.49	21	0.011		0.000183333
													6	85.49	21	0.014		0.000233333
													7	85.49	21	0.021		0.00035
													12	85.49	21	0.018		0.0003
													19	85.49	21	0.015		0.00025
													20	85.49	21	0.012		0.0002
													19	85.49	21	0.084		0.0014
													16	85.49	21	0.017		0.000283333
													10	85.49	21	0.021		0.00035
													6	85.49	21	0.028		0.000466667
													6	85.49	21	0.017		0.000283333
													7	85.49	21	0.022		0.000366667
													6	85.49	21	0.01		0.000166667
													4	85.49	21	0.02		0.000333333
													3	85.49	21	0.011		0.000183333
													3	85.49	21	0.013		0.000216667
													3	85.49	21	0.014		0.000233333
													5	85.49	21	0.022		0.000366667
													7	85.49	21	0.023		0.000383333
													8	85.49	21	0.01		0.000166667
													10	85.49	21	0.02		0.000333333
													11	85.49	21	0.012		0.0002
													12	85.49	21	0.042		0.0007
													10	85.49	21	0.024		0.0004
													8	85.49	21	0.249		0.00415
													4	85.49	21	0.585		0.00975
													4	85.49	21	1.456		0.0242667
													5	85.49	21	1.451		0.0241833
													5	85.49	21	2.013		0.03355
													5	85.49	21	2.847		0.04745
													5	85.49	21	5.257		0.0876167
													6	85.49	21	7.766		0.129433
													8	85.49	21	8.518		0.141967
													10	85.49	21	7.96		0.132667
													11	85.49	21	7.365		0.12275
													12	85.49	21	6.827		0.113783
													10	85.49	21	6.514		0.108567
													8	85.49	21	6.776		0.112933
													7	85.49	21	6.783		0.11305
													5	85.49	21	4.972		0.0828667
													5	85.49	21	4.278		0.0713
													3	85.49	21	5.137		0.0856167
													2	85.49	21	5.657		0.0942833
													0	85.49	21	1.247		0.0207833
													0	85.49	21	0.052		0.000866667
													0	85.49	21	0.035		0.000583333
													0	85.49	21	0.199		0.00331667
													0	85.49	21	0.1		0.00166667
													0	85.49	21	0.017		0.000283333
													0	85.49	21	0.029		0.000483333
													1	85.49	21	0.045		0.00075
													3	85.49	21	0.015		0.00025
													3	85.49	21	0.013		0.000216667
													3	85.49	21	0.024		0.0004
													4	85.49	21	0.035		0.000583333
													6	85.49	21	0.031		0.000516667
													8	85.49	21	0.071		0.00118333
													10	85.49	21	0.012		0.0002
													12	85.49	21	0.014		0.000233333
													12	85.49	21	0.015		0.00025
													10	85.49	21	0.042		0.0007
													8	85.49	21	0.011		0.000183333
													8	85.49	21	0.01		0.000166667
													11	85.49	21	0.014		0.000233333
													13	85.49	21	0.046		0.000766667
													15	85.49	21	0.032		0.000533333
													16	85.49	21	0.025		0.000416667
													16	85.49	21	0.011		0.000183333
													16	85.49	21	0.019		0.000316667
													17	85.49	21	0.01		0.000166667
													18	85.49	21	0.019		0.000316667
													20	85.49	21	1.413		0.02355
													21	85.49	21	0.062		0.00103333
													21	85.49	21	0.013		0.000216667
													21	85.49	21	0.057		0.00095
													22	85.49	21	0.013		0.000216667
													23	85.49	21	0.013		0.000216667
													24	85.49	21	0.073		0.00121667
													26	85.49	21	0.02		0.000333333
													24	85.49	21	0.019		0.000316667
													23	85.49	21	0.016		0.000266667
													20	85.49	21	0.016		0.000266667
													19	85.49	21	0.031		0.000516667
													17	85.49	21	0.016		0.000266667
													16	85.49	21	0.037		0.000616667
													14	85.49	21	0.018		0.0003
													13	85.49	21	0.017		0.000283333
													14	85.49	21	0.025		0.000416667
													16	85.49	21	0.018		0.0003
													16	85.49	21	0.044		0.000733333
													15	85.49	21	0.015		0.00025
													14	85.49	21	0.012		0.0002
													14	85.49	21	0.013		0.000216667
													13	85.49	21	0.023		0.000383333
													13	85.49	21	0.037		0.000616667
													13	85.49	21	0.081		0.00135
													12	85.49	21	0.035		0.000583333
													12	85.49	21	0.011		0.000183333
													12	85.49	21	0.017		0.000283333
													11	85.49	21	0.012		0.0002
													11	85.49	21	0.011		0.000183333
													11	85.49	21	0.036		0.0006
													11	85.49	21	0.037		0.000616667
													12	85.49	21	0.044		0.000733333
													12	85.49	21	0.016		0.000266667
													9	85.49	21	0.013		0.000216667
													10	85.49	21	0.01		0.000166667
													13	85.49	21	0.011		0.000183333
													17	85.49	21	0.03		0.0005
													22	85.49	21	0.018		0.0003
													27	85.49	21	0.01		0.000166667
													32	85.49	21	0.01		0.000166667
													35	85.49	21	0.011		0.000183333
													37	85.49	21	0.011		0.000183333
													37	85.49	21	0.013		0.000216667
													37	85.49	21	0.013		0.000216667
													37	85.49	21	0.01		0.000166667
													37	85.49	21	0.01		0.000166667
													37	85.49	21	0.01		0.000166667
													37	85.49	21	0.009		0.00015
													37	85.49	21	0.01		0.000166667
													37	85.49	21	0.01		0.000166667
													36	85.49	21	0.01		0.000166667
													34	85.49	21	0.009		0.00015
													31	85.49	21	0.01		0.000166667
													28	85.49	21	0.01		0.000166667
													26	85.49	21	0.012		0.0002
													27	85.49	21	0.012		0.0002
													28	85.49	21	0.01		0.000166667
													27	85.49	21	0.01		0.000166667
													24	85.49	21	0.013		0.000216667
													24	85.49	21	0.024		0.0004
													25	85.49	21	0.009		0.00015
													29	85.49	21	0.011		0.000183333
													34	85.49	21	0.012		0.0002
													36	85.49	21	0.01		0.000166667
													40	85.49	21	0.01		0.000166667
													41	85.49	21	0.017		0.000283333
													40	85.49	21	0.019		0.000316667
													39	85.49	21	0.011		0.000183333
													38	85.49	21	0.01		0.000166667
													37	85.49	21	0.009		0.00015
													36	85.49	21	0.01		0.000166667
													35	85.49	21	0.009		0.00015
													35	85.49	21	0.011		0.000183333
													35	85.49	21	0.01		0.000166667
													35	85.49	21	0.009		0.00015
													35	85.49	21	0.013		0.000216667
													35	85.49	21	0.026		0.000433333
													34	85.49	21	0.009		0.00015
													33	85.49	21	0.014		0.000233333
													33	85.49	21	0.011		0.000183333
													34	85.49	21	0.01		0.000166667
													36	85.49	21	0.013		0.000216667
													38	85.49	21	0.013		0.000216667
													39	85.49	21	0.01		0.000166667
													39	85.49	21	0.018		0.0003
													36	85.49	21	0.032		0.000533333
													28	85.49	21	2.754		0.0459
													23	85.49	21	3.411		0.05685
													18	85.49	21	4.047		0.06745
													17	85.49	21	3.848		0.0641333
													23	85.49	21	3.61		0.0601667
													27	85.49	21	3.669		0.06115
													31	85.49	21	4.473		0.07455
													35	85.49	21	4.629		0.07715
													40	85.49	21	3.725		0.0620833
													41	85.49	21	0.454		0.00756667
													41	85.49	21	0.027		0.00045
													40	85.49	21	0.062		0.00103333
													37	85.49	21	1.009		0.0168167
													35	85.49	21	3.046		0.0507667
													29	85.49	21	5.407		0.0901167
													22	85.49	21	6.7		0.111667
													17	85.49	21	7.432		0.123867
													17	85.49	21	4.461		0.07435
													21	85.49	21	0.735		0.01225
													27	85.49	21	0.062		0.00103333
													33	85.49	21	0.014		0.000233333
													34	85.49	21	0.024		0.0004
													35	85.49	21	0.012		0.0002
													36	85.49	21	0.022		0.000366667
													35	85.49	21	0.032		0.000533333
													35	85.49	21	0.012		0.0002
													35	85.49	21	0.01		0.000166667
													35	85.49	21	0.014		0.000233333
													36	85.49	21	0.039		0.00065
													35	85.49	21	0.019		0.000316667
													34	85.49	21	0.01		0.000166667
													33	85.49	21	0.031		0.000516667
													31	85.49	21	0.031		0.000516667
													30	85.49	21	0.01		0.000166667
													31	85.49	21	0.032		0.000533333
													32	85.49	21	0.01		0.000166667
													35	85.49	21	0.011		0.000183333
													36	85.49	21	0.01		0.000166667
													37	85.49	21	0.01		0.000166667
													35	85.49	21	0.009		0.00015
													32	85.49	21	0.009		0.00015
													30	85.49	21	0.01		0.000166667
													31	85.49	21	0.01		0.000166667
													33	85.49	21	0.01		0.000166667
													35	85.49	21	0.01		0.000166667
													37	85.49	21	0.012		0.0002
													39	85.49	21	0.01		0.000166667
													38	85.49	21	0.029		0.000483333
													35	85.49	21	0.063		0.00105
													30	85.49	21	0.018		0.0003
													21	85.49	21	0.01		0.000166667
													19	85.49	21	0.009		0.00015
													22	85.49	21	0.011		0.000183333
													27	85.49	21	0.01		0.000166667
													32	85.49	21	0.013		0.000216667
													36	85.49	21	0.009		0.00015
													42	85.49	21	0.013		0.000216667
													45	85.49	21	0.009		0.00015
													46	85.49	21	0.014		0.000233333
													48	85.49	21	0.011		0.000183333
													48	85.49	21	0.028		0.000466667
													49	85.49	21	0.009		0.00015
													48	85.49	21	0.009		0.00015
													45	85.49	21	0.014		0.000233333
													41	85.49	21	0.013		0.000216667
													36	85.49	21	0.011		0.000183333
													27	85.49	21	0.01		0.000166667
													21	85.49	21	0.01		0.000166667
													23	85.49	21	0.009		0.00015
													27	85.49	21	0.016		0.000266667
													32	85.49	21	0.01		0.000166667
													34	85.49	21	0.009		0.00015
													32	85.49	21	0.009		0.00015
													33	85.49	21	0.01		0.000166667
													34	85.49	21	0.009		0.00015
													36	85.49	21	0.01		0.000166667
													39	85.49	21	0.011		0.000183333
													40	85.49	21	0.009		0.00015
													42	85.49	21	0.011		0.000183333
													43	85.49	21	0.009		0.00015
													45	85.49	21	0.009		0.00015
													47	85.49	21	0.009		0.00015
													48	85.49	21	0.009		0.00015
													50	85.49	21	0.009		0.00015
													48	85.49	21	0.01		0.000166667
													48	85.49	21	0.009		0.00015
													49	85.49	21	0.01		0.000166667
													50	85.49	21	0.009		0.00015
													50	85.49	21	0.01		0.000166667
													47	85.49	21	0.011		0.000183333
													45	85.49	21	0.009		0.00015
													44	85.49	21	0.009		0.00015
													48	85.49	21	0.01		0.000166667
													52	85.49	21	0.01		0.000166667
													52	85.49	21	0.009		0.00015
													52	85.49	21	0.011		0.000183333
													51	85.49	21	0.01		0.000166667
													50	85.49	21	0.009		0.00015
													50	85.49	21	0.009		0.00015
													49	85.49	21	0.011		0.000183333
													49	85.49	21	0.009		0.00015
													49	85.49	21	0.009		0.00015
													49	85.49	21	0.009		0.00015
													49	85.49	21	0.013		0.000216667
													50	85.49	21	0.009		0.00015
													53	85.49	21	0.009		0.00015
													54	85.49	21	0.011		0.000183333
													53	85.49	20	0.009		0.00015
													52	85.49	20	0.009		0.00015
													50	85.49	20	0.009		0.00015
													50	85.49	20	0.009		0.00015
													49	85.49	20	0.009		0.00015
													48	85.49	20	0.01		0.000166667
													47	85.49	20	0.009		0.00015
													45	85.49	20	0.009		0.00015
													41	85.49	20	0.009		0.00015
													37	85.49	20	0.009		0.00015
													34	85.49	20	0.009		0.00015
													32	85.49	20	0.014		0.000233333
													27	85.49	20	0.01		0.000166667
													24	85.49	20	0.009		0.00015
													30	85.49	20	0.012		0.0002
													35	85.49	20	0.02		0.000333333
													37	85.49	20	0.014		0.000233333
													40	85.49	20	0.011		0.000183333
													46	85.49	20	0.012		0.0002
													48	85.49	20	0.013		0.000216667
													50	85.49	20	0.009		0.00015
													51	85.49	20	0.015		0.00025
													50	85.49	20	0.014		0.000233333
													48	85.49	20	0.013		0.000216667
													46	85.49	20	0.089		0.00148333
													45	85.49	20	3.037		0.0506167
													42	85.49	20	3.283		0.0547167
													43	85.49	20	3.216		0.0536
													44	85.49	20	0.309		0.00515
													46	85.49	20	0.035		0.000583333
													47	85.49	20	0.027		0.00045
													50	85.49	20	0.013		0.000216667
													51	85.49	20	0.014		0.000233333
													52	85.49	20	0.012		0.0002
													52	85.49	20	0.009		0.00015
													51	85.49	20	0.01		0.000166667
													50	85.49	20	0.011		0.000183333
													49	85.49	20	0.012		0.0002
													49	85.49	20	0.019		0.000316667
													48	85.49	20	0.011		0.000183333
													48	85.49	20	0.25		0.00416667
													48	85.49	20	0.68		0.0113333
													48	85.49	20	1.192		0.0198667
													49	85.49	20	1.123		0.0187167
													50	85.49	20	1.086		0.0181
													51	85.49	20	1.39		0.0231667
													56	85.49	20	1.415		0.0235833
													59	85.49	20	0.957		0.01595
													62	85.49	20	0.816		0.0136
													62	85.49	20	1.174		0.0195667
													61	85.49	20	1.54		0.0256667
													58	85.49	20	1.709		0.0284833
													54	85.49	20	1.7		0.0283333
													50	85.49	20	1.801		0.0300167
													51	85.49	20	1.9		0.0316667
													55	85.49	20	1.61		0.0268333
													59	85.49	20	3.053		0.0508833
													63	85.49	20	5.163		0.08605
													70	85.49	20	7.261		0.121017
													75	85.49	20	10.501		0.175017
													76	85.49	20	12.914		0.215233
													74	85.49	20	14.761		0.246017
													71	85.49	20	11.383		0.189717
													69	85.49	20	8.914		0.148567
													66	85.49	20	7.802		0.130033
													64	85.49	20	7.546		0.125767
													62	85.49	20	7.443		0.12405
													62	85.49	20	7.392		0.1232
													63	85.49	20	7.374		0.1229
													65	85.49	20	7.338		0.1223
													67	85.49	20	7.293		0.12155
													69	85.49	20	4.494		0.0749
													71	85.49	20	0.699		0.01165
													72	85.49	20	0.029		0.000483333
													71	85.49	20	0.019		0.000316667
													71	85.49	20	0.011		0.000183333
													70	85.49	20	0.017		0.000283333
													68	85.49	20	0.012		0.0002
													64	85.49	20	0.021		0.00035
													61	85.49	20	0.018		0.0003
													60	85.49	20	0.011		0.000183333
													61	85.49	20	0.011		0.000183333
													62	85.49	20	0.014		0.000233333
													63	85.49	20	0.018		0.0003
													64	85.49	20	0.016		0.000266667
													65	85.49	20	2.915		0.0485833
													65	85.49	20	4.381		0.0730167
													64	85.49	20	3.604		0.0600667
													64	85.49	20	3.337		0.0556167
													62	85.49	20	3.625		0.0604167
													60	85.49	20	4.137		0.06895
													59	85.49	19	4.573		0.0762167
													59	85.49	20	6.829		0.113817
													59	85.49	20	6.434		0.107233
													60	85.49	20	6.198		0.1033
													60	85.49	20	6.082		0.101367
													60	85.49	20	6.093		0.10155
													57	85.49	20	6.113		0.101883
													54	85.49	20	6.166		0.102767
													55	85.49	20	1.366		0.0227667
													55	85.49	20	0.059		0.000983333
													56	85.49	20	0.026		0.000433333
													56	85.49	20	0.012		0.0002
													58	85.49	20	0.011		0.000183333
													59	85.49	20	0.016		0.000266667
													59	85.49	20	0.012		0.0002
													56	85.49	20	0.012		0.0002
													51	85.49	20	0.033		0.00055
													50	85.49	20	0.013		0.000216667
													49	85.49	20	0.018		0.0003
													47	85.49	20	0.079		0.00131667
													43	85.49	20	0.025		0.000416667
													42	85.49	20	0.018		0.0003
													43	85.49	20	0.025		0.000416667
													44	85.49	20	2.264		0.0377333
													47	85.49	20	4.147		0.0691167
													49	85.49	20	6.437		0.107283
													51	85.49	20	2.717		0.0452833
													54	85.49	20	0.262		0.00436667
													54	85.49	20	0.01		0.000166667
													51	85.49	20	0.021		0.00035
													47	85.1	20	0.016		0.000266667
													43	85.1	20	0.018		0.0003
													49	85.1	20	0.057		0.00095
													51	85.1	20	0.017		0.000283333
													55	85.1	20	0.014		0.000233333
													59	85.1	20	0.032		0.000533333
													64	85.1	20	0.957		0.01595
													63	85.1	20	3.254		0.0542333
													62	85.1	20	4.52		0.0753333
													60	85.1	20	6.359		0.105983
													60	85.1	20	5.862		0.0977
													60	85.1	20	3.964		0.0660667
													60	85.1	20	5.613		0.09355
													60	85.1	20	1.229		0.0204833
													61	85.1	20	0.046		0.000766667
													61	85.1	20	0.01		0.000166667
													60	85.1	20	0.036		0.0006
													56	85.1	20	0.012		0.0002
													50	85.1	20	0.011		0.000183333
													47	85.1	20	0.03		0.0005
													42	85.1	20	0.026		0.000433333
													36	85.1	20	0.01		0.000166667
													27	85.1	20	0.013		0.000216667
													23	85.1	20	0.018		0.0003
													19	85.1	20	0.011		0.000183333
													22	85.1	20	0.011		0.000183333
													27	85.1	20	0.024		0.0004
													30	85.1	20	0.011		0.000183333
													33	85.1	20	0.034		0.000566667
													41	85.1	20	0.01		0.000166667
													47	85.1	20	0.011		0.000183333
													55	85.1	20	0.01		0.000166667
													61	85.1	20	0.027		0.00045
													64	85.1	20	0.022		0.000366667
													65	85.1	20	0.013		0.000216667
													66	85.1	20	0.013		0.000216667
													68	85.1	20	0.012		0.0002
													68	85.1	20	0.014		0.000233333
													68	85.1	20	0.045		0.00075
													69	85.1	20	0.01		0.000166667
													70	85.1	20	0.013		0.000216667
													72	85.1	20	0.741		0.01235
													73	85.1	20	3.592		0.0598667
													72	85.1	20	6.253		0.104217
													70	85.1	20	6.962		0.116033
													70	85.1	20	6.928		0.115467
													70	85.1	20	6.651		0.11085
													70	85.1	20	6.098		0.101633
													70	85.1	20	1.374		0.0229
													71	85.1	20	0.072		0.0012
													71	85.1	20	0.011		0.000183333
													71	85.1	20	0.02		0.000333333
													71	85.1	20	0.02		0.000333333
													72	85.1	20	0.058		0.000966667
													73	85.1	20	0.013		0.000216667
													71	85.1	20	0.015		0.00025
													72	85.1	20	0.027		0.00045
													74	85.1	20	0.012		0.0002
													74	85.1	20	0.028		0.000466667
													73	85.1	20	0.013		0.000216667
													72	84.71	20	2.637		0.04395
													72	84.71	20	3.468		0.0578
													71	84.71	20	6.448		0.107467
													71	84.71	20	8.877		0.14795
													71	84.71	20	10.515		0.17525
													71	84.71	20	11.123		0.185383
													71	84.71	20	11.943		0.19905
													71	84.71	20	13.179		0.21965
													71	84.71	20	13.418		0.223633
													71	84.71	20	12.073		0.201217
													71	84.71	20	8.198		0.136633
													71	84.71	20	8.888		0.148133
													69	84.71	20	9.426		0.1571
													68	84.71	20	9.824		0.163733
													67	84.71	20	9.78		0.163
													67	84.71	20	3.312		0.0552
													67	84.71	20	0.394		0.00656667
													67	84.71	20	0.027		0.00045
													68	84.71	20	0.066		0.0011
													67	84.71	20	3.159		0.05265
													67	84.71	20	4.511		0.0751833
													66	84.71	20	6.044		0.100733
													67	84.71	20	4.638		0.0773
													67	84.71	20	4.117		0.0686167
													67	84.71	20	6.497		0.108283
													68	84.71	20	6.357		0.10595
													69	84.71	20	6.423		0.10705
													70	84.71	20	7.694		0.128233
													71	84.71	20	5.546		0.0924333
													71	84.71	20	5.17		0.0861667
													72	84.71	20	7.829		0.130483
													72	84.31	20	9.832		0.163867
													72	84.31	20	10.002		0.1667
													71	84.31	20	5.717		0.0952833
													70	84.31	20	1.274		0.0212333
													70	84.31	20	0.032		0.000533333
													70	84.31	20	0.212		0.00353333
													70	84.31	20	0.392		0.00653333
													70	84.31	20	1.572		0.0262
													70	84.31	20	2.2		0.0366667
													70	84.31	20	0.088		0.00146667
													70	84.31	20	0.019		0.000316667
													71	84.31	20	0.012		0.0002
													72	84.31	20	0.015		0.00025
													73	84.31	20	0.037		0.000616667
													74	84.31	20	0.013		0.000216667
													74	84.31	20	0.021		0.00035
													73	84.31	20	0.012		0.0002
													73	84.31	20	0.01		0.000166667
													73	84.31	20	0.015		0.00025
													74	84.31	20	2.538		0.0423
													75	84.31	20	5.527		0.0921167
													75	84.31	20	7.41		0.1235
													74	84.31	20	8.597		0.143283
													72	84.31	20	8.959		0.149317
													70	84.31	20	4.123		0.0687167
													69	84.31	20	0.656		0.0109333
													66	84.31	20	0.06		0.001
													64	84.31	20	0.012		0.0002
													62	84.31	20	0.012		0.0002
													61	84.31	20	0.016		0.000266667
													59	84.31	20	0.012		0.0002
													57	84.31	20	0.038		0.000633333
													58	84.31	20	0.028		0.000466667
													60	84.31	20	0.011		0.000183333
													62	84.31	20	2.472		0.0412
													64	84.31	20	3.797		0.0632833
													65	84.31	20	4.348		0.0724667
													64	84.31	20	1.443		0.02405
													62	84.31	20	0.248		0.00413333
													61	84.31	20	0.767		0.0127833
													59	84.31	20	2.131		0.0355167
													58	84.31	20	3.983		0.0663833
													59	84.31	20	3.006		0.0501
													60	84.31	20	3.634		0.0605667
													61	84.31	20	3.229		0.0538167
													61	84.31	20	6.444		0.1074
													62	84.31	20	6.449		0.107483
													62	84.31	20	6.601		0.110017
													61	84.31	20	9.12		0.152
													60	84.31	20	13.229		0.220483
													58	84.31	20	10.453		0.174217
													56	84.31	20	3.966		0.0661
													55	84.31	20	0.573		0.00955
													54	84.31	20	0.009		0.00015
													54	84.31	20	0.036		0.0006
													54	84.31	20	0.094		0.00156667
													53	84.31	20	0.042		0.0007
													53	84.31	20	0.061		0.00101667
													53	84.31	20	0.012		0.0002
													53	84.31	20	0.564		0.0094
													52	83.92	20	3.603		0.06005
													49	83.92	20	7.888		0.131467
													46	83.92	20	4.17		0.0695
													43	83.92	20	0.6		0.01
													44	83.92	20	0.022		0.000366667
													46	83.92	20	0.017		0.000283333
													46	83.92	20	0.014		0.000233333
													47	83.92	20	0.017		0.000283333
													44	83.92	20	0.025		0.000416667
													43	83.92	20	0.023		0.000383333
													40	83.92	20	0.057		0.00095
													40	83.92	20	0.038		0.000633333
													38	83.92	20	0.088		0.00146667
													35	83.92	20	2.08		0.0346667
													34	83.92	20	4.9		0.0816667
													33	83.92	20	6.952		0.115867
													37	83.92	20	7.365		0.12275
													40	83.92	20	7.089		0.11815
													42	83.92	20	6.565		0.109417
													44	83.92	20	1.849		0.0308167
													45	83.92	20	0.094		0.00156667
													45	83.92	20	0.023		0.000383333
													45	83.92	20	0.02		0.000333333
													43	83.92	20	0.033		0.00055
													43	83.92	20	0.014		0.000233333
													43	83.92	20	0.721		0.0120167
													43	83.92	20	3.672		0.0612
													42	83.92	20	7.044		0.1174
													40	83.92	20	10.107		0.16845
													38	83.92	20	12.825		0.21375
													36	83.92	20	14.592		0.2432
													34	83.92	20	12.893		0.214883
													31	83.92	20	8.039		0.133983
													29	83.92	20	8.19		0.1365
													26	83.92	20	12.049		0.200817
													22	83.92	20	16.013		0.266883
													19	83.92	20	17.348		0.289133
													19	83.92	20	17.901		0.29835
													18	83.92	20	18.077		0.301283
													15	83.92	20	13.643		0.227383
													10	83.92	20	8.86		0.147667
													10	83.92	20	10.508		0.175133
													11	83.92	20	14.881		0.248017
													8	83.92	20	17.443		0.290717
													4	83.92	20	18.901		0.315017
													2	83.92	20	19.751		0.329183
													2	83.92	20	20.086		0.334767
													3	83.92	20	20.086		0.334767
													10	83.92	20	13.097		0.218283
													15	83.92	20	5.984		0.0997333
													23	83.92	20	2.926		0.0487667
													33	83.92	20	3.562		0.0593667
													41	83.92	20	4.23		0.0705
													44	83.92	20	5.056		0.0842667
													45	83.92	20	7.746		0.1291
													45	83.92	20	9.386		0.156433
													42	83.92	20	12.291		0.20485
													42	83.92	20	16.063		0.267717
													43	83.92	20	17.251		0.287517
													42	83.92	20	16.593		0.27655
													42	83.92	20	18.149		0.302483
													41	83.53	20	16.734		0.2789
													38	83.53	20	9.477		0.15795
													35	83.53	19	3.297		0.05495
													33	83.53	19	0.327		0.00545
													33	83.53	19	0.806		0.0134333
													34	83.53	19	4.639		0.0773167
													35	83.53	19	10.026		0.1671
													37	83.53	19	15.634		0.260567
													41	83.53	19	18.29		0.304833
													42	83.53	19	17.154		0.2859
													42	83.53	19	12.961		0.216017
													42	83.53	19	11.451		0.19085
													41	83.53	19	12.289		0.204817
													41	83.53	19	13.271		0.221183
													40	83.53	19	13.977		0.23295
													40	83.53	19	14.583		0.24305
													40	83.53	19	15.138		0.2523
													41	83.53	19	15.533		0.258883
													41	83.53	19	11.565		0.19275
													42	83.53	19	4.825		0.0804167
													43	83.53	19	0.92		0.0153333
													43	83.53	19	0.01		0.000166667
													44	83.53	19	0.013		0.000216667
													46	83.53	19	0.023		0.000383333
													47	83.53	19	0.014		0.000233333
													47	83.53	19	0.012		0.0002
													48	83.53	19	0.016		0.000266667
													44	83.53	19	2.286		0.0381
													40	83.53	19	3.537		0.05895
													39	83.53	19	5.4		0.09
													39	83.53	19	8.53		0.142167
													38	83.53	19	14.717		0.245283
													42	83.53	19	17.912		0.298533
													43	83.53	19	19.351		0.322517
													45	83.53	19	20.106		0.3351
													47	83.53	19	18.686		0.311433
													47	83.53	19	13.834		0.230567
													46	83.53	19	13.078		0.217967
													45	83.53	19	12.416		0.206933
													45	83.53	19	8.71		0.145167
													43	83.53	19	5.046		0.0841
													42	83.53	19	4.913		0.0818833
													40	83.53	19	7.88		0.131333
													37	83.53	19	9.26		0.154333
													34	83.53	19	9.427		0.157117
													32	83.53	19	4.06		0.0676667
													35	83.53	19	0.604		0.0100667
													38	83.53	19	0.107		0.00178333
													40	83.53	19	2.209		0.0368167
													40	83.53	19	2.603		0.0433833
													39	83.53	19	3.493		0.0582167
													38	83.53	19	5.176		0.0862667
													35	83.53	19	6.237		0.10395
													33	83.53	19	6.504		0.1084
													29	83.53	19	6.165		0.10275
													26	83.53	19	7.194		0.1199
													29	83.53	19	5.522		0.0920333
													30	83.53	19	1.168		0.0194667
													31	83.53	19	0.069		0.00115
													32	83.53	19	2.36		0.0393333
													30	83.53	19	0.386		0.00643333
													28	83.53	19	0.071		0.00118333
													28	83.53	19	0.156		0.0026
													31	83.53	19	0.211		0.00351667
													28	83.53	19	0.5		0.00833333
													28	83.53	19	1.53		0.0255
													29	83.53	19	1.974		0.0329
[truncated: 4,011 more rows]

## Sheet: Trip 3
Date	Time	Temperature (°C)	Ambient Temp Meteo	Ambient Temp OBD	DT M	DT OBD	Normalized DT M	Normalized DT OBD					Vehicle speed	Fuel level input [%]	Ambient air temperature	Flow [l/min]	Controlled canister purge system	Flow [l/s]
2017-07-03 12:41:10	2017-07-03 12:41:10	25.84	25.909	25.5	-0.069	0.34	0.031	0.54					0	54.51	25.5	0.01	0	0.000166667
2017-07-03 12:42:10	2017-07-03 12:42:10	25.83	26.16	25.5	-0.33	0.33	-0.23	0.53					0	54.51	25.5	0.01	0	0.000166667
2017-07-03 12:43:10	2017-07-03 12:43:10	25.89	26.451	25.5	-0.561	0.39	-0.461	0.59					0	54.51	25.5	0.01	0	0.000166667
2017-07-03 12:44:10	2017-07-03 12:44:10	25.95	26.797	25.5	-0.847	0.45	-0.747	0.65					0	54.51	25.5	0.009	0	0.00015
2017-07-03 12:45:10	2017-07-03 12:45:10	26.04	26.734	25.9667	-0.694	0.0733333	-0.594	0.273333					0	54.51	25.5	0.01	0	0.000166667
2017-07-03 12:46:10	2017-07-03 12:46:10	26.15	26.448	26.5	-0.298	-0.35	-0.198	0					0	54.51	25.5	0.01	0	0.000166667
2017-07-03 12:47:10	2017-07-03 12:47:10	26.23	26.856	26.1167	-0.626	0.113333	-0.526	0.313333					0	54.51	25.5	0.01	0	0.000166667
2017-07-03 12:48:10	2017-07-03 12:48:10	26.37	26.597	25.5	-0.227	0.87	-0.127	1.07					0	54.51	25.5	0.01	0	0.000166667
2017-07-03 12:49:10	2017-07-03 12:49:10	26.49	26.895	25.5	-0.405	0.99	-0.305	1.19					0	54.51	25.5	0.009	0	0.00015
2017-07-03 12:50:10	2017-07-03 12:50:10	26.64	26.902	25.5	-0.262	1.14	-0.162	1.34					0	54.51	25.5	0.01	0	0.000166667
2017-07-03 12:51:10	2017-07-03 12:51:10	26.76	26.719	25.5	0.041	1.26	0.141	1.46					0	54.51	25.5	0.01	0	0.000166667
2017-07-03 12:52:10	2017-07-03 12:52:10	26.89	26.385	25.5	0.505	1.39	0.605	1.59					0	54.51	25.5	0.01	0	0.000166667
2017-07-03 12:53:10	2017-07-03 12:53:10	27	26.186	25.5	0.814	1.5	0.914	1.7					0	54.51	25.5	0.01	0	0.000166667
2017-07-03 12:54:10	2017-07-03 12:54:10	27.17	25.746	25.5	1.424	1.67	1.524	1.87					0	54.51	25.5	0.01	0	0.000166667
2017-07-03 12:55:10	2017-07-03 12:55:10	27.2	25.904	25.5	1.296	1.7	1.396	1.9					0	54.51	25.5	0.01	0	0.000166667
2017-07-03 12:56:10	2017-07-03 12:56:10	27.34	26.686	25.5	0.654	1.84	0.754	2.04					0	54.51	25.5	0.01	0	0.000166667
2017-07-03 12:57:10	2017-07-03 12:57:10	27.43	26.026	25.5	1.404	1.93	1.504	2.13					0	54.51	25.5	0.01	0	0.000166667
2017-07-03 12:58:10	2017-07-03 12:58:10	27.51	26.802	25.5	0.708	2.01	0.808	2.21					0	54.51	25.5	0.01	0	0.000166667
2017-07-03 12:59:10	2017-07-03 12:59:10	27.61	26.915	25.5	0.695	2.11	0.795	2.31					0	54.51	25.5	0.01	0	0.000166667
2017-07-03 13:00:10	2017-07-03 13:00:10	27.68	26.809	25.5	0.871	2.18	0.971	2.38					0	54.51	25.5	0.009	0	0.00015
2017-07-03 13:01:10	2017-07-03 13:01:10	27.78	26.824	25.7917	0.956	1.98833	1.056	2.18833					0	54.51	25.5	0.01	0	0.000166667
2017-07-03 13:02:10	2017-07-03 13:02:10	27.88	26.843	26.125	1.037	1.755	1.137	1.955					1	54.51	25.5	0.01	0	0.000166667
2017-07-03 13:03:10	2017-07-03 13:03:10	28	26.663	26.275	1.337	1.725	1.437	1.925					3	54.51	25.5	0.01	0	0.000166667
2017-07-03 13:04:10	2017-07-03 13:04:10	28.12	26.306	26.25	1.814	1.87	1.914	2.07					4	54.51	25.5	0.01	0	0.000166667
2017-07-03 13:05:10	2017-07-03 13:05:10	28.23	26.515	26.2083	1.715	2.02167	1.815	2.22167					2	54.51	25.5	0.01	0	0.000166667
2017-07-03 13:06:10	2017-07-03 13:06:10	28.41	26.558	26.1	1.852	2.31	1.952	2.51					2	54.51	25.5	0.01	0	0.000166667
2017-07-03 13:07:10	2017-07-03 13:07:10	28.54	26.102	26.1167	2.438	2.42333	2.538	2.62333					1	54.51	25.5	0.01	0	0.000166667
2017-07-03 13:08:10	2017-07-03 13:08:10	28.68	26.79	26	1.89	2.68	1.99	2.88					0	54.51	25.5	0.01	0	0.000166667
2017-07-03 13:09:10	2017-07-03 13:09:10	28.83	27.024	26.1833	1.806	2.64667	1.906	2.84667					0	54.51	25.5	0.01	0	0.000166667
2017-07-03 13:10:10	2017-07-03 13:10:10	28.96	27.147	26.5	1.813	2.46	1.913	2.66					0	54.51	25.5	0.01	0	0.000166667
2017-07-03 13:11:10	2017-07-03 13:11:10	29.08	27.13	26.5	1.95	2.58	2.05	2.78					0	54.51	25.5	0.01	0	0.000166667
2017-07-03 13:12:10	2017-07-03 13:12:10	29.21	27.475	26.5	1.735	2.71	1.835	2.91					0	54.51	25.5	0.01	0	0.000166667
2017-07-03 13:13:10	2017-07-03 13:13:10	29.31	27.659	26.5	1.651	2.81	1.751	3.01					0	54.51	25.5	0.009	0	0.00015
2017-07-03 13:14:10	2017-07-03 13:14:10	29.4	26.793	26.5	2.607	2.9	2.707	3.1					4	54.51	25.5	0.01	0	0.000166667
2017-07-03 13:15:10	2017-07-03 13:15:10	29.5	26.94	26.5	2.56	3	2.66	3.2					6	54.51	25.5	0.01	0	0.000166667
2017-07-03 13:16:10	2017-07-03 13:16:10	29.61	27.178	26.5	2.432	3.11	2.532	3.31					8	54.51	25.5	0.01	0	0.000166667
2017-07-03 13:17:10	2017-07-03 13:17:10	29.72	26.806	26.5	2.914	3.22	3.014	3.42					11	54.51	25.5	0.01	0	0.000166667
2017-07-03 13:18:10	2017-07-03 13:18:10	29.82	26.916	26.975	2.904	2.845	3.004	3.045					12	54.51	25.5	0.01	0	0.000166667
2017-07-03 13:19:10	2017-07-03 13:19:10	29.9	27.126	27.0583	2.774	2.84167	2.874	3.04167					15	54.51	25.5	0.01	0	0.000166667
2017-07-03 13:20:10	2017-07-03 13:20:10	30.02	27.063	26.6833	2.957	3.33667	3.057	3.53667					18	54.51	25.5	0.01	0	0.000166667
2017-07-03 13:21:10	2017-07-03 13:21:10	30.18	27.02	26.3083	3.16	3.87167	3.26	4.07167					21	54.51	25.5	0.01	0	0.000166667
2017-07-03 13:22:10	2017-07-03 13:22:10	30.35	27.282	26.5	3.068	3.85	3.168	4.05					22	54.51	25.5	0.01	0	0.000166667
2017-07-03 13:23:10	2017-07-03 13:23:10	30.42	28.013	26.5	2.407	3.92	2.507	4.12					22	54.51	25.5	0.01	0	0.000166667
2017-07-03 13:24:10	2017-07-03 13:24:10	30.51	28.061	26.5	2.449	4.01	2.549	4.21					21	54.51	25.5	0.01	0	0.000166667
2017-07-03 13:25:10	2017-07-03 13:25:10	30.62	27.471	26.1167	3.149	4.50333	3.249	4.70333					18	54.51	25.5	0.01	0	0.000166667
2017-07-03 13:26:10	2017-07-03 13:26:10	30.72	26.982	25.5	3.738	5.22	3.838	5.42					17	54.51	25.5	0.01	0	0.000166667
2017-07-03 13:27:10	2017-07-03 13:27:10	30.82	27.475	25.6583	3.345	5.16167	3.445	5.36167					16	54.51	25.5	0.01	0	0.000166667
2017-07-03 13:28:10	2017-07-03 13:28:10	30.91	27.594	25.5667	3.316	5.34333	3.416	5.54333					13	54.51	25.5	0.01	0	0.000166667
2017-07-03 13:29:10	2017-07-03 13:29:10	31	27.116	25.5833	3.884	5.41667	3.984	5.61667					12	54.51	25.5	0.01	0	0.000166667
2017-07-03 13:30:10	2017-07-03 13:30:10	31.09	27.241	25.4917	3.849	5.59833	3.949	5.79833					11	54.51	25.5	0.009	0	0.00015
2017-07-03 13:31:10	2017-07-03 13:31:10	31.2	26.792	25.5	4.408	5.7	4.508	5.9					11	54.51	25.5	0.009	0	0.00015
2017-07-03 13:32:10	2017-07-03 13:32:10	31.37	27.144	25.5	4.226	5.87	4.326	6.07					13	54.51	25.5	0.01	0	0.000166667
2017-07-03 13:33:10	2017-07-03 13:33:10	31.35	27.835	25.5	3.515	5.85	3.615	6.05					16	54.51	25.5	0.01	0	0.000166667
2017-07-03 13:34:10	2017-07-03 13:34:10	31.47	27.835	25.5	3.635	5.97	3.735	6.17					18	54.51	25.5	0.009	0	0.00015
2017-07-03 13:35:10	2017-07-03 13:35:10	31.57	27.963	25.5	3.607	6.07	3.707	6.27					19	54.51	25.5	0.01	0	0.000166667
2017-07-03 13:36:10	2017-07-03 13:36:10	31.69	27.733	25.5	3.957	6.19	4.057	6.39					20	54.51	25.5	0.01	0	0.000166667
2017-07-03 13:37:10	2017-07-03 13:37:10	31.79	27.965	25.5	3.825	6.29	3.925	6.49					18	54.51	25.5	0.01	0	0.000166667
2017-07-03 13:38:10	2017-07-03 13:38:10	31.92	27.782	25.5	4.138	6.42	4.238	6.62					17	54.51	25.5	0.01	0	0.000166667
2017-07-03 13:39:10	2017-07-03 13:39:10	32.03	27.431	25.5	4.599	6.53	4.699	6.73					19	54.51	25.5	0.01	0	0.000166667
2017-07-03 13:40:10	2017-07-03 13:40:10	32.12	27.32	25.5	4.8	6.62	4.9	6.82					22	54.51	25.5	0.01	0	0.000166667
2017-07-03 13:41:10	2017-07-03 13:41:10	32.23	27.161	25.5	5.069	6.73	5.169	6.93					24	54.51	25.5	0.01	0	0.000166667
2017-07-03 13:42:10	2017-07-03 13:42:10	32.3	27.132	25.5	5.168	6.8	5.268	7					22	54.51	25.5	0.01	0	0.000166667
													18	54.51	25.5	0.01	0	0.000166667
													13	54.51	25.5	0.009	0	0.00015
													14	54.51	25.5	0.01	0	0.000166667
													19	54.51	25.5	0.01	0	0.000166667
													27	54.51	25.5	0.01	0	0.000166667
													34	54.51	25.5	0.01	0	0.000166667
													39	54.51	25.5	0.01	0	0.000166667
													42	54.51	25.5	0.01	0	0.000166667
													43	54.51	25.5	0.01	0	0.000166667
													45	54.51	25.5	0.011	0	0.000183333
													47	54.51	25.5	0.01	0	0.000166667
													48	54.51	25.5	0.011	0	0.000183333
													49	54.51	25.5	0.01	0	0.000166667
													49	54.51	25.5	0.01	0	0.000166667
													50	54.51	25.5	0.01	0	0.000166667
													49	54.51	25.5	0.011	0	0.000183333
													48	54.51	25.5	0.011	0	0.000183333
													48	54.51	25.5	0.011	0	0.000183333
													48	54.51	25.5	0.011	0	0.000183333
													49	54.51	25.5	0.011	0	0.000183333
													49	54.51	25.5	0.011	0	0.000183333
													48	54.51	25.5	0.011	0	0.000183333
													45	54.51	25.5	0.011	0	0.000183333
													41	54.51	25.5	0.01	0	0.000166667
													31	54.51	25.5	0.01	0	0.000166667
													23	54.51	25.5	0.011	0	0.000183333
													16	54.51	25.5	0.011	0	0.000183333
													9	54.51	25.5	0.011	0	0.000183333
													6	54.51	25.5	0.011	0	0.000183333
													11	54.51	25.5	0.011	0	0.000183333
													19	54.51	25.5	0.011	0	0.000183333
													25	54.51	25.5	0.011	0	0.000183333
													39	54.51	25.5	0.011	0	0.000183333
													45	54.51	25.5	0.011	0	0.000183333
													50	54.51	25.5	0.011	0	0.000183333
													53	54.51	25.5	0.012	0	0.0002
													56	54.51	25.5	0.011	0	0.000183333
													58	54.51	25.5	0.012	0	0.0002
													59	54.51	25.5	0.011	0	0.000183333
													60	54.51	25.5	0.012	0	0.0002
													61	54.51	25.5	0.011	0	0.000183333
													60	54.51	25.5	0.011	0	0.000183333
													61	54.51	25.5	0.011	0	0.000183333
													60	54.51	25.5	0.045	0	0.00075
													59	54.51	25.5	0.097	0	0.00161667
													58	54.51	25.5	0.14	0	0.00233333
Date	Time	Temperature (°C)	Ambient Temp Meteo	Ambient Temp OBD	DT M	DT OBD	Normalized DT M	Normalized DT OBD	Vehicle speed (km/h)	Fuel level input [%]	Controlled canister purge system	Fuel level input [%]	57	54.51	25.5	0.131	0	0.00218333
	3720	29.0432	26.9699	25.8964	2.07334	3.14685	2.17334	3.34927	45.8513	n/a	11.9126	50.762	56	54.51	25.5	0.187	2.75	0.00311667
		32.3	28.061	27.0583	5.168	6.8	5.268	7	97	n/a	99.61	54.51	55	54.51	25.5	0.208	2.75	0.00346667
													54	54.51	25.5	0.204	2.75	0.0034
													52	54.51	25.5	0.201	2.75	0.00335
													50	54.51	25.5	0.197	0	0.00328333
													45	54.51	25.5	0.195	0	0.00325
													39	54.51	25.5	0.191	0	0.00318333
													32	54.51	25.5	0.189	0	0.00315
													28	54.51	25.5	0.185	0	0.00308333
													24	54.51	25.5	0.183	0	0.00305
													22	54.51	25.5	0.182	0	0.00303333
													22	54.51	25.5	0.178	0	0.00296667
													23	54.51	25.5	0.176	0	0.00293333
													25	54.51	25.5	0.17	0	0.00283333
													25	54.51	25.5	0.169	0	0.00281667
													26	54.51	25.5	0.165	0	0.00275
													26	54.51	25.5	0.172	0	0.00286667
													27	54.51	25.5	0.211	0	0.00351667
													29	54.51	25.5	0.263	0	0.00438333
													31	54.51	25.5	0.263	0	0.00438333
													33	54.51	25.5	0.281	0	0.00468333
													33	54.51	25.5	0.303	7.06	0.00505
													34	54.51	25.5	0.296	7.06	0.00493333
													35	54.51	25.5	0.285	7.06	0.00475
													36	54.51	25.5	0.355	7.06	0.00591667
													36	54.51	25.5	0.397	7.06	0.00661667
													36	54.51	25.5	0.383	5.49	0.00638333
													35	54.51	25.5	0.379	5.49	0.00631667
													33	54.51	25.5	0.376	5.49	0.00626667
													29	54.51	25.5	0.371	5.49	0.00618333
													25	54.51	25.5	0.367	0	0.00611667
													16	54.51	25.5	0.363	0	0.00605
													11	54.51	25.5	0.359	0	0.00598333
													8	54.51	25.5	0.355	0	0.00591667
													8	54.51	25.5	0.35	0	0.00583333
													12	54.51	25.5	0.346	0	0.00576667
													14	54.51	25.5	0.343	0	0.00571667
													15	54.51	25.5	0.338	0	0.00563333
													16	54.51	25.5	0.335	0	0.00558333
													15	54.51	25.5	0.33	0	0.0055
													14	54.51	25.5	0.325	0	0.00541667
													18	54.51	25.5	0.321	0	0.00535
													22	54.51	25.5	0.343	0	0.00571667
													26	54.51	25.5	0.357	0	0.00595
													27	54.51	25.5	0.404	2.75	0.00673333
													28	54.51	25.5	0.435	2.75	0.00725
													29	54.51	25.5	0.476	2.75	0.00793333
													29	54.51	25.5	0.467	2.75	0.00778333
													28	54.51	25.5	0.489	7.06	0.00815
													31	54.51	25.5	0.514	7.06	0.00856667
													36	54.51	25.5	0.552	7.06	0.0092
													37	54.51	25.5	0.543	7.06	0.00905
													37	54.51	25.5	0.539	38.82	0.00898333
													40	54.51	25.5	0.553	38.82	0.00921667
													42	54.51	25.5	0.655	38.82	0.0109167
													49	54.51	25.5	0.765	38.82	0.01275
													56	54.51	25.5	0.809	99.61	0.0134833
													67	54.51	25.5	0.802	99.61	0.0133667
													74	54.51	25.5	0.783	99.61	0.01305
													74	54.51	25.5	0.769	99.61	0.0128167
													72	54.51	25.5	0.757	0	0.0126167
													70	54.51	25.5	0.742	0	0.0123667
													69	54.51	25.5	0.773	0	0.0128833
													67	54.51	25.5	0.761	0	0.0126833
													66	54.51	25.5	0.761	0	0.0126833
													65	54.51	25.5	0.759	0	0.01265
													64	54.51	25.5	0.748	0	0.0124667
													63	54.51	25.5	0.747	0	0.01245
													62	54.51	25.5	0.739	0	0.0123167
													61	54.51	25.5	0.736	0	0.0122667
													60	54.51	25.5	0.729	0	0.01215
													60	54.51	25.5	0.724	0	0.0120667
													59	54.51	25.5	0.72	0	0.012
													62	54.51	25.5	0.715	0	0.0119167
													63	54.51	25.5	0.706	0	0.0117667
													62	54.51	25.5	0.704	0	0.0117333
													60	54.51	25.5	0.694	0	0.0115667
													54	54.51	25.5	0.688	0	0.0114667
													49	54.51	25.5	0.68	0	0.0113333
													43	54.51	25.5	0.676	0	0.0112667
													37	54.51	25.5	0.67	0	0.0111667
													27	54.51	25.5	0.664	0	0.0110667
													17	54.51	25.5	0.659	0	0.0109833
													18	54.51	25.5	0.654	0	0.0109
													26	54.51	25.5	0.648	0	0.0108
													39	54.51	25.5	0.654	0	0.0109
													45	54.51	25.5	0.652	0	0.0108667
													48	54.51	25.5	0.686	0	0.0114333
													52	54.51	25.5	0.714	0	0.0119
													54	54.51	25.5	0.732	16.86	0.0122
													55	54.51	25.5	0.728	16.86	0.0121333
													57	54.51	25.5	0.726	16.86	0.0121
													57	54.51	25.5	0.719	16.86	0.0119833
													57	54.51	25.5	0.712	90.59	0.0118667
													58	54.51	25.5	0.71	90.59	0.0118333
													58	54.51	25.5	0.704	90.59	0.0117333
													59	54.51	25.5	0.695	90.59	0.0115833
													59	54.51	25.5	0.693	92.16	0.01155
													59	54.51	25.5	0.688	92.16	0.0114667
													58	54.51	25.5	0.688	92.16	0.0114667
													57	54.51	25.5	0.675	92.16	0.01125
													56	54.51	25.5	0.673	89.8	0.0112167
													55	54.51	25.5	0.667	89.8	0.0111167
													54	54.51	25.5	0.664	89.8	0.0110667
													51	54.51	25.5	0.653	89.8	0.0108833
													48	54.51	25.5	0.646	0	0.0107667
													43	54.51	25.5	0.647	0	0.0107833
													37	54.51	25.5	0.635	0	0.0105833
													31	54.51	25.5	0.634	0	0.0105667
													28	54.51	25.5	0.628	0	0.0104667
													25	54.51	25.5	0.622	0	0.0103667
													24	54.51	25.5	0.617	0	0.0102833
													28	54.51	25.5	0.609	0	0.01015
													30	54.51	25.5	0.608	0	0.0101333
													32	54.51	26.5	0.602	0	0.0100333
													29	54.51	26.5	0.598	0	0.00996667
													23	54.51	26.5	0.592	0	0.00986667
													19	54.51	26.5	0.587	0	0.00978333
													19	54.51	26.5	0.58	0	0.00966667
													30	54.51	26.5	0.577	0	0.00961667
													44	54.51	26.5	0.576	0	0.0096
													48	54.51	26.5	0.585	0	0.00975
													54	54.51	26.5	0.679	0	0.0113167
													59	54.51	26.5	0.684	0	0.0114
													68	54.51	26.5	0.686	0	0.0114333
													68	54.51	26.5	0.68	0	0.0113333
													68	54.51	26.5	0.671	0	0.0111833
													67	54.51	26.5	0.67	0	0.0111667
													69	54.51	26.5	0.678	0	0.0113
													69	54.51	26.5	0.664	0	0.0110667
													70	54.51	26.5	0.683	0	0.0113833
													70	54.51	26.5	0.681	0	0.01135
													71	54.51	26.5	0.694	0	0.0115667
													71	54.51	26.5	0.702	0.78	0.0117
													71	54.51	26.5	0.71	0.78	0.0118333
													71	54.51	26.5	0.709	0.78	0.0118167
													70	54.51	26.5	0.739	0.78	0.0123167
													70	54.51	26.5	0.755	1.57	0.0125833
													70	54.51	26.5	0.749	1.57	0.0124833
													69	54.51	26.5	0.743	1.57	0.0123833
													68	54.51	26.5	0.736	1.57	0.0122667
													66	54.51	26.5	0.732	0	0.0122
													64	54.51	26.5	0.726	0	0.0121
													62	54.51	26.5	0.721	0	0.0120167
													58	54.51	26.5	0.715	0	0.0119167
													52	54.51	26.5	0.708	0	0.0118
													47	54.51	26.5	0.704	0	0.0117333
													42	54.51	26.5	0.699	0	0.01165
													37	54.51	26.5	0.697	0	0.0116167
													34	54.51	26.5	0.687	0	0.01145
													38	54.51	26.5	0.679	0	0.0113167
													44	54.51	26.5	0.685	0	0.0114167
													48	54.51	26.5	0.67	0	0.0111667
													52	54.51	26.5	0.76	0	0.0126667
													57	54.51	26.5	0.744	0	0.0124
													59	54.51	26.5	0.737	21.57	0.0122833
													59	54.51	26.5	0.731	21.57	0.0121833
													59	54.51	26.5	0.723	21.57	0.01205
													60	54.51	26.5	0.72	21.57	0.012
													61	54.51	26.5	0.711	0	0.01185
													60	54.51	26.5	0.707	0	0.0117833
													59	54.51	26.5	0.702	0	0.0117
													58	54.51	26.5	0.697	0	0.0116167
													58	54.51	26.5	0.691	0	0.0115167
													58	54.51	26.5	0.685	0	0.0114167
													57	54.51	26.5	0.68	0	0.0113333
													56	54.51	26.5	0.672	0	0.0112
													53	54.51	26.5	0.669	0	0.01115
													51	54.51	26.5	0.662	0	0.0110333
													48	54.51	26.5	0.657	0	0.01095
													46	54.51	26.5	0.65	0	0.0108333
													46	54.51	26.5	0.645	0	0.01075
													46	54.51	26.5	0.637	0	0.0106167
													45	54.51	26.5	0.631	0	0.0105167
													45	54.51	26.5	0.622	0	0.0103667
													43	54.51	26.5	0.62	0	0.0103333
													41	54.51	26.5	0.617	0	0.0102833
													40	54.51	26.5	0.609	0	0.01015
													40	54.51	26.5	0.6	0	0.01
													39	54.51	26.5	0.598	0	0.00996667
													38	54.51	26.5	0.59	0	0.00983333
													37	54.51	26.5	0.584	0	0.00973333
													35	54.51	26.5	0.581	0	0.00968333
													34	54.51	26.5	0.573	0	0.00955
													32	54.51	26.5	0.569	0	0.00948333
													31	54.51	26.5	0.563	0	0.00938333
													29	54.51	26.5	0.557	0	0.00928333
													28	54.51	26.5	0.551	0	0.00918333
													24	54.51	26.5	0.543	0	0.00905
													19	54.51	26.5	0.54	0	0.009
													13	54.51	26.5	0.533	0	0.00888333
													10	54.51	26.5	0.53	0	0.00883333
													7	54.51	26.5	0.524	0	0.00873333
													6	54.51	26.5	0.52	0	0.00866667
													12	54.51	26.5	0.516	0	0.0086
													18	54.51	26.5	0.531	0	0.00885
													25	54.51	26.5	0.571	0	0.00951667
													31	54.51	26.5	0.598	12.16	0.00996667
													41	54.51	26.5	0.613	12.16	0.0102167
													45	54.51	26.5	0.611	12.16	0.0101833
													49	54.51	26.5	0.605	12.16	0.0100833
													51	54.51	26.5	0.599	99.61	0.00998333
													54	54.51	26.5	0.596	99.61	0.00993333
													55	54.51	26.5	0.593	99.61	0.00988333
													56	54.51	26.5	0.587	99.61	0.00978333
													56	54.51	26.5	0.584	0	0.00973333
													56	54.51	26.5	0.577	0	0.00961667
													56	54.51	26.5	0.57	0	0.0095
													56	54.51	26.5	0.568	0	0.00946667
													57	54.51	26.5	0.559	0	0.00931667
													62	54.51	26.5	0.554	0	0.00923333
													73	54.51	26.5	0.55	0	0.00916667
													84	54.51	26.5	0.545	0	0.00908333
													90	54.51	26.5	0.541	0	0.00901667
													91	54.51	26.5	0.538	0	0.00896667
													91	54.51	26.5	0.55	0	0.00916667
													91	54.51	26.5	0.548	0	0.00913333
													91	54.51	26.5	0.551	0	0.00918333
													91	54.51	26.5	0.547	0.39	0.00911667
													89	54.51	26.5	0.542	0.39	0.00903333
													88	54.51	26.5	0.552	0.39	0.0092
													87	54.51	26.5	0.54	0.39	0.009
													87	54.51	26.5	0.535	0.78	0.00891667
													88	54.51	26.5	0.528	0.78	0.0088
													88	54.51	26.5	0.525	0.78	0.00875
													88	54.51	26.5	0.517	0.78	0.00861667
													89	54.51	26.5	0.512	99.22	0.00853333
													89	54.51	26.5	0.507	99.22	0.00845
													89	54.51	26.5	0.505	99.22	0.00841667
													89	54.51	26.5	0.498	99.22	0.0083
													89	54.51	26.5	0.541	99.22	0.00901667
													90	54.51	26.5	0.593	99.22	0.00988333
													91	54.51	26.5	0.618	99.22	0.0103
													93	54.51	26.5	0.636	99.22	0.0106
													94	54.51	26.5	0.641	99.22	0.0106833
													96	54.51	26.5	0.639	99.22	0.01065
													97	54.51	26.5	0.63	99.22	0.0105
													97	54.51	26.5	0.627	99.22	0.01045
													95	54.51	26.5	0.622	0	0.0103667
													93	54.12	25.5	0.614	0	0.0102333
													91	54.12	25.5	0.609	0	0.01015
													89	54.12	25.5	0.603	0	0.01005
													87	54.12	25.5	0.597	0	0.00995
													85	54.12	25.5	0.592	0	0.00986667
													83	54.12	25.5	0.588	0	0.0098
													82	54.12	25.5	0.588	0	0.0098
													82	54.12	25.5	0.582	0	0.0097
													83	54.12	25.5	0.593	0	0.00988333
													84	54.12	25.5	0.589	0	0.00981667
													82	54.12	25.5	0.583	0	0.00971667
													80	54.12	25.5	0.577	0	0.00961667
													79	54.12	25.5	0.582	0	0.0097
													79	54.12	25.5	0.581	0	0.00968333
													78	54.12	25.5	0.575	0	0.00958333
													76	54.12	25.5	0.569	0	0.00948333
													74	54.12	25.5	0.565	0	0.00941667
													70	54.12	25.5	0.564	0	0.0094
													64	54.12	25.5	0.557	0	0.00928333
													61	54.12	25.5	0.553	0	0.00921667
													57	54.12	25.5	0.545	0	0.00908333
													55	54.12	25.5	0.541	0	0.00901667
													52	54.12	25.5	0.536	0	0.00893333
													47	54.12	25.5	0.531	0	0.00885
													36	54.12	25.5	0.527	0	0.00878333
													37	54.12	25.5	0.519	0	0.00865
													46	54.12	25.5	0.512	0	0.00853333
													52	54.12	25.5	0.578	0	0.00963333
													55	54.12	25.5	0.587	3.14	0.00978333
													59	54.12	25.5	0.665	3.14	0.0110833
													63	54.12	25.5	0.683	3.14	0.0113833
													65	54.12	25.5	0.691	3.14	0.0115167
													67	53.73	25.5	0.704	99.22	0.0117333
													68	53.73	25.5	0.7	99.22	0.0116667
													70	53.73	25.5	0.698	99.22	0.0116333
													71	53.73	25.5	0.691	99.22	0.0115167
													72	53.73	25.5	0.686	99.22	0.0114333
													73	53.73	25.5	0.68	93.33	0.0113333
													73	53.73	25.5	0.674	93.33	0.0112333
													73	53.73	25.5	0.669	93.33	0.01115
													72	53.73	25.5	0.662	93.33	0.0110333
													72	53.73	25.5	0.657	12.94	0.01095
													71	53.73	25.5	0.653	12.94	0.0108833
													71	53.73	25.5	0.65	12.94	0.0108333
													70	53.73	25.5	0.643	12.94	0.0107167
													69	53.73	25.5	0.636	12.94	0.0106
													69	53.73	25.5	0.703	31.37	0.0117167
													68	53.73	25.5	0.703	31.37	0.0117167
													67	53.73	25.5	0.712	31.37	0.0118667
													65	53.73	25.5	0.706	31.37	0.0117667
													64	53.73	25.5	0.698	0	0.0116333
													60	53.73	25.5	0.694	0	0.0115667
													55	53.73	25.5	0.69	0	0.0115
													49	53.73	25.5	0.685	0	0.0114167
													43	53.73	25.5	0.676	0	0.0112667
													32	53.73	25.5	0.672	0	0.0112
													28	53.73	25.5	0.671	0	0.0111833
													27	53.73	25.5	0.662	0	0.0110333
													29	53.73	25.5	0.656	0	0.0109333
													33	53.73	25.5	0.65	0	0.0108333
													36	53.73	25.5	0.646	0	0.0107667
													40	53.73	25.5	0.66	0	0.011
													45	53.73	25.5	0.657	2.75	0.01095
													53	53.73	25.5	0.702	2.75	0.0117
													57	53.33	25.5	0.754	2.75	0.0125667
													61	53.33	25.5	0.827	2.75	0.0137833
													63	53.33	25.5	0.816	87.84	0.0136
													67	53.33	25.5	0.797	87.84	0.0132833
													69	53.33	25.5	0.791	87.84	0.0131833
													70	53.33	25.5	0.777	87.84	0.01295
													71	53.33	25.5	0.812	41.18	0.0135333
													70	53.33	25.5	0.779	41.18	0.0129833
													68	53.33	25.5	0.772	41.18	0.0128667
													66	53.33	25.5	0.76	41.18	0.0126667
													65	53.33	25.5	0.751	0	0.0125167
													61	53.33	25.5	0.745	0	0.0124167
													58	53.33	25.5	0.741	0	0.01235
													56	53.33	25.5	0.734	0	0.0122333
													57	53.33	25.5	0.727	0	0.0121167
													59	53.33	25.5	0.73	0	0.0121667
													62	53.33	25.5	0.746	0	0.0124333
													67	53.33	25.5	0.755	0	0.0125833
													69	53.33	25.5	0.778	25.49	0.0129667
													71	53.33	25.5	0.772	25.49	0.0128667
													72	53.33	25.5	0.764	25.49	0.0127333
													71	53.33	25.5	0.757	25.49	0.0126167
													69	53.33	25.5	0.754	0	0.0125667
													67	53.33	25.5	0.749	0	0.0124833
													65	53.33	25.5	0.751	0	0.0125167
													66	53.33	25.5	0.744	0	0.0124
													66	53.33	25.5	0.737	17.65	0.0122833
													67	53.33	25.5	0.729	17.65	0.01215
													68	53.33	25.5	0.723	17.65	0.01205
													69	53.33	25.5	0.733	17.65	0.0122167
													69	53.33	25.5	0.73	1.96	0.0121667
													68	53.33	25.5	0.72	1.96	0.012
													67	53.33	25.5	0.717	1.96	0.01195
													64	53.33	25.5	0.704	1.96	0.0117333
													62	53.33	25.5	0.704	1.96	0.0117333
													62	53.33	25.5	0.699	0	0.01165
													61	53.33	25.5	0.691	0	0.0115167
													60	53.33	25.5	0.685	0	0.0114167
													59	53.33	25.5	0.677	0	0.0112833
													59	53.33	25.5	0.672	0	0.0112
													60	53.33	25.5	0.671	0	0.0111833
													60	53.33	25.5	0.66	0	0.011
													59	53.33	25.5	0.657	0	0.01095
													58	53.33	25.5	0.651	0	0.01085
													57	53.33	25.5	0.645	0	0.01075
													55	53.33	25.5	0.638	0	0.0106333
													53	53.33	25.5	0.632	0	0.0105333
													51	53.33	25.5	0.626	0	0.0104333
													50	53.33	25.5	0.62	0	0.0103333
													51	53.33	25.5	0.615	0	0.01025
													54	53.33	25.5	0.611	0	0.0101833
													56	53.33	25.5	0.626	0	0.0104333
													58	53.33	25.5	0.614	0	0.0102333
													60	53.33	25.5	0.616	0	0.0102667
													62	53.33	25.5	0.612	0	0.0102
													62	53.33	25.5	0.63	0.78	0.0105
													61	53.33	25.5	0.633	0.78	0.01055
													61	53.33	25.5	0.631	0.78	0.0105167
													60	53.33	25.5	0.627	0.78	0.01045
													60	53.33	25.5	0.621	0	0.01035
													59	53.33	25.5	0.613	0	0.0102167
													58	53.33	25.5	0.611	0	0.0101833
													58	53.33	25.5	0.607	0	0.0101167
													57	53.33	25.5	0.6	0	0.01
													56	53.33	25.5	0.594	0	0.0099
													56	53.33	25.5	0.588	0	0.0098
													55	53.33	25.5	0.582	0	0.0097
													55	53.33	25.5	0.576	0	0.0096
													53	53.33	25.5	0.574	0	0.00956667
													53	53.33	25.5	0.567	0	0.00945
													54	53.33	25.5	0.562	0	0.00936667
													54	53.33	25.5	0.552	0	0.0092
													54	53.33	25.5	0.549	0	0.00915
													54	53.33	25.5	0.545	0	0.00908333
													53	53.33	25.5	0.538	0	0.00896667
													52	53.33	25.5	0.533	0	0.00888333
													51	53.33	25.5	0.526	0	0.00876667
													50	53.33	25.5	0.522	0	0.0087
													51	53.33	25.5	0.514	0	0.00856667
													51	53.33	25.5	0.511	0	0.00851667
													51	53.33	25.5	0.506	0	0.00843333
													53	53.33	25.5	0.5	0	0.00833333
													53	53.33	25.5	0.495	0	0.00825
													52	53.33	25.5	0.489	0	0.00815
													51	53.33	25.5	0.487	0	0.00811667
													51	53.33	25.5	0.478	0	0.00796667
													50	53.33	25.5	0.475	0	0.00791667
													50	53.33	25.5	0.469	0	0.00781667
													52	53.33	25.5	0.491	0	0.00818333
													53	53.33	25.5	0.481	6.27	0.00801667
													56	53.33	25.5	0.477	6.27	0.00795
													55	53.33	25.5	0.472	6.27	0.00786667
													53	53.33	25.5	0.466	6.27	0.00776667
													50	53.33	25.5	0.459	6.27	0.00765
													48	52.94	25.5	0.456	0	0.0076
													47	52.94	25.5	0.448	0	0.00746667
													52	52.94	25.5	0.444	0	0.0074
													56	52.94	25.5	0.478	0	0.00796667
													62	52.94	25.5	0.497	2.75	0.00828333
													69	52.94	25.5	0.53	2.75	0.00883333
													75	52.94	25.5	0.521	2.75	0.00868333
													73	52.94	25.5	0.53	2.75	0.00883333
													72	52.94	25.5	0.523	2.75	0.00871667
													71	52.94	25.5	0.521	0	0.00868333
													70	52.94	25.5	0.541	0	0.00901667
													70	52.94	25.5	0.526	0	0.00876667
													69	52.94	25.5	0.558	0	0.0093
													68	52.94	25.5	0.554	2.75	0.00923333
													67	52.94	25.5	0.554	2.75	0.00923333
													67	52.94	25.5	0.55	2.75	0.00916667
													66	52.94	25.5	0.541	2.75	0.00901667
													66	52.94	25.5	0.53	13.73	0.00883333
													65	52.94	25.5	0.522	13.73	0.0087
													65	52.94	25.5	0.516	13.73	0.0086
													64	52.94	25.5	0.497	13.73	0.00828333
													64	52.94	25.5	0.5	23.92	0.00833333
													64	52.94	25.5	0.496	23.92	0.00826667
													64	52.94	25.5	0.481	23.92	0.00801667
													64	52.94	25.5	0.488	23.92	0.00813333
													63	52.94	25.5	0.494	37.25	0.00823333
													63	52.94	25.5	0.523	37.25	0.00871667
													63	52.94	25.5	0.536	37.25	0.00893333
													64	52.94	25.5	0.611	37.25	0.0101833
													63	52.94	25.5	0.684	36.86	0.0114
													63	52.94	25.5	0.723	36.86	0.01205
													62	52.55	25.5	0.782	36.86	0.0130333
													62	52.55	25.5	0.836	36.86	0.0139333
													62	52.55	25.5	0.823	26.27	0.0137167
													60	52.55	25.5	0.811	26.27	0.0135167
													60	52.55	25.5	0.796	26.27	0.0132667
													60	52.55	25.5	0.781	26.27	0.0130167
													61	52.55	25.5	0.771	95.69	0.01285
													62	52.55	25.5	0.764	95.69	0.0127333
													63	52.55	25.5	0.758	95.69	0.0126333
													63	52.55	25.5	0.754	95.69	0.0125667
													63	52.55	25.5	0.754	86.67	0.0125667
													63	52.55	25.5	0.78	86.67	0.013
													63	52.55	25.5	0.778	86.67	0.0129667
													62	52.55	25.5	0.768	86.67	0.0128
													62	52.55	25.5	0.763	41.18	0.0127167
													62	52.55	25.5	0.756	41.18	0.0126
													63	52.55	25.5	0.752	41.18	0.0125333
													64	52.55	25.5	0.741	41.18	0.01235
													65	52.55	25.5	0.737	64.71	0.0122833
													66	52.55	25.5	0.73	64.71	0.0121667
													65	52.55	25.5	0.724	64.71	0.0120667
													64	52.55	25.5	0.723	64.71	0.01205
													64	52.55	25.5	0.713	0	0.0118833
													63	52.55	25.5	0.711	0	0.01185
													62	52.55	25.5	0.705	0	0.01175
													62	52.55	25.5	0.699	0	0.01165
													61	52.55	25.5	0.693	0	0.01155
													61	52.55	25.5	0.685	0	0.0114167
													62	52.55	25.5	0.678	0	0.0113
													61	52.55	25.5	0.673	0	0.0112167
													61	52.55	25.5	0.664	0	0.0110667
													61	52.55	25.5	0.658	0	0.0109667
													60	52.55	25.5	0.659	0	0.0109833
													59	52.55	25.5	0.659	0	0.0109833
													59	52.55	25.5	0.652	0	0.0108667
													59	52.55	25.5	0.646	7.06	0.0107667
													59	52.55	25.5	0.639	7.06	0.01065
													60	52.55	25.5	0.635	7.06	0.0105833
													60	52.55	25.5	0.644	7.06	0.0107333
													60	52.55	25.5	0.648	11.76	0.0108
													60	52.55	25.5	0.63	11.76	0.0105
													60	52.55	25.5	0.625	11.76	0.0104167
													60	52.55	25.5	0.623	11.76	0.0103833
													60	52.55	25.5	0.614	23.92	0.0102333
													60	52.55	25.5	0.608	23.92	0.0101333
													61	52.55	25.5	0.598	23.92	0.00996667
													61	52.55	25.5	0.593	23.92	0.00988333
													61	52.55	25.5	0.59	83.92	0.00983333
													62	52.55	25.5	0.583	83.92	0.00971667
													62	52.55	25.5	0.58	83.92	0.00966667
													62	52.55	25.5	0.573	83.92	0.00955
													63	52.55	25.5	0.567	98.04	0.00945
													63	52.55	25.5	0.561	98.04	0.00935
													64	52.55	25.5	0.555	98.04	0.00925
													64	52.55	25.5	0.55	98.04	0.00916667
													64	52.55	25.5	0.544	83.14	0.00906667
													65	52.55	25.5	0.54	83.14	0.009
													65	52.55	25.5	0.534	83.14	0.0089
													65	52.55	25.5	0.53	83.14	0.00883333
													65	52.55	25.5	0.526	54.51	0.00876667
													63	52.55	25.5	0.52	54.51	0.00866667
													61	52.55	25.5	0.514	54.51	0.00856667
													59	52.55	25.5	0.508	54.51	0.00846667
													58	52.55	25.5	0.503	0	0.00838333
													56	52.55	25.5	0.495	0	0.00825
													57	52.55	25.5	0.491	0	0.00818333
													59	52.55	25.5	0.486	0	0.0081
													59	52.55	25.5	0.481	0	0.00801667
													59	52.55	25.5	0.474	0	0.0079
													59	52.55	25.5	0.468	0	0.0078
													58	52.55	25.5	0.462	0	0.0077
													58	52.55	25.5	0.455	0	0.00758333
													57	52.55	25.5	0.452	0	0.00753333
													55	52.55	25.5	0.444	0	0.0074
													52	52.55	25.5	0.439	0	0.00731667
													51	52.55	25.5	0.436	0	0.00726667
													51	52.55	25.5	0.429	0	0.00715
													52	52.55	25.5	0.421	0	0.00701667
													52	52.55	25.5	0.421	0	0.00701667
													53	52.55	25.5	0.411	0	0.00685
													53	52.55	25.5	0.408	0	0.0068
													54	52.55	25.5	0.404	0	0.00673333
													54	52.55	25.5	0.398	0	0.00663333
													54	52.55	25.5	0.393	0	0.00655
													54	52.55	25.5	0.388	0	0.00646667
													55	52.55	25.5	0.38	0	0.00633333
													56	52.55	25.5	0.378	0	0.0063
													56	52.55	25.5	0.371	0	0.00618333
													57	52.55	25.5	0.367	0	0.00611667
													57	52.55	25.5	0.362	0	0.00603333
													57	52.55	25.5	0.382	0	0.00636667
													57	52.55	25.5	0.368	0	0.00613333
													57	52.55	25.5	0.396	0	0.0066
													57	52.55	25.5	0.412	6.27	0.00686667
													57	52.55	25.5	0.408	6.27	0.0068
													57	52.55	25.5	0.404	6.27	0.00673333
													56	52.55	25.5	0.402	6.27	0.0067
													54	52.55	25.5	0.396	6.27	0.0066
													53	52.55	25.5	0.39	0	0.0065
													51	52.55	25.5	0.387	0	0.00645
													50	52.55	25.5	0.382	0	0.00636667
													49	52.55	25.5	0.378	0	0.0063
													49	52.55	25.5	0.375	0	0.00625
													49	52.55	25.5	0.366	0	0.0061
													50	52.55	25.5	0.363	0	0.00605
													51	52.55	25.5	0.359	0	0.00598333
													52	52.55	25.5	0.353	0	0.00588333
													52	52.55	25.5	0.348	0	0.0058
													52	52.55	25.5	0.344	0	0.00573333
													50	52.55	25.5	0.34	0	0.00566667
													50	52.55	25.5	0.333	0	0.00555
													50	52.55	25.5	0.331	0	0.00551667
													50	52.55	25.5	0.326	0	0.00543333
													50	52.55	25.5	0.322	0	0.00536667
													50	52.55	25.5	0.316	0	0.00526667
													49	52.55	25.5	0.313	0	0.00521667
													49	52.55	25.5	0.306	0	0.0051
													48	52.55	25.5	0.304	0	0.00506667
													48	52.55	25.5	0.297	0	0.00495
													47	52.55	25.5	0.295	0	0.00491667
													47	52.55	25.5	0.289	0	0.00481667
													47	52.55	25.5	0.284	0	0.00473333
													47	52.55	25.5	0.279	0	0.00465
													47	52.55	25.5	0.276	0	0.0046
													48	52.16	25.5	0.271	0	0.00451667
													48	52.16	25.5	0.266	0	0.00443333
													49	52.16	25.5	0.261	0	0.00435
													52	52.16	25.5	0.26	0	0.00433333
													51	52.16	25.5	0.255	0	0.00425
													51	52.16	25.5	0.249	0	0.00415
													51	52.16	25.5	0.244	0	0.00406667
													51	52.16	25.5	0.24	0	0.004
													51	52.16	25.5	0.235	0	0.00391667
													50	52.16	25.5	0.232	0	0.00386667
													50	52.16	25.5	0.228	0	0.0038
													51	52.16	25.5	0.225	0	0.00375
													51	52.16	25.5	0.221	0	0.00368333
													52	52.16	25.5	0.216	0	0.0036
													52	52.16	25.5	0.211	0	0.00351667
													53	52.16	25.5	0.222	0	0.0037
													53	52.16	25.5	0.245	0	0.00408333
													53	52.16	25.5	0.242	0	0.00403333
													53	52.16	25.5	0.236	0	0.00393333
													52	52.16	25.5	0.232	0	0.00386667
													52	52.16	25.5	0.23	0	0.00383333
													52	52.16	25.5	0.224	0	0.00373333
													52	52.16	25.5	0.221	0	0.00368333
													53	52.16	25.5	0.217	0	0.00361667
													54	52.16	25.5	0.213	0	0.00355
													55	52.16	25.5	0.209	0	0.00348333
													55	52.16	25.5	0.204	0	0.0034
													53	52.16	25.5	0.201	0	0.00335
													52	52.16	25.5	0.196	0	0.00326667
													51	52.16	25.5	0.193	0	0.00321667
													51	52.16	25.5	0.19	0	0.00316667
													51	52.16	25.5	0.185	0	0.00308333
													51	52.16	25.5	0.183	0	0.00305
													51	52.16	25.5	0.178	0	0.00296667
													51	52.16	25.5	0.175	0	0.00291667
													50	52.16	25.5	0.172	0	0.00286667
													48	52.16	25.5	0.169	0	0.00281667
													46	52.16	25.5	0.165	0	0.00275
													46	52.16	25.5	0.163	0	0.00271667
													46	52.16	25.5	0.158	0	0.00263333
													46	52.16	25.5	0.155	0	0.00258333
													47	52.16	25.5	0.151	0	0.00251667
													49	52.16	25.5	0.15	0	0.0025
													48	52.16	25.5	0.145	0	0.00241667
													47	52.16	25.5	0.141	0	0.00235
													47	52.16	25.5	0.139	0	0.00231667
													47	52.16	25.5	0.135	0	0.00225
													47	52.16	25.5	0.131	0	0.00218333
													47	52.16	25.5	0.13	0	0.00216667
													47	52.16	25.5	0.126	0	0.0021
													48	52.16	25.5	0.123	0	0.00205
													49	52.16	25.5	0.119	0	0.00198333
													49	52.16	25.5	0.117	0	0.00195
													49	52.16	25.5	0.114	0	0.0019
													50	52.16	25.5	0.111	0	0.00185
													50	52.16	25.5	0.109	0	0.00181667
													50	52.16	25.5	0.106	0	0.00176667
													50	52.16	25.5	0.103	0	0.00171667
													51	52.16	25.5	0.1	0	0.00166667
													51	52.16	25.5	0.098	0	0.00163333
													50	52.16	25.5	0.096	0	0.0016
													50	52.16	25.5	0.092	0	0.00153333
													50	52.16	25.5	0.091	0	0.00151667
													50	52.16	25.5	0.089	0	0.00148333
													49	52.16	25.5	0.086	0	0.00143333
													49	52.16	25.5	0.084	0	0.0014
													49	52.16	25.5	0.081	0	0.00135
													49	52.16	25.5	0.079	0	0.00131667
													50	52.16	25.5	0.077	0	0.00128333
													50	52.16	25.5	0.075	0	0.00125
													50	52.16	25.5	0.073	0	0.00121667
													50	52.16	25.5	0.07	0	0.00116667
													49	52.16	25.5	0.069	0	0.00115
													49	52.16	25.5	0.066	0	0.0011
													49	52.16	25.5	0.064	0	0.00106667
													49	52.16	25.5	0.062	0	0.00103333
													50	52.16	25.5	0.061	0	0.00101667
													50	52.16	25.5	0.059	0	0.000983333
													50	52.16	25.5	0.057	0	0.00095
													50	52.16	25.5	0.056	0	0.000933333
													50	52.16	25.5	0.053	0	0.000883333
													50	52.16	25.5	0.051	0	0.00085
													49	52.16	25.5	0.05	0	0.000833333
													49	52.16	25.5	0.048	0	0.0008
													48	52.16	25.5	0.047	0	0.000783333
													45	52.16	25.5	0.045	0	0.00075
													43	52.16	25.5	0.044	0	0.000733333
													41	52.16	25.5	0.042	0	0.0007
													38	52.16	25.5	0.041	0	0.000683333
													36	52.16	25.5	0.04	0	0.000666667
													34	52.16	25.5	0.038	0	0.000633333
													33	52.16	25.5	0.037	0	0.000616667
													32	52.16	25.5	0.035	0	0.000583333
													31	52.16	25.5	0.034	0	0.000566667
													30	52.16	25.5	0.033	0	0.00055
													28	52.16	25.5	0.032	0	0.000533333
													24	52.16	25.5	0.031	0	0.000516667
													18	52.16	25.5	0.03	0	0.0005
													11	52.16	25.5	0.029	0	0.000483333
													5	52.16	25.5	0.028	0	0.000466667
													1	52.16	25.5	0.027	0	0.00045
													0	52.16	25.5	0.026	0	0.000433333
													0	52.16	25.5	0.025	0	0.000416667
													0	52.16	25.5	0.024	0	0.0004
													0	52.16	25.5	0.023	0	0.000383333
													0	52.16	25.5	0.022	0	0.000366667
													0	52.16	25.5	0.021	0	0.00035
													0	52.16	25.5	0.021	0	0.00035
													0	52.16	25.5	0.02	0	0.000333333
													0	52.16	25.5	0.019	0	0.000316667
													0	52.16	25.5	0.019	0	0.000316667
													0	52.16	25.5	0.018	0	0.0003
													0	52.16	25.5	0.017	0	0.000283333
													0	52.16	25.5	0.017	0	0.000283333
													0	52.16	25.5	0.016	0	0.000266667
													0	52.16	25.5	0.016	0	0.000266667
													0	52.16	25.5	0.015	0	0.00025
													0	52.16	25.5	0.015	0	0.00025
													0	52.16	25.5	0.015	0	0.00025
													0	52.16	25.5	0.014	0	0.000233333
													0	52.16	25.5	0.013	0	0.000216667
													0	52.16	25.5	0.012	0	0.0002
													3	52.16	25.5	0.013	0	0.000216667
													9	52.16	25.5	0.012	0	0.0002
													13	52.16	25.5	0.011	0	0.000183333
													18	52.16	25.5	0.011	0	0.000183333
													23	52.16	25.5	0.042	0	0.0007
													26	52.16	25.5	0.131	0	0.00218333
													28	52.16	25.5	0.166	12.55	0.00276667
													32	52.16	25.5	0.163	12.55	0.00271667
													32	52.16	25.5	0.176	12.55	0.00293333
													35	52.16	25.5	0.207	12.55	0.00345
													37	52.16	25.5	0.232	19.22	0.00386667
													40	52.16	25.5	0.249	19.22	0.00415
													43	52.16	25.5	0.285	19.22	0.00475
													45	52.16	25.5	0.282	19.22	0.0047
													46	52.16	25.5	0.293	27.45	0.00488333
													48	52.16	25.5	0.292	27.45	0.00486667
													49	52.16	25.5	0.298	27.45	0.00496667
													51	52.16	25.5	0.302	27.45	0.00503333
													52	52.16	25.5	0.304	76.08	0.00506667
													53	52.16	25.5	0.294	76.08	0.0049
													54	52.16	25.5	0.288	76.08	0.0048
													55	52.16	25.5	0.333	76.08	0.00555
													55	52.16	25.5	0.328	10.2	0.00546667
													55	52.16	25.5	0.322	10.2	0.00536667
													55	52.16	25.5	0.319	10.2	0.00531667
													55	52.16	25.5	0.312	10.2	0.0052
													56	52.16	25.5	0.309	0	0.00515
													57	52.16	25.5	0.304	0	0.00506667
													57	52.16	25.5	0.299	0	0.00498333
													58	52.16	25.5	0.297	0	0.00495
													58	52.16	25.5	0.292	0	0.00486667
													59	52.16	25.5	0.314	0	0.00523333
													59	52.16	25.5	0.307	0	0.00511667
													59	52.16	25.5	0.302	0	0.00503333
													59	52.16	25.5	0.297	0	0.00495
													59	52.16	25.5	0.292	0	0.00486667
													60	52.16	25.5	0.288	0	0.0048
													61	52.16	25.5	0.283	0	0.00471667
													61	52.16	25.5	0.338	0	0.00563333
													61	52.16	25.5	0.306	0	0.0051
													61	52.16	25.5	0.301	0	0.00501667
													61	52.16	25.5	0.343	0	0.00571667
													61	52.16	25.5	0.388	0	0.00646667
													61	52.16	25.5	0.37	7.45	0.00616667
													60	52.16	25.5	0.363	7.45	0.00605
													60	52.16	25.5	0.359	7.45	0.00598333
													60	52.16	25.5	0.352	7.45	0.00586667
													60	52.16	25.5	0.348	0	0.0058
													60	52.16	25.5	0.342	0	0.0057
													60	52.16	25.5	0.338	0	0.00563333
													60	52.16	25.5	0.335	0	0.00558333
													60	52.16	25.5	0.33	0	0.0055
													60	52.16	25.5	0.326	0	0.00543333
													61	52.16	25.5	0.32	0	0.00533333
													61	52.16	25.5	0.321	0	0.00535
													62	52.16	25.5	0.337	0	0.00561667
													62	52.16	25.5	0.34	0	0.00566667
													62	52.16	25.5	0.354	0	0.0059
													62	52.16	25.5	0.357	0	0.00595
													62	52.16	25.5	0.365	10.2	0.00608333
													61	52.16	25.5	0.361	10.2	0.00601667
													60	52.16	25.5	0.356	10.2	0.00593333
													58	52.16	25.5	0.35	10.2	0.00583333
													58	52.16	25.5	0.347	0	0.00578333
													58	52.16	25.5	0.342	0	0.0057
													59	52.16	25.5	0.337	0	0.00561667
													59	52.16	25.5	0.333	0	0.00555
													59	52.16	25.5	0.329	0	0.00548333
													59	52.16	25.5	0.323	0	0.00538333
													59	52.16	25.5	0.318	0	0.0053
													60	52.16	25.5	0.312	0	0.0052
													60	52.16	25.5	0.307	0	0.00511667
													60	52.16	25.5	0.306	0	0.0051
													60	52.16	25.5	0.298	0	0.00496667
													60	52.16	25.5	0.296	0	0.00493333
													60	52.16	25.5	0.29	0	0.00483333
													60	52.16	25.5	0.286	0	0.00476667
													60	52.16	25.5	0.282	0	0.0047
													60	52.16	25.5	0.279	0	0.00465
													60	52.16	25.5	0.273	0	0.00455
													60	52.16	25.5	0.268	0	0.00446667
													60	52.16	25.5	0.264	0	0.0044
													60	52.16	25.5	0.26	0	0.00433333
													60	52.16	25.5	0.256	0	0.00426667
													60	52.16	25.5	0.251	0	0.00418333
													60	52.16	25.5	0.246	0	0.0041
													60	52.16	25.5	0.243	0	0.00405
													60	52.16	25.5	0.239	0	0.00398333
													60	52.16	25.5	0.235	0	0.00391667
													60	52.16	25.5	0.229	0	0.00381667
													60	52.16	25.5	0.225	0	0.00375
													60	52.16	25.5	0.221	0	0.00368333
													60	52.16	25.5	0.219	0	0.00365
													60	52.16	25.5	0.215	0	0.00358333
													59	52.16	25.5	0.211	0	0.00351667
													59	52.16	25.5	0.206	0	0.00343333
													59	52.16	25.5	0.203	0	0.00338333
													58	52.16	25.5	0.2	0	0.00333333
													58	52.16	25.5	0.196	0	0.00326667
													58	52.16	25.5	0.191	0	0.00318333
													58	52.16	25.5	0.187	0	0.00311667
													58	52.16	25.5	0.184	0	0.00306667
													57	52.16	25.5	0.181	0	0.00301667
													58	52.16	25.5	0.177	0	0.00295
													57	52.16	25.5	0.175	0	0.00291667
													57	52.16	25.5	0.171	0	0.00285
													56	52.16	25.5	0.167	0	0.00278333
													56	52.16	25.5	0.164	0	0.00273333
													56	52.16	25.5	0.161	0	0.00268333
													56	52.16	25.5	0.158	0	0.00263333
													56	52.16	25.5	0.155	0	0.00258333
													56	52.16	25.5	0.15	0	0.0025
													56	52.16	25.5	0.148	0	0.00246667
													56	52.16	25.5	0.145	0	0.00241667
													57	52.16	25.5	0.143	0	0.00238333
													57	52.16	25.5	0.137	0	0.00228333
													57	52.16	25.5	0.137	0	0.00228333
													57	52.16	25.5	0.132	0	0.0022
													57	52.16	25.5	0.13	0	0.00216667
													57	52.16	25.5	0.127	0	0.00211667
													57	52.16	25.5	0.125	0	0.00208333
													57	52.16	25.5	0.122	0	0.00203333
													57	52.16	25.5	0.118	0	0.00196667
													57	52.16	25.5	0.116	0	0.00193333
													57	52.16	25.5	0.114	0	0.0019
													57	52.16	25.5	0.111	0	0.00185
													56	52.16	25.5	0.108	0	0.0018
													56	52.16	25.5	0.107	0	0.00178333
													56	52.16	25.5	0.104	0	0.00173333
													55	52.16	25.5	0.101	0	0.00168333
													56	52.16	25.5	0.1	0	0.00166667
													55	52.16	25.5	0.097	0	0.00161667
													55	52.16	25.5	0.095	0	0.00158333
													55	52.16	25.5	0.092	0	0.00153333
													55	52.16	25.5	0.09	0	0.0015
													55	52.16	25.5	0.088	0	0.00146667
													55	52.16	25.5	0.085	0	0.00141667
													55	52.16	25.5	0.083	0	0.00138333
													55	52.16	25.5	0.081	0	0.00135
													55	52.16	25.5	0.08	0	0.00133333
													56	52.16	25.5	0.078	0	0.0013
													56	52.16	25.5	0.074	0	0.00123333
													55	52.16	25.5	0.074	0	0.00123333
													55	52.16	25.5	0.071	0	0.00118333
													54	52.16	25.5	0.069	0	0.00115
													54	52.16	25.5	0.067	0	0.00111667
													53	52.16	25.5	0.065	0	0.00108333
													54	52.16	25.5	0.064	0	0.00106667
													54	52.16	25.5	0.062	0	0.00103333
													54	52.16	25.5	0.06	0	0.001
													57	52.16	25.5	0.059	0	0.000983333
													59	52.16	25.5	0.092	0	0.00153333
													61	52.16	25.5	0.118	0	0.00196667
													67	52.16	25.5	0.114	0	0.0019
													67	52.16	25.5	0.112	0	0.00186667
													64	52.16	25.5	0.109	0	0.00181667
													63	52.16	25.5	0.107	0	0.00178333
													61	52.16	25.5	0.105	0	0.00175
													60	52.16	25.5	0.102	0	0.0017
													60	52.16	25.5	0.101	0	0.00168333
													60	52.16	25.5	0.098	0	0.00163333
													60	52.16	25.5	0.096	0	0.0016
													61	52.16	25.5	0.093	0	0.00155
													60	52.16	25.5	0.091	0	0.00151667
													60	52.16	25.5	0.089	0	0.00148333
													59	52.16	25.5	0.087	0	0.00145
													58	52.16	25.5	0.084	0	0.0014
													57	52.16	25.5	0.083	0	0.00138333
													57	52.16	25.5	0.079	0	0.00131667
													56	52.16	25.5	0.078	0	0.0013
													55	52.16	25.5	0.076	0	0.00126667
													55	52.16	25.5	0.074	0	0.00123333
													55	52.16	25.5	0.071	0	0.00118333
													55	52.16	25.5	0.07	0	0.00116667
													55	52.16	25.5	0.068	0	0.00113333
													55	52.16	25.5	0.067	0	0.00111667
													55	52.16	25.5	0.063	0	0.00105
													55	52.16	25.5	0.063	0	0.00105
													55	52.16	25.5	0.06	0	0.001
													53	52.16	25.5	0.059	0	0.000983333
													51	52.16	25.5	0.058	0	0.000966667
													49	52.16	25.5	0.056	0	0.000933333
													46	52.16	25.5	0.054	0	0.0009
													45	52.16	25.5	0.053	0	0.000883333
													44	52.16	25.5	0.051	0	0.00085
													43	52.16	25.5	0.049	0	0.000816667
													43	52.16	25.5	0.048	0	0.0008
													44	52.16	25.5	0.046	0	0.000766667
													46	52.16	25.5	0.044	0	0.000733333
													47	52.16	25.5	0.043	0	0.000716667
													47	52.16	25.5	0.116	0	0.00193333
													48	52.16	25.5	0.078	0	0.0013
													48	52.16	25.5	0.077	0	0.00128333
													48	52.16	25.5	0.074	0	0.00123333
													46	52.16	25.5	0.072	0	0.0012
													46	52.16	25.5	0.069	0	0.00115
													46	52.16	25.5	0.067	0	0.00111667
													45	52.16	25.5	0.065	0	0.00108333
													44	52.16	25.5	0.062	0	0.00103333
													42	52.16	25.5	0.06	0	0.001
													41	52.16	25.5	0.058	0	0.000966667
													37	52.16	25.5	0.056	0	0.000933333
													34	52.16	25.5	0.055	0	0.000916667
													30	52.16	25.5	0.053	0	0.000883333
													26	52.16	25.5	0.051	0	0.00085
													23	52.16	25.5	0.048	0	0.0008
													24	52.16	25.5	0.047	0	0.000783333
													24	52.16	25.5	0.046	0	0.000766667
													25	52.16	25.5	0.044	0	0.000733333
													26	52.16	25.5	0.042	0	0.0007
													26	52.16	25.5	0.041	0	0.000683333
													25	52.16	25.5	0.039	0	0.00065
													19	52.16	25.5	0.038	0	0.000633333
													10	52.16	25.5	0.037	0	0.000616667
													7	52.16	25.5	0.036	0	0.0006
													6	52.16	25.5	0.034	0	0.000566667
													6	52.16	25.5	0.032	0	0.000533333
													10	52.16	25.5	0.032	0	0.000533333
													16	52.16	25.5	0.031	0	0.000516667
													17	52.16	25.5	0.029	0	0.000483333
													17	52.16	25.5	0.028	0	0.000466667
													17	52.16	25.5	0.026	0	0.000433333
													18	52.16	25.5	0.026	0	0.000433333
													21	52.16	25.5	0.025	0	0.000416667
													24	52.16	25.5	0.024	0	0.0004
													26	52.16	25.5	0.087	0	0.00145
													29	52.16	25.5	0.155	0	0.00258333
													34	52.16	25.5	0.288	0	0.0048
													39	52.16	25.5	0.416	8.63	0.00693333
													47	52.16	25.5	0.463	8.63	0.00771667
													51	52.16	25.5	0.462	8.63	0.0077
													52	52.16	25.5	0.446	8.63	0.00743333
													52	52.16	25.5	0.441	43.92	0.00735
													51	52.16	25.5	0.439	43.92	0.00731667
													48	52.16	25.5	0.432	43.92	0.0072
													45	52.16	25.5	0.428	43.92	0.00713333
													43	52.16	25.5	0.418	0	0.00696667
													39	52.16	25.5	0.416	0	0.00693333
													38	52.16	25.5	0.41	0	0.00683333
													38	52.16	25.5	0.406	0	0.00676667
													38	52.16	25.5	0.4	0	0.00666667
													39	52.16	25.5	0.395	0	0.00658333
													40	52.16	25.5	0.388	0	0.00646667
													41	52.16	25.5	0.386	0	0.00643333
													41	52.16	25.5	0.379	0	0.00631667
													41	52.16	25.5	0.377	0	0.00628333
													41	52.16	25.5	0.37	0	0.00616667
													42	52.16	25.5	0.368	0	0.00613333
													41	52.16	25.5	0.363	0	0.00605
													41	52.16	25.5	0.359	0	0.00598333
													41	52.16	25.5	0.352	0	0.00586667
													41	52.16	25.5	0.348	0	0.0058
													41	52.16	25.5	0.341	0	0.00568333
													41	52.16	25.5	0.339	0	0.00565
													41	52.16	25.5	0.332	0	0.00553333
													41	52.16	25.5	0.329	0	0.00548333
													41	52.16	25.5	0.323	0	0.00538333
													41	52.16	25.5	0.318	0	0.0053
													40	52.16	25.5	0.315	0	0.00525
													39	52.16	25.5	0.312	0	0.0052
													38	52.16	25.5	0.307	0	0.00511667
													37	52.16	25.5	0.3	0	0.005
													35	52.16	25.5	0.297	0	0.00495
													33	52.16	25.5	0.292	0	0.00486667
													33	52.16	25.5	0.289	0	0.00481667
													37	52.16	25.5	0.281	0	0.00468333
													40	52.16	25.5	0.31	0	0.00516667
													43	52.16	25.5	0.351	0	0.00585
													44	52.16	25.5	0.394	9.8	0.00656667
													48	52.16	25.5	0.382	9.8	0.00636667
													49	52.16	25.5	0.409	9.8	0.00681667
													49	52.16	25.5	0.402	9.8	0.0067
													49	52.16	25.5	0.399	0	0.00665
													47	52.16	25.5	0.391	0	0.00651667
													45	52.16	25.5	0.39	0	0.0065
													42	52.16	25.5	0.381	0	0.00635
													40	52.16	25.5	0.379	0	0.00631667
													33	52.16	25.5	0.371	0	0.00618333
													26	52.16	25.5	0.368	0	0.00613333
													24	52.16	25.5	0.362	0	0.00603333
													25	52.16	25.5	0.358	0	0.00596667
													26	52.16	25.5	0.354	0	0.0059
													25	52.16	25.5	0.349	0	0.00581667
													25	52.16	25.5	0.344	0	0.00573333
													23	52.16	25.5	0.34	0	0.00566667
													24	52.16	25.5	0.333	0	0.00555
													25	52.16	25.5	0.33	0	0.0055
													25	52.16	25.5	0.324	0	0.0054
													26	52.16	25.5	0.321	0	0.00535
													28	52.16	25.5	0.315	0	0.00525
													31	52.16	25.5	0.308	0	0.00513333
													33	52.16	25.5	0.318	0	0.0053
													37	52.16	25.5	0.337	0	0.00561667
													39	52.16	25.5	0.354	2.35	0.0059
													41	52.16	25.5	0.359	2.35	0.00598333
													43	52.16	25.5	0.362	2.35	0.00603333
													44	52.16	25.5	0.361	2.35	0.00601667
													46	52.16	25.5	0.355	76.86	0.00591667
													47	52.16	25.5	0.351	76.86	0.00585
													47	52.16	25.5	0.355	76.86	0.00591667
													48	52.16	25.5	0.366	76.86	0.0061
													48	52.16	25.5	0.363	17.65	0.00605
													47	52.16	25.5	0.36	17.65	0.006
													45	52.16	25.5	0.354	17.65	0.0059
													43	52.16	25.5	0.349	17.65	0.00581667
													44	52.16	25.5	0.344	0	0.00573333
													47	52.16	25.5	0.337	0	0.00561667
													49	52.16	25.5	0.335	0	0.00558333
													51	52.16	25.5	0.354	0	0.0059
													51	52.16	25.5	0.357	0.39	0.00595
													51	52.16	25.5	0.366	0.39	0.0061
													52	52.16	25.5	0.36	0.39	0.006
													52	52.16	25.5	0.354	0.39	0.0059
													51	52.16	25.5	0.348	0	0.0058
													50	52.16	25.5	0.344	0	0.00573333
													49	52.16	25.5	0.34	0	0.00566667
													49	52.16	25.5	0.334	0	0.00556667
													48	52.16	25.5	0.33	0	0.0055
													48	52.16	25.5	0.323	0	0.00538333
													47	52.16	25.5	0.32	0	0.00533333
													47	52.16	25.5	0.315	0	0.00525
													46	52.16	25.5	0.311	0	0.00518333
													44	52.16	25.5	0.305	0	0.00508333
													42	52.16	25.5	0.301	0	0.00501667
													40	52.16	25.5	0.297	0	0.00495
													36	52.16	25.5	0.293	0	0.00488333
													33	52.16	25.5	0.287	0	0.00478333
													33	52.16	25.5	0.285	0	0.00475
													35	52.16	25.5	0.28	0	0.00466667
													38	52.16	25.5	0.276	0	0.0046
													41	52.16	25.5	0.244	0	0.00406667
													43	52.16	25.5	0.297	0	0.00495
													45	52.16	25.5	0.292	0	0.00486667
													45	52.16	25.5	0.288	0	0.0048
													44	52.16	25.5	0.284	0	0.00473333
													43	52.16	25.5	0.279	0	0.00465
													41	52.16	25.5	0.274	0	0.00456667
													39	52.16	25.5	0.272	0	0.00453333
													36	52.16	25.5	0.268	0	0.00446667
													33	52.16	25.5	0.262	0	0.00436667
													27	52.16	25.5	0.257	0	0.00428333
													17	52.16	25.5	0.253	0	0.00421667
													8	52.16	25.5	0.249	0	0.00415
													4	52.16	25.5	0.244	0	0.00406667
													5	52.16	25.5	0.24	0	0.004
													13	52.16	25.5	0.252	0	0.0042
													20	52.16	25.5	0.269	0	0.00448333
													24	52.16	25.5	0.285	0	0.00475
													28	52.16	25.5	0.317	0	0.00528333
													30	52.16	25.5	0.338	19.61	0.00563333
													32	52.16	25.5	0.373	19.61	0.00621667
													35	52.16	25.5	0.415	19.61	0.00691667
													39	52.16	25.5	0.416	19.61	0.00693333
													42	52.16	25.5	0.418	98.04	0.00696667
													44	52.16	25.5	0.414	98.04	0.0069
													43	52.16	25.5	0.407	98.04	0.00678333
													42	52.16	25.5	0.405	98.04	0.00675
													41	52.16	25.5	0.395	0	0.00658333
													39	52.16	25.5	0.393	0	0.00655
													37	52.16	25.5	0.387	0	0.00645
													34	52.16	25.5	0.383	0	0.00638333
													32	52.16	25.5	0.376	0	0.00626667
													29	52.16	25.5	0.372	0	0.0062
													27	52.16	25.5	0.367	0	0.00611667
													24	52.16	25.5	0.362	0	0.00603333
													22	52.16	25.5	0.358	0	0.00596667
													19	52.16	25.5	0.353	0	0.00588333
													17	52.16	25.5	0.348	0	0.0058
													17	52.16	25.5	0.344	0	0.00573333
													17	52.16	25.5	0.339	0	0.00565
													16	52.16	25.5	0.334	0	0.00556667
													17	52.16	25.5	0.329	0	0.00548333
													19	52.16	25.5	0.325	0	0.00541667
													21	52.16	25.5	0.32	0	0.00533333
													25	52.16	25.5	0.314	0	0.00523333
													27	52.16	25.5	0.309	0	0.00515
													31	52.16	25.5	0.304	0	0.00506667
													32	52.16	25.5	0.3	0	0.005
													33	52.16	25.5	0.32	0	0.00533333
													34	52.16	25.5	0.325	0	0.00541667
													37	52.16	25.5	0.314	0	0.00523333
													38	52.16	25.5	0.383	13.73	0.00638333
													39	52.16	25.5	0.408	13.73	0.0068
													40	52.16	25.5	0.394	13.73	0.00656667
													40	52.16	25.5	0.388	13.73	0.00646667
													41	52.16	25.5	0.384	0	0.0064
													41	52.16	25.5	0.378	0	0.0063
													42	52.16	25.5	0.373	0	0.00621667
													42	52.16	25.5	0.369	0	0.00615
													42	52.16	25.5	0.363	0	0.00605
													42	52.16	25.5	0.358	0	0.00596667
													42	52.16	25.5	0.355	0	0.00591667
													41	52.16	25.5	0.349	0	0.00581667
													40	52.16	25.5	0.344	0	0.00573333
													38	52.16	25.5	0.339	0	0.00565
													35	52.16	25.5	0.333	0	0.00555
													31	52.16	25.5	0.329	0	0.00548333
													26	52.16	25.5	0.325	0	0.00541667
													14	52.16	25.5	0.319	0	0.00531667
													5	52.16	25.5	0.314	0	0.00523333
													2	52.16	25.5	0.31	0	0.00516667
													2	52.16	25.5	0.307	0	0.00511667
													3	52.16	25.5	0.3	0	0.005
													5	52.16	25.5	0.296	0	0.00493333
													7	52.16	25.5	0.293	0	0.00488333
													11	52.16	25.5	0.288	0	0.0048
													17	52.16	25.5	0.284	0	0.00473333
													21	52.16	25.5	0.28	0	0.00466667
													23	52.16	25.5	0.277	0	0.00461667
													25	52.16	25.5	0.298	0	0.00496667
													29	52.16	26.5	0.311	0	0.00518333
													31	52.16	26.5	0.333	0	0.00555
													34	52.16	26.5	0.362	0	0.00603333
													37	52.16	26.5	0.366	0	0.0061
													38	52.16	26.5	0.403	50.59	0.00671667
													38	52.16	26.5	0.398	50.59	0.00663333
													38	52.16	26.5	0.393	50.59	0.00655
													37	52.16	26.5	0.387	50.59	0.00645
													36	52.16	26.5	0.382	0	0.00636667
													36	52.16	26.5	0.377	0	0.00628333
													37	52.16	26.5	0.371	0	0.00618333
													37	52.16	26.5	0.367	0	0.00611667
													38	52.16	26.5	0.36	0	0.006
													39	52.16	26.5	0.356	0	0.00593333
													40	52.16	26.5	0.35	0	0.00583333
													40	52.16	26.5	0.362	0	0.00603333
													40	52.16	26.5	0.363	0	0.00605
													40	52.16	26	0.367	0	0.00611667
													41	52.16	26	0.385	0	0.00641667
													41	52.16	26	0.381	0	0.00635
													41	52.16	26	0.374	43.53	0.00623333
													42	52.16	26	0.371	43.53	0.00618333
													42	52.16	26	0.367	43.53	0.00611667
													43	52.16	26	0.366	43.53	0.0061
													44	52.16	26	0.365	70.59	0.00608333
													45	52.16	26	0.368	70.59	0.00613333
													46	52.16	26	0.372	70.59	0.0062
													47	52.16	26	0.363	70.59	0.00605
													47	52.16	26	0.359	97.25	0.00598333
													48	52.16	26	0.354	97.25	0.0059
													49	52.16	26	0.349	97.25	0.00581667
													49	52.16	26	0.345	97.25	0.00575
													50	52.16	26	0.339	99.61	0.00565
													51	52.16	26	0.335	99.61	0.00558333
													51	52.16	26	0.331	99.61	0.00551667
													51	52.16	26	0.324	99.61	0.0054
													52	52.16	26	0.32	99.61	0.00533333
													52	52.16	26	0.315	99.22	0.00525
													53	52.16	26	0.308	99.22	0.00513333
													54	52.16	26	0.313	99.22	0.00521667
													54	52.16	26	0.327	99.22	0.00545
													55	52.16	26	0.331	88.63	0.00551667
													55	52.16	26	0.328	88.63	0.00546667
													55	52.16	26	0.323	88.63	0.00538333
													56	52.16	26	0.321	88.63	0.00535
													56	52.16	26	0.318	88.63	0.0053
													56	52.16	26	0.318	88.63	0.0053
													56	52.16	26	0.315	88.63	0.00525
													56	52.16	26	0.31	88.63	0.00516667
													56	52.16	26	0.307	88.63	0.00511667
													54	52.16	26	0.301	0	0.00501667
													51	52.16	26	0.297	0	0.00495
													48	52.16	26	0.292	0	0.00486667
													46	52.16	26	0.287	0	0.00478333
													44	52.16	26	0.283	0	0.00471667
													41	52.16	26	0.278	0	0.00463333
													38	52.16	26	0.275	0	0.00458333
													32	52.16	26	0.27	0	0.0045
													27	52.16	26.5	0.267	0	0.00445
													22	52.16	26.5	0.262	0	0.00436667
													25	52.16	26.5	0.257	0	0.00428333
													30	52.16	26.5	0.278	0	0.00463333
													34	52.16	26.5	0.305	1.57	0.00508333
													38	52.16	26.5	0.389	1.57	0.00648333
													42	52.16	26.5	0.384	1.57	0.0064
													43	52.16	26.5	0.365	1.57	0.00608333
													44	52.16	26.5	0.351	1.57	0.00585
													44	52.16	26.5	0.341	87.84	0.00568333
													45	52.16	26.5	0.342	87.84	0.0057
													45	52.16	26.5	0.348	87.84	0.0058
													45	52.16	26.5	0.347	87.84	0.00578333
													46	52.16	26.5	0.332	48.24	0.00553333
													47	52.16	26.5	0.329	48.24	0.00548333
													48	52.16	26	0.333	48.24	0.00555
													48	52.16	26	0.345	48.24	0.00575
													49	52.16	26	0.346	65.49	0.00576667
													49	52.16	26	0.361	65.49	0.00601667
													50	52.16	26	0.355	65.49	0.00591667
													48	52.16	26	0.351	65.49	0.00585
													47	52.16	26	0.337	0	0.00561667
													48	52.16	26	0.37	0	0.00616667
													49	52.16	26	0.396	0	0.0066
													52	52.16	26	0.441	0	0.00735
													53	52.16	26	0.43	31.37	0.00716667
													54	52.16	26	0.427	31.37	0.00711667
													54	52.16	26	0.42	31.37	0.007
													54	52.16	26	0.414	31.37	0.0069
													54	52.16	26	0.41	85.1	0.00683333
													53	52.16	26	0.402	85.1	0.0067
													54	52.16	26	0.399	85.1	0.00665
													53	52.16	26	0.394	85.1	0.00656667
													53	52.16	26	0.389	84.31	0.00648333
													53	51.76	26	0.384	84.31	0.0064
													51	51.76	26	0.379	84.31	0.00631667
													49	51.76	26	0.373	84.31	0.00621667
													49	51.76	26	0.37	0	0.00616667
													49	51.76	26	0.363	0	0.00605
													49	51.76	26	0.357	0	0.00595
													48	51.76	26.5	0.352	0	0.00586667
													46	51.76	26.5	0.349	0	0.00581667
													43	51.76	26.5	0.345	0	0.00575
													38	51.76	26.5	0.338	0	0.00563333
													31	51.76	26.5	0.334	0	0.00556667
													29	51.76	26.5	0.328	0	0.00546667
													31	51.76	26.5	0.324	0	0.0054
													34	51.76	26.5	0.322	0	0.00536667
													38	51.76	26.5	0.31	0	0.00516667
													39	51.76	26.5	0.333	0	0.00555
													41	51.76	26.5	0.335	0	0.00558333
													42	51.76	26.5	0.335	0	0.00558333
													43	51.76	26.5	0.339	0	0.00565
													43	51.76	26.5	0.342	43.14	0.0057
													44	51.76	26.5	0.346	43.14	0.00576667
													44	51.76	26.5	0.355	43.14	0.00591667
													45	51.76	26.5	0.358	43.14	0.00596667
													45	51.76	26.5	0.362	55.69	0.00603333
													45	51.76	26.5	0.362	55.69	0.00603333
													46	51.76	26.5	0.378	55.69	0.0063
													46	51.76	26.5	0.387	55.69	0.00645
													46	51.76	26.5	0.373	94.12	0.00621667
													47	51.76	26.5	0.369	94.12	0.00615
													47	51.76	26.5	0.362	94.12	0.00603333
													48	51.76	26.5	0.358	94.12	0.00596667
													49	51.37	26.5	0.354	57.65	0.0059
													49	51.37	26.5	0.352	57.65	0.00586667
													50	51.37	26.5	0.375	57.65	0.00625
													51	51.37	26.5	0.399	57.65	0.00665
													51	51.37	26.5	0.394	0	0.00656667
													49	51.37	26.5	0.39	0	0.0065
													47	51.37	26.5	0.384	0	0.0064
													45	51.37	26.5	0.379	0	0.00631667
													43	51.37	26	0.374	0	0.00623333
													36	51.37	26	0.37	0	0.00616667
													32	51.37	26	0.364	0	0.00606667
													27	51.37	26	0.358	0	0.00596667
													24	51.37	26	0.354	0	0.0059
													20	51.37	26	0.35	0	0.00583333
													18	51.37	26	0.346	0	0.00576667
													17	51.37	26	0.34	0	0.00566667
													19	51.37	26	0.335	0	0.00558333
													28	51.37	26	0.339	0	0.00565
													34	51.37	26	0.379	0	0.00631667
													45	51.37	26	0.373	0	0.00621667
													49	51.37	26	0.367	0	0.00611667
													49	51.37	26	0.361	0	0.00601667
													49	51.37	26	0.357	0	0.00595
													50	51.37	26	0.353	0	0.00588333
													55	51.37	26	0.348	0	0.0058
													59	51.37	26	0.349	0	0.00581667
													65	51.37	26	0.352	0	0.00586667
													73	51.37	26	0.351	0	0.00585
													74	51.37	26	0.344	0	0.00573333
													75	51.37	26	0.346	0	0.00576667
													77	51.37	26	0.354	0	0.0059
													79	50.98	26	0.371	0	0.00618333
													79	50.98	26	0.408	0	0.0068
													79	50.98	26	0.402	0	0.0067
													80	50.98	26	0.398	16.08	0.00663333
													80	50.98	26	0.393	16.08	0.00655
													80	50.98	26	0.386	16.08	0.00643333
													80	50.98	26	0.383	16.08	0.00638333
													80	50.98	26	0.377	99.61	0.00628333
													80	50.98	26	0.373	99.61	0.00621667
													80	50.98	26	0.367	99.61	0.00611667
													80	50.98	26	0.365	99.61	0.00608333
													79	50.98	26	0.357	99.61	0.00595
													79	50.98	26	0.352	99.61	0.00586667
													79	50.98	26	0.348	99.61	0.0058
													79	50.98	26.5	0.342	99.61	0.0057
													79	50.98	26.5	0.331	99.61	0.00551667
													79	50.98	26.5	0.341	99.22	0.00568333
													79	50.98	26.5	0.354	99.22	0.0059
													79	50.98	26.5	0.36	99.22	0.006
													79	50.98	26.5	0.366	99.22	0.0061
													79	50.98	26.5	0.374	99.22	0.00623333
													79	50.98	26.5	0.376	99.61	0.00626667
													79	50.98	26.5	0.382	99.61	0.00636667
													79	50.98	26.5	0.389	99.61	0.00648333
													79	50.98	26.5	0.421	99.61	0.00701667
													79	50.98	26.5	0.452	99.22	0.00753333
													79	50.98	26.5	0.471	99.22	0.00785
													79	50.98	26.5	0.487	99.22	0.00811667
													79	50.98	26.5	0.501	99.22	0.00835
													79	50.98	26.5	0.519	99.61	0.00865
													79	50.98	26.5	0.533	99.61	0.00888333
													80	50.98	26.5	0.544	99.61	0.00906667
													80	50.98	26.5	0.58	99.61	0.00966667
													80	50.98	26.5	0.677	99.61	0.0112833
													80	50.98	26.5	0.751	99.61	0.0125167
													83	50.98	26.5	0.747	99.61	0.01245
													85	50.98	26.5	0.74	99.61	0.0123333
													82	50.98	26.5	0.736	0	0.0122667
													79	50.98	26.5	0.725	0	0.0120833
													76	50.98	26.5	0.723	0	0.01205
													74	50.98	26.5	0.727	0	0.0121167
													73	50.98	26.5	0.723	0.78	0.01205
													69	50.98	26.5	0.717	0.78	0.01195
													67	50.98	26.5	0.706	0.78	0.0117667
													67	50.98	26.5	0.705	0.78	0.01175
													68	50.98	26.5	0.718	10.59	0.0119667
													69	50.98	26	0.743	10.59	0.0123833
													70	50.98	26	0.762	10.59	0.0127
													71	50.98	26	0.796	10.59	0.0132667
													71	50.98	26	0.788	93.33	0.0131333
													73	50.98	26	0.791	93.33	0.0131833
													74	50.98	26	0.765	93.33	0.01275
													74	50.98	26	0.792	93.33	0.0132
													72	50.98	26	0.746	0.78	0.0124333
													69	50.98	26	0.738	0.78	0.0123
													67	50.98	26	0.731	0.78	0.0121833
													67	50.98	26	0.735	0.78	0.01225
													67	50.98	26	0.765	41.57	0.01275
													69	50.98	26	0.806	41.57	0.0134333
													70	50.98	26	0.82	41.57	0.0136667
													72	50.98	26	0.788	41.57	0.0131333
													73	50.98	26	0.766	93.73	0.0127667
													71	50.98	26	0.755	93.73	0.0125833
													69	50.59	26	0.744	93.73	0.0124
													67	50.59	26	0.737	93.73	0.0122833
													66	50.59	26	0.73	0	0.0121667
													64	50.59	26	0.726	0	0.0121
													62	50.59	26	0.72	0	0.012
													60	50.59	26	0.717	0	0.01195
													60	50.59	26	0.707	0	0.0117833
													59	50.59	26	0.718	0	0.0119667
													59	50.59	26	0.705	0	0.01175
													60	50.59	26	0.701	0	0.0116833
													61	50.59	26	0.695	16.47	0.0115833
													63	50.59	26	0.691	16.47	0.0115167
													64	50.59	26	0.684	16.47	0.0114
													61	50.59	26	0.677	16.47	0.0112833
													59	50.59	26	0.67	0	0.0111667
													58	50.59	26	0.665	0	0.0110833
													57	50.59	26	0.661	0	0.0110167
													60	50.59	26	0.651	0	0.01085
													63	50.59	26.5	0.646	0	0.0107667
													62	50.59	26.5	0.642	0	0.0107
													62	50.59	26.5	0.638	0	0.0106333
													63	50.59	26.5	0.629	0	0.0104833
													63	50.59	26.5	0.625	0	0.0104167
													62	50.59	26.5	0.617	0	0.0102833
													62	50.59	26.5	0.614	0	0.0102333
													63	50.59	26.5	0.608	0	0.0101333
													63	50.59	26.5	0.604	0	0.0100667
													64	50.59	26.5	0.598	0	0.00996667
													61	50.59	26.5	0.59	0	0.00983333
													58	50.59	26.5	0.585	0	0.00975
													55	50.59	26.5	0.579	0	0.00965
													53	50.59	26.5	0.575	0	0.00958333
													49	50.59	26.5	0.568	0	0.00946667
													47	50.59	26.5	0.563	0	0.00938333
													44	50.59	26.5	0.557	0	0.00928333
													43	50.59	26.5	0.553	0	0.00921667
													44	50.59	26.5	0.547	0	0.00911667
													45	50.59	26.5	0.541	0	0.00901667
													45	50.59	26.5	0.535	0	0.00891667
													45	50.59	26.5	0.529	0	0.00881667
													45	50.59	26.5	0.526	0	0.00876667
													44	50.59	26.5	0.516	0	0.0086
													44	50.59	26.5	0.512	0	0.00853333
													44	50.59	26	0.507	0	0.00845
													45	50.59	26	0.501	0	0.00835
													44	50.59	26	0.494	0	0.00823333
													43	50.59	26	0.489	0	0.00815
													42	50.59	26	0.484	0	0.00806667
													42	50.59	26	0.477	0	0.00795
													42	50.59	26	0.472	0	0.00786667
													43	50.59	26	0.467	0	0.00778333
													44	50.59	26	0.461	0	0.00768333
													44	50.59	26	0.457	0	0.00761667
													42	50.59	26	0.449	0	0.00748333
													40	50.59	26	0.447	0	0.00745
													38	50.59	26	0.44	0	0.00733333
													35	50.59	26	0.435	0	0.00725
													30	50.59	26	0.431	0	0.00718333
													27	50.59	26	0.424	0	0.00706667
													29	50.59	26	0.417	0	0.00695
													34	50.59	26	0.413	0	0.00688333
													35	50.59	26	0.409	0	0.00681667
													36	50.2	26	0.403	0	0.00671667
													37	50.2	26	0.398	0	0.00663333
													43	50.2	26	0.391	0	0.00651667
													50	50.2	26	0.39	0	0.0065
													56	50.2	26	0.425	0	0.00708333
													60	50.2	26	0.422	0	0.00703333
													63	50.2	26	0.419	0	0.00698333
													63	50.2	26	0.413	28.24	0.00688333
													64	50.2	26	0.408	28.24	0.0068
													65	50.2	26	0.403	28.24	0.00671667
													65	50.2	26	0.399	28.24	0.00665
													66	50.2	26	0.395	32.16	0.00658333
													66	50.2	26	0.388	32.16	0.00646667
													66	50.2	26	0.383	32.16	0.00638333
													67	50.2	26	0.38	32.16	0.00633333
													66	50.2	26	0.375	32.16	0.00625
													64	50.2	26	0.369	0	0.00615
													62	50.2	26	0.364	0	0.00606667
													59	50.2	26	0.361	0	0.00601667
													57	50.2	26	0.354	0	0.0059
													55	50.2	26	0.353	0	0.00588333
													51	50.2	26	0.345	0	0.00575
													46	50.2	26	0.34	0	0.00566667
													39	50.2	26	0.335	0	0.00558333
													35	50.2	26	0.331	0	0.00551667
													32	50.2	26	0.326	0	0.00543333
													29	50.2	26	0.321	0	0.00535
													26	50.2	26	0.317	0	0.00528333
													24	50.2	26	0.31	0	0.00516667
													21	50.2	26.5	0.307	0	0.00511667
													22	50.2	26.5	0.305	0	0.00508333
													24	50.2	26.5	0.298	0	0.00496667
													26	50.2	26.5	0.294	0	0.0049
													27	50.2	26.5	0.289	0	0.00481667
													27	50.2	26.5	0.285	0	0.00475
													27	50.2	26.5	0.279	0	0.00465
													27	50.2	26.5	0.276	0	0.0046
													28	50.2	26.5	0.269	0	0.00448333
													28	50.2	26.5	0.266	0	0.00443333
													28	50.2	26.5	0.261	0	0.00435
													30	50.2	26.5	0.257	0	0.00428333
													31	50.2	26.5	0.253	0	0.00421667
													33	50.2	26.5	0.248	0	0.00413333
													37	50.2	26.5	0.275	0	0.00458333
													42	50.2	26.5	0.333	0	0.00555
													48	50.2	26.5	0.454	3.53	0.00756667
													55	50.2	26.5	0.535	3.53	0.00891667
													60	50.2	26.5	0.594	3.53	0.0099
													64	50.2	26.5	0.589	3.53	0.00981667
													66	50.2	26.5	0.583	81.18	0.00971667
													67	50.2	26.5	0.578	81.18	0.00963333
													67	50.2	26.5	0.571	81.18	0.00951667
													68	50.2	26.5	0.566	81.18	0.00943333
													68	50.2	26	0.566	88.63	0.00943333
													68	50.2	26	0.592	88.63	0.00986667
													68	50.2	26	0.593	88.63	0.00988333
													66	50.2	26	0.583	88.63	0.00971667
													67	50.2	26	0.576	4.71	0.0096
													67	50.2	26	0.571	4.71	0.00951667
													68	50.2	26	0.565	4.71	0.00941667
													68	50.2	26	0.559	4.71	0.00931667
													69	50.2	26	0.556	88.63	0.00926667
													69	50.2	26	0.548	88.63	0.00913333
													67	50.2	26	0.545	88.63	0.00908333
													63	50.2	26	0.538	88.63	0.00896667
													57	50.2	26	0.532	0	0.00886667
													48	50.2	26	0.527	0	0.00878333
													40	50.2	26	0.523	0	0.00871667
													33	50.2	26	0.515	0	0.00858333
													31	50.2	26	0.509	0	0.00848333
													33	50.2	26	0.503	0	0.00838333
													36	50.2	26	0.5	0	0.00833333
													38	50.2	26	0.534	0	0.0089
													39	50.2	26	0.499	0	0.00831667
													42	50.2	26	0.538	0	0.00896667
													45	50.2	26	0.543	0	0.00905
													47	50.2	26	0.54	0	0.009
													49	50.2	26	0.531	40.39	0.00885
													51	50.2	26	0.57	40.39	0.0095
													53	50.2	26	0.695	40.39	0.0115833
													59	50.2	26	0.697	40.39	0.0116167
													65	50.2	26	0.7	99.61	0.0116667
													65	50.2	26	0.681	99.61	0.01135
													66	50.2	26	0.674	99.61	0.0112333
													68	50.2	26	0.667	99.61	0.0111167
													70	50.2	26	0.658	5.49	0.0109667
													72	50.2	26	0.653	5.49	0.0108833
													73	50.2	26	0.648	5.49	0.0108
													72	50.2	26	0.652	5.49	0.0108667
													72	50.2	26	0.65	20.78	0.0108333
													71	50.2	26	0.644	20.78	0.0107333
													71	50.2	26	0.638	20.78	0.0106333
													70	50.2	26	0.632	20.78	0.0105333
													70	50.2	26	0.66	90.59	0.011
													69	50.2	26	0.65	90.59	0.0108333
													68	50.2	26	0.642	90.59	0.0107
													68	50.2	26	0.634	90.59	0.0105667
													67	50.2	26	0.631	90.59	0.0105167
													67	50.2	26	0.623	88.63	0.0103833
													67	50.2	26	0.619	88.63	0.0103167
													67	50.2	26	0.61	88.63	0.0101667
													68	50.2	26	0.606	88.63	0.0101
													66	50.2	26	0.629	0	0.0104833
													65	50.2	26	0.618	0	0.0103
													66	50.2	26	0.609	0	0.01015
													65	50.2	26	0.605	0	0.0100833
													63	50.2	26	0.599	0	0.00998333
													64	50.2	26	0.594	0	0.0099
													64	50.2	26	0.588	0	0.0098
													61	50.2	26	0.579	0	0.00965
													59	50.2	26	0.577	0	0.00961667
													59	50.2	26	0.569	0	0.00948333
													60	50.2	26	0.563	0	0.00938333
													61	50.2	26	0.562	0	0.00936667
													62	50.2	26	0.554	0	0.00923333
													62	50.2	26	0.548	0	0.00913333
													62	50.2	26	0.541	0	0.00901667
													62	50.2	26	0.535	0	0.00891667
													61	50.2	26	0.531	0	0.00885
													60	50.2	26	0.526	0	0.00876667
													60	50.2	26	0.521	0	0.00868333
													59	50.2	26	0.514	0	0.00856667
													58	50.2	26	0.509	0	0.00848333
													59	50.2	26	0.507	0	0.00845
													57	50.2	26	0.497	0	0.00828333
													55	50.2	26	0.495	0	0.00825
													53	50.2	26	0.489	0	0.00815
													52	49.8	26	0.484	0	0.00806667
													54	49.8	26	0.479	0	0.00798333
													53	49.8	26	0.473	0	0.00788333
													54	49.8	26	0.467	0	0.00778333
													53	49.8	26	0.461	0	0.00768333
													53	49.8	26	0.456	0	0.0076
													56	49.8	26	0.45	0	0.0075
													58	49.8	26	0.445	0	0.00741667
													58	49.8	26	0.439	0	0.00731667
													59	49.8	26	0.43	0	0.00716667
													58	49.8	26	0.43	0	0.00716667
													57	49.8	26	0.424	0	0.00706667
													56	49.8	26	0.419	0	0.00698333
													55	49.8	26	0.413	0	0.00688333
													55	49.8	26	0.407	0	0.00678333
													55	49.8	26	0.403	0	0.00671667
													54	49.8	26	0.4	0	0.00666667
													54	49.8	26	0.394	0	0.00656667
													54	49.8	26	0.39	0	0.0065
													55	49.8	26	0.384	0	0.0064
													54	49.8	26	0.381	0	0.00635
													55	49.8	26	0.374	0	0.00623333
													56	49.8	26	0.371	0	0.00618333
													57	49.8	26	0.368	0	0.00613333
													59	49.8	26	0.363	0	0.00605
													62	49.8	26	0.358	0	0.00596667
													67	49.8	26	0.352	0	0.00586667
													67	49.8	26	0.348	0	0.0058
													67	49.8	26	0.345	0	0.00575
													67	49.8	26	0.34	0	0.00566667
													66	49.8	26	0.337	0	0.00561667
													64	49.8	26	0.33	0	0.0055
													62	49.8	26	0.326	0	0.00543333
													61	49.8	26	0.322	0	0.00536667
													58	49.8	26	0.318	0	0.0053
													57	49.8	26	0.313	0	0.00521667
													58	49.8	26	0.31	0	0.00516667
													57	49.8	26	0.304	0	0.00506667
													56	49.8	26	0.302	0	0.00503333
													56	49.8	26	0.296	0	0.00493333
													56	49.8	26	0.291	0	0.00485
													57	49.8	26	0.285	0	0.00475
													58	49.8	26	0.282	0	0.0047
													59	49.8	26	0.279	0	0.00465
													60	49.8	26	0.275	0	0.00458333
													61	49.8	26	0.27	0	0.0045
													63	49.8	26	0.267	0	0.00445
													63	49.8	26	0.262	0	0.00436667
													63	49.8	26	0.258	0	0.0043
													62	49.8	26	0.255	0	0.00425
													61	49.8	26	0.252	0	0.0042
													61	49.8	26	0.248	0	0.00413333
													61	49.8	26	0.241	0	0.00401667
													62	49.8	26	0.241	0	0.00401667
													62	49.8	26	0.234	0	0.0039
													62	49.8	26	0.231	0	0.00385
													61	49.8	26	0.228	0	0.0038
													60	49.8	26	0.224	0	0.00373333
													59	49.8	26	0.221	0	0.00368333
													60	49.8	26	0.216	0	0.0036
													60	49.8	26	0.212	0	0.00353333
													61	49.8	26	0.209	0	0.00348333
													61	49.8	26	0.204	0	0.0034
													62	49.8	26	0.202	0	0.00336667
													63	49.8	26	0.197	0	0.00328333
													63	49.8	26	0.194	0	0.00323333
													62	49.8	26	0.191	0	0.00318333
													61	49.8	26	0.188	0	0.00313333
													59	49.8	26	0.183	0	0.00305
													58	49.8	26	0.18	0	0.003
													57	49.8	26.5	0.176	0	0.00293333
													56	49.8	26.5	0.173	0	0.00288333
													55	49.8	26.5	0.171	0	0.00285
													54	49.8	26.5	0.167	0	0.00278333
													53	49.8	26.5	0.163	0	0.00271667
													53	49.8	26.5	0.16	0	0.00266667
													54	49.8	26.5	0.157	0	0.00261667
													54	49.8	26.5	0.154	0	0.00256667
													55	49.8	26.5	0.15	0	0.0025
													56	49.8	26.5	0.147	0	0.00245
													58	49.8	26.5	0.144	0	0.0024
													60	49.8	26.5	0.142	0	0.00236667
													61	49.8	26.5	0.138	0	0.0023
													61	49.8	26.5	0.136	0	0.00226667
													59	49.8	26.5	0.133	0	0.00221667
													57	49.8	26.5	0.129	0	0.00215
													56	49.8	26.5	0.127	0	0.00211667
													54	49.8	26.5	0.124	0	0.00206667
													52	49.8	26.5	0.121	0	0.00201667
													51	49.8	26.5	0.118	0	0.00196667
													49	49.8	26.5	0.116	0	0.00193333
													48	49.8	26.5	0.112	0	0.00186667
													48	49.8	26.5	0.11	0	0.00183333
													49	49.8	26.5	0.108	0	0.0018
													50	49.8	26.5	0.105	0	0.00175
													48	49.8	26.5	0.103	0	0.00171667
													47	49.8	26.5	0.1	0	0.00166667
													45	49.8	26.5	0.099	0	0.00165
													43	49.8	26.5	0.095	0	0.00158333
													42	49.8	26.5	0.094	0	0.00156667
													41	49.8	26.5	0.091	0	0.00151667
													39	49.8	26.5	0.09	0	0.0015
													36	49.8	26.5	0.087	0	0.00145
													35	49.8	26.5	0.085	0	0.00141667
													37	49.8	26.5	0.083	0	0.00138333
													39	49.8	26.5	0.08	0	0.00133333
													41	49.8	26.5	0.078	0	0.0013
													42	49.8	26.5	0.077	0	0.00128333
													44	49.8	26.5	0.074	0	0.00123333
													45	49.8	26.5	0.082	0	0.00136667
													45	49.8	26.5	0.08	0	0.00133333
													44	49.8	26.5	0.077	0	0.00128333
													43	49.8	26.5	0.076	0	0.00126667
													43	49.8	26.5	0.073	0	0.00121667
													43	49.8	26.5	0.072	0	0.0012
													42	49.8	26.5	0.07	0	0.00116667
													42	49.8	26.5	0.068	0	0.00113333
													41	49.8	26.5	0.066	0	0.0011
													41	49.8	26.5	0.064	0	0.00106667
													41	49.8	26.5	0.062	0	0.00103333
													41	49.8	26.5	0.06	0	0.001
													43	49.8	26.5	0.058	0	0.000966667
													44	49.8	26.5	0.057	0	0.00095
													45	49.8	26.5	0.055	0	0.000916667
													45	49.8	26.5	0.054	0	0.0009
													45	49.8	26.5	0.052	0	0.000866667
													45	49.8	26.5	0.051	0	0.00085
													45	49.8	26.5	0.05	0	0.000833333
													45	49.8	26.5	0.048	0	0.0008
													43	49.8	26.5	0.047	0	0.000783333
													41	49.8	26.5	0.046	0	0.000766667
													37	49.8	26.5	0.044	0	0.000733333
													35	49.8	26.5	0.043	0	0.000716667
													33	49.8	26.5	0.041	0	0.000683333
													29	49.8	26.5	0.04	0	0.000666667
													24	49.8	26.5	0.039	0	0.00065
													21	49.8	26.5	0.037	0	0.000616667
													19	49.8	26.5	0.036	0	0.0006
													19	49.8	26.5	0.035	0	0.000583333
													21	49.8	26.5	0.033	0	0.00055
													22	49.8	26.5	0.032	0	0.000533333
													22	49.8	26.5	0.031	0	0.000516667
													22	49.8	26.5	0.03	0	0.0005
													22	49.8	26.5	0.029	0	0.000483333
													24	49.8	26.5	0.028	0	0.000466667
													26	49.8	26.5	0.027	0	0.00045
													28	49.8	26.5	0.025	0	0.000416667
													31	49.8	26.5	0.024	0	0.0004
													34	49.8	26.5	0.024	0	0.0004
													35	49.8	26.5	0.024	0	0.0004
													39	49.8	26.5	0.089	0	0.00148333
													40	49.8	26.5	0.1	1.57	0.00166667
													41	49.8	26.5	0.098	1.57	0.00163333
													41	49.8	26.5	0.094	1.57	0.00156667
													41	49.8	26.5	0.093	1.57	0.00155
													41	49.8	26.5	0.09	0	0.0015
													41	49.8	26.5	0.088	0	0.00146667
													42	49.8	26.5	0.086	0	0.00143333
													41	49.8	26.5	0.084	0	0.0014
													41	49.8	26.5	0.082	0	0.00136667
													40	49.8	26.5	0.08	0	0.00133333
													40	49.8	26.5	0.078	0	0.0013
													40	49.8	26.5	0.076	0	0.00126667
													40	49.8	26.5	0.074	0	0.00123333
													40	49.8	26.5	0.072	0	0.0012
													40	49.8	26.5	0.07	0	0.00116667
													41	49.8	26.5	0.069	0	0.00115
													40	49.8	26.5	0.066	0	0.0011
													39	49.8	26.5	0.065	0	0.00108333
													38	49.8	26.5	0.063	0	0.00105
													34	49.8	26.5	0.062	0	0.00103333
													32	49.8	26.5	0.06	0	0.001
													30	49.8	26.5	0.059	0	0.000983333
													28	49.8	26.5	0.057	0	0.00095
													26	49.8	26.5	0.055	0	0.000916667
													26	49.8	26.5	0.053	0	0.000883333
													28	49.8	26.5	0.052	0	0.000866667
													28	49.8	26.5	0.05	0	0.000833333
													27	49.8	26.5	0.049	0	0.000816667
													26	49.8	26.5	0.048	0	0.0008
													23	49.8	26.5	0.046	0	0.000766667
													22	49.8	26.5	0.044	0	0.000733333
													21	49.8	26.5	0.042	0	0.0007
													22	49.8	26.5	0.042	0	0.0007
													24	49.8	26.5	0.04	0	0.000666667
													27	49.8	26.5	0.039	0	0.00065
													29	49.8	26.5	0.037	0	0.000616667
													30	49.8	26.5	0.036	0	0.0006
													32	49.8	26.5	0.035	0	0.000583333
													34	49.8	26.5	0.033	0	0.00055
													35	49.8	26.5	0.032	0	0.000533333
													36	49.8	26.5	0.032	0.39	0.000533333
													38	49.8	26.5	0.031	0.39	0.000516667
													38	49.8	26.5	0.029	0.39	0.000483333
													38	49.8	26.5	0.028	0.39	0.000466667
													37	49.8	26.5	0.028	0	0.000466667
													35	49.8	26.5	0.027	0	0.00045
													32	49.8	26.5	0.025	0	0.000416667
													30	49.8	26.5	0.025	0	0.000416667
													29	49.8	26.5	0.024	0	0.0004
													26	49.8	26.5	0.023	0	0.000383333
													24	49.8	26.5	0.022	0	0.000366667
													22	49.8	26.5	0.022	0	0.000366667
													21	49.8	26.5	0.021	0	0.00035
													20	49.8	26.5	0.02	0	0.000333333
													21	49.8	26.5	0.019	0	0.000316667
													22	49.8	26.5	0.019	0	0.000316667
													24	49.8	26.5	0.018	0	0.0003
													26	49.8	26.5	0.017	0	0.000283333
													28	49.8	26.5	0.017	0	0.000283333
													30	49.8	26.5	0.016	0	0.000266667
													31	49.8	26.5	0.016	0	0.000266667
													32	49.8	26.5	0.015	0	0.00025
													34	49.8	26.5	0.014	0	0.000233333
													36	49.8	26.5	0.014	0	0.000233333
													37	49.8	26.5	0.014	0	0.000233333
													39	49.8	26.5	0.014	0	0.000233333
													40	49.8	26.5	0.015	0	0.00025
													40	49.8	26.5	0.014	0	0.000233333
													40	49.8	26.5	0.014	0	0.000233333
													41	49.8	26.5	0.014	0	0.000233333
													41	49.8	26.5	0.013	0	0.000216667
													42	49.8	26.5	0.013	0	0.000216667
													42	49.8	26.5	0.013	0	0.000216667
													43	49.8	26.5	0.013	0	0.000216667
													43	49.8	26.5	0.013	0	0.000216667
													42	49.8	26.5	0.012	0	0.0002
													41	49.8	26.5	0.012	0	0.0002
													41	49.8	26.5	0.011	0	0.000183333
													41	49.8	26.5	0.011	0	0.000183333
													42	49.8	26.5	0.011	0	0.000183333
													43	49.8	26.5	0.01	0	0.000166667
													44	49.8	26.5	0.011	0	0.000183333
													45	49.8	26.5	0.01	0	0.000166667
													46	49.8	26.5	0.01	0	0.000166667
													48	49.8	26.5	0.01	0	0.000166667
													48	49.8	26.5	0.01	0	0.000166667
													48	49.8	26.5	0.01	0	0.000166667
													49	49.8	26.5	0.01	0	0.000166667
													49	49.8	26.5	0.01	0	0.000166667
													50	49.8	26.5	0.01	0	0.000166667
													50	49.8	26.5	0.01	0	0.000166667
													50	49.8	26.5	0.01	0	0.000166667
													49	49.8	26.5	0.01	0	0.000166667
													48	49.8	26.5	0.01	0	0.000166667
													47	49.8	26.5	0.009	0	0.00015
													46	49.8	26.5	0.01	0	0.000166667
													46	49.8	26.5	0.01	0	0.000166667
													45	49.8	26.5	0.01	0	0.000166667
													45	49.8	26.5	0.01	0	0.000166667
													45	49.8	26.5	0.009	0	0.00015
													45	49.8	26.5	0.009	0	0.00015
													45	49.8	26.5	0.01	0	0.000166667
													45	49.8	26.5	0.009	0	0.00015
													45	49.8	26.5	0.009	0	0.00015
													46	49.8	26.5	0.009	0	0.00015
													46	49.8	26.5	0.01	0	0.000166667
													44	49.8	26.5	0.009	0	0.00015
													43	49.8	26.5	0.01	0	0.000166667
													42	49.8	26.5	0.01	0	0.000166667
													41	49.8	26.5	0.009	0	0.00015
													42	49.8	26.5	0.009	0	0.00015
													43	49.8	26.5	0.009	0	0.00015
													44	49.8	26.5	0.009	0	0.00015
													43	49.8	26.5	0.009	0	0.00015
													42	49.8	26.5	0.009	0	0.00015
													40	49.8	26.5	0.009	0	0.00015
													36	49.8	26.5	0.009	0	0.00015
													31	49.8	26.5	0.009	0	0.00015
													26	49.8	26.5	0.009	0	0.00015
													22	49.8	26.5	0.009	0	0.00015
													23	49.8	26.5	0.009	0	0.00015
													24	49.8	26.5	0.009	0	0.00015
													26	49.8	26.5	0.008	0	0.000133333
													31	49.8	26.5	0.008	0	0.000133333
													35	49.8	26.5	0.009	0	0.00015
													40	49.8	26.5	0.039	0	0.00065
													44	49.8	26.5	0.114	0	0.0019
													48	49.8	26.5	0.146	0	0.00243333
													48	49.8	26.5	0.158	13.33	0.00263333
													48	49.8	26.5	0.155	13.33	0.00258333
													47	49.8	26.5	0.151	13.33	0.00251667
													46	49.8	26.5	0.148	13.33	0.00246667
													45	49.8	26.5	0.145	0	0.00241667
													42	49.8	26.5	0.141	0	0.00235
													40	49.8	26.5	0.139	0	0.00231667
													38	49.8	26.5	0.135	0	0.00225
													37	49.8	26.5	0.132	0	0.0022
													35	49.8	26.5	0.129	0	0.00215
													34	49.8	26.5	0.127	0	0.00211667
													32	49.8	26.5	0.123	0	0.00205
													30	49.8	26.5	0.121	0	0.00201667
													28	49.8	26.5	0.118	0	0.00196667
													25	49.8	26.5	0.115	0	0.00191667
													22	49.8	26.5	0.112	0	0.00186667
													20	49.8	26.5	0.11	0	0.00183333
													14	49.8	26.5	0.107	0	0.00178333
													11	49.8	26.5	0.105	0	0.00175
													8	49.8	26.5	0.102	0	0.0017
													7	49.8	26.5	0.099	0	0.00165
													7	49.8	26.5	0.097	0	0.00161667
													11	49.8	26.5	0.094	0	0.00156667
													16	49.8	26.5	0.092	0	0.00153333
													20	49.8	26.5	0.175	0	0.00291667
													23	49.8	26.5	0.161	0	0.00268333
													25	49.8	26.5	0.212	0	0.00353333
													27	49.8	26.5	0.237	0	0.00395
													29	49.8	26.5	0.287	12.94	0.00478333
													33	49.8	26.5	0.309	12.94	0.00515
													35	49.8	26.5	0.315	12.94	0.00525
													36	49.8	26.5	0.333	12.94	0.00555
													37	49.8	26.5	0.346	6.27	0.00576667
													38	49.8	26.5	0.351	6.27	0.00585
													40	49.8	26.5	0.352	6.27	0.00586667
													41	49.8	26.5	0.35	6.27	0.00583333
													41	49.8	26.5	0.342	0	0.0057
													41	49.8	26.5	0.339	0	0.00565
													42	49.8	26.5	0.334	0	0.00556667
													41	49.8	26.5	0.33	0	0.0055
													41	49.8	26.5	0.325	0	0.00541667
													38	49.8	26.5	0.321	0	0.00535
													35	49.8	26.5	0.314	0	0.00523333
													33	49.8	26.5	0.312	0	0.0052
													31	49.8	26.5	0.306	0	0.0051
													26	49.8	26.5	0.3	0	0.005
													20	49.8	26.5	0.296	0	0.00493333
													8	49.8	26.5	0.292	0	0.00486667
													4	49.8	26.5	0.287	0	0.00478333
													2	49.8	26.5	0.283	0	0.00471667
													0	49.8	26.5	0.28	0	0.00466667
													0	49.8	26.5	0.273	0	0.00455
													0	49.8	26.5	0.267	0	0.00445
													4	49.8	26.5	0.265	0	0.00441667
													11	49.8	26.5	0.26	0	0.00433333
													16	49.8	26.5	0.257	0	0.00428333
													19	49.8	26.5	0.251	0	0.00418333
													19	49.8	26.5	0.247	0	0.00411667
													18	49.8	26.5	0.243	0	0.00405
													17	49.8	26.5	0.239	0	0.00398333
													19	49.8	26.5	0.234	0	0.0039
													21	49.8	26.5	0.231	0	0.00385
													22	49.8	26.5	0.226	0	0.00376667
													22	49.8	26.5	0.221	0	0.00368333
													23	49.8	26.5	0.218	0	0.00363333
													23	49.8	26.5	0.214	0	0.00356667
													23	49.8	26.5	0.21	0	0.0035
													23	49.8	26.5	0.206	0	0.00343333
													25	49.8	26.5	0.203	0	0.00338333
													27	49.8	26.5	0.198	0	0.0033
													29	49.8	26.5	0.195	0	0.00325
													32	49.8	26.5	0.191	0	0.00318333
													37	49.8	26.5	0.187	0	0.00311667
													40	49.8	26.5	0.185	0	0.00308333
													41	49.8	26.5	0.182	0	0.00303333
													42	49.8	26.5	0.178	0	0.00296667
													43	49.8	26.5	0.175	0	0.00291667
													43	49.8	26.5	0.171	0	0.00285
													43	49.8	26.5	0.168	0	0.0028
													43	49.8	26.5	0.165	0	0.00275
													43	49.8	26.5	0.161	0	0.00268333
													45	49.8	26.5	0.157	0	0.00261667
													45	49.8	26.5	0.154	0	0.00256667
													44	49.8	26.5	0.151	0	0.00251667
													42	49.8	26.5	0.148	0	0.00246667
													40	49.8	26.5	0.144	0	0.0024
													38	49.8	26.5	0.14	0	0.00233333
													35	49.8	26.5	0.138	0	0.0023
													35	49.8	26.5	0.136	0	0.00226667
													36	49.8	26.5	0.132	0	0.0022
													40	49.8	26.5	0.128	0	0.00213333
													43	49.8	26.5	0.156	0	0.0026
													44	49.8	26.5	0.185	0	0.00308333
													45	49.8	26.5	0.181	0	0.00301667
													44	49.8	26.5	0.178	0	0.00296667
													45	49.8	26.5	0.173	0	0.00288333
													46	49.8	26.5	0.17	0	0.00283333
													50	49.8	26.5	0.147	0	0.00245
													51	49.8	26.5	0.219	0	0.00365
													52	49.8	26.5	0.245	0	0.00408333
													52	49.8	26.5	0.265	18.43	0.00441667
													52	49.8	26.5	0.285	18.43	0.00475
													53	49.8	26.5	0.296	18.43	0.00493333
													53	49.8	26.5	0.308	18.43	0.00513333
													54	49.8	26.5	0.319	85.1	0.00531667
													54	49.8	26.5	0.33	85.1	0.0055
													54	49.8	26.5	0.334	85.1	0.00556667
													54	49.8	26.5	0.347	85.1	0.00578333
													55	49.8	26.5	0.352	43.14	0.00586667
													55	49.8	26.5	0.349	43.14	0.00581667
													55	49.8	26.5	0.355	43.14	0.00591667
													56	49.8	26.5	0.35	43.14	0.00583333
													56	49.8	26.5	0.349	89.8	0.00581667
													57	49.8	26.5	0.339	89.8	0.00565
													58	49.8	26.5	0.335	89.8	0.00558333
													58	49.8	26.5	0.348	89.8	0.0058
													59	49.8	26.5	0.341	93.33	0.00568333
													60	49.8	26.5	0.351	93.33	0.00585
													61	49.8	26.5	0.348	93.33	0.0058
													62	49.8	26.5	0.347	93.33	0.00578333
													63	49.8	26.5	0.337	98.43	0.00561667
[truncated: 1,721 more rows]

## Sheet: Trip 4
Date	Time	Temperature (°C)	Ambient Temp Meteo	Ambient Temp OBD	DT M	DT OBD	Normalized DT M	Normalized DT OBD					Vehicle speed	Fuel level input [%]	Ambient air temperature	Flow [l/min]	Controlled canister purge system	Flow [l/s]
2017-07-03 14:18:10	2017-07-03 14:18:10	33.23	28.022	31	5.208	2.23	0.008	0.03					0	47.06	31	0.01	0	0.000166667
2017-07-03 14:19:10	2017-07-03 14:19:10	33.3	27.822	30.8167	5.478	2.48333	0.278	0.283333					0	47.06	31	0.01	0	0.000166667
2017-07-03 14:20:10	2017-07-03 14:20:10	33.4	28.382	30.3167	5.018	3.08333	-0.182	0.883333					0	47.06	31	0.01	0	0.000166667
2017-07-03 14:21:10	2017-07-03 14:21:10	33.5	28.766	30.3833	4.734	3.11667	-0.466	0.916667					0	47.06	31	0.01	0	0.000166667
2017-07-03 14:22:10	2017-07-03 14:22:10	33.62	28.15	30.25	5.47	3.37	0.27	1.17					0	47.06	31	0.009	0	0.00015
2017-07-03 14:23:10	2017-07-03 14:23:10	33.73	28.2	29.6167	5.53	4.11333	0.33	1.91333					0	47.06	31	0.009	0	0.00015
2017-07-03 14:24:10	2017-07-03 14:24:10	33.84	28.129	29.55	5.711	4.29	0.511	2.09					0	47.06	31	0.009	0	0.00015
2017-07-03 14:25:10	2017-07-03 14:25:10	33.92	28.286	28.7667	5.634	5.15333	0.434	2.95333					0	47.06	31	0.01	0	0.000166667
2017-07-03 14:26:10	2017-07-03 14:26:10	34.04	28.768	29	5.272	5.04	0.072	2.84					0	47.06	31	0.01	0	0.000166667
2017-07-03 14:27:10	2017-07-03 14:27:10	34.12	28.56	29	5.56	5.12	0.36	2.92					0	47.06	31	0.01	0	0.000166667
2017-07-03 14:28:10	2017-07-03 14:28:10	34.18	27.966	29.5833	6.214	4.59667	1.014	2.39667					0	47.06	31	0.009	0	0.00015
2017-07-03 14:29:10	2017-07-03 14:29:10	34.28	28.023	29.3333	6.257	4.94667	1.057	2.74667					0	47.06	31	0.01	0	0.000166667
2017-07-03 14:30:10	2017-07-03 14:30:10	34.38	28.404	29.45	5.976	4.93	0.776	2.73					0	47.06	31	0.009	0	0.00015
2017-07-03 14:31:10	2017-07-03 14:31:10	34.48	28.415	29.75	6.065	4.73	0.865	2.53					0	47.06	31	0.01	0	0.000166667
2017-07-03 14:32:10	2017-07-03 14:32:10	34.56	28.685	30	5.875	4.56	0.675	2.36					0	0	31	0.01	0	0.000166667
2017-07-03 14:33:10	2017-07-03 14:33:10	34.67	28.43	30	6.24	4.67	1.04	2.47					1	47.06	31	0.01	0	0.000166667
2017-07-03 14:34:10	2017-07-03 14:34:10	34.74	28.352	29.8667	6.388	4.87333	1.188	2.67333					1	47.06	31	0.01	0	0.000166667
2017-07-03 14:35:10	2017-07-03 14:35:10	34.82	28.003	29.8667	6.817	4.95333	1.617	2.75333					1	47.06	31	0.01	0	0.000166667
[truncated: 1,109 more rows]

## Sheet: Trip 5
Date	Time	Temperature (°C)	Ambient Temp Meteo	Ambient Temp OBD	DT M	DT OBD	Normalized DT M	Normalized DT OBD					Vehicle speed	Fuel level input [%]	Ambient air temperature	Flow [l/min]	Controlled canister purge system	Flow [l/s]
[truncated: 3,662 more rows]

[truncated: 2 more sheets: Trip 6, Overall]
