# Supplementary material for: An experimental study to investigate typical temperature conditions in fuel tanks of European vehicles
Source: Environ Sci Pollut Res Int. 2019 Apr 25;26(17):17608–22. doi: 10.1007/s11356-019-04985-7 (PMC6546669; doi:10.1007/s11356-019-04985-7)
Supplement: Supplementary file 7 — (XLSX 1295 kb) [file 11356_2019_4985_MOESM7_ESM.xlsx]

## Sheet: Ford Continuous
Date	Time	Temperature (°C)
2017-07-17 16:10:41	2017-07-17 16:10:41	27.24
2017-07-17 16:11:41	2017-07-17 16:11:41	27.72
2017-07-17 16:12:41	2017-07-17 16:12:41	28.27
2017-07-17 16:13:41	2017-07-17 16:13:41	27.99
2017-07-17 16:14:41	2017-07-17 16:14:41	27.5
2017-07-17 16:15:41	2017-07-17 16:15:41	28.65
2017-07-17 16:16:41	2017-07-17 16:16:41	28.93
2017-07-17 16:17:41	2017-07-17 16:17:41	28.95
2017-07-17 16:18:41	2017-07-17 16:18:41	27.93
2017-07-17 16:19:41	2017-07-17 16:19:41	28.02
2017-07-17 16:20:41	2017-07-17 16:20:41	27.88
2017-07-17 16:21:41	2017-07-17 16:21:41	27.82
2017-07-17 16:22:41	2017-07-17 16:22:41	26.37
2017-07-17 16:23:41	2017-07-17 16:23:41	27.83
2017-07-17 16:24:41	2017-07-17 16:24:41	27.78
2017-07-17 16:25:41	2017-07-17 16:25:41	27.78
2017-07-17 16:26:41	2017-07-17 16:26:41	27.77
2017-07-17 16:27:41	2017-07-17 16:27:41	27.77
2017-07-17 16:28:41	2017-07-17 16:28:41	27.76
2017-07-17 16:29:41	2017-07-17 16:29:41	27.76
2017-07-17 16:30:41	2017-07-17 16:30:41	27.75
2017-07-17 16:31:41	2017-07-17 16:31:41	27.75
2017-07-17 16:32:41	2017-07-17 16:32:41	27.75
2017-07-17 16:33:41	2017-07-17 16:33:41	27.75
2017-07-17 16:34:41	2017-07-17 16:34:41	27.74
2017-07-17 16:35:41	2017-07-17 16:35:41	27.74
2017-07-17 16:36:41	2017-07-17 16:36:41	27.74
2017-07-17 16:37:41	2017-07-17 16:37:41	27.74
2017-07-17 16:38:41	2017-07-17 16:38:41	27.73
2017-07-17 16:39:41	2017-07-17 16:39:41	27.73
2017-07-17 16:40:41	2017-07-17 16:40:41	27.73
2017-07-17 16:41:41	2017-07-17 16:41:41	27.72
2017-07-17 16:42:41	2017-07-17 16:42:41	27.72
2017-07-17 16:43:41	2017-07-17 16:43:41	27.72
2017-07-17 16:44:41	2017-07-17 16:44:41	27.72
2017-07-17 16:45:41	2017-07-17 16:45:41	27.71
2017-07-17 16:46:41	2017-07-17 16:46:41	27.71
2017-07-17 16:47:41	2017-07-17 16:47:41	27.71
2017-07-17 16:48:41	2017-07-17 16:48:41	27.71
2017-07-17 16:49:41	2017-07-17 16:49:41	27.7
2017-07-17 16:50:41	2017-07-17 16:50:41	27.7
2017-07-17 16:51:41	2017-07-17 16:51:41	27.7
2017-07-17 16:52:41	2017-07-17 16:52:41	27.7
2017-07-17 16:53:41	2017-07-17 16:53:41	27.7
2017-07-17 16:54:41	2017-07-17 16:54:41	27.69
2017-07-17 16:55:41	2017-07-17 16:55:41	27.69
2017-07-17 16:56:41	2017-07-17 16:56:41	27.69
2017-07-17 16:57:41	2017-07-17 16:57:41	27.68
2017-07-17 16:58:41	2017-07-17 16:58:41	27.68
2017-07-17 16:59:41	2017-07-17 16:59:41	27.68
2017-07-17 17:00:41	2017-07-17 17:00:41	27.68
2017-07-17 17:01:41	2017-07-17 17:01:41	27.67
2017-07-17 17:02:41	2017-07-17 17:02:41	27.67
2017-07-17 17:03:41	2017-07-17 17:03:41	27.67
2017-07-17 17:04:41	2017-07-17 17:04:41	27.67
2017-07-17 17:05:41	2017-07-17 17:05:41	27.66
2017-07-17 17:06:41	2017-07-17 17:06:41	27.66
2017-07-17 17:07:41	2017-07-17 17:07:41	27.66
2017-07-17 17:08:41	2017-07-17 17:08:41	27.66
2017-07-17 17:09:41	2017-07-17 17:09:41	27.65
2017-07-17 17:10:41	2017-07-17 17:10:41	27.65
2017-07-17 17:11:41	2017-07-17 17:11:41	27.65
2017-07-17 17:12:41	2017-07-17 17:12:41	27.65
2017-07-17 17:13:41	2017-07-17 17:13:41	27.64
2017-07-17 17:14:41	2017-07-17 17:14:41	27.64
2017-07-17 17:15:41	2017-07-17 17:15:41	27.64
2017-07-17 17:16:41	2017-07-17 17:16:41	27.64
2017-07-17 17:17:41	2017-07-17 17:17:41	27.63
2017-07-17 17:18:41	2017-07-17 17:18:41	27.63
2017-07-17 17:19:41	2017-07-17 17:19:41	27.63
2017-07-17 17:20:41	2017-07-17 17:20:41	27.63
2017-07-17 17:21:41	2017-07-17 17:21:41	27.62
2017-07-17 17:22:41	2017-07-17 17:22:41	27.62
2017-07-17 17:23:41	2017-07-17 17:23:41	27.62
2017-07-17 17:24:41	2017-07-17 17:24:41	27.62
2017-07-17 17:25:41	2017-07-17 17:25:41	27.61
2017-07-17 17:26:41	2017-07-17 17:26:41	27.61
2017-07-17 17:27:41	2017-07-17 17:27:41	27.6
2017-07-17 17:28:41	2017-07-17 17:28:41	27.6
2017-07-17 17:29:41	2017-07-17 17:29:41	27.6
2017-07-17 17:30:41	2017-07-17 17:30:41	27.6
2017-07-17 17:31:41	2017-07-17 17:31:41	27.59
2017-07-17 17:32:41	2017-07-17 17:32:41	27.59
2017-07-17 17:33:41	2017-07-17 17:33:41	27.59
2017-07-17 17:34:41	2017-07-17 17:34:41	27.59
2017-07-17 17:35:41	2017-07-17 17:35:41	27.58
2017-07-17 17:36:41	2017-07-17 17:36:41	27.58
2017-07-17 17:37:41	2017-07-17 17:37:41	27.58
2017-07-17 17:38:41	2017-07-17 17:38:41	27.57
2017-07-17 17:39:41	2017-07-17 17:39:41	27.57
2017-07-17 17:40:41	2017-07-17 17:40:41	27.57
2017-07-17 17:41:41	2017-07-17 17:41:41	27.57
2017-07-17 17:42:41	2017-07-17 17:42:41	27.57
2017-07-17 17:43:41	2017-07-17 17:43:41	27.56
2017-07-17 17:44:41	2017-07-17 17:44:41	27.56
2017-07-17 17:45:41	2017-07-17 17:45:41	27.56
2017-07-17 17:46:41	2017-07-17 17:46:41	27.55
2017-07-17 17:47:41	2017-07-17 17:47:41	27.56
2017-07-17 17:48:41	2017-07-17 17:48:41	27.55
2017-07-17 17:49:41	2017-07-17 17:49:41	27.55
2017-07-17 17:50:41	2017-07-17 17:50:41	27.54
2017-07-17 17:51:41	2017-07-17 17:51:41	27.54
2017-07-17 17:52:41	2017-07-17 17:52:41	27.54
2017-07-17 17:53:41	2017-07-17 17:53:41	27.54
2017-07-17 17:54:41	2017-07-17 17:54:41	27.53
2017-07-17 17:55:41	2017-07-17 17:55:41	27.53
2017-07-17 17:56:41	2017-07-17 17:56:41	27.53
2017-07-17 17:57:41	2017-07-17 17:57:41	27.52
2017-07-17 17:58:41	2017-07-17 17:58:41	27.52
2017-07-17 17:59:41	2017-07-17 17:59:41	27.52
2017-07-17 18:00:41	2017-07-17 18:00:41	27.52
2017-07-17 18:01:41	2017-07-17 18:01:41	27.52
2017-07-17 18:02:41	2017-07-17 18:02:41	27.52
2017-07-17 18:03:41	2017-07-17 18:03:41	27.51
2017-07-17 18:04:41	2017-07-17 18:04:41	27.51
2017-07-17 18:05:41	2017-07-17 18:05:41	27.51
2017-07-17 18:06:41	2017-07-17 18:06:41	27.5
2017-07-17 18:07:41	2017-07-17 18:07:41	27.5
2017-07-17 18:08:41	2017-07-17 18:08:41	27.5
2017-07-17 18:09:41	2017-07-17 18:09:41	27.49
2017-07-17 18:10:41	2017-07-17 18:10:41	27.49
2017-07-17 18:11:41	2017-07-17 18:11:41	27.49
2017-07-17 18:12:41	2017-07-17 18:12:41	27.49
2017-07-17 18:13:41	2017-07-17 18:13:41	27.49
2017-07-17 18:14:41	2017-07-17 18:14:41	27.48
2017-07-17 18:15:41	2017-07-17 18:15:41	27.48
2017-07-17 18:16:41	2017-07-17 18:16:41	27.48
2017-07-17 18:17:41	2017-07-17 18:17:41	27.48
2017-07-17 18:18:41	2017-07-17 18:18:41	27.47
2017-07-17 18:19:41	2017-07-17 18:19:41	27.47
2017-07-17 18:20:41	2017-07-17 18:20:41	27.48
2017-07-17 18:21:41	2017-07-17 18:21:41	27.45
2017-07-17 18:22:41	2017-07-17 18:22:41	27.88
2017-07-17 18:23:41	2017-07-17 18:23:41	28.12
2017-07-17 18:24:41	2017-07-17 18:24:41	28.39
2017-07-17 18:25:41	2017-07-17 18:25:41	28.74
2017-07-17 18:26:41	2017-07-17 18:26:41	29.12
2017-07-17 18:27:41	2017-07-17 18:27:41	29.42
2017-07-17 18:28:41	2017-07-17 18:28:41	29.77
2017-07-17 18:29:41	2017-07-17 18:29:41	30.17
2017-07-17 18:30:41	2017-07-17 18:30:41	30.48
2017-07-17 18:31:41	2017-07-17 18:31:41	30.84
2017-07-17 18:32:41	2017-07-17 18:32:41	31.23
2017-07-17 18:33:41	2017-07-17 18:33:41	31.71
2017-07-17 18:34:41	2017-07-17 18:34:41	31.95
2017-07-17 18:35:41	2017-07-17 18:35:41	32.35
2017-07-17 18:36:41	2017-07-17 18:36:41	32.75
2017-07-17 18:37:41	2017-07-17 18:37:41	33.12
2017-07-17 18:38:41	2017-07-17 18:38:41	33.34
2017-07-17 18:39:41	2017-07-17 18:39:41	33.68
2017-07-17 18:40:41	2017-07-17 18:40:41	33.93
2017-07-17 18:41:41	2017-07-17 18:41:41	34.25
2017-07-17 18:42:41	2017-07-17 18:42:41	34.55
2017-07-17 18:43:41	2017-07-17 18:43:41	34.74
2017-07-17 18:44:41	2017-07-17 18:44:41	35.12
2017-07-17 18:45:41	2017-07-17 18:45:41	35.04
2017-07-17 18:46:41	2017-07-17 18:46:41	35.01
2017-07-17 18:47:41	2017-07-17 18:47:41	35.01
2017-07-17 18:48:41	2017-07-17 18:48:41	35
2017-07-17 18:49:41	2017-07-17 18:49:41	35.02
2017-07-17 18:50:41	2017-07-17 18:50:41	35.03
2017-07-17 18:51:41	2017-07-17 18:51:41	35.06
2017-07-17 18:52:41	2017-07-17 18:52:41	35.05
2017-07-17 18:53:41	2017-07-17 18:53:41	35.03
2017-07-17 18:54:41	2017-07-17 18:54:41	35.03
2017-07-17 18:55:41	2017-07-17 18:55:41	35.04
2017-07-17 18:56:41	2017-07-17 18:56:41	35.03
2017-07-17 18:57:41	2017-07-17 18:57:41	35.03
2017-07-17 18:58:41	2017-07-17 18:58:41	35.02
2017-07-17 18:59:41	2017-07-17 18:59:41	35.01
2017-07-17 19:00:41	2017-07-17 19:00:41	35
2017-07-17 19:01:41	2017-07-17 19:01:41	34.99
2017-07-17 19:02:41	2017-07-17 19:02:41	34.98
2017-07-17 19:03:41	2017-07-17 19:03:41	34.97
2017-07-17 19:04:41	2017-07-17 19:04:41	34.96
2017-07-17 19:05:41	2017-07-17 19:05:41	34.94
2017-07-17 19:06:41	2017-07-17 19:06:41	34.92
2017-07-17 19:07:41	2017-07-17 19:07:41	34.92
2017-07-17 19:08:41	2017-07-17 19:08:41	34.9
2017-07-17 19:09:41	2017-07-17 19:09:41	34.9
2017-07-17 19:10:41	2017-07-17 19:10:41	34.87
2017-07-17 19:11:41	2017-07-17 19:11:41	34.86
2017-07-17 19:12:41	2017-07-17 19:12:41	34.84
2017-07-17 19:13:41	2017-07-17 19:13:41	34.82
2017-07-17 19:14:41	2017-07-17 19:14:41	34.81
2017-07-17 19:15:41	2017-07-17 19:15:41	34.79
2017-07-17 19:16:41	2017-07-17 19:16:41	34.78
2017-07-17 19:17:41	2017-07-17 19:17:41	34.74
2017-07-17 19:18:41	2017-07-17 19:18:41	34.74
2017-07-17 19:19:41	2017-07-17 19:19:41	34.71
2017-07-17 19:20:41	2017-07-17 19:20:41	34.69
2017-07-17 19:21:41	2017-07-17 19:21:41	34.66
2017-07-17 19:22:41	2017-07-17 19:22:41	34.63
2017-07-17 19:23:41	2017-07-17 19:23:41	34.59
2017-07-17 19:24:41	2017-07-17 19:24:41	34.58
2017-07-17 19:25:41	2017-07-17 19:25:41	34.54
2017-07-17 19:26:41	2017-07-17 19:26:41	34.53
2017-07-17 19:27:41	2017-07-17 19:27:41	34.51
2017-07-17 19:28:41	2017-07-17 19:28:41	34.48
2017-07-17 19:29:41	2017-07-17 19:29:41	34.47
2017-07-17 19:30:41	2017-07-17 19:30:41	34.44
2017-07-17 19:31:41	2017-07-17 19:31:41	34.44
2017-07-17 19:32:41	2017-07-17 19:32:41	34.4
2017-07-17 19:33:41	2017-07-17 19:33:41	34.4
2017-07-17 19:34:41	2017-07-17 19:34:41	34.37
2017-07-17 19:35:41	2017-07-17 19:35:41	34.36
2017-07-17 19:36:41	2017-07-17 19:36:41	34.35
2017-07-17 19:37:41	2017-07-17 19:37:41	34.33
2017-07-17 19:38:41	2017-07-17 19:38:41	34.31
2017-07-17 19:39:41	2017-07-17 19:39:41	34.29
2017-07-17 19:40:41	2017-07-17 19:40:41	34.27
2017-07-17 19:41:41	2017-07-17 19:41:41	34.25
2017-07-17 19:42:41	2017-07-17 19:42:41	34.23
2017-07-17 19:43:41	2017-07-17 19:43:41	34.21
2017-07-17 19:44:41	2017-07-17 19:44:41	34.19
2017-07-17 19:45:41	2017-07-17 19:45:41	34.17
2017-07-17 19:46:41	2017-07-17 19:46:41	34.15
2017-07-17 19:47:41	2017-07-17 19:47:41	34.13
2017-07-17 19:48:41	2017-07-17 19:48:41	34.11
2017-07-17 19:49:41	2017-07-17 19:49:41	34.1
2017-07-17 19:50:41	2017-07-17 19:50:41	34.07
2017-07-17 19:51:41	2017-07-17 19:51:41	34.04
2017-07-17 19:52:41	2017-07-17 19:52:41	34.03
2017-07-17 19:53:41	2017-07-17 19:53:41	33.99
2017-07-17 19:54:41	2017-07-17 19:54:41	33.96
2017-07-17 19:55:41	2017-07-17 19:55:41	33.93
2017-07-17 19:56:41	2017-07-17 19:56:41	33.92
2017-07-17 19:57:41	2017-07-17 19:57:41	33.9
2017-07-17 19:58:41	2017-07-17 19:58:41	33.86
2017-07-17 19:59:41	2017-07-17 19:59:41	33.85
2017-07-17 20:00:41	2017-07-17 20:00:41	33.82
2017-07-17 20:01:41	2017-07-17 20:01:41	33.8
2017-07-17 20:02:41	2017-07-17 20:02:41	33.79
2017-07-17 20:03:41	2017-07-17 20:03:41	33.77
2017-07-17 20:04:41	2017-07-17 20:04:41	33.74
2017-07-17 20:05:41	2017-07-17 20:05:41	33.74
2017-07-17 20:06:41	2017-07-17 20:06:41	33.72
2017-07-17 20:07:41	2017-07-17 20:07:41	33.7
2017-07-17 20:08:41	2017-07-17 20:08:41	33.69
2017-07-17 20:09:41	2017-07-17 20:09:41	33.68
2017-07-17 20:10:41	2017-07-17 20:10:41	33.66
2017-07-17 20:11:41	2017-07-17 20:11:41	33.66
2017-07-17 20:12:41	2017-07-17 20:12:41	33.64
2017-07-17 20:13:41	2017-07-17 20:13:41	33.62
2017-07-17 20:14:41	2017-07-17 20:14:41	33.61
2017-07-17 20:15:41	2017-07-17 20:15:41	33.58
2017-07-17 20:16:41	2017-07-17 20:16:41	33.55
2017-07-17 20:17:41	2017-07-17 20:17:41	33.54
2017-07-17 20:18:41	2017-07-17 20:18:41	33.53
2017-07-17 20:19:41	2017-07-17 20:19:41	33.5
2017-07-17 20:20:41	2017-07-17 20:20:41	33.48
2017-07-17 20:21:41	2017-07-17 20:21:41	33.47
2017-07-17 20:22:41	2017-07-17 20:22:41	33.44
2017-07-17 20:23:41	2017-07-17 20:23:41	33.44
2017-07-17 20:24:41	2017-07-17 20:24:41	33.42
2017-07-17 20:25:41	2017-07-17 20:25:41	33.41
2017-07-17 20:26:41	2017-07-17 20:26:41	33.38
2017-07-17 20:27:41	2017-07-17 20:27:41	33.38
2017-07-17 20:28:41	2017-07-17 20:28:41	33.37
2017-07-17 20:29:41	2017-07-17 20:29:41	33.35
2017-07-17 20:30:41	2017-07-17 20:30:41	33.34
2017-07-17 20:31:41	2017-07-17 20:31:41	33.32
2017-07-17 20:32:41	2017-07-17 20:32:41	33.3
2017-07-17 20:33:41	2017-07-17 20:33:41	33.29
2017-07-17 20:34:41	2017-07-17 20:34:41	33.26
2017-07-17 20:35:41	2017-07-17 20:35:41	33.25
2017-07-17 20:36:41	2017-07-17 20:36:41	33.22
2017-07-17 20:37:41	2017-07-17 20:37:41	33.22
2017-07-17 20:38:41	2017-07-17 20:38:41	33.19
2017-07-17 20:39:41	2017-07-17 20:39:41	33.17
2017-07-17 20:40:41	2017-07-17 20:40:41	33.15
2017-07-17 20:41:41	2017-07-17 20:41:41	33.14
2017-07-17 20:42:41	2017-07-17 20:42:41	33.12
2017-07-17 20:43:41	2017-07-17 20:43:41	33.1
2017-07-17 20:44:41	2017-07-17 20:44:41	33.07
2017-07-17 20:45:41	2017-07-17 20:45:41	33.05
2017-07-17 20:46:41	2017-07-17 20:46:41	33.03
2017-07-17 20:47:41	2017-07-17 20:47:41	33
2017-07-17 20:48:41	2017-07-17 20:48:41	32.99
2017-07-17 20:49:41	2017-07-17 20:49:41	32.96
2017-07-17 20:50:41	2017-07-17 20:50:41	32.94
2017-07-17 20:51:41	2017-07-17 20:51:41	32.91
2017-07-17 20:52:41	2017-07-17 20:52:41	32.88
2017-07-17 20:53:41	2017-07-17 20:53:41	32.86
2017-07-17 20:54:41	2017-07-17 20:54:41	32.84
2017-07-17 20:55:41	2017-07-17 20:55:41	32.81
2017-07-17 20:56:41	2017-07-17 20:56:41	32.78
2017-07-17 20:57:41	2017-07-17 20:57:41	32.75
2017-07-17 20:58:41	2017-07-17 20:58:41	32.73
2017-07-17 20:59:41	2017-07-17 20:59:41	32.7
2017-07-17 21:00:41	2017-07-17 21:00:41	32.67
2017-07-17 21:01:41	2017-07-17 21:01:41	32.64
2017-07-17 21:02:41	2017-07-17 21:02:41	32.61
2017-07-17 21:03:41	2017-07-17 21:03:41	32.58
2017-07-17 21:04:41	2017-07-17 21:04:41	32.55
2017-07-17 21:05:41	2017-07-17 21:05:41	32.53
2017-07-17 21:06:41	2017-07-17 21:06:41	32.5
2017-07-17 21:07:41	2017-07-17 21:07:41	32.47
2017-07-17 21:08:41	2017-07-17 21:08:41	32.44
2017-07-17 21:09:41	2017-07-17 21:09:41	32.41
2017-07-17 21:10:41	2017-07-17 21:10:41	32.38
2017-07-17 21:11:41	2017-07-17 21:11:41	32.35
2017-07-17 21:12:41	2017-07-17 21:12:41	32.32
2017-07-17 21:13:41	2017-07-17 21:13:41	32.2
2017-07-17 21:14:41	2017-07-17 21:14:41	32.43
2017-07-17 21:15:41	2017-07-17 21:15:41	32.49
2017-07-17 21:16:41	2017-07-17 21:16:41	32.43
2017-07-17 21:17:41	2017-07-17 21:17:41	32.5
2017-07-17 21:18:41	2017-07-17 21:18:41	32.63
2017-07-17 21:19:41	2017-07-17 21:19:41	32.72
2017-07-17 21:20:41	2017-07-17 21:20:41	32.85
2017-07-17 21:21:41	2017-07-17 21:21:41	32.92
2017-07-17 21:22:41	2017-07-17 21:22:41	33.01
2017-07-17 21:23:41	2017-07-17 21:23:41	32.93
2017-07-17 21:24:41	2017-07-17 21:24:41	32.91
2017-07-17 21:25:41	2017-07-17 21:25:41	32.85
2017-07-17 21:26:41	2017-07-17 21:26:41	32.8
2017-07-17 21:27:41	2017-07-17 21:27:41	32.72
2017-07-17 21:28:41	2017-07-17 21:28:41	32.67
2017-07-17 21:29:41	2017-07-17 21:29:41	32.62
2017-07-17 21:30:41	2017-07-17 21:30:41	32.57
2017-07-17 21:31:41	2017-07-17 21:31:41	32.52
2017-07-17 21:32:41	2017-07-17 21:32:41	32.47
2017-07-17 21:33:41	2017-07-17 21:33:41	32.41
2017-07-17 21:34:41	2017-07-17 21:34:41	32.36
2017-07-17 21:35:41	2017-07-17 21:35:41	32.31
2017-07-17 21:36:41	2017-07-17 21:36:41	32.26
2017-07-17 21:37:41	2017-07-17 21:37:41	32.2
2017-07-17 21:38:41	2017-07-17 21:38:41	32.16
2017-07-17 21:39:41	2017-07-17 21:39:41	32.1
2017-07-17 21:40:41	2017-07-17 21:40:41	32.05
2017-07-17 21:41:41	2017-07-17 21:41:41	32
2017-07-17 21:42:41	2017-07-17 21:42:41	31.95
2017-07-17 21:43:41	2017-07-17 21:43:41	31.91
2017-07-17 21:44:41	2017-07-17 21:44:41	31.86
2017-07-17 21:45:41	2017-07-17 21:45:41	31.81
2017-07-17 21:46:41	2017-07-17 21:46:41	31.76
2017-07-17 21:47:41	2017-07-17 21:47:41	31.71
2017-07-17 21:48:41	2017-07-17 21:48:41	31.66
2017-07-17 21:49:41	2017-07-17 21:49:41	31.62
2017-07-17 21:50:41	2017-07-17 21:50:41	31.57
2017-07-17 21:51:41	2017-07-17 21:51:41	31.53
2017-07-17 21:52:41	2017-07-17 21:52:41	31.47
2017-07-17 21:53:41	2017-07-17 21:53:41	31.43
2017-07-17 21:54:41	2017-07-17 21:54:41	31.38
2017-07-17 21:55:41	2017-07-17 21:55:41	31.33
2017-07-17 21:56:41	2017-07-17 21:56:41	31.29
2017-07-17 21:57:41	2017-07-17 21:57:41	31.24
2017-07-17 21:58:41	2017-07-17 21:58:41	31.2
2017-07-17 21:59:41	2017-07-17 21:59:41	31.16
2017-07-17 22:00:41	2017-07-17 22:00:41	31.11
2017-07-17 22:01:41	2017-07-17 22:01:41	31.07
2017-07-17 22:02:41	2017-07-17 22:02:41	31.02
2017-07-17 22:03:41	2017-07-17 22:03:41	30.98
2017-07-17 22:04:41	2017-07-17 22:04:41	30.94
2017-07-17 22:05:41	2017-07-17 22:05:41	30.9
2017-07-17 22:06:41	2017-07-17 22:06:41	30.86
2017-07-17 22:07:41	2017-07-17 22:07:41	30.82
2017-07-17 22:08:41	2017-07-17 22:08:41	30.78
2017-07-17 22:09:41	2017-07-17 22:09:41	30.74
2017-07-17 22:10:41	2017-07-17 22:10:41	30.69
2017-07-17 22:11:41	2017-07-17 22:11:41	30.66
2017-07-17 22:12:41	2017-07-17 22:12:41	30.62
2017-07-17 22:13:41	2017-07-17 22:13:41	30.58
2017-07-17 22:14:41	2017-07-17 22:14:41	30.54
2017-07-17 22:15:41	2017-07-17 22:15:41	30.5
2017-07-17 22:16:41	2017-07-17 22:16:41	30.46
2017-07-17 22:17:41	2017-07-17 22:17:41	30.42
2017-07-17 22:18:41	2017-07-17 22:18:41	30.38
2017-07-17 22:19:41	2017-07-17 22:19:41	30.35
2017-07-17 22:20:41	2017-07-17 22:20:41	30.31
2017-07-17 22:21:41	2017-07-17 22:21:41	30.28
2017-07-17 22:22:41	2017-07-17 22:22:41	30.23
2017-07-17 22:23:41	2017-07-17 22:23:41	30.2
2017-07-17 22:24:41	2017-07-17 22:24:41	30.16
2017-07-17 22:25:41	2017-07-17 22:25:41	30.12
2017-07-17 22:26:41	2017-07-17 22:26:41	30.09
2017-07-17 22:27:41	2017-07-17 22:27:41	30.05
2017-07-17 22:28:41	2017-07-17 22:28:41	30.02
2017-07-17 22:29:41	2017-07-17 22:29:41	29.98
2017-07-17 22:30:41	2017-07-17 22:30:41	29.95
2017-07-17 22:31:41	2017-07-17 22:31:41	29.91
2017-07-17 22:32:41	2017-07-17 22:32:41	29.88
2017-07-17 22:33:41	2017-07-17 22:33:41	29.84
2017-07-17 22:34:41	2017-07-17 22:34:41	29.81
2017-07-17 22:35:41	2017-07-17 22:35:41	29.77
2017-07-17 22:36:41	2017-07-17 22:36:41	29.75
2017-07-17 22:37:41	2017-07-17 22:37:41	29.71
2017-07-17 22:38:41	2017-07-17 22:38:41	29.68
2017-07-17 22:39:41	2017-07-17 22:39:41	29.65
2017-07-17 22:40:41	2017-07-17 22:40:41	29.62
2017-07-17 22:41:41	2017-07-17 22:41:41	29.58
2017-07-17 22:42:41	2017-07-17 22:42:41	29.55
2017-07-17 22:43:41	2017-07-17 22:43:41	29.52
2017-07-17 22:44:41	2017-07-17 22:44:41	29.49
2017-07-17 22:45:41	2017-07-17 22:45:41	29.46
2017-07-17 22:46:41	2017-07-17 22:46:41	29.43
2017-07-17 22:47:41	2017-07-17 22:47:41	29.39
2017-07-17 22:48:41	2017-07-17 22:48:41	29.36
2017-07-17 22:49:41	2017-07-17 22:49:41	29.34
2017-07-17 22:50:41	2017-07-17 22:50:41	29.31
2017-07-17 22:51:41	2017-07-17 22:51:41	29.27
2017-07-17 22:52:41	2017-07-17 22:52:41	29.24
2017-07-17 22:53:41	2017-07-17 22:53:41	29.21
2017-07-17 22:54:41	2017-07-17 22:54:41	29.18
2017-07-17 22:55:41	2017-07-17 22:55:41	29.15
2017-07-17 22:56:41	2017-07-17 22:56:41	29.12
2017-07-17 22:57:41	2017-07-17 22:57:41	29.09
2017-07-17 22:58:41	2017-07-17 22:58:41	29.06
2017-07-17 22:59:41	2017-07-17 22:59:41	29.03
2017-07-17 23:00:41	2017-07-17 23:00:41	29
2017-07-17 23:01:41	2017-07-17 23:01:41	28.97
2017-07-17 23:02:41	2017-07-17 23:02:41	28.94
2017-07-17 23:03:41	2017-07-17 23:03:41	28.92
2017-07-17 23:04:41	2017-07-17 23:04:41	28.89
2017-07-17 23:05:41	2017-07-17 23:05:41	28.86
2017-07-17 23:06:41	2017-07-17 23:06:41	28.83
2017-07-17 23:07:41	2017-07-17 23:07:41	28.81
2017-07-17 23:08:41	2017-07-17 23:08:41	28.78
2017-07-17 23:09:41	2017-07-17 23:09:41	28.76
2017-07-17 23:10:41	2017-07-17 23:10:41	28.73
2017-07-17 23:11:41	2017-07-17 23:11:41	28.7
2017-07-17 23:12:41	2017-07-17 23:12:41	28.68
2017-07-17 23:13:41	2017-07-17 23:13:41	28.65
2017-07-17 23:14:41	2017-07-17 23:14:41	28.63
2017-07-17 23:15:41	2017-07-17 23:15:41	28.6
2017-07-17 23:16:41	2017-07-17 23:16:41	28.57
2017-07-17 23:17:41	2017-07-17 23:17:41	28.55
2017-07-17 23:18:41	2017-07-17 23:18:41	28.53
2017-07-17 23:19:41	2017-07-17 23:19:41	28.5
2017-07-17 23:20:41	2017-07-17 23:20:41	28.48
2017-07-17 23:21:41	2017-07-17 23:21:41	28.46
2017-07-17 23:22:41	2017-07-17 23:22:41	28.44
2017-07-17 23:23:41	2017-07-17 23:23:41	28.42
2017-07-17 23:24:41	2017-07-17 23:24:41	28.39
2017-07-17 23:25:41	2017-07-17 23:25:41	28.37
2017-07-17 23:26:41	2017-07-17 23:26:41	28.35
2017-07-17 23:27:41	2017-07-17 23:27:41	28.33
2017-07-17 23:28:41	2017-07-17 23:28:41	28.3
2017-07-17 23:29:41	2017-07-17 23:29:41	28.28
2017-07-17 23:30:41	2017-07-17 23:30:41	28.26
2017-07-17 23:31:41	2017-07-17 23:31:41	28.24
2017-07-17 23:32:41	2017-07-17 23:32:41	28.21
2017-07-17 23:33:41	2017-07-17 23:33:41	28.19
2017-07-17 23:34:41	2017-07-17 23:34:41	28.17
2017-07-17 23:35:41	2017-07-17 23:35:41	28.15
2017-07-17 23:36:41	2017-07-17 23:36:41	28.13
2017-07-17 23:37:41	2017-07-17 23:37:41	28.11
2017-07-17 23:38:41	2017-07-17 23:38:41	28.1
2017-07-17 23:39:41	2017-07-17 23:39:41	28.08
2017-07-17 23:40:41	2017-07-17 23:40:41	28.05
2017-07-17 23:41:41	2017-07-17 23:41:41	28.03
2017-07-17 23:42:41	2017-07-17 23:42:41	28.02
2017-07-17 23:43:41	2017-07-17 23:43:41	28
2017-07-17 23:44:41	2017-07-17 23:44:41	27.98
2017-07-17 23:45:41	2017-07-17 23:45:41	27.96
2017-07-17 23:46:41	2017-07-17 23:46:41	27.94
2017-07-17 23:47:41	2017-07-17 23:47:41	27.93
2017-07-17 23:48:41	2017-07-17 23:48:41	27.91
2017-07-17 23:49:41	2017-07-17 23:49:41	27.89
2017-07-17 23:50:41	2017-07-17 23:50:41	27.87
2017-07-17 23:51:41	2017-07-17 23:51:41	27.86
2017-07-17 23:52:41	2017-07-17 23:52:41	27.84
2017-07-17 23:53:41	2017-07-17 23:53:41	27.82
2017-07-17 23:54:41	2017-07-17 23:54:41	27.81
2017-07-17 23:55:41	2017-07-17 23:55:41	27.79
2017-07-17 23:56:41	2017-07-17 23:56:41	27.77
2017-07-17 23:57:41	2017-07-17 23:57:41	27.76
2017-07-17 23:58:41	2017-07-17 23:58:41	27.74
2017-07-17 23:59:41	2017-07-17 23:59:41	27.73
2017-07-18 00:00:41	2017-07-18 00:00:41	27.7
2017-07-18 00:01:41	2017-07-18 00:01:41	27.69
2017-07-18 00:02:41	2017-07-18 00:02:41	27.67
2017-07-18 00:03:41	2017-07-18 00:03:41	27.66
2017-07-18 00:04:41	2017-07-18 00:04:41	27.64
2017-07-18 00:05:41	2017-07-18 00:05:41	27.62
2017-07-18 00:06:41	2017-07-18 00:06:41	27.6
2017-07-18 00:07:41	2017-07-18 00:07:41	27.59
2017-07-18 00:08:41	2017-07-18 00:08:41	27.58
2017-07-18 00:09:41	2017-07-18 00:09:41	27.56
2017-07-18 00:10:41	2017-07-18 00:10:41	27.55
2017-07-18 00:11:41	2017-07-18 00:11:41	27.53
2017-07-18 00:12:41	2017-07-18 00:12:41	27.51
2017-07-18 00:13:41	2017-07-18 00:13:41	27.5
2017-07-18 00:14:41	2017-07-18 00:14:41	27.49
2017-07-18 00:15:41	2017-07-18 00:15:41	27.47
2017-07-18 00:16:41	2017-07-18 00:16:41	27.45
2017-07-18 00:17:41	2017-07-18 00:17:41	27.44
2017-07-18 00:18:41	2017-07-18 00:18:41	27.42
2017-07-18 00:19:41	2017-07-18 00:19:41	27.41
2017-07-18 00:20:41	2017-07-18 00:20:41	27.39
2017-07-18 00:21:41	2017-07-18 00:21:41	27.38
2017-07-18 00:22:41	2017-07-18 00:22:41	27.37
2017-07-18 00:23:41	2017-07-18 00:23:41	27.35
2017-07-18 00:24:41	2017-07-18 00:24:41	27.34
2017-07-18 00:25:41	2017-07-18 00:25:41	27.33
2017-07-18 00:26:41	2017-07-18 00:26:41	27.31
2017-07-18 00:27:41	2017-07-18 00:27:41	27.3
2017-07-18 00:28:41	2017-07-18 00:28:41	27.28
2017-07-18 00:29:41	2017-07-18 00:29:41	27.27
2017-07-18 00:30:41	2017-07-18 00:30:41	27.25
2017-07-18 00:31:41	2017-07-18 00:31:41	27.24
2017-07-18 00:32:41	2017-07-18 00:32:41	27.23
2017-07-18 00:33:41	2017-07-18 00:33:41	27.21
2017-07-18 00:34:41	2017-07-18 00:34:41	27.2
2017-07-18 00:35:41	2017-07-18 00:35:41	27.18
2017-07-18 00:36:41	2017-07-18 00:36:41	27.17
2017-07-18 00:37:41	2017-07-18 00:37:41	27.15
2017-07-18 00:38:41	2017-07-18 00:38:41	27.14
2017-07-18 00:39:41	2017-07-18 00:39:41	27.13
2017-07-18 00:40:41	2017-07-18 00:40:41	27.12
2017-07-18 00:41:41	2017-07-18 00:41:41	27.1
2017-07-18 00:42:41	2017-07-18 00:42:41	27.09
2017-07-18 00:43:41	2017-07-18 00:43:41	27.08
2017-07-18 00:44:41	2017-07-18 00:44:41	27.07
2017-07-18 00:45:41	2017-07-18 00:45:41	27.06
2017-07-18 00:46:41	2017-07-18 00:46:41	27.04
2017-07-18 00:47:41	2017-07-18 00:47:41	27.03
2017-07-18 00:48:41	2017-07-18 00:48:41	27.02
2017-07-18 00:49:41	2017-07-18 00:49:41	27
2017-07-18 00:50:41	2017-07-18 00:50:41	26.99
2017-07-18 00:51:41	2017-07-18 00:51:41	26.99
2017-07-18 00:52:41	2017-07-18 00:52:41	26.97
2017-07-18 00:53:41	2017-07-18 00:53:41	26.96
2017-07-18 00:54:41	2017-07-18 00:54:41	26.95
2017-07-18 00:55:41	2017-07-18 00:55:41	26.93
2017-07-18 00:56:41	2017-07-18 00:56:41	26.92
2017-07-18 00:57:41	2017-07-18 00:57:41	26.91
2017-07-18 00:58:41	2017-07-18 00:58:41	26.9
2017-07-18 00:59:41	2017-07-18 00:59:41	26.88
2017-07-18 01:00:41	2017-07-18 01:00:41	26.87
2017-07-18 01:01:41	2017-07-18 01:01:41	26.86
2017-07-18 01:02:41	2017-07-18 01:02:41	26.84
2017-07-18 01:03:41	2017-07-18 01:03:41	26.83
2017-07-18 01:04:41	2017-07-18 01:04:41	26.82
2017-07-18 01:05:41	2017-07-18 01:05:41	26.81
2017-07-18 01:06:41	2017-07-18 01:06:41	26.79
2017-07-18 01:07:41	2017-07-18 01:07:41	26.78
2017-07-18 01:08:41	2017-07-18 01:08:41	26.77
2017-07-18 01:09:41	2017-07-18 01:09:41	26.76
2017-07-18 01:10:41	2017-07-18 01:10:41	26.74
2017-07-18 01:11:41	2017-07-18 01:11:41	26.73
2017-07-18 01:12:41	2017-07-18 01:12:41	26.72
2017-07-18 01:13:41	2017-07-18 01:13:41	26.71
2017-07-18 01:14:41	2017-07-18 01:14:41	26.7
2017-07-18 01:15:41	2017-07-18 01:15:41	26.69
2017-07-18 01:16:41	2017-07-18 01:16:41	26.67
2017-07-18 01:17:41	2017-07-18 01:17:41	26.66
2017-07-18 01:18:41	2017-07-18 01:18:41	26.65
2017-07-18 01:19:41	2017-07-18 01:19:41	26.64
2017-07-18 01:20:41	2017-07-18 01:20:41	26.62
2017-07-18 01:21:41	2017-07-18 01:21:41	26.61
2017-07-18 01:22:41	2017-07-18 01:22:41	26.6
2017-07-18 01:23:41	2017-07-18 01:23:41	26.58
2017-07-18 01:24:41	2017-07-18 01:24:41	26.57
2017-07-18 01:25:41	2017-07-18 01:25:41	26.56
2017-07-18 01:26:41	2017-07-18 01:26:41	26.55
2017-07-18 01:27:41	2017-07-18 01:27:41	26.53
2017-07-18 01:28:41	2017-07-18 01:28:41	26.52
2017-07-18 01:29:41	2017-07-18 01:29:41	26.51
2017-07-18 01:30:41	2017-07-18 01:30:41	26.5
2017-07-18 01:31:41	2017-07-18 01:31:41	26.49
2017-07-18 01:32:41	2017-07-18 01:32:41	26.47
2017-07-18 01:33:41	2017-07-18 01:33:41	26.46
2017-07-18 01:34:41	2017-07-18 01:34:41	26.45
2017-07-18 01:35:41	2017-07-18 01:35:41	26.44
2017-07-18 01:36:41	2017-07-18 01:36:41	26.43
2017-07-18 01:37:41	2017-07-18 01:37:41	26.41
2017-07-18 01:38:41	2017-07-18 01:38:41	26.4
2017-07-18 01:39:41	2017-07-18 01:39:41	26.39
2017-07-18 01:40:41	2017-07-18 01:40:41	26.38
2017-07-18 01:41:41	2017-07-18 01:41:41	26.37
2017-07-18 01:42:41	2017-07-18 01:42:41	26.36
2017-07-18 01:43:41	2017-07-18 01:43:41	26.35
2017-07-18 01:44:41	2017-07-18 01:44:41	26.34
2017-07-18 01:45:41	2017-07-18 01:45:41	26.33
2017-07-18 01:46:41	2017-07-18 01:46:41	26.32
2017-07-18 01:47:41	2017-07-18 01:47:41	26.32
2017-07-18 01:48:41	2017-07-18 01:48:41	26.31
2017-07-18 01:49:41	2017-07-18 01:49:41	26.3
2017-07-18 01:50:41	2017-07-18 01:50:41	26.29
2017-07-18 01:51:41	2017-07-18 01:51:41	26.28
2017-07-18 01:52:41	2017-07-18 01:52:41	26.27
2017-07-18 01:53:41	2017-07-18 01:53:41	26.26
2017-07-18 01:54:41	2017-07-18 01:54:41	26.25
2017-07-18 01:55:41	2017-07-18 01:55:41	26.24
2017-07-18 01:56:41	2017-07-18 01:56:41	26.24
2017-07-18 01:57:41	2017-07-18 01:57:41	26.23
2017-07-18 01:58:41	2017-07-18 01:58:41	26.22
2017-07-18 01:59:41	2017-07-18 01:59:41	26.21
2017-07-18 02:00:41	2017-07-18 02:00:41	26.2
2017-07-18 02:01:41	2017-07-18 02:01:41	26.19
2017-07-18 02:02:41	2017-07-18 02:02:41	26.18
2017-07-18 02:03:41	2017-07-18 02:03:41	26.17
2017-07-18 02:04:41	2017-07-18 02:04:41	26.17
2017-07-18 02:05:41	2017-07-18 02:05:41	26.16
2017-07-18 02:06:41	2017-07-18 02:06:41	26.15
2017-07-18 02:07:41	2017-07-18 02:07:41	26.14
2017-07-18 02:08:41	2017-07-18 02:08:41	26.13
2017-07-18 02:09:41	2017-07-18 02:09:41	26.13
2017-07-18 02:10:41	2017-07-18 02:10:41	26.12
2017-07-18 02:11:41	2017-07-18 02:11:41	26.11
2017-07-18 02:12:41	2017-07-18 02:12:41	26.1
2017-07-18 02:13:41	2017-07-18 02:13:41	26.1
2017-07-18 02:14:41	2017-07-18 02:14:41	26.08
2017-07-18 02:15:41	2017-07-18 02:15:41	26.08
2017-07-18 02:16:41	2017-07-18 02:16:41	26.07
2017-07-18 02:17:41	2017-07-18 02:17:41	26.06
2017-07-18 02:18:41	2017-07-18 02:18:41	26.05
2017-07-18 02:19:41	2017-07-18 02:19:41	26.05
2017-07-18 02:20:41	2017-07-18 02:20:41	26.04
2017-07-18 02:21:41	2017-07-18 02:21:41	26.03
2017-07-18 02:22:41	2017-07-18 02:22:41	26.03
2017-07-18 02:23:41	2017-07-18 02:23:41	26.02
2017-07-18 02:24:41	2017-07-18 02:24:41	26.01
2017-07-18 02:25:41	2017-07-18 02:25:41	26
2017-07-18 02:26:41	2017-07-18 02:26:41	26
2017-07-18 02:27:41	2017-07-18 02:27:41	25.99
2017-07-18 02:28:41	2017-07-18 02:28:41	25.98
2017-07-18 02:29:41	2017-07-18 02:29:41	25.98
2017-07-18 02:30:41	2017-07-18 02:30:41	25.97
2017-07-18 02:31:41	2017-07-18 02:31:41	25.96
2017-07-18 02:32:41	2017-07-18 02:32:41	25.96
2017-07-18 02:33:41	2017-07-18 02:33:41	25.95
2017-07-18 02:34:41	2017-07-18 02:34:41	25.94
2017-07-18 02:35:41	2017-07-18 02:35:41	25.93
2017-07-18 02:36:41	2017-07-18 02:36:41	25.93
2017-07-18 02:37:41	2017-07-18 02:37:41	25.92
2017-07-18 02:38:41	2017-07-18 02:38:41	25.91
2017-07-18 02:39:41	2017-07-18 02:39:41	25.91
2017-07-18 02:40:41	2017-07-18 02:40:41	25.9
2017-07-18 02:41:41	2017-07-18 02:41:41	25.89
2017-07-18 02:42:41	2017-07-18 02:42:41	25.89
2017-07-18 02:43:41	2017-07-18 02:43:41	25.88
2017-07-18 02:44:41	2017-07-18 02:44:41	25.88
2017-07-18 02:45:41	2017-07-18 02:45:41	25.87
2017-07-18 02:46:41	2017-07-18 02:46:41	25.86
2017-07-18 02:47:41	2017-07-18 02:47:41	25.86
2017-07-18 02:48:41	2017-07-18 02:48:41	25.85
2017-07-18 02:49:41	2017-07-18 02:49:41	25.84
2017-07-18 02:50:41	2017-07-18 02:50:41	25.83
2017-07-18 02:51:41	2017-07-18 02:51:41	25.83
2017-07-18 02:52:41	2017-07-18 02:52:41	25.82
2017-07-18 02:53:41	2017-07-18 02:53:41	25.82
2017-07-18 02:54:41	2017-07-18 02:54:41	25.81
2017-07-18 02:55:41	2017-07-18 02:55:41	25.8
2017-07-18 02:56:41	2017-07-18 02:56:41	25.8
2017-07-18 02:57:41	2017-07-18 02:57:41	25.79
2017-07-18 02:58:41	2017-07-18 02:58:41	25.79
2017-07-18 02:59:41	2017-07-18 02:59:41	25.78
2017-07-18 03:00:41	2017-07-18 03:00:41	25.77
2017-07-18 03:01:41	2017-07-18 03:01:41	25.77
2017-07-18 03:02:41	2017-07-18 03:02:41	25.76
2017-07-18 03:03:41	2017-07-18 03:03:41	25.75
2017-07-18 03:04:41	2017-07-18 03:04:41	25.75
2017-07-18 03:05:41	2017-07-18 03:05:41	25.74
2017-07-18 03:06:41	2017-07-18 03:06:41	25.74
2017-07-18 03:07:41	2017-07-18 03:07:41	25.73
2017-07-18 03:08:41	2017-07-18 03:08:41	25.72
2017-07-18 03:09:41	2017-07-18 03:09:41	25.72
2017-07-18 03:10:41	2017-07-18 03:10:41	25.71
2017-07-18 03:11:41	2017-07-18 03:11:41	25.7
2017-07-18 03:12:41	2017-07-18 03:12:41	25.7
2017-07-18 03:13:41	2017-07-18 03:13:41	25.69
2017-07-18 03:14:41	2017-07-18 03:14:41	25.69
2017-07-18 03:15:41	2017-07-18 03:15:41	25.68
2017-07-18 03:16:41	2017-07-18 03:16:41	25.67
2017-07-18 03:17:41	2017-07-18 03:17:41	25.67
2017-07-18 03:18:41	2017-07-18 03:18:41	25.66
2017-07-18 03:19:41	2017-07-18 03:19:41	25.65
2017-07-18 03:20:41	2017-07-18 03:20:41	25.64
2017-07-18 03:21:41	2017-07-18 03:21:41	25.64
2017-07-18 03:22:41	2017-07-18 03:22:41	25.64
2017-07-18 03:23:41	2017-07-18 03:23:41	25.63
2017-07-18 03:24:41	2017-07-18 03:24:41	25.62
2017-07-18 03:25:41	2017-07-18 03:25:41	25.61
2017-07-18 03:26:41	2017-07-18 03:26:41	25.61
2017-07-18 03:27:41	2017-07-18 03:27:41	25.61
2017-07-18 03:28:41	2017-07-18 03:28:41	25.6
2017-07-18 03:29:41	2017-07-18 03:29:41	25.59
2017-07-18 03:30:41	2017-07-18 03:30:41	25.58
2017-07-18 03:31:41	2017-07-18 03:31:41	25.58
2017-07-18 03:32:41	2017-07-18 03:32:41	25.57
2017-07-18 03:33:41	2017-07-18 03:33:41	25.57
2017-07-18 03:34:41	2017-07-18 03:34:41	25.56
2017-07-18 03:35:41	2017-07-18 03:35:41	25.56
2017-07-18 03:36:41	2017-07-18 03:36:41	25.55
2017-07-18 03:37:41	2017-07-18 03:37:41	25.55
2017-07-18 03:38:41	2017-07-18 03:38:41	25.54
2017-07-18 03:39:41	2017-07-18 03:39:41	25.54
2017-07-18 03:40:41	2017-07-18 03:40:41	25.53
2017-07-18 03:41:41	2017-07-18 03:41:41	25.53
2017-07-18 03:42:41	2017-07-18 03:42:41	25.52
2017-07-18 03:43:41	2017-07-18 03:43:41	25.51
2017-07-18 03:44:41	2017-07-18 03:44:41	25.51
2017-07-18 03:45:41	2017-07-18 03:45:41	25.5
2017-07-18 03:46:41	2017-07-18 03:46:41	25.5
2017-07-18 03:47:41	2017-07-18 03:47:41	25.49
2017-07-18 03:48:41	2017-07-18 03:48:41	25.49
2017-07-18 03:49:41	2017-07-18 03:49:41	25.48
2017-07-18 03:50:41	2017-07-18 03:50:41	25.48
2017-07-18 03:51:41	2017-07-18 03:51:41	25.47
2017-07-18 03:52:41	2017-07-18 03:52:41	25.47
2017-07-18 03:53:41	2017-07-18 03:53:41	25.46
2017-07-18 03:54:41	2017-07-18 03:54:41	25.46
2017-07-18 03:55:41	2017-07-18 03:55:41	25.45
2017-07-18 03:56:41	2017-07-18 03:56:41	25.45
2017-07-18 03:57:41	2017-07-18 03:57:41	25.44
2017-07-18 03:58:41	2017-07-18 03:58:41	25.44
2017-07-18 03:59:41	2017-07-18 03:59:41	25.43
2017-07-18 04:00:41	2017-07-18 04:00:41	25.43
2017-07-18 04:01:41	2017-07-18 04:01:41	25.42
2017-07-18 04:02:41	2017-07-18 04:02:41	25.42
2017-07-18 04:03:41	2017-07-18 04:03:41	25.42
2017-07-18 04:04:41	2017-07-18 04:04:41	25.41
2017-07-18 04:05:41	2017-07-18 04:05:41	25.4
2017-07-18 04:06:41	2017-07-18 04:06:41	25.4
2017-07-18 04:07:41	2017-07-18 04:07:41	25.4
2017-07-18 04:08:41	2017-07-18 04:08:41	25.39
2017-07-18 04:09:41	2017-07-18 04:09:41	25.39
2017-07-18 04:10:41	2017-07-18 04:10:41	25.38
2017-07-18 04:11:41	2017-07-18 04:11:41	25.37
2017-07-18 04:12:41	2017-07-18 04:12:41	25.37
2017-07-18 04:13:41	2017-07-18 04:13:41	25.36
2017-07-18 04:14:41	2017-07-18 04:14:41	25.36
2017-07-18 04:15:41	2017-07-18 04:15:41	25.36
2017-07-18 04:16:41	2017-07-18 04:16:41	25.35
2017-07-18 04:17:41	2017-07-18 04:17:41	25.35
2017-07-18 04:18:41	2017-07-18 04:18:41	25.34
2017-07-18 04:19:41	2017-07-18 04:19:41	25.34
2017-07-18 04:20:41	2017-07-18 04:20:41	25.33
2017-07-18 04:21:41	2017-07-18 04:21:41	25.33
2017-07-18 04:22:41	2017-07-18 04:22:41	25.32
2017-07-18 04:23:41	2017-07-18 04:23:41	25.32
2017-07-18 04:24:41	2017-07-18 04:24:41	25.32
2017-07-18 04:25:41	2017-07-18 04:25:41	25.31
2017-07-18 04:26:41	2017-07-18 04:26:41	25.3
2017-07-18 04:27:41	2017-07-18 04:27:41	25.3
2017-07-18 04:28:41	2017-07-18 04:28:41	25.3
2017-07-18 04:29:41	2017-07-18 04:29:41	25.29
2017-07-18 04:30:41	2017-07-18 04:30:41	25.29
2017-07-18 04:31:41	2017-07-18 04:31:41	25.28
2017-07-18 04:32:41	2017-07-18 04:32:41	25.28
2017-07-18 04:33:41	2017-07-18 04:33:41	25.27
2017-07-18 04:34:41	2017-07-18 04:34:41	25.27
2017-07-18 04:35:41	2017-07-18 04:35:41	25.26
2017-07-18 04:36:41	2017-07-18 04:36:41	25.26
2017-07-18 04:37:41	2017-07-18 04:37:41	25.26
2017-07-18 04:38:41	2017-07-18 04:38:41	25.25
2017-07-18 04:39:41	2017-07-18 04:39:41	25.25
2017-07-18 04:40:41	2017-07-18 04:40:41	25.24
2017-07-18 04:41:41	2017-07-18 04:41:41	25.24
2017-07-18 04:42:41	2017-07-18 04:42:41	25.23
2017-07-18 04:43:41	2017-07-18 04:43:41	25.23
2017-07-18 04:44:41	2017-07-18 04:44:41	25.23
2017-07-18 04:45:41	2017-07-18 04:45:41	25.22
2017-07-18 04:46:41	2017-07-18 04:46:41	25.22
2017-07-18 04:47:41	2017-07-18 04:47:41	25.21
2017-07-18 04:48:41	2017-07-18 04:48:41	25.21
2017-07-18 04:49:41	2017-07-18 04:49:41	25.21
2017-07-18 04:50:41	2017-07-18 04:50:41	25.2
2017-07-18 04:51:41	2017-07-18 04:51:41	25.2
2017-07-18 04:52:41	2017-07-18 04:52:41	25.19
2017-07-18 04:53:41	2017-07-18 04:53:41	25.19
2017-07-18 04:54:41	2017-07-18 04:54:41	25.19
2017-07-18 04:55:41	2017-07-18 04:55:41	25.18
2017-07-18 04:56:41	2017-07-18 04:56:41	25.18
2017-07-18 04:57:41	2017-07-18 04:57:41	25.17
2017-07-18 04:58:41	2017-07-18 04:58:41	25.17
2017-07-18 04:59:41	2017-07-18 04:59:41	25.17
2017-07-18 05:00:41	2017-07-18 05:00:41	25.17
2017-07-18 05:01:41	2017-07-18 05:01:41	25.16
2017-07-18 05:02:41	2017-07-18 05:02:41	25.15
2017-07-18 05:03:41	2017-07-18 05:03:41	25.15
2017-07-18 05:04:41	2017-07-18 05:04:41	25.14
2017-07-18 05:05:41	2017-07-18 05:05:41	25.14
2017-07-18 05:06:41	2017-07-18 05:06:41	25.14
2017-07-18 05:07:41	2017-07-18 05:07:41	25.14
2017-07-18 05:08:41	2017-07-18 05:08:41	25.13
2017-07-18 05:09:41	2017-07-18 05:09:41	25.13
2017-07-18 05:10:41	2017-07-18 05:10:41	25.12
2017-07-18 05:11:41	2017-07-18 05:11:41	25.12
2017-07-18 05:12:41	2017-07-18 05:12:41	25.12
2017-07-18 05:13:41	2017-07-18 05:13:41	25.11
2017-07-18 05:14:41	2017-07-18 05:14:41	25.11
2017-07-18 05:15:41	2017-07-18 05:15:41	25.11
2017-07-18 05:16:41	2017-07-18 05:16:41	25.1
2017-07-18 05:17:41	2017-07-18 05:17:41	25.1
2017-07-18 05:18:41	2017-07-18 05:18:41	25.09
2017-07-18 05:19:41	2017-07-18 05:19:41	25.09
2017-07-18 05:20:41	2017-07-18 05:20:41	25.08
2017-07-18 05:21:41	2017-07-18 05:21:41	25.09
2017-07-18 05:22:41	2017-07-18 05:22:41	25.08
2017-07-18 05:23:41	2017-07-18 05:23:41	25.08
2017-07-18 05:24:41	2017-07-18 05:24:41	25.07
2017-07-18 05:25:41	2017-07-18 05:25:41	25.07
2017-07-18 05:26:41	2017-07-18 05:26:41	25.07
2017-07-18 05:27:41	2017-07-18 05:27:41	25.06
2017-07-18 05:28:41	2017-07-18 05:28:41	25.06
2017-07-18 05:29:41	2017-07-18 05:29:41	25.06
2017-07-18 05:30:41	2017-07-18 05:30:41	25.06
2017-07-18 05:31:41	2017-07-18 05:31:41	25.05
2017-07-18 05:32:41	2017-07-18 05:32:41	25.05
2017-07-18 05:33:41	2017-07-18 05:33:41	25.05
2017-07-18 05:34:41	2017-07-18 05:34:41	25.05
2017-07-18 05:35:41	2017-07-18 05:35:41	25.04
2017-07-18 05:36:41	2017-07-18 05:36:41	25.04
2017-07-18 05:37:41	2017-07-18 05:37:41	25.04
2017-07-18 05:38:41	2017-07-18 05:38:41	25.03
2017-07-18 05:39:41	2017-07-18 05:39:41	25.03
2017-07-18 05:40:41	2017-07-18 05:40:41	25.03
2017-07-18 05:41:41	2017-07-18 05:41:41	25.02
2017-07-18 05:42:41	2017-07-18 05:42:41	25.02
2017-07-18 05:43:41	2017-07-18 05:43:41	25.02
2017-07-18 05:44:41	2017-07-18 05:44:41	25.01
2017-07-18 05:45:41	2017-07-18 05:45:41	25.01
2017-07-18 05:46:41	2017-07-18 05:46:41	25.01
2017-07-18 05:47:41	2017-07-18 05:47:41	25
2017-07-18 05:48:41	2017-07-18 05:48:41	25
2017-07-18 05:49:41	2017-07-18 05:49:41	25
2017-07-18 05:50:41	2017-07-18 05:50:41	24.99
2017-07-18 05:51:41	2017-07-18 05:51:41	24.99
2017-07-18 05:52:41	2017-07-18 05:52:41	24.99
2017-07-18 05:53:41	2017-07-18 05:53:41	24.99
2017-07-18 05:54:41	2017-07-18 05:54:41	24.98
2017-07-18 05:55:41	2017-07-18 05:55:41	24.98
2017-07-18 05:56:41	2017-07-18 05:56:41	24.98
2017-07-18 05:57:41	2017-07-18 05:57:41	24.97
2017-07-18 05:58:41	2017-07-18 05:58:41	24.97
2017-07-18 05:59:41	2017-07-18 05:59:41	24.97
2017-07-18 06:00:41	2017-07-18 06:00:41	24.96
2017-07-18 06:01:41	2017-07-18 06:01:41	24.97
2017-07-18 06:02:41	2017-07-18 06:02:41	24.96
2017-07-18 06:03:41	2017-07-18 06:03:41	24.96
2017-07-18 06:04:41	2017-07-18 06:04:41	24.95
2017-07-18 06:05:41	2017-07-18 06:05:41	24.95
2017-07-18 06:06:41	2017-07-18 06:06:41	24.95
2017-07-18 06:07:41	2017-07-18 06:07:41	24.94
2017-07-18 06:08:41	2017-07-18 06:08:41	24.94
2017-07-18 06:09:41	2017-07-18 06:09:41	24.94
2017-07-18 06:10:41	2017-07-18 06:10:41	24.94
2017-07-18 06:11:41	2017-07-18 06:11:41	24.93
2017-07-18 06:12:41	2017-07-18 06:12:41	24.93
2017-07-18 06:13:41	2017-07-18 06:13:41	24.93
2017-07-18 06:14:41	2017-07-18 06:14:41	24.93
2017-07-18 06:15:41	2017-07-18 06:15:41	24.92
2017-07-18 06:16:41	2017-07-18 06:16:41	24.92
2017-07-18 06:17:41	2017-07-18 06:17:41	24.92
2017-07-18 06:18:41	2017-07-18 06:18:41	24.91
2017-07-18 06:19:41	2017-07-18 06:19:41	24.91
2017-07-18 06:20:41	2017-07-18 06:20:41	24.91
2017-07-18 06:21:41	2017-07-18 06:21:41	24.91
2017-07-18 06:22:41	2017-07-18 06:22:41	24.9
2017-07-18 06:23:41	2017-07-18 06:23:41	24.9
2017-07-18 06:24:41	2017-07-18 06:24:41	24.9
2017-07-18 06:25:41	2017-07-18 06:25:41	24.89
2017-07-18 06:26:41	2017-07-18 06:26:41	24.89
2017-07-18 06:27:41	2017-07-18 06:27:41	24.89
2017-07-18 06:28:41	2017-07-18 06:28:41	24.89
2017-07-18 06:29:41	2017-07-18 06:29:41	24.88
2017-07-18 06:30:41	2017-07-18 06:30:41	24.88
2017-07-18 06:31:41	2017-07-18 06:31:41	24.88
2017-07-18 06:32:41	2017-07-18 06:32:41	24.87
2017-07-18 06:33:41	2017-07-18 06:33:41	24.87
2017-07-18 06:34:41	2017-07-18 06:34:41	24.87
2017-07-18 06:35:41	2017-07-18 06:35:41	24.86
2017-07-18 06:36:41	2017-07-18 06:36:41	24.87
2017-07-18 06:37:41	2017-07-18 06:37:41	24.86
2017-07-18 06:38:41	2017-07-18 06:38:41	24.86
2017-07-18 06:39:41	2017-07-18 06:39:41	24.86
2017-07-18 06:40:41	2017-07-18 06:40:41	24.85
2017-07-18 06:41:41	2017-07-18 06:41:41	24.85
2017-07-18 06:42:41	2017-07-18 06:42:41	24.85
2017-07-18 06:43:41	2017-07-18 06:43:41	24.85
2017-07-18 06:44:41	2017-07-18 06:44:41	24.84
2017-07-18 06:45:41	2017-07-18 06:45:41	24.84
2017-07-18 06:46:41	2017-07-18 06:46:41	24.84
2017-07-18 06:47:41	2017-07-18 06:47:41	24.83
2017-07-18 06:48:41	2017-07-18 06:48:41	24.83
2017-07-18 06:49:41	2017-07-18 06:49:41	24.83
2017-07-18 06:50:41	2017-07-18 06:50:41	24.83
2017-07-18 06:51:41	2017-07-18 06:51:41	24.83
2017-07-18 06:52:41	2017-07-18 06:52:41	24.82
2017-07-18 06:53:41	2017-07-18 06:53:41	24.82
2017-07-18 06:54:41	2017-07-18 06:54:41	24.82
2017-07-18 06:55:41	2017-07-18 06:55:41	24.81
2017-07-18 06:56:41	2017-07-18 06:56:41	24.81
2017-07-18 06:57:41	2017-07-18 06:57:41	24.81
2017-07-18 06:58:41	2017-07-18 06:58:41	24.81
2017-07-18 06:59:41	2017-07-18 06:59:41	24.8
2017-07-18 07:00:41	2017-07-18 07:00:41	24.8
2017-07-18 07:01:41	2017-07-18 07:01:41	24.8
2017-07-18 07:02:41	2017-07-18 07:02:41	24.79
2017-07-18 07:03:41	2017-07-18 07:03:41	24.79
2017-07-18 07:04:41	2017-07-18 07:04:41	24.79
2017-07-18 07:05:41	2017-07-18 07:05:41	24.79
2017-07-18 07:06:41	2017-07-18 07:06:41	24.78
2017-07-18 07:07:41	2017-07-18 07:07:41	24.79
2017-07-18 07:08:41	2017-07-18 07:08:41	24.78
2017-07-18 07:09:41	2017-07-18 07:09:41	24.78
2017-07-18 07:10:41	2017-07-18 07:10:41	24.78
2017-07-18 07:11:41	2017-07-18 07:11:41	24.78
2017-07-18 07:12:41	2017-07-18 07:12:41	24.77
2017-07-18 07:13:41	2017-07-18 07:13:41	24.77
2017-07-18 07:14:41	2017-07-18 07:14:41	24.77
2017-07-18 07:15:41	2017-07-18 07:15:41	24.77
2017-07-18 07:16:41	2017-07-18 07:16:41	24.77
2017-07-18 07:17:41	2017-07-18 07:17:41	24.76
2017-07-18 07:18:41	2017-07-18 07:18:41	24.76
2017-07-18 07:19:41	2017-07-18 07:19:41	24.76
2017-07-18 07:20:41	2017-07-18 07:20:41	24.76
2017-07-18 07:21:41	2017-07-18 07:21:41	24.76
2017-07-18 07:22:41	2017-07-18 07:22:41	24.75
2017-07-18 07:23:41	2017-07-18 07:23:41	24.75
2017-07-18 07:24:41	2017-07-18 07:24:41	24.75
2017-07-18 07:25:41	2017-07-18 07:25:41	24.74
2017-07-18 07:26:41	2017-07-18 07:26:41	24.74
2017-07-18 07:27:41	2017-07-18 07:27:41	24.74
2017-07-18 07:28:41	2017-07-18 07:28:41	24.74
2017-07-18 07:29:41	2017-07-18 07:29:41	24.74
2017-07-18 07:30:41	2017-07-18 07:30:41	24.74
2017-07-18 07:31:41	2017-07-18 07:31:41	24.74
2017-07-18 07:32:41	2017-07-18 07:32:41	24.74
2017-07-18 07:33:41	2017-07-18 07:33:41	24.73
2017-07-18 07:34:41	2017-07-18 07:34:41	24.73
2017-07-18 07:35:41	2017-07-18 07:35:41	24.73
2017-07-18 07:36:41	2017-07-18 07:36:41	24.73
2017-07-18 07:37:41	2017-07-18 07:37:41	24.72
2017-07-18 07:38:41	2017-07-18 07:38:41	24.72
2017-07-18 07:39:41	2017-07-18 07:39:41	24.72
2017-07-18 07:40:41	2017-07-18 07:40:41	24.71
2017-07-18 07:41:41	2017-07-18 07:41:41	24.71
2017-07-18 07:42:41	2017-07-18 07:42:41	24.71
2017-07-18 07:43:41	2017-07-18 07:43:41	24.71
2017-07-18 07:44:41	2017-07-18 07:44:41	24.71
2017-07-18 07:45:41	2017-07-18 07:45:41	24.71
2017-07-18 07:46:41	2017-07-18 07:46:41	24.71
2017-07-18 07:47:41	2017-07-18 07:47:41	24.71
2017-07-18 07:48:41	2017-07-18 07:48:41	24.71
2017-07-18 07:49:41	2017-07-18 07:49:41	24.7
2017-07-18 07:50:41	2017-07-18 07:50:41	24.7
2017-07-18 07:51:41	2017-07-18 07:51:41	24.7
2017-07-18 07:52:41	2017-07-18 07:52:41	24.7
2017-07-18 07:53:41	2017-07-18 07:53:41	24.69
2017-07-18 07:54:41	2017-07-18 07:54:41	24.7
2017-07-18 07:55:41	2017-07-18 07:55:41	24.69
2017-07-18 07:56:41	2017-07-18 07:56:41	24.69
2017-07-18 07:57:41	2017-07-18 07:57:41	24.69
2017-07-18 07:58:41	2017-07-18 07:58:41	24.69
2017-07-18 07:59:41	2017-07-18 07:59:41	24.68
2017-07-18 08:00:41	2017-07-18 08:00:41	24.68
2017-07-18 08:01:41	2017-07-18 08:01:41	24.68
2017-07-18 08:02:41	2017-07-18 08:02:41	24.68
2017-07-18 08:03:41	2017-07-18 08:03:41	24.68
2017-07-18 08:04:41	2017-07-18 08:04:41	24.68
2017-07-18 08:05:41	2017-07-18 08:05:41	24.67
2017-07-18 08:06:41	2017-07-18 08:06:41	24.67
2017-07-18 08:07:41	2017-07-18 08:07:41	24.68
2017-07-18 08:08:41	2017-07-18 08:08:41	24.67
2017-07-18 08:09:41	2017-07-18 08:09:41	24.67
2017-07-18 08:10:41	2017-07-18 08:10:41	24.67
2017-07-18 08:11:41	2017-07-18 08:11:41	24.67
2017-07-18 08:12:41	2017-07-18 08:12:41	24.66
2017-07-18 08:13:41	2017-07-18 08:13:41	24.66
2017-07-18 08:14:41	2017-07-18 08:14:41	24.66
2017-07-18 08:15:41	2017-07-18 08:15:41	24.66
2017-07-18 08:16:41	2017-07-18 08:16:41	24.66
2017-07-18 08:17:41	2017-07-18 08:17:41	24.66
2017-07-18 08:18:41	2017-07-18 08:18:41	24.65
2017-07-18 08:19:41	2017-07-18 08:19:41	24.65
2017-07-18 08:20:41	2017-07-18 08:20:41	24.65
2017-07-18 08:21:41	2017-07-18 08:21:41	24.65
2017-07-18 08:22:41	2017-07-18 08:22:41	24.65
2017-07-18 08:23:41	2017-07-18 08:23:41	24.65
2017-07-18 08:24:41	2017-07-18 08:24:41	24.65
2017-07-18 08:25:41	2017-07-18 08:25:41	24.65
2017-07-18 08:26:41	2017-07-18 08:26:41	24.64
2017-07-18 08:27:41	2017-07-18 08:27:41	24.64
2017-07-18 08:28:41	2017-07-18 08:28:41	24.64
2017-07-18 08:29:41	2017-07-18 08:29:41	24.64
2017-07-18 08:30:41	2017-07-18 08:30:41	24.64
2017-07-18 08:31:41	2017-07-18 08:31:41	24.64
2017-07-18 08:32:41	2017-07-18 08:32:41	24.63
2017-07-18 08:33:41	2017-07-18 08:33:41	24.63
2017-07-18 08:34:41	2017-07-18 08:34:41	24.63
2017-07-18 08:35:41	2017-07-18 08:35:41	24.63
2017-07-18 08:36:41	2017-07-18 08:36:41	24.63
2017-07-18 08:37:41	2017-07-18 08:37:41	24.63
2017-07-18 08:38:41	2017-07-18 08:38:41	24.63
2017-07-18 08:39:41	2017-07-18 08:39:41	24.62
2017-07-18 08:40:41	2017-07-18 08:40:41	24.62
2017-07-18 08:41:41	2017-07-18 08:41:41	24.62
2017-07-18 08:42:41	2017-07-18 08:42:41	24.62
2017-07-18 08:43:41	2017-07-18 08:43:41	24.62
2017-07-18 08:44:41	2017-07-18 08:44:41	24.61
2017-07-18 08:45:41	2017-07-18 08:45:41	24.61
2017-07-18 08:46:41	2017-07-18 08:46:41	24.61
2017-07-18 08:47:41	2017-07-18 08:47:41	24.61
2017-07-18 08:48:41	2017-07-18 08:48:41	24.61
2017-07-18 08:49:41	2017-07-18 08:49:41	24.61
2017-07-18 08:50:41	2017-07-18 08:50:41	24.61
2017-07-18 08:51:41	2017-07-18 08:51:41	24.61
2017-07-18 08:52:41	2017-07-18 08:52:41	24.61
2017-07-18 08:53:41	2017-07-18 08:53:41	24.6
2017-07-18 08:54:41	2017-07-18 08:54:41	24.6
2017-07-18 08:55:41	2017-07-18 08:55:41	24.6
2017-07-18 08:56:41	2017-07-18 08:56:41	24.6
2017-07-18 08:57:41	2017-07-18 08:57:41	24.6
2017-07-18 08:58:41	2017-07-18 08:58:41	24.59
2017-07-18 08:59:41	2017-07-18 08:59:41	24.6
2017-07-18 09:00:41	2017-07-18 09:00:41	24.59
2017-07-18 09:01:41	2017-07-18 09:01:41	24.59
2017-07-18 09:02:41	2017-07-18 09:02:41	24.59
2017-07-18 09:03:41	2017-07-18 09:03:41	24.59
2017-07-18 09:04:41	2017-07-18 09:04:41	24.59
2017-07-18 09:05:41	2017-07-18 09:05:41	24.59
2017-07-18 09:06:41	2017-07-18 09:06:41	24.58
2017-07-18 09:07:41	2017-07-18 09:07:41	24.58
2017-07-18 09:08:41	2017-07-18 09:08:41	24.58
2017-07-18 09:09:41	2017-07-18 09:09:41	24.58
2017-07-18 09:10:41	2017-07-18 09:10:41	24.58
2017-07-18 09:11:41	2017-07-18 09:11:41	24.58
2017-07-18 09:12:41	2017-07-18 09:12:41	24.58
2017-07-18 09:13:41	2017-07-18 09:13:41	24.58
2017-07-18 09:14:41	2017-07-18 09:14:41	24.57
2017-07-18 09:15:41	2017-07-18 09:15:41	24.57
2017-07-18 09:16:41	2017-07-18 09:16:41	24.57
2017-07-18 09:17:41	2017-07-18 09:17:41	24.57
2017-07-18 09:18:41	2017-07-18 09:18:41	24.57
2017-07-18 09:19:41	2017-07-18 09:19:41	24.57
2017-07-18 09:20:41	2017-07-18 09:20:41	24.56
2017-07-18 09:21:41	2017-07-18 09:21:41	24.57
2017-07-18 09:22:41	2017-07-18 09:22:41	24.56
2017-07-18 09:23:41	2017-07-18 09:23:41	24.56
2017-07-18 09:24:41	2017-07-18 09:24:41	24.56
2017-07-18 09:25:41	2017-07-18 09:25:41	24.56
2017-07-18 09:26:41	2017-07-18 09:26:41	24.56
2017-07-18 09:27:41	2017-07-18 09:27:41	24.56
2017-07-18 09:28:41	2017-07-18 09:28:41	24.56
2017-07-18 09:29:41	2017-07-18 09:29:41	24.55
2017-07-18 09:30:41	2017-07-18 09:30:41	24.55
2017-07-18 09:31:41	2017-07-18 09:31:41	24.55
2017-07-18 09:32:41	2017-07-18 09:32:41	24.62
2017-07-18 09:33:41	2017-07-18 09:33:41	24.88
2017-07-18 09:34:41	2017-07-18 09:34:41	25.18
2017-07-18 09:35:41	2017-07-18 09:35:41	25.63
2017-07-18 09:36:41	2017-07-18 09:36:41	25.9
2017-07-18 09:37:41	2017-07-18 09:37:41	26.28
2017-07-18 09:38:41	2017-07-18 09:38:41	26.6
2017-07-18 09:39:41	2017-07-18 09:39:41	26.96
2017-07-18 09:40:41	2017-07-18 09:40:41	27.31
2017-07-18 09:41:41	2017-07-18 09:41:41	27.73
2017-07-18 09:42:41	2017-07-18 09:42:41	28.04
2017-07-18 09:43:41	2017-07-18 09:43:41	28.07
2017-07-18 09:44:41	2017-07-18 09:44:41	28.08
2017-07-18 09:45:41	2017-07-18 09:45:41	28.09
2017-07-18 09:46:41	2017-07-18 09:46:41	28.09
2017-07-18 09:47:41	2017-07-18 09:47:41	28.12
2017-07-18 09:48:41	2017-07-18 09:48:41	28.12
2017-07-18 09:49:41	2017-07-18 09:49:41	28.11
2017-07-18 09:50:41	2017-07-18 09:50:41	28.11
2017-07-18 09:51:41	2017-07-18 09:51:41	28.09
2017-07-18 09:52:41	2017-07-18 09:52:41	28.1
2017-07-18 09:53:41	2017-07-18 09:53:41	28.09
2017-07-18 09:54:41	2017-07-18 09:54:41	28.09
2017-07-18 09:55:41	2017-07-18 09:55:41	28.08
2017-07-18 09:56:41	2017-07-18 09:56:41	28.08
2017-07-18 09:57:41	2017-07-18 09:57:41	28.06
2017-07-18 09:58:41	2017-07-18 09:58:41	28.05
2017-07-18 09:59:41	2017-07-18 09:59:41	28.04
2017-07-18 10:00:41	2017-07-18 10:00:41	28.03
2017-07-18 10:01:41	2017-07-18 10:01:41	28.01
2017-07-18 10:02:41	2017-07-18 10:02:41	27.99
2017-07-18 10:03:41	2017-07-18 10:03:41	27.97
2017-07-18 10:04:41	2017-07-18 10:04:41	27.95
2017-07-18 10:05:41	2017-07-18 10:05:41	27.93
2017-07-18 10:06:41	2017-07-18 10:06:41	27.92
2017-07-18 10:07:41	2017-07-18 10:07:41	27.9
2017-07-18 10:08:41	2017-07-18 10:08:41	27.89
2017-07-18 10:09:41	2017-07-18 10:09:41	27.88
2017-07-18 10:10:41	2017-07-18 10:10:41	27.87
2017-07-18 10:11:41	2017-07-18 10:11:41	27.86
2017-07-18 10:12:41	2017-07-18 10:12:41	27.86
2017-07-18 10:13:41	2017-07-18 10:13:41	27.84
2017-07-18 10:14:41	2017-07-18 10:14:41	27.84
2017-07-18 10:15:41	2017-07-18 10:15:41	27.83
2017-07-18 10:16:41	2017-07-18 10:16:41	27.82
2017-07-18 10:17:41	2017-07-18 10:17:41	27.8
2017-07-18 10:18:41	2017-07-18 10:18:41	27.79
2017-07-18 10:19:41	2017-07-18 10:19:41	27.78
2017-07-18 10:20:41	2017-07-18 10:20:41	27.75
2017-07-18 10:21:41	2017-07-18 10:21:41	27.74
2017-07-18 10:22:41	2017-07-18 10:22:41	27.72
2017-07-18 10:23:41	2017-07-18 10:23:41	27.71
2017-07-18 10:24:41	2017-07-18 10:24:41	27.71
2017-07-18 10:25:41	2017-07-18 10:25:41	27.71
2017-07-18 10:26:41	2017-07-18 10:26:41	27.71
2017-07-18 10:27:41	2017-07-18 10:27:41	27.73
2017-07-18 10:28:41	2017-07-18 10:28:41	27.72
2017-07-18 10:29:41	2017-07-18 10:29:41	27.72
2017-07-18 10:30:41	2017-07-18 10:30:41	27.71
2017-07-18 10:31:41	2017-07-18 10:31:41	27.7
2017-07-18 10:32:41	2017-07-18 10:32:41	27.69
2017-07-18 10:33:41	2017-07-18 10:33:41	27.69
2017-07-18 10:34:41	2017-07-18 10:34:41	27.68
2017-07-18 10:35:41	2017-07-18 10:35:41	27.67
2017-07-18 10:36:41	2017-07-18 10:36:41	27.67
2017-07-18 10:37:41	2017-07-18 10:37:41	27.66
2017-07-18 10:38:41	2017-07-18 10:38:41	27.64
2017-07-18 10:39:41	2017-07-18 10:39:41	27.63
2017-07-18 10:40:41	2017-07-18 10:40:41	27.61
2017-07-18 10:41:41	2017-07-18 10:41:41	27.59
2017-07-18 10:42:41	2017-07-18 10:42:41	27.59
2017-07-18 10:43:41	2017-07-18 10:43:41	27.58
2017-07-18 10:44:41	2017-07-18 10:44:41	27.57
2017-07-18 10:45:41	2017-07-18 10:45:41	27.56
2017-07-18 10:46:41	2017-07-18 10:46:41	27.55
2017-07-18 10:47:41	2017-07-18 10:47:41	27.54
2017-07-18 10:48:41	2017-07-18 10:48:41	27.52
2017-07-18 10:49:41	2017-07-18 10:49:41	27.51
2017-07-18 10:50:41	2017-07-18 10:50:41	27.5
2017-07-18 10:51:41	2017-07-18 10:51:41	27.49
2017-07-18 10:52:41	2017-07-18 10:52:41	27.48
2017-07-18 10:53:41	2017-07-18 10:53:41	27.48
2017-07-18 10:54:41	2017-07-18 10:54:41	27.47
2017-07-18 10:55:41	2017-07-18 10:55:41	27.46
2017-07-18 10:56:41	2017-07-18 10:56:41	27.46
2017-07-18 10:57:41	2017-07-18 10:57:41	27.45
2017-07-18 10:58:41	2017-07-18 10:58:41	27.45
2017-07-18 10:59:41	2017-07-18 10:59:41	27.44
2017-07-18 11:00:41	2017-07-18 11:00:41	27.43
2017-07-18 11:01:41	2017-07-18 11:01:41	27.42
2017-07-18 11:02:41	2017-07-18 11:02:41	27.41
2017-07-18 11:03:41	2017-07-18 11:03:41	27.4
2017-07-18 11:04:41	2017-07-18 11:04:41	27.39
2017-07-18 11:05:41	2017-07-18 11:05:41	27.38
2017-07-18 11:06:41	2017-07-18 11:06:41	27.36
2017-07-18 11:07:41	2017-07-18 11:07:41	27.35
2017-07-18 11:08:41	2017-07-18 11:08:41	27.34
2017-07-18 11:09:41	2017-07-18 11:09:41	27.34
2017-07-18 11:10:41	2017-07-18 11:10:41	27.33
2017-07-18 11:11:41	2017-07-18 11:11:41	27.32
2017-07-18 11:12:41	2017-07-18 11:12:41	27.32
2017-07-18 11:13:41	2017-07-18 11:13:41	27.31
2017-07-18 11:14:41	2017-07-18 11:14:41	27.31
2017-07-18 11:15:41	2017-07-18 11:15:41	27.3
2017-07-18 11:16:41	2017-07-18 11:16:41	27.29
2017-07-18 11:17:41	2017-07-18 11:17:41	27.29
2017-07-18 11:18:41	2017-07-18 11:18:41	27.28
2017-07-18 11:19:41	2017-07-18 11:19:41	27.27
2017-07-18 11:20:41	2017-07-18 11:20:41	27.27
2017-07-18 11:21:41	2017-07-18 11:21:41	27.26
2017-07-18 11:22:41	2017-07-18 11:22:41	27.26
2017-07-18 11:23:41	2017-07-18 11:23:41	27.25
2017-07-18 11:24:41	2017-07-18 11:24:41	27.26
2017-07-18 11:25:41	2017-07-18 11:25:41	27.25
2017-07-18 11:26:41	2017-07-18 11:26:41	27.25
2017-07-18 11:27:41	2017-07-18 11:27:41	27.24
2017-07-18 11:28:41	2017-07-18 11:28:41	27.25
2017-07-18 11:29:41	2017-07-18 11:29:41	27.24
2017-07-18 11:30:41	2017-07-18 11:30:41	27.24
2017-07-18 11:31:41	2017-07-18 11:31:41	27.24
2017-07-18 11:32:41	2017-07-18 11:32:41	27.24
2017-07-18 11:33:41	2017-07-18 11:33:41	27.24
2017-07-18 11:34:41	2017-07-18 11:34:41	27.24
2017-07-18 11:35:41	2017-07-18 11:35:41	27.24
2017-07-18 11:36:41	2017-07-18 11:36:41	27.25
2017-07-18 11:37:41	2017-07-18 11:37:41	27.25
2017-07-18 11:38:41	2017-07-18 11:38:41	27.25
2017-07-18 11:39:41	2017-07-18 11:39:41	27.25
2017-07-18 11:40:41	2017-07-18 11:40:41	27.26
2017-07-18 11:41:41	2017-07-18 11:41:41	27.26
2017-07-18 11:42:41	2017-07-18 11:42:41	27.26
2017-07-18 11:43:41	2017-07-18 11:43:41	27.27
2017-07-18 11:44:41	2017-07-18 11:44:41	27.27
2017-07-18 11:45:41	2017-07-18 11:45:41	27.28
2017-07-18 11:46:41	2017-07-18 11:46:41	27.28
2017-07-18 11:47:41	2017-07-18 11:47:41	27.28
2017-07-18 11:48:41	2017-07-18 11:48:41	27.28
2017-07-18 11:49:41	2017-07-18 11:49:41	27.29
2017-07-18 11:50:41	2017-07-18 11:50:41	27.29
2017-07-18 11:51:41	2017-07-18 11:51:41	27.3
2017-07-18 11:52:41	2017-07-18 11:52:41	27.3
2017-07-18 11:53:41	2017-07-18 11:53:41	27.31
2017-07-18 11:54:41	2017-07-18 11:54:41	27.31
2017-07-18 11:55:41	2017-07-18 11:55:41	27.32
2017-07-18 11:56:41	2017-07-18 11:56:41	27.32
2017-07-18 11:57:41	2017-07-18 11:57:41	27.33
2017-07-18 11:58:41	2017-07-18 11:58:41	27.34
2017-07-18 11:59:41	2017-07-18 11:59:41	27.34
2017-07-18 12:00:41	2017-07-18 12:00:41	27.37
2017-07-18 12:01:41	2017-07-18 12:01:41	27.36
2017-07-18 12:02:41	2017-07-18 12:02:41	27.37
2017-07-18 12:03:41	2017-07-18 12:03:41	27.37
2017-07-18 12:04:41	2017-07-18 12:04:41	27.38
2017-07-18 12:05:41	2017-07-18 12:05:41	27.39
2017-07-18 12:06:41	2017-07-18 12:06:41	27.4
2017-07-18 12:07:41	2017-07-18 12:07:41	27.41
2017-07-18 12:08:41	2017-07-18 12:08:41	27.41
2017-07-18 12:09:41	2017-07-18 12:09:41	27.43
2017-07-18 12:10:41	2017-07-18 12:10:41	27.44
2017-07-18 12:11:41	2017-07-18 12:11:41	27.44
2017-07-18 12:12:41	2017-07-18 12:12:41	27.45
2017-07-18 12:13:41	2017-07-18 12:13:41	27.46
2017-07-18 12:14:41	2017-07-18 12:14:41	27.47
2017-07-18 12:15:41	2017-07-18 12:15:41	27.47
2017-07-18 12:16:41	2017-07-18 12:16:41	27.48
2017-07-18 12:17:41	2017-07-18 12:17:41	27.48
2017-07-18 12:18:41	2017-07-18 12:18:41	27.49
2017-07-18 12:19:41	2017-07-18 12:19:41	27.49
2017-07-18 12:20:41	2017-07-18 12:20:41	27.49
2017-07-18 12:21:41	2017-07-18 12:21:41	27.49
2017-07-18 12:22:41	2017-07-18 12:22:41	27.49
2017-07-18 12:23:41	2017-07-18 12:23:41	27.49
2017-07-18 12:24:41	2017-07-18 12:24:41	27.5
2017-07-18 12:25:41	2017-07-18 12:25:41	27.5
2017-07-18 12:26:41	2017-07-18 12:26:41	27.51
2017-07-18 12:27:41	2017-07-18 12:27:41	27.51
2017-07-18 12:28:41	2017-07-18 12:28:41	27.51
2017-07-18 12:29:41	2017-07-18 12:29:41	27.52
2017-07-18 12:30:41	2017-07-18 12:30:41	27.52
2017-07-18 12:31:41	2017-07-18 12:31:41	27.82
2017-07-18 12:32:41	2017-07-18 12:32:41	28.19
2017-07-18 12:33:41	2017-07-18 12:33:41	28.58
2017-07-18 12:34:41	2017-07-18 12:34:41	28.95
2017-07-18 12:35:41	2017-07-18 12:35:41	29.35
2017-07-18 12:36:41	2017-07-18 12:36:41	29.79
2017-07-18 12:37:41	2017-07-18 12:37:41	30.19
2017-07-18 12:38:41	2017-07-18 12:38:41	30.71
2017-07-18 12:39:41	2017-07-18 12:39:41	31.26
2017-07-18 12:40:41	2017-07-18 12:40:41	31.65
2017-07-18 12:41:41	2017-07-18 12:41:41	32.11
2017-07-18 12:42:41	2017-07-18 12:42:41	32.65
2017-07-18 12:43:41	2017-07-18 12:43:41	32.87
2017-07-18 12:44:41	2017-07-18 12:44:41	33.39
2017-07-18 12:45:41	2017-07-18 12:45:41	33.74
2017-07-18 12:46:41	2017-07-18 12:46:41	34.01
2017-07-18 12:47:41	2017-07-18 12:47:41	34.49
2017-07-18 12:48:41	2017-07-18 12:48:41	34.68
2017-07-18 12:49:41	2017-07-18 12:49:41	34.88
2017-07-18 12:50:41	2017-07-18 12:50:41	35.33
2017-07-18 12:51:41	2017-07-18 12:51:41	35.7
2017-07-18 12:52:41	2017-07-18 12:52:41	35.91
2017-07-18 12:53:41	2017-07-18 12:53:41	36.35
2017-07-18 12:54:41	2017-07-18 12:54:41	36.6
2017-07-18 12:55:41	2017-07-18 12:55:41	36.91
2017-07-18 12:56:41	2017-07-18 12:56:41	37.1
2017-07-18 12:57:41	2017-07-18 12:57:41	37.29
2017-07-18 12:58:41	2017-07-18 12:58:41	37.61
2017-07-18 12:59:41	2017-07-18 12:59:41	37.95
2017-07-18 13:00:41	2017-07-18 13:00:41	38.16
2017-07-18 13:01:41	2017-07-18 13:01:41	38.34
2017-07-18 13:02:41	2017-07-18 13:02:41	38.67
2017-07-18 13:03:41	2017-07-18 13:03:41	38.91
2017-07-18 13:04:41	2017-07-18 13:04:41	39.22
2017-07-18 13:05:41	2017-07-18 13:05:41	39.34
2017-07-18 13:06:41	2017-07-18 13:06:41	39.6
2017-07-18 13:07:41	2017-07-18 13:07:41	39.73
2017-07-18 13:08:41	2017-07-18 13:08:41	39.87
2017-07-18 13:09:41	2017-07-18 13:09:41	39.79
2017-07-18 13:10:41	2017-07-18 13:10:41	39.72
2017-07-18 13:11:41	2017-07-18 13:11:41	39.6
2017-07-18 13:12:41	2017-07-18 13:12:41	39.41
2017-07-18 13:13:41	2017-07-18 13:13:41	39.16
2017-07-18 13:14:41	2017-07-18 13:14:41	38.92
2017-07-18 13:15:41	2017-07-18 13:15:41	38.63
2017-07-18 13:16:41	2017-07-18 13:16:41	39.1
2017-07-18 13:17:41	2017-07-18 13:17:41	39.17
2017-07-18 13:18:41	2017-07-18 13:18:41	39.42
2017-07-18 13:19:41	2017-07-18 13:19:41	39.6
2017-07-18 13:20:41	2017-07-18 13:20:41	39.48
2017-07-18 13:21:41	2017-07-18 13:21:41	39.45
2017-07-18 13:22:41	2017-07-18 13:22:41	39.35
2017-07-18 13:23:41	2017-07-18 13:23:41	39.15
2017-07-18 13:24:41	2017-07-18 13:24:41	38.94
2017-07-18 13:25:41	2017-07-18 13:25:41	38.8
2017-07-18 13:26:41	2017-07-18 13:26:41	38.63
2017-07-18 13:27:41	2017-07-18 13:27:41	38.44
2017-07-18 13:28:41	2017-07-18 13:28:41	38.25
2017-07-18 13:29:41	2017-07-18 13:29:41	38.11
2017-07-18 13:30:41	2017-07-18 13:30:41	37.99
2017-07-18 13:31:41	2017-07-18 13:31:41	37.87
2017-07-18 13:32:41	2017-07-18 13:32:41	37.72
2017-07-18 13:33:41	2017-07-18 13:33:41	37.59
2017-07-18 13:34:41	2017-07-18 13:34:41	37.46
2017-07-18 13:35:41	2017-07-18 13:35:41	37.33
2017-07-18 13:36:41	2017-07-18 13:36:41	37.17
2017-07-18 13:37:41	2017-07-18 13:37:41	37.03
2017-07-18 13:38:41	2017-07-18 13:38:41	36.89
2017-07-18 13:39:41	2017-07-18 13:39:41	36.76
2017-07-18 13:40:41	2017-07-18 13:40:41	36.61
2017-07-18 13:41:41	2017-07-18 13:41:41	36.49
2017-07-18 13:42:41	2017-07-18 13:42:41	36.39
2017-07-18 13:43:41	2017-07-18 13:43:41	36.28
2017-07-18 13:44:41	2017-07-18 13:44:41	36.18
2017-07-18 13:45:41	2017-07-18 13:45:41	36.08
2017-07-18 13:46:41	2017-07-18 13:46:41	35.98
2017-07-18 13:47:41	2017-07-18 13:47:41	35.87
2017-07-18 13:48:41	2017-07-18 13:48:41	35.79
2017-07-18 13:49:41	2017-07-18 13:49:41	35.72
2017-07-18 13:50:41	2017-07-18 13:50:41	35.64
2017-07-18 13:51:41	2017-07-18 13:51:41	35.55
2017-07-18 13:52:41	2017-07-18 13:52:41	35.45
2017-07-18 13:53:41	2017-07-18 13:53:41	35.35
2017-07-18 13:54:41	2017-07-18 13:54:41	35.28
2017-07-18 13:55:41	2017-07-18 13:55:41	35.2
2017-07-18 13:56:41	2017-07-18 13:56:41	35.12
2017-07-18 13:57:41	2017-07-18 13:57:41	35.05
2017-07-18 13:58:41	2017-07-18 13:58:41	34.98
2017-07-18 13:59:41	2017-07-18 13:59:41	34.93
2017-07-18 14:00:41	2017-07-18 14:00:41	34.87
2017-07-18 14:01:41	2017-07-18 14:01:41	34.81
2017-07-18 14:02:41	2017-07-18 14:02:41	34.75
2017-07-18 14:03:41	2017-07-18 14:03:41	34.69
2017-07-18 14:04:41	2017-07-18 14:04:41	34.63
2017-07-18 14:05:41	2017-07-18 14:05:41	34.55
2017-07-18 14:06:41	2017-07-18 14:06:41	34.48
2017-07-18 14:07:41	2017-07-18 14:07:41	34.41
2017-07-18 14:08:41	2017-07-18 14:08:41	34.35
2017-07-18 14:09:41	2017-07-18 14:09:41	34.28
2017-07-18 14:10:41	2017-07-18 14:10:41	34.2
2017-07-18 14:11:41	2017-07-18 14:11:41	34.13
2017-07-18 14:12:41	2017-07-18 14:12:41	34.06
2017-07-18 14:13:41	2017-07-18 14:13:41	34
2017-07-18 14:14:41	2017-07-18 14:14:41	33.93
2017-07-18 14:15:41	2017-07-18 14:15:41	33.86
2017-07-18 14:16:41	2017-07-18 14:16:41	33.8
2017-07-18 14:17:41	2017-07-18 14:17:41	33.75
2017-07-18 14:18:41	2017-07-18 14:18:41	33.69
2017-07-18 14:19:41	2017-07-18 14:19:41	33.65
2017-07-18 14:20:41	2017-07-18 14:20:41	33.61
2017-07-18 14:21:41	2017-07-18 14:21:41	33.56
2017-07-18 14:22:41	2017-07-18 14:22:41	33.53
2017-07-18 14:23:41	2017-07-18 14:23:41	33.48
2017-07-18 14:24:41	2017-07-18 14:24:41	33.42
2017-07-18 14:25:41	2017-07-18 14:25:41	33.37
2017-07-18 14:26:41	2017-07-18 14:26:41	33.31
2017-07-18 14:27:41	2017-07-18 14:27:41	33.27
2017-07-18 14:28:41	2017-07-18 14:28:41	33.21
2017-07-18 14:29:41	2017-07-18 14:29:41	33.16
2017-07-18 14:30:41	2017-07-18 14:30:41	33.1
2017-07-18 14:31:41	2017-07-18 14:31:41	33.06
2017-07-18 14:32:41	2017-07-18 14:32:41	33.01
2017-07-18 14:33:41	2017-07-18 14:33:41	32.97
2017-07-18 14:34:41	2017-07-18 14:34:41	32.93
2017-07-18 14:35:41	2017-07-18 14:35:41	32.89
2017-07-18 14:36:41	2017-07-18 14:36:41	32.85
2017-07-18 14:37:41	2017-07-18 14:37:41	32.8
2017-07-18 14:38:41	2017-07-18 14:38:41	32.76
2017-07-18 14:39:41	2017-07-18 14:39:41	32.71
2017-07-18 14:40:41	2017-07-18 14:40:41	32.67
2017-07-18 14:41:41	2017-07-18 14:41:41	32.63
2017-07-18 14:42:41	2017-07-18 14:42:41	32.59
2017-07-18 14:43:41	2017-07-18 14:43:41	32.55
2017-07-18 14:44:41	2017-07-18 14:44:41	32.5
2017-07-18 14:45:41	2017-07-18 14:45:41	32.45
2017-07-18 14:46:41	2017-07-18 14:46:41	32.42
2017-07-18 14:47:41	2017-07-18 14:47:41	32.39
2017-07-18 14:48:41	2017-07-18 14:48:41	32.36
2017-07-18 14:49:41	2017-07-18 14:49:41	32.33
2017-07-18 14:50:41	2017-07-18 14:50:41	32.29
2017-07-18 14:51:41	2017-07-18 14:51:41	32.26
2017-07-18 14:52:41	2017-07-18 14:52:41	32.22
2017-07-18 14:53:41	2017-07-18 14:53:41	32.15
2017-07-18 14:54:41	2017-07-18 14:54:41	33.12
2017-07-18 14:55:41	2017-07-18 14:55:41	33.75
2017-07-18 14:56:41	2017-07-18 14:56:41	34.21
2017-07-18 14:57:41	2017-07-18 14:57:41	34.54
2017-07-18 14:58:41	2017-07-18 14:58:41	34.97
2017-07-18 14:59:41	2017-07-18 14:59:41	35.44
2017-07-18 15:00:41	2017-07-18 15:00:41	35.88
2017-07-18 15:01:41	2017-07-18 15:01:41	36.28
2017-07-18 15:02:41	2017-07-18 15:02:41	36.81
2017-07-18 15:03:41	2017-07-18 15:03:41	37.25
2017-07-18 15:04:41	2017-07-18 15:04:41	37.48
2017-07-18 15:05:41	2017-07-18 15:05:41	37.61
2017-07-18 15:06:41	2017-07-18 15:06:41	37.67
2017-07-18 15:07:41	2017-07-18 15:07:41	37.7
2017-07-18 15:08:41	2017-07-18 15:08:41	37.71
2017-07-18 15:09:41	2017-07-18 15:09:41	37.67
2017-07-18 15:10:41	2017-07-18 15:10:41	37.7
2017-07-18 15:11:41	2017-07-18 15:11:41	37.7
2017-07-18 15:12:41	2017-07-18 15:12:41	37.74
2017-07-18 15:13:41	2017-07-18 15:13:41	37.7
2017-07-18 15:14:41	2017-07-18 15:14:41	37.74
2017-07-18 15:15:41	2017-07-18 15:15:41	37.76
2017-07-18 15:16:41	2017-07-18 15:16:41	37.8
2017-07-18 15:17:41	2017-07-18 15:17:41	37.77
2017-07-18 15:18:41	2017-07-18 15:18:41	37.81
2017-07-18 15:19:41	2017-07-18 15:19:41	37.8
2017-07-18 15:20:41	2017-07-18 15:20:41	37.81
2017-07-18 15:21:41	2017-07-18 15:21:41	37.85
2017-07-18 15:22:41	2017-07-18 15:22:41	37.88
2017-07-18 15:23:41	2017-07-18 15:23:41	37.88
2017-07-18 15:24:41	2017-07-18 15:24:41	37.84
2017-07-18 15:25:41	2017-07-18 15:25:41	37.82
2017-07-18 15:26:41	2017-07-18 15:26:41	37.81
2017-07-18 15:27:41	2017-07-18 15:27:41	37.84
2017-07-18 15:28:41	2017-07-18 15:28:41	37.78
2017-07-18 15:29:41	2017-07-18 15:29:41	37.77
2017-07-18 15:30:41	2017-07-18 15:30:41	37.81
2017-07-18 15:31:41	2017-07-18 15:31:41	37.81
2017-07-18 15:32:41	2017-07-18 15:32:41	37.81
2017-07-18 15:33:41	2017-07-18 15:33:41	37.82
2017-07-18 15:34:41	2017-07-18 15:34:41	37.85
2017-07-18 15:35:41	2017-07-18 15:35:41	37.82
2017-07-18 15:36:41	2017-07-18 15:36:41	37.84
2017-07-18 15:37:41	2017-07-18 15:37:41	37.79
2017-07-18 15:38:41	2017-07-18 15:38:41	37.8
2017-07-18 15:39:41	2017-07-18 15:39:41	37.8
2017-07-18 15:40:41	2017-07-18 15:40:41	37.8
2017-07-18 15:41:41	2017-07-18 15:41:41	37.78
2017-07-18 15:42:41	2017-07-18 15:42:41	37.75
2017-07-18 15:43:41	2017-07-18 15:43:41	37.7
2017-07-18 15:44:41	2017-07-18 15:44:41	37.66
2017-07-18 15:45:41	2017-07-18 15:45:41	37.64
2017-07-18 15:46:41	2017-07-18 15:46:41	37.61
2017-07-18 15:47:41	2017-07-18 15:47:41	37.56
2017-07-18 15:48:41	2017-07-18 15:48:41	37.64
2017-07-18 15:49:41	2017-07-18 15:49:41	37.6
2017-07-18 15:50:41	2017-07-18 15:50:41	37.52
2017-07-18 15:51:41	2017-07-18 15:51:41	37.4
2017-07-18 15:52:41	2017-07-18 15:52:41	37.27
2017-07-18 15:53:41	2017-07-18 15:53:41	37.19
2017-07-18 15:54:41	2017-07-18 15:54:41	37.12
2017-07-18 15:55:41	2017-07-18 15:55:41	37.03
2017-07-18 15:56:41	2017-07-18 15:56:41	36.99
2017-07-18 15:57:41	2017-07-18 15:57:41	36.96
2017-07-18 15:58:41	2017-07-18 15:58:41	36.95
2017-07-18 15:59:41	2017-07-18 15:59:41	36.94
2017-07-18 16:00:41	2017-07-18 16:00:41	36.89
2017-07-18 16:01:41	2017-07-18 16:01:41	36.87
2017-07-18 16:02:41	2017-07-18 16:02:41	36.85
2017-07-18 16:03:41	2017-07-18 16:03:41	36.85
2017-07-18 16:04:41	2017-07-18 16:04:41	36.8
2017-07-18 16:05:41	2017-07-18 16:05:41	36.72
2017-07-18 16:06:41	2017-07-18 16:06:41	36.64
2017-07-18 16:07:41	2017-07-18 16:07:41	36.6
2017-07-18 16:08:41	2017-07-18 16:08:41	36.55
2017-07-18 16:09:41	2017-07-18 16:09:41	36.51
2017-07-18 16:10:41	2017-07-18 16:10:41	36.49
2017-07-18 16:11:41	2017-07-18 16:11:41	36.48
2017-07-18 16:12:41	2017-07-18 16:12:41	36.46
2017-07-18 16:13:41	2017-07-18 16:13:41	36.44
2017-07-18 16:14:41	2017-07-18 16:14:41	36.41
2017-07-18 16:15:41	2017-07-18 16:15:41	36.39
2017-07-18 16:16:41	2017-07-18 16:16:41	36.37
2017-07-18 16:17:41	2017-07-18 16:17:41	36.36
2017-07-18 16:18:41	2017-07-18 16:18:41	36.35
2017-07-18 16:19:41	2017-07-18 16:19:41	36.34
2017-07-18 16:20:41	2017-07-18 16:20:41	36.33
2017-07-18 16:21:41	2017-07-18 16:21:41	36.31
2017-07-18 16:22:41	2017-07-18 16:22:41	36.28
2017-07-18 16:23:41	2017-07-18 16:23:41	36.27
2017-07-18 16:24:41	2017-07-18 16:24:41	36.26
2017-07-18 16:25:41	2017-07-18 16:25:41	36.23
2017-07-18 16:26:41	2017-07-18 16:26:41	36.22
2017-07-18 16:27:41	2017-07-18 16:27:41	36.2
2017-07-18 16:28:41	2017-07-18 16:28:41	36.17
2017-07-18 16:29:41	2017-07-18 16:29:41	36.16
2017-07-18 16:30:41	2017-07-18 16:30:41	36.13
2017-07-18 16:31:41	2017-07-18 16:31:41	36.12
2017-07-18 16:32:41	2017-07-18 16:32:41	36.08
2017-07-18 16:33:41	2017-07-18 16:33:41	36.03
2017-07-18 16:34:41	2017-07-18 16:34:41	35.98
2017-07-18 16:35:41	2017-07-18 16:35:41	35.93
2017-07-18 16:36:41	2017-07-18 16:36:41	35.89
2017-07-18 16:37:41	2017-07-18 16:37:41	35.81
2017-07-18 16:38:41	2017-07-18 16:38:41	35.72
2017-07-18 16:39:41	2017-07-18 16:39:41	35.63
2017-07-18 16:40:41	2017-07-18 16:40:41	35.55
2017-07-18 16:41:41	2017-07-18 16:41:41	35.47
2017-07-18 16:42:41	2017-07-18 16:42:41	35.41
2017-07-18 16:43:41	2017-07-18 16:43:41	35.31
2017-07-18 16:44:41	2017-07-18 16:44:41	35.23
2017-07-18 16:45:41	2017-07-18 16:45:41	35.15
2017-07-18 16:46:41	2017-07-18 16:46:41	35.08
2017-07-18 16:47:41	2017-07-18 16:47:41	35
2017-07-18 16:48:41	2017-07-18 16:48:41	34.95
2017-07-18 16:49:41	2017-07-18 16:49:41	34.91
2017-07-18 16:50:41	2017-07-18 16:50:41	34.87
2017-07-18 16:51:41	2017-07-18 16:51:41	34.84
2017-07-18 16:52:41	2017-07-18 16:52:41	34.81
2017-07-18 16:53:41	2017-07-18 16:53:41	34.8
2017-07-18 16:54:41	2017-07-18 16:54:41	34.79
2017-07-18 16:55:41	2017-07-18 16:55:41	34.78
2017-07-18 16:56:41	2017-07-18 16:56:41	34.78
2017-07-18 16:57:41	2017-07-18 16:57:41	34.79
2017-07-18 16:58:41	2017-07-18 16:58:41	34.8
2017-07-18 16:59:41	2017-07-18 16:59:41	34.79
2017-07-18 17:00:41	2017-07-18 17:00:41	34.78
2017-07-18 17:01:41	2017-07-18 17:01:41	34.79
2017-07-18 17:02:41	2017-07-18 17:02:41	34.79
2017-07-18 17:03:41	2017-07-18 17:03:41	34.76
2017-07-18 17:04:41	2017-07-18 17:04:41	34.7
2017-07-18 17:05:41	2017-07-18 17:05:41	34.64
2017-07-18 17:06:41	2017-07-18 17:06:41	34.62
2017-07-18 17:07:41	2017-07-18 17:07:41	34.59
2017-07-18 17:08:41	2017-07-18 17:08:41	34.56
2017-07-18 17:09:41	2017-07-18 17:09:41	34.54
2017-07-18 17:10:41	2017-07-18 17:10:41	34.51
2017-07-18 17:11:41	2017-07-18 17:11:41	34.47
2017-07-18 17:12:41	2017-07-18 17:12:41	34.45
2017-07-18 17:13:41	2017-07-18 17:13:41	34.46
2017-07-18 17:14:41	2017-07-18 17:14:41	34.48
2017-07-18 17:15:41	2017-07-18 17:15:41	34.47
2017-07-18 17:16:41	2017-07-18 17:16:41	34.43
2017-07-18 17:17:41	2017-07-18 17:17:41	34.4
2017-07-18 17:18:41	2017-07-18 17:18:41	34.37
2017-07-18 17:19:41	2017-07-18 17:19:41	34.33
2017-07-18 17:20:41	2017-07-18 17:20:41	34.28
2017-07-18 17:21:41	2017-07-18 17:21:41	34.23
2017-07-18 17:22:41	2017-07-18 17:22:41	34.19
2017-07-18 17:23:41	2017-07-18 17:23:41	34.18
2017-07-18 17:24:41	2017-07-18 17:24:41	34.18
2017-07-18 17:25:41	2017-07-18 17:25:41	34.18
2017-07-18 17:26:41	2017-07-18 17:26:41	34.19
2017-07-18 17:27:41	2017-07-18 17:27:41	34.21
2017-07-18 17:28:41	2017-07-18 17:28:41	34.23
2017-07-18 17:29:41	2017-07-18 17:29:41	34.24
2017-07-18 17:30:41	2017-07-18 17:30:41	34.24
2017-07-18 17:31:41	2017-07-18 17:31:41	34.24
2017-07-18 17:32:41	2017-07-18 17:32:41	34.23
2017-07-18 17:33:41	2017-07-18 17:33:41	34.22
2017-07-18 17:34:41	2017-07-18 17:34:41	34.17
2017-07-18 17:35:41	2017-07-18 17:35:41	34.11
2017-07-18 17:36:41	2017-07-18 17:36:41	34.07
2017-07-18 17:37:41	2017-07-18 17:37:41	34.06
2017-07-18 17:38:41	2017-07-18 17:38:41	34.03
2017-07-18 17:39:41	2017-07-18 17:39:41	34.03
2017-07-18 17:40:41	2017-07-18 17:40:41	34.36
2017-07-18 17:41:41	2017-07-18 17:41:41	34.65
2017-07-18 17:42:41	2017-07-18 17:42:41	34.89
2017-07-18 17:43:41	2017-07-18 17:43:41	35.39
2017-07-18 17:44:41	2017-07-18 17:44:41	35.69
2017-07-18 17:45:41	2017-07-18 17:45:41	36.08
2017-07-18 17:46:41	2017-07-18 17:46:41	36.41
2017-07-18 17:47:41	2017-07-18 17:47:41	36.76
2017-07-18 17:48:41	2017-07-18 17:48:41	37.12
2017-07-18 17:49:41	2017-07-18 17:49:41	37.47
2017-07-18 17:50:41	2017-07-18 17:50:41	37.55
2017-07-18 17:51:41	2017-07-18 17:51:41	37.42
2017-07-18 17:52:41	2017-07-18 17:52:41	37.26
2017-07-18 17:53:41	2017-07-18 17:53:41	37.07
2017-07-18 17:54:41	2017-07-18 17:54:41	36.91
2017-07-18 17:55:41	2017-07-18 17:55:41	36.74
2017-07-18 17:56:41	2017-07-18 17:56:41	36.57
2017-07-18 17:57:41	2017-07-18 17:57:41	36.43
2017-07-18 17:58:41	2017-07-18 17:58:41	36.27
2017-07-18 17:59:41	2017-07-18 17:59:41	36.12
2017-07-18 18:00:41	2017-07-18 18:00:41	35.99
2017-07-18 18:01:41	2017-07-18 18:01:41	35.86
2017-07-18 18:02:41	2017-07-18 18:02:41	35.74
2017-07-18 18:03:41	2017-07-18 18:03:41	35.61
2017-07-18 18:04:41	2017-07-18 18:04:41	35.5
2017-07-18 18:05:41	2017-07-18 18:05:41	35.38
2017-07-18 18:06:41	2017-07-18 18:06:41	35.27
2017-07-18 18:07:41	2017-07-18 18:07:41	35.17
2017-07-18 18:08:41	2017-07-18 18:08:41	35.07
2017-07-18 18:09:41	2017-07-18 18:09:41	34.98
2017-07-18 18:10:41	2017-07-18 18:10:41	34.88
2017-07-18 18:11:41	2017-07-18 18:11:41	34.79
2017-07-18 18:12:41	2017-07-18 18:12:41	34.69
2017-07-18 18:13:41	2017-07-18 18:13:41	34.58
2017-07-18 18:14:41	2017-07-18 18:14:41	34.49
2017-07-18 18:15:41	2017-07-18 18:15:41	34.41
2017-07-18 18:16:41	2017-07-18 18:16:41	34.32
2017-07-18 18:17:41	2017-07-18 18:17:41	34.23
2017-07-18 18:18:41	2017-07-18 18:18:41	34.13
2017-07-18 18:19:41	2017-07-18 18:19:41	34.05
2017-07-18 18:20:41	2017-07-18 18:20:41	33.97
2017-07-18 18:21:41	2017-07-18 18:21:41	33.9
2017-07-18 18:22:41	2017-07-18 18:22:41	33.81
2017-07-18 18:23:41	2017-07-18 18:23:41	33.74
2017-07-18 18:24:41	2017-07-18 18:24:41	33.67
2017-07-18 18:25:41	2017-07-18 18:25:41	33.61
2017-07-18 18:26:41	2017-07-18 18:26:41	33.54
2017-07-18 18:27:41	2017-07-18 18:27:41	33.48
2017-07-18 18:28:41	2017-07-18 18:28:41	33.42
2017-07-18 18:29:41	2017-07-18 18:29:41	33.37
2017-07-18 18:30:41	2017-07-18 18:30:41	33.31
2017-07-18 18:31:41	2017-07-18 18:31:41	33.25
2017-07-18 18:32:41	2017-07-18 18:32:41	33.19
2017-07-18 18:33:41	2017-07-18 18:33:41	33.13
2017-07-18 18:34:41	2017-07-18 18:34:41	33.06
2017-07-18 18:35:41	2017-07-18 18:35:41	32.99
2017-07-18 18:36:41	2017-07-18 18:36:41	32.93
2017-07-18 18:37:41	2017-07-18 18:37:41	32.87
2017-07-18 18:38:41	2017-07-18 18:38:41	32.81
2017-07-18 18:39:41	2017-07-18 18:39:41	32.76
2017-07-18 18:40:41	2017-07-18 18:40:41	32.72
2017-07-18 18:41:41	2017-07-18 18:41:41	32.66
2017-07-18 18:42:41	2017-07-18 18:42:41	32.6
2017-07-18 18:43:41	2017-07-18 18:43:41	32.56
2017-07-18 18:44:41	2017-07-18 18:44:41	32.51
2017-07-18 18:45:41	2017-07-18 18:45:41	32.46
2017-07-18 18:46:41	2017-07-18 18:46:41	32.41
2017-07-18 18:47:41	2017-07-18 18:47:41	32.36
2017-07-18 18:48:41	2017-07-18 18:48:41	32.32
2017-07-18 18:49:41	2017-07-18 18:49:41	32.28
2017-07-18 18:50:41	2017-07-18 18:50:41	32.23
2017-07-18 18:51:41	2017-07-18 18:51:41	32.19
2017-07-18 18:52:41	2017-07-18 18:52:41	32.14
2017-07-18 18:53:41	2017-07-18 18:53:41	32.1
2017-07-18 18:54:41	2017-07-18 18:54:41	32.06
2017-07-18 18:55:41	2017-07-18 18:55:41	32.02
2017-07-18 18:56:41	2017-07-18 18:56:41	31.96
2017-07-18 18:57:41	2017-07-18 18:57:41	31.91
2017-07-18 18:58:41	2017-07-18 18:58:41	31.87
2017-07-18 18:59:41	2017-07-18 18:59:41	31.82
2017-07-18 19:00:41	2017-07-18 19:00:41	31.77
2017-07-18 19:01:41	2017-07-18 19:01:41	31.72
2017-07-18 19:02:41	2017-07-18 19:02:41	31.67
2017-07-18 19:03:41	2017-07-18 19:03:41	31.63
2017-07-18 19:04:41	2017-07-18 19:04:41	31.58
2017-07-18 19:05:41	2017-07-18 19:05:41	31.54
2017-07-18 19:06:41	2017-07-18 19:06:41	31.49
2017-07-18 19:07:41	2017-07-18 19:07:41	31.44
2017-07-18 19:08:41	2017-07-18 19:08:41	31.4
2017-07-18 19:09:41	2017-07-18 19:09:41	31.37
2017-07-18 19:10:41	2017-07-18 19:10:41	31.32
2017-07-18 19:11:41	2017-07-18 19:11:41	31.29
2017-07-18 19:12:41	2017-07-18 19:12:41	31.26
2017-07-18 19:13:41	2017-07-18 19:13:41	31.22
2017-07-18 19:14:41	2017-07-18 19:14:41	31.18
2017-07-18 19:15:41	2017-07-18 19:15:41	31.15
2017-07-18 19:16:41	2017-07-18 19:16:41	31.11
2017-07-18 19:17:41	2017-07-18 19:17:41	31.07
2017-07-18 19:18:41	2017-07-18 19:18:41	31.03
2017-07-18 19:19:41	2017-07-18 19:19:41	30.99
2017-07-18 19:20:41	2017-07-18 19:20:41	30.96
2017-07-18 19:21:41	2017-07-18 19:21:41	30.93
2017-07-18 19:22:41	2017-07-18 19:22:41	30.89
2017-07-18 19:23:41	2017-07-18 19:23:41	30.85
2017-07-18 19:24:41	2017-07-18 19:24:41	30.82
2017-07-18 19:25:41	2017-07-18 19:25:41	30.79
2017-07-18 19:26:41	2017-07-18 19:26:41	30.76
2017-07-18 19:27:41	2017-07-18 19:27:41	30.73
2017-07-18 19:28:41	2017-07-18 19:28:41	30.7
2017-07-18 19:29:41	2017-07-18 19:29:41	30.67
2017-07-18 19:30:41	2017-07-18 19:30:41	30.64
2017-07-18 19:31:41	2017-07-18 19:31:41	30.61
2017-07-18 19:32:41	2017-07-18 19:32:41	30.58
2017-07-18 19:33:41	2017-07-18 19:33:41	30.56
2017-07-18 19:34:41	2017-07-18 19:34:41	30.53
2017-07-18 19:35:41	2017-07-18 19:35:41	30.5
2017-07-18 19:36:41	2017-07-18 19:36:41	30.47
2017-07-18 19:37:41	2017-07-18 19:37:41	30.43
2017-07-18 19:38:41	2017-07-18 19:38:41	30.4
2017-07-18 19:39:41	2017-07-18 19:39:41	30.37
2017-07-18 19:40:41	2017-07-18 19:40:41	30.34
2017-07-18 19:41:41	2017-07-18 19:41:41	30.31
2017-07-18 19:42:41	2017-07-18 19:42:41	30.28
2017-07-18 19:43:41	2017-07-18 19:43:41	30.25
2017-07-18 19:44:41	2017-07-18 19:44:41	30.22
2017-07-18 19:45:41	2017-07-18 19:45:41	30.2
2017-07-18 19:46:41	2017-07-18 19:46:41	30.17
2017-07-18 19:47:41	2017-07-18 19:47:41	30.14
2017-07-18 19:48:41	2017-07-18 19:48:41	30.11
2017-07-18 19:49:41	2017-07-18 19:49:41	30.08
2017-07-18 19:50:41	2017-07-18 19:50:41	30.06
2017-07-18 19:51:41	2017-07-18 19:51:41	30.03
2017-07-18 19:52:41	2017-07-18 19:52:41	30
2017-07-18 19:53:41	2017-07-18 19:53:41	29.97
2017-07-18 19:54:41	2017-07-18 19:54:41	29.95
2017-07-18 19:55:41	2017-07-18 19:55:41	29.93
2017-07-18 19:56:41	2017-07-18 19:56:41	29.9
2017-07-18 19:57:41	2017-07-18 19:57:41	29.87
2017-07-18 19:58:41	2017-07-18 19:58:41	29.84
2017-07-18 19:59:41	2017-07-18 19:59:41	29.82
2017-07-18 20:00:41	2017-07-18 20:00:41	29.79
2017-07-18 20:01:41	2017-07-18 20:01:41	29.77
2017-07-18 20:02:41	2017-07-18 20:02:41	29.75
2017-07-18 20:03:41	2017-07-18 20:03:41	29.73
2017-07-18 20:04:41	2017-07-18 20:04:41	29.71
2017-07-18 20:05:41	2017-07-18 20:05:41	29.68
2017-07-18 20:06:41	2017-07-18 20:06:41	29.66
2017-07-18 20:07:41	2017-07-18 20:07:41	29.63
2017-07-18 20:08:41	2017-07-18 20:08:41	29.6
2017-07-18 20:09:41	2017-07-18 20:09:41	29.57
2017-07-18 20:10:41	2017-07-18 20:10:41	29.53
2017-07-18 20:11:41	2017-07-18 20:11:41	29.5
2017-07-18 20:12:41	2017-07-18 20:12:41	29.47
2017-07-18 20:13:41	2017-07-18 20:13:41	29.44
2017-07-18 20:14:41	2017-07-18 20:14:41	29.42
2017-07-18 20:15:41	2017-07-18 20:15:41	29.4
2017-07-18 20:16:41	2017-07-18 20:16:41	29.38
2017-07-18 20:17:41	2017-07-18 20:17:41	29.36
2017-07-18 20:18:41	2017-07-18 20:18:41	29.34
2017-07-18 20:19:41	2017-07-18 20:19:41	29.33
2017-07-18 20:20:41	2017-07-18 20:20:41	29.31
2017-07-18 20:21:41	2017-07-18 20:21:41	29.29
2017-07-18 20:22:41	2017-07-18 20:22:41	29.27
2017-07-18 20:23:41	2017-07-18 20:23:41	29.26
2017-07-18 20:24:41	2017-07-18 20:24:41	29.24
2017-07-18 20:25:41	2017-07-18 20:25:41	29.22
2017-07-18 20:26:41	2017-07-18 20:26:41	29.2
2017-07-18 20:27:41	2017-07-18 20:27:41	29.18
2017-07-18 20:28:41	2017-07-18 20:28:41	29.16
2017-07-18 20:29:41	2017-07-18 20:29:41	29.13
2017-07-18 20:30:41	2017-07-18 20:30:41	29.1
2017-07-18 20:31:41	2017-07-18 20:31:41	29.08
2017-07-18 20:32:41	2017-07-18 20:32:41	29.06
2017-07-18 20:33:41	2017-07-18 20:33:41	29.04
2017-07-18 20:34:41	2017-07-18 20:34:41	29.02
2017-07-18 20:35:41	2017-07-18 20:35:41	29
2017-07-18 20:36:41	2017-07-18 20:36:41	28.98
2017-07-18 20:37:41	2017-07-18 20:37:41	28.96
2017-07-18 20:38:41	2017-07-18 20:38:41	28.95
2017-07-18 20:39:41	2017-07-18 20:39:41	28.93
2017-07-18 20:40:41	2017-07-18 20:40:41	28.91
2017-07-18 20:41:41	2017-07-18 20:41:41	28.89
2017-07-18 20:42:41	2017-07-18 20:42:41	28.87
2017-07-18 20:43:41	2017-07-18 20:43:41	28.85
2017-07-18 20:44:41	2017-07-18 20:44:41	28.83
2017-07-18 20:45:41	2017-07-18 20:45:41	28.81
2017-07-18 20:46:41	2017-07-18 20:46:41	28.79
2017-07-18 20:47:41	2017-07-18 20:47:41	28.77
2017-07-18 20:48:41	2017-07-18 20:48:41	28.76	1
2017-07-18 20:49:41	2017-07-18 20:49:41	28.73
2017-07-18 20:50:41	2017-07-18 20:50:41	28.71
2017-07-18 20:51:41	2017-07-18 20:51:41	28.69
2017-07-18 20:52:41	2017-07-18 20:52:41	28.67
2017-07-18 20:53:41	2017-07-18 20:53:41	28.65
2017-07-18 20:54:41	2017-07-18 20:54:41	28.62
2017-07-18 20:55:41	2017-07-18 20:55:41	28.6
2017-07-18 20:56:41	2017-07-18 20:56:41	28.58
2017-07-18 20:57:41	2017-07-18 20:57:41	28.56
2017-07-18 20:58:41	2017-07-18 20:58:41	28.54
2017-07-18 20:59:41	2017-07-18 20:59:41	28.52
2017-07-18 21:00:41	2017-07-18 21:00:41	28.5
2017-07-18 21:01:41	2017-07-18 21:01:41	28.48
2017-07-18 21:02:41	2017-07-18 21:02:41	28.47
2017-07-18 21:03:41	2017-07-18 21:03:41	28.44
2017-07-18 21:04:41	2017-07-18 21:04:41	28.42
2017-07-18 21:05:41	2017-07-18 21:05:41	28.41
2017-07-18 21:06:41	2017-07-18 21:06:41	28.39
2017-07-18 21:07:41	2017-07-18 21:07:41	28.38
2017-07-18 21:08:41	2017-07-18 21:08:41	28.35
2017-07-18 21:09:41	2017-07-18 21:09:41	28.34
2017-07-18 21:10:41	2017-07-18 21:10:41	28.32
2017-07-18 21:11:41	2017-07-18 21:11:41	28.31
2017-07-18 21:12:41	2017-07-18 21:12:41	28.29
2017-07-18 21:13:41	2017-07-18 21:13:41	28.28
2017-07-18 21:14:41	2017-07-18 21:14:41	28.25
2017-07-18 21:15:41	2017-07-18 21:15:41	28.23
2017-07-18 21:16:41	2017-07-18 21:16:41	28.22
2017-07-18 21:17:41	2017-07-18 21:17:41	28.76
2017-07-18 21:18:41	2017-07-18 21:18:41	28.56
2017-07-18 21:19:41	2017-07-18 21:19:41	28.49
2017-07-18 21:20:41	2017-07-18 21:20:41	28.44
2017-07-18 21:21:41	2017-07-18 21:21:41	28.38
2017-07-18 21:22:41	2017-07-18 21:22:41	28.33
2017-07-18 21:23:41	2017-07-18 21:23:41	28.28
2017-07-18 21:24:41	2017-07-18 21:24:41	28.23
2017-07-18 21:25:41	2017-07-18 21:25:41	28.18
2017-07-18 21:26:41	2017-07-18 21:26:41	28.14
2017-07-18 21:27:41	2017-07-18 21:27:41	28.1
2017-07-18 21:28:41	2017-07-18 21:28:41	28.05
2017-07-18 21:29:41	2017-07-18 21:29:41	28.01
2017-07-18 21:30:41	2017-07-18 21:30:41	27.97
2017-07-18 21:31:41	2017-07-18 21:31:41	27.93
2017-07-18 21:32:41	2017-07-18 21:32:41	27.89
2017-07-18 21:33:41	2017-07-18 21:33:41	27.85
2017-07-18 21:34:41	2017-07-18 21:34:41	27.81
2017-07-18 21:35:41	2017-07-18 21:35:41	27.78
2017-07-18 21:36:41	2017-07-18 21:36:41	27.75
2017-07-18 21:37:41	2017-07-18 21:37:41	27.72
2017-07-18 21:38:41	2017-07-18 21:38:41	27.68
2017-07-18 21:39:41	2017-07-18 21:39:41	27.65
2017-07-18 21:40:41	2017-07-18 21:40:41	27.62
2017-07-18 21:41:41	2017-07-18 21:41:41	27.59
2017-07-18 21:42:41	2017-07-18 21:42:41	27.56
2017-07-18 21:43:41	2017-07-18 21:43:41	27.54
2017-07-18 21:44:41	2017-07-18 21:44:41	27.51
2017-07-18 21:45:41	2017-07-18 21:45:41	27.48
2017-07-18 21:46:41	2017-07-18 21:46:41	27.46
2017-07-18 21:47:41	2017-07-18 21:47:41	27.43
2017-07-18 21:48:41	2017-07-18 21:48:41	27.41
2017-07-18 21:49:41	2017-07-18 21:49:41	27.38
2017-07-18 21:50:41	2017-07-18 21:50:41	27.36
2017-07-18 21:51:41	2017-07-18 21:51:41	27.34
2017-07-18 21:52:41	2017-07-18 21:52:41	27.31
2017-07-18 21:53:41	2017-07-18 21:53:41	27.29
2017-07-18 21:54:41	2017-07-18 21:54:41	27.26
2017-07-18 21:55:41	2017-07-18 21:55:41	27.24
2017-07-18 21:56:41	2017-07-18 21:56:41	27.22
2017-07-18 21:57:41	2017-07-18 21:57:41	27.2
2017-07-18 21:58:41	2017-07-18 21:58:41	27.18
2017-07-18 21:59:41	2017-07-18 21:59:41	27.15
2017-07-18 22:00:41	2017-07-18 22:00:41	27.13
2017-07-18 22:01:41	2017-07-18 22:01:41	27.11
2017-07-18 22:02:41	2017-07-18 22:02:41	27.09
2017-07-18 22:03:41	2017-07-18 22:03:41	27.07
2017-07-18 22:04:41	2017-07-18 22:04:41	27.05
2017-07-18 22:05:41	2017-07-18 22:05:41	27.03
2017-07-18 22:06:41	2017-07-18 22:06:41	27.01
2017-07-18 22:07:41	2017-07-18 22:07:41	27
2017-07-18 22:08:41	2017-07-18 22:08:41	26.98
2017-07-18 22:09:41	2017-07-18 22:09:41	26.96
2017-07-18 22:10:41	2017-07-18 22:10:41	26.94
2017-07-18 22:11:41	2017-07-18 22:11:41	26.92
2017-07-18 22:12:41	2017-07-18 22:12:41	26.9
2017-07-18 22:13:41	2017-07-18 22:13:41	26.88
2017-07-18 22:14:41	2017-07-18 22:14:41	26.87
2017-07-18 22:15:41	2017-07-18 22:15:41	26.85
2017-07-18 22:16:41	2017-07-18 22:16:41	26.83
2017-07-18 22:17:41	2017-07-18 22:17:41	26.82
2017-07-18 22:18:41	2017-07-18 22:18:41	26.8
2017-07-18 22:19:41	2017-07-18 22:19:41	26.78
2017-07-18 22:20:41	2017-07-18 22:20:41	26.77
2017-07-18 22:21:41	2017-07-18 22:21:41	26.76
2017-07-18 22:22:41	2017-07-18 22:22:41	26.74
2017-07-18 22:23:41	2017-07-18 22:23:41	26.72
2017-07-18 22:24:41	2017-07-18 22:24:41	26.71
2017-07-18 22:25:41	2017-07-18 22:25:41	26.69
2017-07-18 22:26:41	2017-07-18 22:26:41	26.68
2017-07-18 22:27:41	2017-07-18 22:27:41	26.66
2017-07-18 22:28:41	2017-07-18 22:28:41	26.65
2017-07-18 22:29:41	2017-07-18 22:29:41	26.64
2017-07-18 22:30:41	2017-07-18 22:30:41	26.63
2017-07-18 22:31:41	2017-07-18 22:31:41	26.61
2017-07-18 22:32:41	2017-07-18 22:32:41	26.6
2017-07-18 22:33:41	2017-07-18 22:33:41	26.58
2017-07-18 22:34:41	2017-07-18 22:34:41	26.57
2017-07-18 22:35:41	2017-07-18 22:35:41	26.56
2017-07-18 22:36:41	2017-07-18 22:36:41	26.55
2017-07-18 22:37:41	2017-07-18 22:37:41	26.53
2017-07-18 22:38:41	2017-07-18 22:38:41	26.52
2017-07-18 22:39:41	2017-07-18 22:39:41	26.51
2017-07-18 22:40:41	2017-07-18 22:40:41	26.5
2017-07-18 22:41:41	2017-07-18 22:41:41	26.48
2017-07-18 22:42:41	2017-07-18 22:42:41	26.47
2017-07-18 22:43:41	2017-07-18 22:43:41	26.46
2017-07-18 22:44:41	2017-07-18 22:44:41	26.45
2017-07-18 22:45:41	2017-07-18 22:45:41	26.43
2017-07-18 22:46:41	2017-07-18 22:46:41	26.42
2017-07-18 22:47:41	2017-07-18 22:47:41	26.41
2017-07-18 22:48:41	2017-07-18 22:48:41	26.4
2017-07-18 22:49:41	2017-07-18 22:49:41	26.39
2017-07-18 22:50:41	2017-07-18 22:50:41	26.38
2017-07-18 22:51:41	2017-07-18 22:51:41	26.36
2017-07-18 22:52:41	2017-07-18 22:52:41	26.35
2017-07-18 22:53:41	2017-07-18 22:53:41	26.35
2017-07-18 22:54:41	2017-07-18 22:54:41	26.33
2017-07-18 22:55:41	2017-07-18 22:55:41	26.32
2017-07-18 22:56:41	2017-07-18 22:56:41	26.31
2017-07-18 22:57:41	2017-07-18 22:57:41	26.31
2017-07-18 22:58:41	2017-07-18 22:58:41	26.29
2017-07-18 22:59:41	2017-07-18 22:59:41	26.28
2017-07-18 23:00:41	2017-07-18 23:00:41	26.27
2017-07-18 23:01:41	2017-07-18 23:01:41	26.26
2017-07-18 23:02:41	2017-07-18 23:02:41	26.25
2017-07-18 23:03:41	2017-07-18 23:03:41	26.24
2017-07-18 23:04:41	2017-07-18 23:04:41	26.23
2017-07-18 23:05:41	2017-07-18 23:05:41	26.22
2017-07-18 23:06:41	2017-07-18 23:06:41	26.21
2017-07-18 23:07:41	2017-07-18 23:07:41	26.2
2017-07-18 23:08:41	2017-07-18 23:08:41	26.19
2017-07-18 23:09:41	2017-07-18 23:09:41	26.18
2017-07-18 23:10:41	2017-07-18 23:10:41	26.17
2017-07-18 23:11:41	2017-07-18 23:11:41	26.16
2017-07-18 23:12:41	2017-07-18 23:12:41	26.15
2017-07-18 23:13:41	2017-07-18 23:13:41	26.15
2017-07-18 23:14:41	2017-07-18 23:14:41	26.13
2017-07-18 23:15:41	2017-07-18 23:15:41	26.13
2017-07-18 23:16:41	2017-07-18 23:16:41	26.12
2017-07-18 23:17:41	2017-07-18 23:17:41	26.11
2017-07-18 23:18:41	2017-07-18 23:18:41	26.1
2017-07-18 23:19:41	2017-07-18 23:19:41	26.09
2017-07-18 23:20:41	2017-07-18 23:20:41	26.08
2017-07-18 23:21:41	2017-07-18 23:21:41	26.07
2017-07-18 23:22:41	2017-07-18 23:22:41	26.06
2017-07-18 23:23:41	2017-07-18 23:23:41	26.06
2017-07-18 23:24:41	2017-07-18 23:24:41	26.05
2017-07-18 23:25:41	2017-07-18 23:25:41	26.04
2017-07-18 23:26:41	2017-07-18 23:26:41	26.03
2017-07-18 23:27:41	2017-07-18 23:27:41	26.02
2017-07-18 23:28:41	2017-07-18 23:28:41	26.02
2017-07-18 23:29:41	2017-07-18 23:29:41	26.01
2017-07-18 23:30:41	2017-07-18 23:30:41	26
2017-07-18 23:31:41	2017-07-18 23:31:41	25.99
2017-07-18 23:32:41	2017-07-18 23:32:41	25.98
2017-07-18 23:33:41	2017-07-18 23:33:41	25.98
2017-07-18 23:34:41	2017-07-18 23:34:41	25.97
2017-07-18 23:35:41	2017-07-18 23:35:41	25.96
2017-07-18 23:36:41	2017-07-18 23:36:41	25.95
2017-07-18 23:37:41	2017-07-18 23:37:41	25.94
2017-07-18 23:38:41	2017-07-18 23:38:41	25.94
2017-07-18 23:39:41	2017-07-18 23:39:41	25.93
2017-07-18 23:40:41	2017-07-18 23:40:41	25.92
2017-07-18 23:41:41	2017-07-18 23:41:41	25.91
2017-07-18 23:42:41	2017-07-18 23:42:41	25.9
2017-07-18 23:43:41	2017-07-18 23:43:41	25.9
2017-07-18 23:44:41	2017-07-18 23:44:41	25.89
2017-07-18 23:45:41	2017-07-18 23:45:41	25.88
2017-07-18 23:46:41	2017-07-18 23:46:41	25.87
2017-07-18 23:47:41	2017-07-18 23:47:41	25.87
2017-07-18 23:48:41	2017-07-18 23:48:41	25.86
2017-07-18 23:49:41	2017-07-18 23:49:41	25.86
2017-07-18 23:50:41	2017-07-18 23:50:41	25.85
2017-07-18 23:51:41	2017-07-18 23:51:41	25.84
2017-07-18 23:52:41	2017-07-18 23:52:41	25.83
2017-07-18 23:53:41	2017-07-18 23:53:41	25.83
2017-07-18 23:54:41	2017-07-18 23:54:41	25.82
2017-07-18 23:55:41	2017-07-18 23:55:41	25.81
2017-07-18 23:56:41	2017-07-18 23:56:41	25.81
2017-07-18 23:57:41	2017-07-18 23:57:41	25.8
2017-07-18 23:58:41	2017-07-18 23:58:41	25.79
2017-07-18 23:59:41	2017-07-18 23:59:41	25.79
2017-07-19 00:00:41	2017-07-19 00:00:41	25.78
2017-07-19 00:01:41	2017-07-19 00:01:41	25.77
2017-07-19 00:02:41	2017-07-19 00:02:41	25.77
2017-07-19 00:03:41	2017-07-19 00:03:41	25.76
2017-07-19 00:04:41	2017-07-19 00:04:41	25.75
2017-07-19 00:05:41	2017-07-19 00:05:41	25.75
2017-07-19 00:06:41	2017-07-19 00:06:41	25.74
2017-07-19 00:07:41	2017-07-19 00:07:41	25.74
2017-07-19 00:08:41	2017-07-19 00:08:41	25.73
2017-07-19 00:09:41	2017-07-19 00:09:41	25.72
2017-07-19 00:10:41	2017-07-19 00:10:41	25.72
2017-07-19 00:11:41	2017-07-19 00:11:41	25.71
2017-07-19 00:12:41	2017-07-19 00:12:41	25.7
2017-07-19 00:13:41	2017-07-19 00:13:41	25.7
2017-07-19 00:14:41	2017-07-19 00:14:41	25.69
2017-07-19 00:15:41	2017-07-19 00:15:41	25.68
2017-07-19 00:16:41	2017-07-19 00:16:41	25.68
2017-07-19 00:17:41	2017-07-19 00:17:41	25.67
2017-07-19 00:18:41	2017-07-19 00:18:41	25.67
2017-07-19 00:19:41	2017-07-19 00:19:41	25.66
2017-07-19 00:20:41	2017-07-19 00:20:41	25.65
2017-07-19 00:21:41	2017-07-19 00:21:41	25.65
2017-07-19 00:22:41	2017-07-19 00:22:41	25.64
2017-07-19 00:23:41	2017-07-19 00:23:41	25.64
2017-07-19 00:24:41	2017-07-19 00:24:41	25.63
2017-07-19 00:25:41	2017-07-19 00:25:41	25.63
2017-07-19 00:26:41	2017-07-19 00:26:41	25.62
2017-07-19 00:27:41	2017-07-19 00:27:41	25.61
2017-07-19 00:28:41	2017-07-19 00:28:41	25.61
2017-07-19 00:29:41	2017-07-19 00:29:41	25.6
2017-07-19 00:30:41	2017-07-19 00:30:41	25.6
2017-07-19 00:31:41	2017-07-19 00:31:41	25.59
2017-07-19 00:32:41	2017-07-19 00:32:41	25.59
2017-07-19 00:33:41	2017-07-19 00:33:41	25.58
2017-07-19 00:34:41	2017-07-19 00:34:41	25.58
2017-07-19 00:35:41	2017-07-19 00:35:41	25.57
2017-07-19 00:36:41	2017-07-19 00:36:41	25.56
2017-07-19 00:37:41	2017-07-19 00:37:41	25.56
2017-07-19 00:38:41	2017-07-19 00:38:41	25.55
2017-07-19 00:39:41	2017-07-19 00:39:41	25.55
2017-07-19 00:40:41	2017-07-19 00:40:41	25.54
2017-07-19 00:41:41	2017-07-19 00:41:41	25.54
2017-07-19 00:42:41	2017-07-19 00:42:41	25.53
2017-07-19 00:43:41	2017-07-19 00:43:41	25.53
2017-07-19 00:44:41	2017-07-19 00:44:41	25.52
2017-07-19 00:45:41	2017-07-19 00:45:41	25.52
2017-07-19 00:46:41	2017-07-19 00:46:41	25.51
2017-07-19 00:47:41	2017-07-19 00:47:41	25.51
2017-07-19 00:48:41	2017-07-19 00:48:41	25.5
2017-07-19 00:49:41	2017-07-19 00:49:41	25.5
2017-07-19 00:50:41	2017-07-19 00:50:41	25.49
2017-07-19 00:51:41	2017-07-19 00:51:41	25.49
2017-07-19 00:52:41	2017-07-19 00:52:41	25.48
2017-07-19 00:53:41	2017-07-19 00:53:41	25.48
2017-07-19 00:54:41	2017-07-19 00:54:41	25.47
2017-07-19 00:55:41	2017-07-19 00:55:41	25.46
2017-07-19 00:56:41	2017-07-19 00:56:41	25.46
2017-07-19 00:57:41	2017-07-19 00:57:41	25.46
2017-07-19 00:58:41	2017-07-19 00:58:41	25.45
2017-07-19 00:59:41	2017-07-19 00:59:41	25.44
2017-07-19 01:00:41	2017-07-19 01:00:41	25.44
2017-07-19 01:01:41	2017-07-19 01:01:41	25.43
2017-07-19 01:02:41	2017-07-19 01:02:41	25.43
2017-07-19 01:03:41	2017-07-19 01:03:41	25.43
2017-07-19 01:04:41	2017-07-19 01:04:41	25.42
2017-07-19 01:05:41	2017-07-19 01:05:41	25.42
2017-07-19 01:06:41	2017-07-19 01:06:41	25.41
2017-07-19 01:07:41	2017-07-19 01:07:41	25.41
2017-07-19 01:08:41	2017-07-19 01:08:41	25.4
2017-07-19 01:09:41	2017-07-19 01:09:41	25.4
2017-07-19 01:10:41	2017-07-19 01:10:41	25.39
2017-07-19 01:11:41	2017-07-19 01:11:41	25.39
2017-07-19 01:12:41	2017-07-19 01:12:41	25.38
2017-07-19 01:13:41	2017-07-19 01:13:41	25.38
2017-07-19 01:14:41	2017-07-19 01:14:41	25.37
2017-07-19 01:15:41	2017-07-19 01:15:41	25.37
2017-07-19 01:16:41	2017-07-19 01:16:41	25.37
2017-07-19 01:17:41	2017-07-19 01:17:41	25.36
2017-07-19 01:18:41	2017-07-19 01:18:41	25.35
2017-07-19 01:19:41	2017-07-19 01:19:41	25.35
2017-07-19 01:20:41	2017-07-19 01:20:41	25.35
2017-07-19 01:21:41	2017-07-19 01:21:41	25.34
2017-07-19 01:22:41	2017-07-19 01:22:41	25.34
2017-07-19 01:23:41	2017-07-19 01:23:41	25.34
2017-07-19 01:24:41	2017-07-19 01:24:41	25.33
2017-07-19 01:25:41	2017-07-19 01:25:41	25.33
2017-07-19 01:26:41	2017-07-19 01:26:41	25.32
2017-07-19 01:27:41	2017-07-19 01:27:41	25.32
2017-07-19 01:28:41	2017-07-19 01:28:41	25.31
[truncated: 10,977 more rows]

## Sheet: Ford Graphs
Date	Time	Tank Temperature (°C)	Ambient Temp Meteo	Ambient Temp OBD	DT M	DT OBD	Normalized DT OBD	Bins
2017-07-17 18:20:41	2017-07-17 18:20:41	27.48	29.228	27	-1.748	0.48	-0.02	0	25														Bin	Frequency DT	Cumulative DT	Percent Cum DT	Frequency Nrm DT	Cumulative Nrm DT	Percent Cum Nrm DT
2017-07-17 18:21:41	2017-07-17 18:21:41	27.45	29.312	27	-1.862	0.45	0	1	26														0	7	7	0.0165877	23	23	0.0545024
2017-07-17 18:22:41	2017-07-17 18:22:41	27.88	29.1	27	-1.22	0.88	0.38	2	27														1	34	41	0.0971564	60	83	0.196682
2017-07-17 18:23:41	2017-07-17 18:23:41	28.12	29.424	27.5085	-1.304	0.611525	0.111525	3	28														2	38	79	0.187204	70	153	0.362559
2017-07-17 18:24:41	2017-07-17 18:24:41	28.39	29.133	27	-0.743	1.39	0.89	4	29														3	50	129	0.305687	88	241	0.57109
2017-07-17 18:25:41	2017-07-17 18:25:41	28.74	29.309	27	-0.569	1.74	1.24	5	30														4	66	195	0.462085	66	307	0.727488
2017-07-17 18:26:41	2017-07-17 18:26:41	29.12	29.194	27.339	-0.074	1.78102	1.28102	6	31														5	63	258	0.611374	48	355	0.841232
2017-07-17 18:27:41	2017-07-17 18:27:41	29.42	28.889	27.4915	0.531	1.92847	1.42847	7	32														6	66	324	0.767773	30	385	0.912322
2017-07-17 18:28:41	2017-07-17 18:28:41	29.77	28.724	27.1695	1.046	2.60051	2.10051	8	33														7	59	383	0.907583	13	398	0.943128
2017-07-17 18:29:41	2017-07-17 18:29:41	30.17	28.726	27.5085	1.444	2.66153	2.16153	9	34														8	22	405	0.959716	13	411	0.973934
2017-07-17 18:30:41	2017-07-17 18:30:41	30.48	28.564	27.8136	1.916	2.66644	2.16644	10	35														9	6	411	0.973934	4	415	0.983412
2017-07-17 18:31:41	2017-07-17 18:31:41	30.84	28.699	28.5085	2.141	2.33153	1.83153		36														10	11	422	1	7	422	1
2017-07-17 18:32:41	2017-07-17 18:32:41	31.23	29.201	28.8136	2.029	2.41644	1.91644		37
2017-07-17 18:33:41	2017-07-17 18:33:41	31.71	28.761	28.2034	2.949	3.50661	3.00661		38
2017-07-17 18:34:41	2017-07-17 18:34:41	31.95	29.324	28	2.626	3.95	3.45		39														Bin	Frequency meteo	Cumulative Meteo	Frequency OBD	Cumulative OBD	Frequency Tank	Cumulative Tank
2017-07-17 18:35:41	2017-07-17 18:35:41	32.35	29.441	28	2.909	4.35	3.85		40														20	25	25			0	0
2017-07-17 18:36:41	2017-07-17 18:36:41	32.75	29.091	28	3.659	4.75	4.25																21	0	25			0	0
2017-07-17 18:37:41	2017-07-17 18:37:41	33.12	29.056	27.2373	4.064	5.88271	5.38271																22	29	54			0	0
2017-07-17 18:38:41	2017-07-17 18:38:41	33.34	28.897	27	4.443	6.34	5.84																23	10	64			2	2
2017-07-17 18:39:41	2017-07-17 18:39:41	33.68	29.602	27	4.078	6.68	6.18																24	5	69			5	7
2017-07-17 18:40:41	2017-07-17 18:40:41	33.93	29.264	27	4.666	6.93	6.43																25	1	70	69	69	22	29	0.0687204
2017-07-17 18:41:41	2017-07-17 18:41:41	34.25	29.23	26.4915	5.02	7.75847	7.25847																26	36	106	22	91	10	39	0.0924171
2017-07-17 18:42:41	2017-07-17 18:42:41	34.55	29.995	27	4.555	7.55	7.05																27	59	165	49	140	16	55	0.130332
2017-07-17 18:43:41	2017-07-17 18:43:41	34.74	29.646	27	5.094	7.74	7.24																28	19	184	39	179	21	76	0.180095
2017-07-17 18:44:41	2017-07-17 18:44:41	35.12	29.796	27	5.324	8.12	7.62																29	12	196	77	256	17	93	0.220379
2017-07-18 09:30:41	2017-07-18 09:30:41	24.55	18.649	24.5	5.901	0.05	-0.05																30	66	262	109	365	16	109	0.258294
2017-07-18 09:31:41	2017-07-18 09:31:41	24.55	18.735	24.7193	5.815	-0.169298	0																31	73	335	28	393	28	137	0.324645
2017-07-18 09:32:41	2017-07-18 09:32:41	24.62	18.721	23.7458	5.899	0.874237	0.774237																32	56	391	24	417	28	165	0.390995
2017-07-18 09:33:41	2017-07-18 09:33:41	24.88	18.661	23.7627	6.219	1.11729	1.01729																33	30	421	5	422	43	208	0.492891
2017-07-18 09:34:41	2017-07-18 09:34:41	25.18	18.675	23.7627	6.505	1.41729	1.31729																34	1	422	0	422	44	252	0.597156
2017-07-18 09:35:41	2017-07-18 09:35:41	25.63	18.861	23.2373	6.769	2.39271	2.29271																35	0	422	0	422	50	302	0.71564
2017-07-18 09:36:41	2017-07-18 09:36:41	25.9	19.058	24	6.842	1.9	1.8																36	0	422	0	422	49	351	0.831754
2017-07-18 09:37:41	2017-07-18 09:37:41	26.28	19.248	24	7.032	2.28	2.18																37	0	422	0	422	40	391	0.92654
2017-07-18 09:38:41	2017-07-18 09:38:41	26.6	19.347	24	7.253	2.6	2.5																38	0	422	0	422	21	412	0.976303
2017-07-18 09:39:41	2017-07-18 09:39:41	26.96	19.286	24	7.674	2.96	2.86																39	0	422	0	422	5	417	0.988152
2017-07-18 09:40:41	2017-07-18 09:40:41	27.31	19.224	23.7966	8.086	3.51339	3.41339																40	0	422	0	422	5	422	1
2017-07-18 09:41:41	2017-07-18 09:41:41	27.73	19.214	23.7966	8.516	3.93339	3.83339
2017-07-18 09:42:41	2017-07-18 09:42:41	28.04	19.185	23.7966	8.855	4.24339	4.14339
2017-07-18 12:28:41	2017-07-18 12:28:41	27.51	26.498	27	1.012	0.51	0.01
2017-07-18 12:29:41	2017-07-18 12:29:41	27.52	26.646	27	0.874	0.52	0.02
2017-07-18 12:30:41	2017-07-18 12:30:41	27.52	26.645	27	0.875	0.52	0.02
2017-07-18 12:31:41	2017-07-18 12:31:41	27.82	26.255	27	1.565	0.82	0.32
2017-07-18 12:32:41	2017-07-18 12:32:41	28.19	26.612	27	1.578	1.19	0.69
2017-07-18 12:33:41	2017-07-18 12:33:41	28.58	26.793	27	1.787	1.58	1.08
2017-07-18 12:34:41	2017-07-18 12:34:41	28.95	26.715	27.5254	2.235	1.42458	0.924576
2017-07-18 12:35:41	2017-07-18 12:35:41	29.35	26.767	27.9831	2.583	1.36695	0.866949
2017-07-18 12:36:41	2017-07-18 12:36:41	29.79	26.284	28	3.506	1.79	1.29
2017-07-18 12:37:41	2017-07-18 12:37:41	30.19	25.904	28.5085	4.286	1.68153	1.18153
2017-07-18 12:38:41	2017-07-18 12:38:41	30.71	25.845	28.5085	4.865	2.20153	1.70153
2017-07-18 12:39:41	2017-07-18 12:39:41	31.26	26.495	28.9661	4.765	2.2939	1.7939
2017-07-18 12:40:41	2017-07-18 12:40:41	31.65	26.563	28.4915	5.087	3.15847	2.65847
2017-07-18 12:41:41	2017-07-18 12:41:41	32.11	26.881	28.0508	5.229	4.05915	3.55915
2017-07-18 12:42:41	2017-07-18 12:42:41	32.65	26.492	28.4237	6.158	4.22627	3.72627
2017-07-18 12:43:41	2017-07-18 12:43:41	32.87	26.525	28.5763	6.345	4.29373	3.79373
2017-07-18 12:44:41	2017-07-18 12:44:41	33.39	26.802	28	6.588	5.39	4.89
2017-07-18 12:45:41	2017-07-18 12:45:41	33.74	26.121	28	7.619	5.74	5.24
2017-07-18 12:46:41	2017-07-18 12:46:41	34.01	26.4	28.4068	7.61	5.60322	5.10322
2017-07-18 12:47:41	2017-07-18 12:47:41	34.49	26.715	29.3898	7.775	5.10017	4.60017
2017-07-18 12:48:41	2017-07-18 12:48:41	34.68	27.073	30	7.607	4.68	4.18
2017-07-18 12:49:41	2017-07-18 12:49:41	34.88	26.969	29.1017	7.911	5.77831	5.27831
2017-07-18 12:50:41	2017-07-18 12:50:41	35.33	27.159	28.1186	8.171	7.21136	6.71136
2017-07-18 12:51:41	2017-07-18 12:51:41	35.7	26.539	28	9.161	7.7	7.2
2017-07-18 12:52:41	2017-07-18 12:52:41	35.91	26.731	27.4915	9.179	8.41847	7.91847
2017-07-18 12:53:41	2017-07-18 12:53:41	36.35	26.355	28	9.995	8.35	7.85
2017-07-18 12:54:41	2017-07-18 12:54:41	36.6	26.785	28.8475	9.815	7.75254	7.25254
2017-07-18 12:55:41	2017-07-18 12:55:41	36.91	26.75	29	10.16	7.91	7.41
2017-07-18 12:56:41	2017-07-18 12:56:41	37.1	26.385	29	10.715	8.1	7.6
2017-07-18 12:57:41	2017-07-18 12:57:41	37.29	26.676	29.8305	10.614	7.45949	6.95949
2017-07-18 12:58:41	2017-07-18 12:58:41	37.61	26.77	29.6949	10.84	7.91508	7.41508
2017-07-18 12:59:41	2017-07-18 12:59:41	37.95	26.377	28.4746	11.573	9.47542	8.97542
2017-07-18 13:00:41	2017-07-18 13:00:41	38.16	27.129	29	11.031	9.16	8.66
2017-07-18 13:01:41	2017-07-18 13:01:41	38.34	27.027	29	11.313	9.34	8.84
2017-07-18 13:02:41	2017-07-18 13:02:41	38.67	26.892	29	11.778	9.67	9.17
2017-07-18 13:03:41	2017-07-18 13:03:41	38.91	26.657	29	12.253	9.91	9.41
2017-07-18 13:04:41	2017-07-18 13:04:41	39.22	26.575	29	12.645	10.22	9.72
2017-07-18 13:05:41	2017-07-18 13:05:41	39.34	27.378	29	11.962	10.34	9.84
2017-07-18 13:06:41	2017-07-18 13:06:41	39.6	27.91	29	11.69	10.6	10.1
2017-07-18 13:07:41	2017-07-18 13:07:41	39.73	27.603	29	12.127	10.73	10.23
2017-07-18 13:08:41	2017-07-18 13:08:41	39.87	27.418	29	12.452	10.87	10.37
2017-07-18 14:52:41	2017-07-18 14:52:41	32.22	29.836	32	2.384	0.22	0.02
2017-07-18 14:53:41	2017-07-18 14:53:41	32.15	29.929	32	2.221	0.15	0
2017-07-18 14:54:41	2017-07-18 14:54:41	33.12	29.821	30.9831	3.299	2.13695	1.93695
2017-07-18 14:55:41	2017-07-18 14:55:41	33.75	29.839	29.8305	3.911	3.91949	3.71949
2017-07-18 14:56:41	2017-07-18 14:56:41	34.21	29.684	29.6271	4.526	4.58288	4.38288
2017-07-18 14:57:41	2017-07-18 14:57:41	34.54	29.3	30	5.24	4.54	4.34
2017-07-18 14:58:41	2017-07-18 14:58:41	34.97	29.801	30.5085	5.169	4.46153	4.26153
2017-07-18 14:59:41	2017-07-18 14:59:41	35.44	29.881	30.5254	5.559	4.91458	4.71458
2017-07-18 15:00:41	2017-07-18 15:00:41	35.88	29.692	30.5085	6.188	5.37153	5.17153
2017-07-18 15:01:41	2017-07-18 15:01:41	36.28	30.297	30.4407	5.983	5.83932	5.63932
2017-07-18 15:02:41	2017-07-18 15:02:41	36.81	29.916	30.7966	6.894	6.01339	5.81339
2017-07-18 15:03:41	2017-07-18 15:03:41	37.25	30.146	30.7966	7.104	6.45339	6.25339
2017-07-18 17:38:41	2017-07-18 17:38:41	34.03	31.52	33	2.51	1.03	0.03
2017-07-18 17:39:41	2017-07-18 17:39:41	34.03	31.904	33	2.126	1.03	0.03
2017-07-18 17:40:41	2017-07-18 17:40:41	34.36	31.335	32.3898	3.025	1.97017	0.970169
2017-07-18 17:41:41	2017-07-18 17:41:41	34.65	31.165	31.7797	3.485	2.87034	1.87034
2017-07-18 17:42:41	2017-07-18 17:42:41	34.89	31.196	31.5763	3.694	3.31373	2.31373
2017-07-18 17:43:41	2017-07-18 17:43:41	35.39	31.643	32	3.747	3.39	2.39
2017-07-18 17:44:41	2017-07-18 17:44:41	35.69	31.417	31.8305	4.273	3.85949	2.85949
2017-07-18 17:45:41	2017-07-18 17:45:41	36.08	31.173	31.4746	4.907	4.60542	3.60542
2017-07-18 17:46:41	2017-07-18 17:46:41	36.41	31.292	32	5.118	4.41	3.41
2017-07-18 17:47:41	2017-07-18 17:47:41	36.76	32.398	32	4.362	4.76	3.76
2017-07-18 17:48:41	2017-07-18 17:48:41	37.12	31.978	32	5.142	5.12	4.12
2017-07-18 17:49:41	2017-07-18 17:49:41	37.47	32.114	32	5.356	5.47	4.47
2017-07-20 09:31:41	2017-07-20 09:31:41	23.98	21.199	24	2.781	-0.02	-0.02
2017-07-20 09:32:41	2017-07-20 09:32:41	23.97	21.196	24	2.774	-0.03	-0.03
2017-07-20 09:33:41	2017-07-20 09:33:41	24.13	21.242	24	2.888	0.13	0.13
2017-07-20 09:34:41	2017-07-20 09:34:41	24.62	21.27	24	3.35	0.62	0.62
2017-07-20 09:35:41	2017-07-20 09:35:41	25.12	21.294	24	3.826	1.12	1.12
2017-07-20 09:36:41	2017-07-20 09:36:41	25.77	21.322	24	4.448	1.77	1.77
2017-07-20 09:37:41	2017-07-20 09:37:41	26.06	21.314	24	4.746	2.06	2.06
2017-07-20 09:38:41	2017-07-20 09:38:41	26.68	21.364	24	5.316	2.68	2.68
2017-07-20 09:39:41	2017-07-20 09:39:41	27.15	21.436	24	5.714	3.15	3.15
2017-07-20 09:40:41	2017-07-20 09:40:41	27.73	21.316	24	6.414	3.73	3.73
2017-07-20 09:41:41	2017-07-20 09:41:41	28.18	21.388	24	6.792	4.18	4.18
2017-07-20 09:42:41	2017-07-20 09:42:41	28.74	21.435	24	7.305	4.74	4.74
2017-07-21 12:15:41	2017-07-21 12:15:41	28.68	27.067	27.8983	1.613	0.781695	-0.0183051
2017-07-21 12:16:41	2017-07-21 12:16:41	29.52	27.059	28	2.461	1.52	0.72
2017-07-21 12:17:41	2017-07-21 12:17:41	28.97	26.698	27.6271	2.272	1.34288	0.542881
2017-07-21 12:18:41	2017-07-21 12:18:41	30.02	26.732	27	3.288	3.02	2.22
2017-07-21 12:19:41	2017-07-21 12:19:41	30.33	27.073	27	3.257	3.33	2.53
2017-07-21 12:20:41	2017-07-21 12:20:41	30.45	26.646	27	3.804	3.45	2.65
2017-07-21 12:21:41	2017-07-21 12:21:41	29.28	26.128	27	3.152	2.28	1.48
2017-07-21 12:22:41	2017-07-21 12:22:41	30.1	26.209	27	3.891	3.1	2.3
2017-07-21 12:23:41	2017-07-21 12:23:41	30.38	26.547	27	3.833	3.38	2.58
2017-07-21 12:24:41	2017-07-21 12:24:41	30.17	26.713	27	3.457	3.17	2.37
2017-07-21 12:25:41	2017-07-21 12:25:41	29.84	26.364	27	3.476	2.84	2.04
2017-07-21 12:26:41	2017-07-21 12:26:41	30.41	26.689	27	3.721	3.41	2.61
2017-07-21 12:27:41	2017-07-21 12:27:41	31.15	26.773	27	4.377	4.15	3.35
2017-07-21 12:28:41	2017-07-21 12:28:41	31.26	26.724	27	4.536	4.26	3.46
2017-07-21 12:29:41	2017-07-21 12:29:41	31.52	26.707	27	4.813	4.52	3.72
2017-07-21 12:30:41	2017-07-21 12:30:41	31.74	26.576	27	5.164	4.74	3.94
2017-07-21 12:31:41	2017-07-21 12:31:41	31.95	26.566	27	5.384	4.95	4.15
2017-07-21 12:32:41	2017-07-21 12:32:41	32.07	26.75	27	5.32	5.07	4.27
2017-07-21 12:33:41	2017-07-21 12:33:41	32.16	26.849	27	5.311	5.16	4.36
2017-07-21 12:34:41	2017-07-21 12:34:41	32.23	26.159	27.5085	6.071	4.72153	3.92153
2017-07-21 12:35:41	2017-07-21 12:35:41	32.24	26.157	27.7458	6.083	4.49424	3.69424
2017-07-21 12:36:41	2017-07-21 12:36:41	32.18	25.953	28	6.227	4.18	3.38
2017-07-21 12:37:41	2017-07-21 12:37:41	32.05	25.975	28	6.075	4.05	3.25
2017-07-21 12:52:41	2017-07-21 12:52:41	31.3	26.236	31	5.064	0.3	7.21645e-16
2017-07-21 12:53:41	2017-07-21 12:53:41	31.94	26.379	31	5.561	0.94	0.64
2017-07-21 12:54:41	2017-07-21 12:54:41	30.7	26.724	31	3.976	-0.3	0
2017-07-21 12:55:41	2017-07-21 12:55:41	31.1	26.495	30.8305	4.605	0.269492	-0.0305085
2017-07-21 12:56:41	2017-07-21 12:56:41	31.62	26.211	29.3051	5.409	2.31492	2.01492
2017-07-21 12:57:41	2017-07-21 12:57:41	32.04	26.529	29	5.511	3.04	2.74
2017-07-21 12:58:41	2017-07-21 12:58:41	32.25	26.552	29.1864	5.698	3.06356	2.76356
2017-07-21 12:59:41	2017-07-21 12:59:41	32.82	26.644	30	6.176	2.82	2.52
2017-07-21 13:00:41	2017-07-21 13:00:41	32.74	26.948	30	5.792	2.74	2.44
2017-07-21 13:01:41	2017-07-21 13:01:41	33	27.123	30	5.877	3	2.7
2017-07-21 13:02:41	2017-07-21 13:02:41	33.06	27.037	30	6.023	3.06	2.76
2017-07-21 13:03:41	2017-07-21 13:03:41	33.22	27.115	30	6.105	3.22	2.92
2017-07-21 13:04:41	2017-07-21 13:04:41	33.33	27.453	30	5.877	3.33	3.03
2017-07-21 13:05:41	2017-07-21 13:05:41	33.38	27.511	30	5.869	3.38	3.08
2017-07-21 13:06:41	2017-07-21 13:06:41	33.51	27.557	30	5.953	3.51	3.21
2017-07-21 13:07:41	2017-07-21 13:07:41	33.6	27.37	30	6.23	3.6	3.3
2017-07-21 13:08:41	2017-07-21 13:08:41	33.64	27.119	30	6.521	3.64	3.34
2017-07-21 13:09:41	2017-07-21 13:09:41	33.66	26.98	30	6.68	3.66	3.36
2017-07-21 18:05:41	2017-07-21 18:05:41	35.66	30.186	31	5.474	4.66	0.774
2017-07-21 18:06:41	2017-07-21 18:06:41	35.55	30.126	31	5.424	4.55	0
2017-07-21 18:07:41	2017-07-21 18:07:41	35.69	29.98	30.2034	5.71	5.48661	1.01
2017-07-21 18:08:41	2017-07-21 18:08:41	35.86	30.083	30	5.777	5.86	1.077
2017-07-21 18:09:41	2017-07-21 18:09:41	35.99	30.405	30	5.585	5.99	0.885
2017-07-21 18:10:41	2017-07-21 18:10:41	36.13	30.412	29.5424	5.718	6.58763	1.018
2017-07-21 18:11:41	2017-07-21 18:11:41	36.23	30.957	29	5.273	7.23	0.573
2017-07-21 18:12:41	2017-07-21 18:12:41	36.3	31.457	29.4576	4.843	6.84237	0.143
2017-07-21 18:13:41	2017-07-21 18:13:41	36.32	31.426	30	4.894	6.32	0.194
2017-07-21 18:14:41	2017-07-21 18:14:41	36.41	31.586	29.1864	4.824	7.22356	0.124
2017-07-21 19:29:41	2017-07-21 19:29:41	31.77	30.858	30	0.912	1.77	-0.03
2017-07-21 19:30:41	2017-07-21 19:30:41	32.44	30.489	29.6667	1.951	2.77333	0.973333
2017-07-21 19:31:41	2017-07-21 19:31:41	32.24	30.502	28.6111	1.738	3.62889	1.82889
2017-07-21 19:32:41	2017-07-21 19:32:41	32.29	30.26	28.537	2.03	3.75296	1.95296
2017-07-21 19:33:41	2017-07-21 19:33:41	32.37	30.463	29	1.907	3.37	1.57
2017-07-21 19:34:41	2017-07-21 19:34:41	32.45	30.508	29	1.942	3.45	1.65
2017-07-21 19:35:41	2017-07-21 19:35:41	32.53	30.242	29	2.288	3.53	1.73
2017-07-21 19:36:41	2017-07-21 19:36:41	32.59	30.318	29.2222	2.272	3.36778	1.56778
2017-07-21 19:37:41	2017-07-21 19:37:41	32.64	30.27	29.3889	2.37	3.25111	1.45111
2017-07-21 19:38:41	2017-07-21 19:38:41	32.69	30.695	29.5556	1.995	3.13444	1.33444
2017-07-21 19:39:41	2017-07-21 19:39:41	32.73	30.16	29.0185	2.57	3.71148	1.91148
2017-07-21 19:40:41	2017-07-21 19:40:41	32.77	30.241	29	2.529	3.77	1.97
2017-07-22 17:28:41	2017-07-22 17:28:41	30.59	31.092	30	-0.502	0.59	-0.01
2017-07-22 17:29:41	2017-07-22 17:29:41	30.92	31.182	30	-0.262	0.92	0.32
2017-07-22 17:30:41	2017-07-22 17:30:41	31.33	31.187	30	0.143	1.33	0.73
2017-07-22 17:31:41	2017-07-22 17:31:41	32.05	31.416	30	0.634	2.05	1.45
2017-07-22 17:32:41	2017-07-22 17:32:41	31.78	31.372	30	0.408	1.78	1.18
2017-07-22 17:33:41	2017-07-22 17:33:41	32.71	31.527	30	1.183	2.71	2.11
2017-07-22 17:34:41	2017-07-22 17:34:41	32.99	32.273	29.1333	0.717	3.85667	3.25667
2017-07-22 17:35:41	2017-07-22 17:35:41	33.26	32.136	29	1.124	4.26	3.66
2017-07-22 17:36:41	2017-07-22 17:36:41	32.35	32.409	29.85	-0.059	2.5	1.9
2017-07-22 17:37:41	2017-07-22 17:37:41	33.37	32.092	30	1.278	3.37	2.77
2017-07-22 17:38:41	2017-07-22 17:38:41	33.43	32.017	30	1.413	3.43	2.83
2017-07-22 17:39:41	2017-07-22 17:39:41	33.41	32.371	30	1.039	3.41	2.81
2017-07-22 17:40:41	2017-07-22 17:40:41	32.77	32.143	30	0.627	2.77	2.17
2017-07-22 17:41:41	2017-07-22 17:41:41	33.11	31.691	30	1.419	3.11	2.51
2017-07-22 17:42:41	2017-07-22 17:42:41	33.57	31.246	30	2.324	3.57	2.97
2017-07-22 17:43:41	2017-07-22 17:43:41	33.59	32.29	29.1	1.3	4.49	3.89
2017-07-22 17:44:41	2017-07-22 17:44:41	30.78	32.412	28.1	-1.632	2.68	2.08
2017-07-22 17:45:41	2017-07-22 17:45:41	33.79	32.208	29.5	1.582	4.29	3.69
2017-07-22 17:46:41	2017-07-22 17:46:41	33.66	32.165	27.9333	1.495	5.72667	5.12667
2017-07-22 17:47:41	2017-07-22 17:47:41	33.46	32.485	28.8	0.975	4.66	4.06
2017-07-22 17:48:41	2017-07-22 17:48:41	34.18	31.63	29.7333	2.55	4.44667	3.84667
2017-07-22 17:49:41	2017-07-22 17:49:41	34.68	32.32	29.75	2.36	4.93	4.33
2017-07-22 17:50:41	2017-07-22 17:50:41	34.74	31.559	30	3.181	4.74	4.14
2017-07-22 17:51:41	2017-07-22 17:51:41	34.94	31.497	29.75	3.443	5.19	4.59
2017-07-22 17:52:41	2017-07-22 17:52:41	35.1	30.669	29	4.431	6.1	5.5
2017-07-22 17:53:41	2017-07-22 17:53:41	35.02	31.202	29.7333	3.818	5.28667	4.68667
2017-07-22 17:54:41	2017-07-22 17:54:41	34.15	31.564	30.2167	2.586	3.93333	3.33333
2017-07-22 17:55:41	2017-07-22 17:55:41	34.66	31.703	31	2.957	3.66	3.06
2017-07-22 17:56:41	2017-07-22 17:56:41	34.88	32.031	29.3	2.849	5.58	4.98
2017-07-22 17:57:41	2017-07-22 17:57:41	35.11	31.839	30.2	3.271	4.91	4.31
2017-07-22 17:58:41	2017-07-22 17:58:41	35.48	31.809	30.3	3.671	5.18	4.58
2017-07-22 17:59:41	2017-07-22 17:59:41	36.04	31.818	30	4.222	6.04	5.44
2017-07-22 18:00:41	2017-07-22 18:00:41	36.18	33.095	28.6333	3.085	7.54667	6.94667
2017-07-22 18:01:41	2017-07-22 18:01:41	36.23	32.363	28.8333	3.867	7.39667	6.79667
2017-07-22 18:02:41	2017-07-22 18:02:41	36.06	32.005	30	4.055	6.06	5.46
2017-07-22 18:03:41	2017-07-22 18:03:41	35.78	31.891	30.65	3.889	5.13	4.53
2017-07-22 18:04:41	2017-07-22 18:04:41	34.08	31.866	31	2.214	3.08	2.48
2017-07-22 18:05:41	2017-07-22 18:05:41	35.84	32.131	31.6333	3.709	4.20667	3.60667
2017-07-22 18:06:41	2017-07-22 18:06:41	36.02	32.006	31.8667	4.014	4.15333	3.55333
2017-07-22 18:07:41	2017-07-22 18:07:41	36.38	31.766	31.6167	4.614	4.76333	4.16333
2017-07-22 18:08:41	2017-07-22 18:08:41	36.25	31.46	32.2667	4.79	3.98333	3.38333
2017-07-22 18:09:41	2017-07-22 18:09:41	36.27	31.122	29.5167	5.148	6.75333	6.15333
2017-07-22 18:10:41	2017-07-22 18:10:41	36.31	31.244	30	5.066	6.31	5.71
2017-07-22 18:11:41	2017-07-22 18:11:41	36.37	31.143	30	5.227	6.37	5.77
2017-07-22 18:12:41	2017-07-22 18:12:41	36.51	31.744	30.5833	4.766	5.92667	5.32667
2017-07-22 18:13:41	2017-07-22 18:13:41	36.68	32.126	31.0833	4.554	5.59667	4.99667
2017-07-22 18:14:41	2017-07-22 18:14:41	36.24	32.402	30.8333	3.838	5.40667	4.80667
2017-07-22 18:15:41	2017-07-22 18:15:41	36.18	31.691	30	4.489	6.18	5.58
2017-07-22 18:16:41	2017-07-22 18:16:41	36.11	31.687	30	4.423	6.11	5.51
2017-07-22 18:17:41	2017-07-22 18:17:41	35.98	31.494	30	4.486	5.98	5.38
2017-07-22 18:18:41	2017-07-22 18:18:41	36.31	31.442	30.05	4.868	6.26	5.66
2017-07-22 18:19:41	2017-07-22 18:19:41	35.9	31.243	30.4333	4.657	5.46667	4.86667
2017-07-22 18:20:41	2017-07-22 18:20:41	36.1	31.54	29.0333	4.56	7.06667	6.46667
2017-07-22 18:21:41	2017-07-22 18:21:41	36.07	31.539	30	4.531	6.07	5.47
2017-07-22 18:22:41	2017-07-22 18:22:41	36.39	31.301	30	5.089	6.39	5.79
2017-07-22 18:23:41	2017-07-22 18:23:41	34.23	31.557	30	2.673	4.23	3.63
2017-07-22 18:24:41	2017-07-22 18:24:41	38	31.603	29.5	6.397	8.5	7.9
2017-07-22 18:25:41	2017-07-22 18:25:41	37.03	31.323	28	5.707	9.03	8.43
2017-07-22 18:26:41	2017-07-22 18:26:41	38.03	31.539	30	6.491	8.03	7.43
2017-07-22 18:27:41	2017-07-22 18:27:41	37.48	31.306	30.4833	6.174	6.99667	6.39667
2017-07-22 18:28:41	2017-07-22 18:28:41	37.42	31.425	31	5.995	6.42	5.82
2017-07-22 18:29:41	2017-07-22 18:29:41	37.45	31.452	31.4667	5.998	5.98333	5.38333
2017-07-22 18:29:41	2017-07-22 18:30:41	37.45	31.736	31.0333	5.714	6.41667	5.81667
2017-07-22 18:29:41	2017-07-22 18:31:41	37.45	32.075	30.55	5.375	6.9	6.3
2017-07-22 18:29:41	2017-07-22 18:32:41	37.45	32.144	30	5.306	7.45	6.85
2017-07-22 18:29:41	2017-07-22 18:33:41	37.45	32.068	30	5.382	7.45	6.85
2017-07-22 18:29:41	2017-07-22 18:34:41	37.45	32.3	31.35	5.15	6.1	5.5
2017-07-22 18:29:41	2017-07-22 18:35:41	37.45	32.799	31.0833	4.651	6.36667	5.76667
2017-07-22 18:29:41	2017-07-22 18:36:41	37.45	32.335	31.8667	5.115	5.58333	4.98333
2017-07-22 18:29:41	2017-07-22 18:37:41	37.45	31.796	31.3333	5.654	6.11667	5.51667
2017-07-22 18:29:41	2017-07-22 18:38:41	37.45	32.738	31.6833	4.712	5.76667	5.16667
2017-07-22 18:39:17	2017-07-22 18:39:17	36.5	32.149	32	4.351	4.5	3.9
2017-07-22 18:40:17	2017-07-22 18:40:17	36.32	31.929	32	4.391	4.32	3.72
2017-07-24 09:28:17	2017-07-24 09:28:17	24.36	21.232	23	3.128	1.36	-0.04
2017-07-24 09:29:17	2017-07-24 09:29:17	23.45	21.228	23.2	2.222	0.25	0
2017-07-24 09:30:17	2017-07-24 09:30:17	22.68	21.309	22	1.371	0.68	0
2017-07-24 09:31:17	2017-07-24 09:31:17	23.81	21.299	22	2.511	1.81	0.41
2017-07-24 09:32:17	2017-07-24 09:32:17	23.9	21.314	22	2.586	1.9	0.5
2017-07-24 09:33:17	2017-07-24 09:33:17	24.33	21.316	22	3.014	2.33	0.93
2017-07-24 09:34:17	2017-07-24 09:34:17	24.21	21.244	22	2.966	2.21	0.81
2017-07-24 09:35:17	2017-07-24 09:35:17	24.71	21.338	21.5	3.372	3.21	1.81
2017-07-24 09:36:17	2017-07-24 09:36:17	24.84	21.39	21.0667	3.45	3.77333	2.37333
2017-07-24 09:37:17	2017-07-24 09:37:17	24.88	21.481	21.4167	3.399	3.46333	2.06333
2017-07-24 09:38:17	2017-07-24 09:38:17	24.94	21.518	21.0833	3.422	3.85667	2.45667
2017-07-24 09:39:17	2017-07-24 09:39:17	25	21.548	21.0833	3.452	3.91667	2.51667
2017-07-24 18:33:17	2017-07-24 18:33:17	28.02	25.702	27	2.318	1.02	0.02
2017-07-24 18:34:17	2017-07-24 18:34:17	28	25.833	27	2.167	1	0
2017-07-24 18:35:17	2017-07-24 18:35:17	27.96	25.836	27	2.124	0.96	-0.04
2017-07-24 18:36:17	2017-07-24 18:36:17	28.01	25.75	27	2.26	1.01	0.01
2017-07-24 18:37:17	2017-07-24 18:37:17	28.22	25.405	27	2.815	1.22	0.22
2017-07-24 18:38:17	2017-07-24 18:38:17	28.58	25.541	26.85	3.039	1.73	0.73
2017-07-24 18:39:17	2017-07-24 18:39:17	28.66	25.679	26.65	2.981	2.01	1.01
2017-07-24 18:40:17	2017-07-24 18:40:17	29.03	25.449	27	3.581	2.03	1.03
2017-07-24 18:41:17	2017-07-24 18:41:17	29.22	25.341	26.8667	3.879	2.35333	1.35333
2017-07-24 18:42:17	2017-07-24 18:42:17	29.46	25.417	26.6333	4.043	2.82667	1.82667
2017-07-24 18:43:17	2017-07-24 18:43:17	29.67	25.195	26.7667	4.475	2.90333	1.90333
2017-07-24 18:44:17	2017-07-24 18:44:17	29.84	25.061	25.7167	4.779	4.12333	3.12333
2017-07-24 18:45:17	2017-07-24 18:45:17	30.02	25.121	25.4	4.899	4.62	3.62
2017-07-24 18:46:17	2017-07-24 18:46:17	30.2	25.244	25	4.956	5.2	4.2
2017-07-24 18:47:17	2017-07-24 18:47:17	30.3	25.238	25	5.062	5.3	4.3
2017-07-24 18:48:17	2017-07-24 18:48:17	30.61	24.985	25.4667	5.625	5.14333	4.14333
2017-07-24 18:49:17	2017-07-24 18:49:17	30.75	25.174	26	5.576	4.75	3.75
2017-07-24 18:50:17	2017-07-24 18:50:17	30.89	25.15	26	5.74	4.89	3.89
2017-07-24 18:51:17	2017-07-24 18:51:17	31.09	25.17	26	5.92	5.09	4.09
2017-07-24 18:52:17	2017-07-24 18:52:17	31.17	25.306	26	5.864	5.17	4.17
2017-07-24 18:53:17	2017-07-24 18:53:17	31.25	25.304	26	5.946	5.25	4.25
2017-07-24 18:54:17	2017-07-24 18:54:17	31.57	25.247	26	6.323	5.57	4.57
2017-07-24 18:55:17	2017-07-24 18:55:17	30.61	25.207	26	5.403	4.61	3.61
2017-07-24 18:56:17	2017-07-24 18:56:17	30.44	25.343	26	5.097	4.44	3.44
2017-07-24 18:57:17	2017-07-24 18:57:17	31.78	25.38	26	6.4	5.78	4.78
2017-07-24 18:58:17	2017-07-24 18:58:17	29.59	25.285	26	4.305	3.59	2.59
2017-07-24 18:59:17	2017-07-24 18:59:17	30.96	25.276	26	5.684	4.96	3.96
2017-07-24 19:00:17	2017-07-24 19:00:17	31.62	25.3	26	6.32	5.62	4.62
2017-07-24 19:01:17	2017-07-24 19:01:17	31.65	25.45	26	6.2	5.65	4.65
2017-07-24 19:02:17	2017-07-24 19:02:17	32.06	25.386	26	6.674	6.06	5.06
2017-07-24 19:03:17	2017-07-24 19:03:17	31.97	25.205	26	6.765	5.97	4.97
2017-07-24 19:04:17	2017-07-24 19:04:17	32	25.345	26	6.655	6	5
2017-07-24 19:05:17	2017-07-24 19:05:17	32.12	25.4	26	6.72	6.12	5.12
2017-07-25 10:18:17	2017-07-25 10:18:17	24.51	21.364	25	3.146	-0.49	0.01
2017-07-25 10:19:17	2017-07-25 10:19:17	24.75	21.522	24.193	3.228	0.557018	1.05702
2017-07-25 10:20:17	2017-07-25 10:20:17	22.65	21.642	24	1.008	-1.35	0
2017-07-25 10:21:17	2017-07-25 10:21:17	24.75	22.161	24.6842	2.589	0.0657895	0.565789
2017-07-25 10:22:17	2017-07-25 10:22:17	25.44	22.205	24.9123	3.235	0.527719	1.02772
2017-07-25 10:23:17	2017-07-25 10:23:17	24.14	22.043	24.5614	2.097	-0.421404	0.0785965
2017-07-25 10:24:17	2017-07-25 10:24:17	26.43	21.87	24.4912	4.56	1.93877	2.43877
2017-07-25 10:25:17	2017-07-25 10:25:17	26.5	21.665	24	4.835	2.5	3
2017-07-25 10:26:17	2017-07-25 10:26:17	26.66	22.402	24	4.258	2.66	3.16
2017-07-25 10:27:17	2017-07-25 10:27:17	26.78	22.121	24	4.659	2.78	3.28
2017-07-25 10:28:17	2017-07-25 10:28:17	26.86	22.616	24	4.244	2.86	3.36
2017-07-25 10:29:17	2017-07-25 10:29:17	26.92	22.516	25	4.404	1.92	2.42
2017-07-25 10:30:17	2017-07-25 10:30:17	27.22	22.421	25	4.799	2.22	2.72
2017-07-25 10:31:17	2017-07-25 10:31:17	27.2	22.885	25.7414	4.315	1.45862	1.95862
2017-07-25 10:32:17	2017-07-25 10:32:17	25.75	22.722	25.5172	3.028	0.232759	0.732759
2017-07-25 10:33:17	2017-07-25 10:33:17	27.55	23.177	25	4.373	2.55	3.05
2017-07-25 10:34:17	2017-07-25 10:34:17	27.65	23.084	24.8621	4.566	2.78793	3.28793
2017-07-25 10:35:17	2017-07-25 10:35:17	27.73	23.095	24	4.635	3.73	4.23
2017-07-25 10:36:17	2017-07-25 10:36:17	27.76	23.112	24	4.648	3.76	4.26
2017-07-25 10:37:17	2017-07-25 10:37:17	27.77	23.16	24	4.61	3.77	4.27
2017-07-25 16:12:17	2017-07-25 16:12:17	27.18	29.45	27	-2.27	0.18	-0.02
2017-07-25 16:13:17	2017-07-25 16:13:17	29.48	30.329	28	-0.849	1.48	1.28
2017-07-25 16:14:17	2017-07-25 16:14:17	29.01	29.984	28	-0.974	1.01	0.81
2017-07-25 16:15:17	2017-07-25 16:15:17	30.29	29.951	28	0.339	2.29	2.09
2017-07-25 16:16:17	2017-07-25 16:16:17	30.72	30.482	28.5167	0.238	2.20333	2.00333
2017-07-25 16:17:17	2017-07-25 16:17:17	31.07	30.324	28.45	0.746	2.62	2.42
2017-07-25 16:18:17	2017-07-25 16:18:17	30.62	30.273	28.05	0.347	2.57	2.37
2017-07-25 16:19:17	2017-07-25 16:19:17	31.63	30.186	28.4333	1.444	3.19667	2.99667
2017-07-25 16:20:17	2017-07-25 16:20:17	28.85	30.262	28.5833	-1.412	0.266667	0.0666667
2017-07-25 16:21:17	2017-07-25 16:21:17	32.03	30.202	28.9167	1.828	3.11333	2.91333
2017-07-25 16:22:17	2017-07-25 16:22:17	32.5	30.237	29	2.263	3.5	3.3
2017-07-25 16:23:17	2017-07-25 16:23:17	32.78	30.607	29	2.173	3.78	3.58
2017-07-25 16:24:17	2017-07-25 16:24:17	32.98	30.568	29.4	2.412	3.58	3.38
2017-07-25 16:25:17	2017-07-25 16:25:17	33.18	29.618	29.1	3.562	4.08	3.88
2017-07-25 16:26:17	2017-07-25 16:26:17	33.44	30.122	29.4333	3.318	4.00667	3.80667
2017-07-25 16:27:17	2017-07-25 16:27:17	33.69	29.753	29.3833	3.937	4.30667	4.10667
2017-07-25 16:28:17	2017-07-25 16:28:17	33.85	29.265	29.2167	4.585	4.63333	4.43333
2017-07-25 16:29:17	2017-07-25 16:29:17	34.01	29.68	29.2	4.33	4.81	4.61
2017-07-25 17:06:17	2017-07-25 17:06:17	33.93	30.12	30	3.81	3.93	0.03
2017-07-25 17:07:17	2017-07-25 17:07:17	33.68	30.141	30	3.539	3.68	0
2017-07-25 17:08:17	2017-07-25 17:08:17	33.53	30.32	29.3833	3.21	4.14667	0.246667
2017-07-25 17:09:17	2017-07-25 17:09:17	33.58	30.332	29	3.248	4.58	0.68
2017-07-25 17:10:17	2017-07-25 17:10:17	33.79	30.247	29.6	3.543	4.19	0.29
2017-07-25 17:11:17	2017-07-25 17:11:17	33.79	30.251	29.5	3.539	4.29	0.39
2017-07-25 17:12:17	2017-07-25 17:12:17	34.04	30.05	29.3333	3.99	4.70667	0.806667
2017-07-25 17:13:17	2017-07-25 17:13:17	34.07	29.733	27.4167	4.337	6.65333	2.75333
2017-07-25 17:14:17	2017-07-25 17:14:17	33.89	30.009	28.1333	3.881	5.75667	1.85667
2017-07-25 17:15:17	2017-07-25 17:15:17	32.81	29.888	28.5	2.922	4.31	0.41
2017-07-25 17:16:17	2017-07-25 17:16:17	33.58	30.263	28.5	3.317	5.08	1.18
2017-07-25 17:17:17	2017-07-25 17:17:17	32.22	30.256	28.95	1.964	3.27	0
2017-07-25 17:18:17	2017-07-25 17:18:17	34.29	30.11	27.5	4.18	6.79	2.89
2017-07-25 17:19:17	2017-07-25 17:19:17	32.88	30.616	28.5333	2.264	4.34667	0.446667
2017-07-25 17:20:17	2017-07-25 17:20:17	34.72	30.233	29	4.487	5.72	1.82
2017-07-25 17:21:17	2017-07-25 17:21:17	34.02	30.105	29.5167	3.915	4.50333	0.603333
2017-07-25 17:22:17	2017-07-25 17:22:17	34.85	30.155	29.4833	4.695	5.36667	1.46667
2017-07-25 17:23:17	2017-07-25 17:23:17	34.74	30.28	28.5	4.46	6.24	2.34
2017-07-25 17:24:17	2017-07-25 17:24:17	34.86	30.169	28.5	4.691	6.36	2.46
2017-07-25 17:25:17	2017-07-25 17:25:17	34.98	30.584	29	4.396	5.98	2.08
2017-07-25 17:26:17	2017-07-25 17:26:17	34.11	30.379	29.9833	3.731	4.12667	0.226667
2017-07-25 17:27:17	2017-07-25 17:27:17	34.7	30.171	30	4.529	4.7	0.8
2017-07-25 17:28:17	2017-07-25 17:28:17	35.66	29.696	32.0167	5.964	3.64333	0
2017-07-25 17:29:17	2017-07-25 17:29:17	35.99	29.261	30.0333	6.729	5.95667	2.05667
2017-07-25 17:30:17	2017-07-25 17:30:17	36.04	29.75	30	6.29	6.04	2.14
2017-07-25 17:31:17	2017-07-25 17:31:17	36.16	30.168	30	5.992	6.16	2.26
2017-07-25 17:32:17	2017-07-25 17:32:17	35.99	29.546	30	6.444	5.99	2.09
2017-07-25 17:33:17	2017-07-25 17:33:17	35.53	29.82	29.5	5.71	6.03	2.13
2017-07-25 17:34:17	2017-07-25 17:34:17	35.32	29.352	29.0667	5.968	6.25333	2.35333
2017-07-25 17:35:17	2017-07-25 17:35:17	35.23	30.021	28.0833	5.209	7.14667	3.24667
2017-07-25 17:36:17	2017-07-25 17:36:17	35.36	30.283	28.4	5.077	6.96	3.06
2017-07-25 17:37:17	2017-07-25 17:37:17	34.94	30.069	29.4	4.871	5.54	1.64
2017-07-25 17:38:17	2017-07-25 17:38:17	34.84	30.513	29.1	4.327	5.74	1.84
2017-07-25 17:39:17	2017-07-25 17:39:17	34.33	30.29	28.6167	4.04	5.71333	1.81333
2017-07-25 17:40:17	2017-07-25 17:40:17	34.7	30.685	27.6333	4.015	7.06667	3.16667
2017-07-25 17:41:17	2017-07-25 17:41:17	33.47	30.68	27	2.79	6.47	2.57
2017-07-25 17:42:17	2017-07-25 17:42:17	33.51	30.927	27	2.583	6.51	2.61
2017-07-25 17:43:17	2017-07-25 17:43:17	33.86	29.797	27.5	4.063	6.36	2.46
2017-07-25 17:44:17	2017-07-25 17:44:17	33.92	30.06	27	3.86	6.92	3.02
2017-07-25 17:45:17	2017-07-25 17:45:17	33.58	29.404	27.8333	4.176	5.74667	1.84667
2017-07-25 17:46:17	2017-07-25 17:46:17	34.38	29.499	28	4.881	6.38	2.48
2017-07-25 17:47:17	2017-07-25 17:47:17	34.41	29.353	28.3333	5.057	6.07667	2.17667
2017-07-25 17:48:17	2017-07-25 17:48:17	34.28	28.521	28.5	5.759	5.78	1.88
2017-07-25 17:49:17	2017-07-25 17:49:17	34.23	28.249	27.85	5.981	6.38	2.48
2017-07-25 17:50:17	2017-07-25 17:50:17	34.74	28.495	27.3167	6.245	7.42333	3.52333
2017-07-25 17:51:17	2017-07-25 17:51:17	34.84	28.676	28.8167	6.164	6.02333	2.12333
2017-07-25 17:52:17	2017-07-25 17:52:17	34.74	28.9	29	5.84	5.74	1.84
2017-07-25 17:53:17	2017-07-25 17:53:17	34.88	29.201	29	5.679	5.88	1.98
2017-07-25 17:54:17	2017-07-25 17:54:17	34.98	29.243	29	5.737	5.98	2.08
2017-07-25 17:55:17	2017-07-25 17:55:17	35.13	29.761	29	5.369	6.13	2.23
2017-07-25 17:56:17	2017-07-25 17:56:17	35.27	29.74	28.7167	5.53	6.55333	2.65333
2017-07-25 17:57:17	2017-07-25 17:57:17	35.36	30.184	28.7833	5.176	6.57667	2.67667
2017-07-25 17:58:17	2017-07-25 17:58:17	35.53	30.199	29	5.331	6.53	2.63
2017-07-25 17:59:17	2017-07-25 17:59:17	35.45	29.061	29.7667	6.389	5.68333	1.78333
2017-07-25 18:00:17	2017-07-25 18:00:17	35.64	29.869	29.2333	5.771	6.40667	2.50667
2017-07-25 18:01:17	2017-07-25 18:01:17	35.84	29.791	29.25	6.049	6.59	2.69
2017-07-25 18:02:17	2017-07-25 18:02:17	35.97	29.985	30	5.985	5.97	2.07
2017-07-25 18:03:17	2017-07-25 18:03:17	36.09	30.723	30	5.367	6.09	2.19
2017-07-25 18:04:17	2017-07-25 18:04:17	36.19	30.071	30	6.119	6.19	2.29
2017-07-25 18:05:17	2017-07-25 18:05:17	36.18	29.815	29.5	6.365	6.68	2.78
2017-07-25 18:06:17	2017-07-25 18:06:17	36.14	29.391	29.2833	6.749	6.85667	2.95667
2017-07-25 18:07:17	2017-07-25 18:07:17	35.69	30.645	29	5.045	6.69	2.79
2017-07-25 18:08:17	2017-07-25 18:08:17	35.27	30.049	28.1167	5.221	7.15333	3.25333
2017-07-25 18:09:17	2017-07-25 18:09:17	35.16	30.222	27.6833	4.938	7.47667	3.57667
2017-07-25 18:10:17	2017-07-25 18:10:17	33.77	29.771	28.1667	3.999	5.60333	1.70333
2017-07-25 18:11:17	2017-07-25 18:11:17	35.29	29.95	29	5.34	6.29	2.39
2017-07-25 18:12:17	2017-07-25 18:12:17	34.89	29.958	29	4.932	5.89	1.99
2017-07-25 18:13:17	2017-07-25 18:13:17	35.18	29.882	28.85	5.298	6.33	2.43
2017-07-25 18:14:17	2017-07-25 18:14:17	35.15	29.488	28.1333	5.662	7.01667	3.11667
2017-07-25 18:15:17	2017-07-25 18:15:17	35.24	29.402	29.5	5.838	5.74	1.84
2017-07-25 18:16:17	2017-07-25 18:16:17	35.25	29.509	29.1167	5.741	6.13333	2.23333
2017-07-25 18:17:17	2017-07-25 18:17:17	35.21	30.071	29.3833	5.139	5.82667	1.92667
2017-07-25 18:18:17	2017-07-25 18:18:17	35.13	30.175	29.3833	4.955	5.74667	1.84667
2017-07-25 18:19:17	2017-07-25 18:19:17	35.04	29.966	29.3833	5.074	5.65667	1.75667
2017-07-25 18:20:17	2017-07-25 18:20:17	35.03	30.346	29.3833	4.684	5.64667	1.74667
2017-07-25 18:21:17	2017-07-25 18:21:17	35.03	30.316	29.3833	4.714	5.64667	1.74667
2017-07-26 10:39:17	2017-07-26 10:39:17	24.44	18.208	24	6.232	0.44	0.04
2017-07-26 10:40:17	2017-07-26 10:40:17	24.48	18.13	24	6.35	0.48	0.08
2017-07-26 10:41:17	2017-07-26 10:41:17	24.89	18.1	24	6.79	0.89	0.49
2017-07-26 10:42:17	2017-07-26 10:42:17	24.46	18.034	24	6.426	0.46	0.06
2017-07-26 10:43:17	2017-07-26 10:43:17	25.17	18.035	24	7.135	1.17	0.77
2017-07-26 10:44:17	2017-07-26 10:44:17	25.47	17.899	23.5333	7.571	1.93667	1.53667
2017-07-26 10:45:17	2017-07-26 10:45:17	25.53	17.791	23.9667	7.739	1.56333	1.16333
2017-07-26 10:46:17	2017-07-26 10:46:17	26.06	17.881	24	8.179	2.06	1.66
2017-07-26 10:47:17	2017-07-26 10:47:17	26.08	17.819	24	8.261	2.08	1.68
2017-07-26 10:48:17	2017-07-26 10:48:17	26.24	17.816	24	8.424	2.24	1.84
2017-07-26 10:49:17	2017-07-26 10:49:17	26.33	17.715	24	8.615	2.33	1.93
2017-07-26 10:50:17	2017-07-26 10:50:17	26.42	17.783	24	8.637	2.42	2.02

## Sheet: Trip 1
Date	Time	Tank Temperature (°C)	Ambient Temperature Meteo	Ambient Temperature OBD	DT M	DDT OBD	Normalized DT M	Normalized DT OBD					Vehicle speed	Engine rpm	Controlled canister purge system	Fuel level input	Ambient air temperature
2017-07-17 18:20:41	2017-07-17 18:20:41	27.48	29.228	27	-1.748	0.48	-0.048	-0.02					0	916	0	20.78	27
2017-07-17 18:21:41	2017-07-17 18:21:41	27.45	29.312	27	-1.862	0.45	-0.162	0					0	903	0	20.78	27
2017-07-17 18:22:41	2017-07-17 18:22:41	27.88	29.1	27	-1.22	0.88	0.48	0.38					0	917	0	20.78	27
2017-07-17 18:23:41	2017-07-17 18:23:41	28.12	29.424	27.5085	-1.304	0.611525	0.396	0.111525					0	905	0	20.78	27
2017-07-17 18:24:41	2017-07-17 18:24:41	28.39	29.133	27	-0.743	1.39	0.957	0.89					0	911	0	20.78	27
2017-07-17 18:25:41	2017-07-17 18:25:41	28.74	29.309	27	-0.569	1.74	1.131	1.24					0	911	0	20.78	27
2017-07-17 18:26:41	2017-07-17 18:26:41	29.12	29.194	27.339	-0.074	1.78102	1.626	1.28102					0	912	0	20.78	27
2017-07-17 18:27:41	2017-07-17 18:27:41	29.42	28.889	27.4915	0.531	1.92847	2.231	1.42847					0	912	0	20.78	27
2017-07-17 18:28:41	2017-07-17 18:28:41	29.77	28.724	27.1695	1.046	2.60051	2.746	2.10051					0	901	0	20.78	27
2017-07-17 18:29:41	2017-07-17 18:29:41	30.17	28.726	27.5085	1.444	2.66153	3.144	2.16153					0	917	0	20.78	27
2017-07-17 18:30:41	2017-07-17 18:30:41	30.48	28.564	27.8136	1.916	2.66644	3.616	2.16644					0	906	0	20.78	27
2017-07-17 18:31:41	2017-07-17 18:31:41	30.84	28.699	28.5085	2.141	2.33153	3.841	1.83153					0	911	0	20.78	27
2017-07-17 18:32:41	2017-07-17 18:32:41	31.23	29.201	28.8136	2.029	2.41644	3.729	1.91644					0	911	0	20.39	27
2017-07-17 18:33:41	2017-07-17 18:33:41	31.71	28.761	28.2034	2.949	3.50661	4.649	3.00661					0	901	0	20.39	27
2017-07-17 18:34:41	2017-07-17 18:34:41	31.95	29.324	28	2.626	3.95	4.326	3.45					0	913	0	20.39	27
2017-07-17 18:35:41	2017-07-17 18:35:41	32.35	29.441	28	2.909	4.35	4.609	3.85					0	898	0	20.39	27
2017-07-17 18:36:41	2017-07-17 18:36:41	32.75	29.091	28	3.659	4.75	5.359	4.25					0	910	0	20.39	27
2017-07-17 18:37:41	2017-07-17 18:37:41	33.12	29.056	27.2373	4.064	5.88271	5.764	5.38271					0	915	0	20.39	27
2017-07-17 18:38:41	2017-07-17 18:38:41	33.34	28.897	27	4.443	6.34	6.143	5.84					0	905	0	20.39	27
2017-07-17 18:39:41	2017-07-17 18:39:41	33.68	29.602	27	4.078	6.68	5.778	6.18					0	916	0	20.39	27
2017-07-17 18:40:41	2017-07-17 18:40:41	33.93	29.264	27	4.666	6.93	6.366	6.43					0	907	0	20.39	27
2017-07-17 18:41:41	2017-07-17 18:41:41	34.25	29.23	26.4915	5.02	7.75847	6.72	7.25847					0	911	0	20.39	27
2017-07-17 18:42:41	2017-07-17 18:42:41	34.55	29.995	27	4.555	7.55	6.255	7.05					0	908	0	20.39	27
2017-07-17 18:43:41	2017-07-17 18:43:41	34.74	29.646	27	5.094	7.74	6.794	7.24					0	912	0	20.39	27
2017-07-17 18:44:41	2017-07-17 18:44:41	35.12	29.796	27	5.324	8.12	7.024	7.62					0	905	0	20.39	27
													0	912	0	20.39	27
													0	904	0	20.39	27
													0	908	0	20.39	27
													0	902	0	20.39	27
													0	912	0	20.39	27
													0	908	0	20.39	27
													0	914	0	20.39	27
													0	898	0	20.39	27
													0	907	0	20.39	27
													2	1960	0	20.39	27
													4	1400	0	20.39	27
													7	1493	0	20.39	27
													10	1458	0	20.39	27
													12	1697	0	20.39	27
													13	1875	0	20.39	27
													15	2178	0	20.39	27
													16	2360	0	20.39	27
													17	2564	0	20.78	27
													17	2621	0	20.78	27
													19	2764	0	20.78	27
													19	2896	0	20.78	27
													19	2969	0	20.78	27
													20	3014	0	20.78	27
													18	3000	0	20.78	27
													16	2787	0	20.78	27
													14	2329	0	20.78	27
													13	2109	0	20.78	27
													16	2224	0	20.78	27
													18	2501	0	20.78	27
													20	2904	0	20.78	27
													21	3203	0	20.78	27
													20	2413	0	20.78	27
													19	1591	0	20.78	27
													18	1114	0	20.78	27
													19	1536	0	20.78	27
													21	1636	0	20.78	27
													20	1711	0	20.78	27
													19	1635	0	20.78	27
													13	1434	0	20.78	27
													12	1049	0.39	20.78	27
													12	985	0.39	20.78	27
													15	1060	0.39	20.78	27
													19	1406	0.39	20.78	27
													27	1870	87.45	20.78	27
													31	2243	87.45	20.78	27
													37	2739	87.45	20.78	27
													38	3116	87.45	20.78	27
													40	2118	0	15.29	27
													45	2456	0	15.29	27
													49	2675	0	15.29	27
													53	2864	0	15.29	27
													56	3024	14.9	15.29	27
													57	3094	14.9	15.29	27
Date	Time	Tank Temperature (°C)	Ambient Temperature Meteo	Ambient Temperature OBD	DT M	DDT OBD	Normalized DT M	Normalized DT OBD	Vehicle Speed	Engine rpm	Controlled canister purge system	Fuel level input	58	3183	14.9	15.29	27
	1360	31.2232	29.1842	27.4034	2.03896	3.81981	3.73896	3.32181	37.5765	2208.04	3.91889	17.1447	62	3318	14.9	15.29	27
		35.12	29.995	28.8136	5.324	8.12	7.024	7.62	87	4507	98.82	23.14	61	3294	12.16	15.29	27
													60	3265	12.16	15.29	27
													59	3168	12.16	15.29	27
													57	3074	12.16	15.29	27
													55	3005	0	15.29	27
													55	2938	0	15.29	27
													54	2920	0	15.29	27
													50	2681	0	15.29	27
													42	2262	0	15.29	27
													37	1986	0	15.29	27
													32	1748	0	15.29	27
													29	1617	0	15.29	27
													31	1719	0	15.29	27
													34	1846	0	15.29	27
													37	2038	0	15.29	27
													41	2241	0	15.29	27
													46	2468	25.49	15.29	27
													49	2674	25.49	15.29	27
													52	2816	25.49	15.29	27
													53	2886	25.49	15.29	27
													54	2887	5.49	15.29	27
													53	2887	5.49	15.29	27
													54	2902	5.49	20.39	27
													54	2931	5.49	20.39	27
													55	2982	25.49	20.39	27
													55	2979	25.49	20.39	27
													54	2914	25.49	20.39	27
													48	2594	25.49	20.39	27
													44	2398	0	20.39	27
													35	1916	0	20.39	27
													24	1324	0	20.39	27
													18	1014	0	20.39	27
													12	695	0	20.39	27
													13	726	0	20.39	27
													14	1027	0	20.39	27
													14	1156	0	20.39	27
													18	1471	5.1	20.39	27
													21	1701	5.1	20.39	27
													25	2068	5.1	20.39	27
													30	2494	5.1	20.39	27
													38	3119	83.14	20.39	27
													42	3713	83.14	20.39	27
													43	2942	83.14	20.39	27
													45	2454	83.14	20.39	27
													48	2613	0	20.39	27
													49	2678	0	20.39	27
													50	2723	0	20.39	27
													52	2837	0	20.39	27
													56	3052	14.12	20.39	27
													57	3092	14.12	20.39	27
													57	3099	14.12	20.39	27
													56	3044	14.12	20.39	27
													55	2961	14.12	20.39	27
													53	2961	0	22.35	28
													52	2857	0	22.35	28
													46	2728	0	22.35	28
													39	2341	0	22.35	28
													30	1901	0	22.35	28
													28	1646	0	22.35	28
													25	1437	0	22.35	28
													23	1302	0	22.35	28
													27	1339	0	22.35	28
													28	1453	0	22.35	28
													31	1615	0	22.35	28
													35	1778	0	22.35	28
													40	2019	0	22.35	28
													42	2179	0	22.35	28
													46	2396	0	22.35	28
													50	2595	0	22.35	28
													52	2848	0	22.35	28
													51	2777	0	22.35	28
													53	2824	0	22.35	28
													53	2867	0	22.35	28
													53	2869	0	22.35	28
													52	2860	0	22.35	28
													52	2828	0	22.35	28
													54	2875	0	22.35	28
													59	3034	3.14	22.35	28
													61	3203	3.14	22.35	28
													65	3411	3.14	22.35	28
													67	3627	3.14	22.35	28
													66	3604	0	22.35	28
													64	3542	0	22.35	28
													63	3435	0	15.69	27
													62	3350	0	15.69	27
													61	3318	0	15.69	27
													60	3282	0	15.69	27
													62	3283	0	15.69	27
													66	3458	0	15.69	27
													66	3618	0	15.69	27
													64	3562	0	15.69	27
													62	3418	0	15.69	27
													59	3312	0	15.69	27
													54	3106	0	15.69	27
													51	2937	0	15.69	27
													44	2616	0	15.69	27
													37	2260	0	15.69	27
													28	1768	0	15.69	27
													25	1523	0	15.69	27
													21	1089	0	15.69	27
													18	937	0	15.69	27
													19	952	0	15.69	27
													22	1629	0	15.69	27
													27	1986	0	15.69	27
													33	2423	0	15.69	27
													43	3069	10.98	15.69	27
													44	3498	10.98	15.69	27
													45	2948	10.98	15.69	27
													48	2538	10.98	15.69	27
													50	2678	0	15.69	27
													50	2733	0	15.69	27
													51	2754	0	15.69	27
													51	2777	0	15.69	27
													52	2809	1.96	20.39	27
													53	2827	1.96	20.39	27
													55	2888	1.96	20.39	27
													57	3032	1.96	20.39	27
													62	3241	3.92	20.39	27
													63	3432	3.92	20.39	27
													63	3399	3.92	20.39	27
													61	3369	3.92	20.39	27
													59	3265	0	20.39	27
													58	3198	0	20.39	27
													58	3134	0	20.39	27
													58	3094	0	20.39	27
													59	3158	0	20.39	27
													60	3194	0	20.39	27
													60	3221	0	20.39	27
													60	3227	0	20.39	27
													60	3238	0.39	20.39	27
													59	3229	0.39	20.39	27
													59	3206	0.39	20.39	27
													59	3188	0.39	20.39	27
													59	3192	2.35	20.39	27
													59	3200	2.35	20.39	27
													59	3211	2.35	20.39	27
													59	3207	2.35	20.39	27
													58	3167	0	20.39	27
													56	3121	0	20.39	27
													54	2986	0	20.39	27
													51	2868	0	20.39	27
													47	2704	0	20.39	27
													43	2553	0	20.39	27
													38	2198	0	20	27
													33	1957	0	20	27
													29	1681	0	20	27
													28	1573	0	20	27
													28	1524	0	20	27
													31	1590	0	20	27
													35	1808	0	20	27
													38	1966	0	20	27
													42	2169	0	20	27
													47	2389	0	20	27
													48	2625	0	20	27
													48	2602	0	20	27
													48	2634	0	20	27
													49	2635	0	20	27
													50	2695	0	20	27
													50	2719	0	20	27
													49	2678	0	20	27
													47	2607	0	20	27
													43	2487	0	20	27
													38	2351	0	20	27
													32	1977	0	20	27
													24	1563	0	20	27
													21	1154	0	20	27
													22	1178	0	20	27
													27	1323	0	20	27
													32	1591	0	20	27
													39	1901	0	20	27
													41	2104	0	20	27
													45	2371	0	20	27
													46	2487	0	20	27
													46	2475	0	15.69	27
													45	2450	0	15.69	27
													48	2579	0	15.69	27
													48	2572	0	15.69	27
													43	2399	0	15.69	27
													35	1901	0	15.69	27
													28	1520	0	15.69	27
													18	1031	0	15.69	27
													16	820	0	15.69	27
													17	924	0	15.69	27
													18	921	0	15.69	27
													18	1842	0	15.69	27
													25	1985	3.14	15.69	27
													30	2448	3.14	15.69	27
													36	2986	3.14	15.69	27
													39	2548	3.14	15.69	27
													41	2250	0	15.69	27
													43	2370	0	15.69	27
													44	2397	0	15.69	27
													44	2405	0	15.69	27
													47	2585	0	15.69	27
													50	2717	0	15.69	27
													54	2938	0	15.69	27
													59	3196	0	15.69	27
													62	3350	0	15.69	27
													61	3306	0	15.69	27
													60	3242	0	15.69	27
													58	3157	0	15.69	27
													54	2932	0	15.69	27
													51	2775	0	15.69	27
													47	2559	0	21.18	27
													42	2302	0	21.18	27
													37	2039	0	21.18	27
													35	1897	0	21.18	27
													32	1771	0	21.18	27
													31	1657	0	21.18	27
													35	1882	0	21.18	27
													36	1945	0	21.18	27
													39	2120	0	21.18	27
													43	2344	0	21.18	27
													47	2520	0	21.18	27
													51	2742	0	21.18	27
													55	2979	0	21.18	27
													59	3208	0	21.18	27
													61	3321	0	21.18	27
													62	3365	0	21.18	27
													62	3336	0	21.18	27
													60	3240	0	21.18	27
													58	3131	0	21.18	27
													57	3085	0	21.18	27
													56	3062	0	21.18	27
													55	3003	0	21.18	27
													54	2919	0	21.18	27
													53	2849	0	21.18	27
													51	2759	0	21.18	27
													49	2701	0	21.18	27
													47	2546	0	21.18	27
													46	2471	0	21.18	27
													44	2383	0	21.18	27
													42	2300	0	21.18	27
													41	2224	0	21.18	27
													40	2224	0	16.86	27
													40	2179	0	16.86	27
													41	2196	0	16.86	27
													43	2290	0	16.86	27
													47	2441	0.78	16.86	27
													49	2556	0.78	16.86	27
													49	2700	0.78	16.86	27
													47	2621	0.78	16.86	27
													46	2559	0	16.86	27
													47	2535	0	16.86	27
													49	2595	0	16.86	27
													48	2642	0	16.86	27
													47	2611	0	16.86	27
													46	2556	0	16.86	27
													44	2475	0	16.86	27
													42	2362	0	16.86	27
													39	2236	0	16.86	27
													38	2129	0	16.86	27
													35	2004	0	16.86	27
													32	1864	0	16.86	27
													25	1562	0	16.86	27
													23	1354	0	16.86	27
													21	1036	0	16.86	27
													19	871	0	16.86	27
													17	874	0	16.86	27
													19	1624	0	16.86	27
													24	1754	0	16.86	27
													28	2069	0	16.86	27
													37	2596	9.8	16.86	27
													41	3011	9.8	16.86	27
													48	3572	9.8	18.04	28
													51	4116	9.8	18.04	28
													55	3859	0	18.04	28
													57	3008	0	18.04	28
													60	3158	0	18.04	28
													62	3321	0	18.04	28
													62	3399	0	18.04	28
													62	3380	0	18.04	28
													62	3339	0	18.04	28
													63	3354	0	18.04	28
													63	3401	4.31	18.04	28
													64	3425	4.31	18.04	28
													67	3536	4.31	18.04	28
													69	3653	4.31	18.04	28
													73	3795	3.92	18.04	28
													75	3928	3.92	18.04	28
													77	4132	3.92	18.04	28
													76	4151	3.92	18.04	28
													75	4045	0	18.04	28
													77	4045	0	18.04	28
													75	4135	0	18.04	28
													73	4013	0	18.04	28
													68	3850	0	18.04	28
													65	3690	0	18.04	28
													61	3405	0	18.04	28
													57	3195	0	18.04	28
													51	2957	0	18.04	28
													49	2773	0	18.04	28
													44	2561	0	18.04	28
													41	2329	0	18.04	28
													37	2075	0	11.76	27
													34	1846	0	11.76	27
													30	1609	0	11.76	27
													26	1438	0	11.76	27
													23	1090	0	11.76	27
													18	884	0	11.76	27
													13	850	0	11.76	27
													12	1012	0	11.76	27
													15	1591	1.57	11.76	27
													18	1538	1.57	11.76	27
													21	1727	1.57	11.76	27
													25	2084	1.57	11.76	27
													32	2533	1.96	11.76	27
													38	3085	1.96	11.76	27
													42	3439	1.96	11.76	27
													48	3929	1.96	11.76	27
													55	4500	1.96	11.76	27
													58	4507	12.16	11.76	27
													59	3235	12.16	11.76	27
													64	3443	12.16	11.76	27
													69	3692	0	11.76	27
													71	3855	0	11.76	27
													70	2769	0	11.76	27
													72	2890	0	11.76	27
													75	2992	0	11.76	27
													77	3110	0	11.76	27
													76	3055	0	11.76	27
													74	2951	0	11.76	27
													70	2832	0	11.76	27
													68	2749	0	11.76	27
													67	2700	0	17.25	28
													66	2651	0	17.25	28
													64	2587	0	17.25	28
													63	2518	0	17.25	28
													61	2496	0	17.25	28
													61	2441	0	17.25	28
													60	2414	0	17.25	28
													60	2397	0	17.25	28
													60	2398	0	17.25	28
													60	2389	0	17.25	28
													59	2343	0	17.25	28
													58	2330	0	17.25	28
													57	2303	0	17.25	28
													56	2240	0	17.25	28
													55	2209	0	17.25	28
													55	2200	0	17.25	28
													56	2272	0	17.25	28
													58	2332	0	17.25	28
													58	2333	0	17.25	28
													60	2402	0	17.25	28
													62	2506	0	17.25	28
													64	2553	0	17.25	28
													62	2515	0	17.25	28
													60	2428	0	17.25	28
													60	2424	0	17.25	28
													61	2433	0	17.25	28
													60	2421	0	17.25	28
													61	2436	0	17.25	28
													61	2435	0	17.25	28
													60	2416	0	17.25	28
													59	2361	0	17.25	28
													59	2361	1.96	18.82	27
													58	2349	1.96	18.82	27
													55	2284	1.96	18.82	27
													53	2194	1.96	18.82	27
													50	2089	0	18.82	27
													49	2029	0	18.82	27
													46	1946	0	18.82	27
													40	1772	0	18.82	27
													31	1468	0	18.82	27
													28	1262	0	18.82	27
													26	1078	0	18.82	27
													25	1064	0	18.82	27
													25	1027	0	18.82	27
													25	897	0	18.82	27
													23	848	0	18.82	27
													24	1863	0	18.82	27
													26	2020	3.92	18.82	27
													28	2166	3.92	18.82	27
													29	2318	3.92	18.82	27
													32	2454	3.92	18.82	27
													38	2833	98.82	18.82	27
													41	3131	98.82	18.82	27
													39	3186	98.82	18.82	27
													37	2310	98.82	18.82	27
													34	1349	0	18.82	27
													33	1074	0	18.82	27
													31	869	0	18.82	27
													30	853	0	18.82	27
													25	862	0	18.82	27
													23	855	0	18.82	27
													19	866	0	19.22	27
													16	850	0	19.22	27
													10	856	0	19.22	27
													7	864	0	19.22	27
													4	853	0	19.22	27
													1	859	0	19.22	27
													0	863	0	19.22	27
													0	856	0	19.22	27
													0	855	0	19.22	27
													0	867	0	19.22	27
													0	862	0	19.22	27
													0	855	0	19.22	27
													0	859	0	19.22	27
													0	863	0	19.22	27
													0	857	0	19.22	27
													0	860	0	19.22	27
													0	855	0	19.22	27
													0	865	0	19.22	27
													0	859	0.39	19.22	27
													0	854	0.39	19.22	27
													0	866	0.39	19.22	27
													4	1941	0.39	19.22	27
													9	1452	5.49	19.22	27
													8	1328	5.49	19.22	27
													7	978	5.49	19.22	27
													7	856	5.49	19.22	27
													6	866	0	19.22	27
													5	851	0	19.22	27
													5	877	0	19.22	27
													5	906	0	19.22	27
													9	1737	1.96	15.69	28
													9	1081	1.96	15.69	28
													9	884	1.96	15.69	28
													9	857	1.96	15.69	28
													9	880	0	15.69	28
													9	1332	0	15.69	28
													12	1253	0	15.69	28
													15	1314	0	15.69	28
													19	1499	7.45	15.69	28
													20	1673	7.45	15.69	28
													24	1968	7.45	15.69	28
													26	2113	7.45	15.69	28
													25	2059	6.67	15.69	28
													25	2006	6.67	15.69	28
													25	2043	6.67	15.69	28
													28	2282	6.67	15.69	28
													33	2660	87.06	15.69	28
													38	3076	87.06	15.69	28
													44	3608	87.06	15.69	28
													48	3607	87.06	15.69	28
													48	2532	0	15.69	28
													47	2567	0	15.69	28
													46	2499	0	15.69	28
													46	2508	0	15.69	28
													47	2542	0.78	15.69	28
													47	2571	0.78	15.69	28
													48	2616	0.78	15.69	28
													49	2678	0.78	15.69	28
													51	2742	14.9	15.69	28
													51	2783	14.9	15.69	28
													52	2840	14.9	19.61	27
													54	2893	14.9	19.61	27
													54	2930	13.73	19.61	27
													55	2971	13.73	19.61	27
													55	2989	13.73	19.61	27
													55	2998	13.73	19.61	27
													55	2967	0	19.61	27
													55	2983	0	19.61	27
													55	2960	0	19.61	27
													55	2959	0	19.61	27
													55	2952	0	19.61	27
													54	2947	0	19.61	27
													54	2925	0	19.61	27
													53	2888	0	19.61	27
													53	2867	0	19.61	27
													53	2863	0	19.61	27
													53	2874	0	19.61	27
													53	2883	0	19.61	27
													54	2890	0	19.61	27
													54	2928	0	19.61	27
													54	2931	0	19.61	27
													54	2916	0	19.61	27
													53	2892	0	19.61	27
													53	2852	0	19.61	27
													52	2830	0	19.61	27
													53	2852	0	19.61	27
													57	3039	0	19.61	27
													60	3228	0	19.61	27
													60	3246	0	19.61	27
													59	3204	0	19.61	27
													58	3158	0	19.61	27
													57	3158	0	16.86	28
													56	3083	0	16.86	28
													55	3013	0	16.86	28
													54	2949	0	16.86	28
													55	2939	0	16.86	28
													55	2968	0	16.86	28
													57	3023	0	16.86	28
													56	3074	0	16.86	28
													56	3048	0.39	16.86	28
													56	3033	0.39	16.86	28
													55	3004	0.39	16.86	28
													53	2925	0.39	16.86	28
													53	2870	0	16.86	28
													52	2857	0	16.86	28
													51	2822	0	16.86	28
													50	2751	0	16.86	28
													48	2680	0	16.86	28
													48	2625	0	16.86	28
													47	2562	0	16.86	28
													47	2550	0	16.86	28
													46	2500	0	16.86	28
													45	2490	0	16.86	28
													44	2425	0	16.86	28
													43	2369	0	16.86	28
													40	2263	0	16.86	28
													39	2180	0	16.86	28
													40	2166	0	16.86	28
													41	2207	0	16.86	28
													41	2260	0	16.86	28
													38	2244	0	16.86	28
													32	1933	0	14.9	28
													20	1486	0	14.9	28
													12	913	0	14.9	28
													9	967	0	14.9	28
													7	876	0	14.9	28
													7	874	0	14.9	28
													14	2236	4.71	14.9	28
													19	1769	4.71	14.9	28
													22	1734	4.71	14.9	28
													22	1819	4.71	14.9	28
													25	1870	0	14.9	28
													26	2050	0	14.9	28
													28	2209	0	14.9	28
													28	2313	0	14.9	28
													29	2325	1.18	14.9	28
													29	2347	1.18	14.9	28
													28	2371	1.18	14.9	28
													27	2273	1.18	14.9	28
													24	2096	0	14.9	28
													23	1967	0	14.9	28
													21	1827	0	14.9	28
													19	1673	0	14.9	28
													16	1487	0	14.9	28
													15	1357	0	14.9	28
													14	1240	0	14.9	28
													14	1175	0	14.9	28
													16	1220	0	14.9	28
													17	1348	0	14.9	28
													19	1503	0	14.9	28
													23	1715	0	14.9	28
													31	2188	25.1	4.31	29
													35	2595	25.1	4.31	29
													41	3074	25.1	4.31	29
													45	3557	25.1	4.31	29
													45	2982	0	4.31	29
													45	2436	0	4.31	29
													46	2460	0	4.31	29
													47	2535	0	4.31	29
													48	2586	0	4.31	29
													49	2629	0	4.31	29
													50	2698	0	4.31	29
													52	2758	0	4.31	29
													53	2839	1.57	4.31	29
													54	2887	1.57	4.31	29
													55	2939	1.57	4.31	29
													55	2967	1.57	4.31	29
													55	2990	2.75	4.31	29
													55	2991	2.75	4.31	29
													55	2979	2.75	4.31	29
													55	2976	2.75	4.31	29
													54	2946	9.41	4.31	29
													54	2934	9.41	4.31	29
													52	2884	9.41	4.31	29
													51	2802	9.41	4.31	29
													46	2703	0	4.31	29
													43	2487	0	4.31	29
													40	2251	0	4.31	29
													37	2123	0	4.31	29
													35	1952	0	4.31	29
													33	1864	0	4.31	29
													31	1754	0	16.86	28
													30	1677	0	16.86	28
													32	1670	0	16.86	28
													34	1757	0	16.86	28
													36	1895	0	16.86	28
													39	2038	0	16.86	28
													41	2216	0	16.86	28
													41	2224	0	16.86	28
													41	2229	0	16.86	28
													42	2237	0	16.86	28
													43	2297	5.1	16.86	28
													44	2352	5.1	16.86	28
													44	2395	5.1	16.86	28
													45	2417	5.1	16.86	28
													46	2455	8.24	16.86	28
													46	2485	8.24	16.86	28
													47	2504	8.24	16.86	28
													48	2559	8.24	16.86	28
													48	2605	7.06	16.86	28
													48	2599	7.06	16.86	28
													51	2642	7.06	16.86	28
													55	2835	7.06	16.86	28
													56	3063	0	16.86	28
													55	3002	0	16.86	28
													53	2925	0	16.86	28
													50	2814	0	16.86	28
													46	2568	0	16.86	28
													45	2478	0	16.86	28
													44	2400	0	16.86	28
													43	2374	0	16.86	28
													43	2336	0	16.08	29
													42	2272	0	16.08	29
													39	2112	0	16.08	29
													34	1837	0	16.08	29
													29	1604	0	16.08	29
													26	1425	0	16.08	29
													22	1231	0	16.08	29
													21	990	0	16.08	29
													21	851	0	16.08	29
													21	2021	0	16.08	29
													22	1783	0	16.08	29
													22	1816	0	16.08	29
													21	1763	0	16.08	29
													21	1729	0	16.08	29
													22	1814	0	16.08	29
													24	2010	0	16.08	29
													27	2191	0	16.08	29
													29	2399	6.27	16.08	29
													33	2660	6.27	16.08	29
													33	2741	6.27	16.08	29
													35	2832	6.27	16.08	29
													36	2923	5.88	16.08	29
													36	2927	5.88	16.08	29
													36	2964	5.88	16.08	29
													37	3019	10.59	16.08	29
													37	3048	10.59	16.08	29
													38	3074	10.59	16.08	29
													38	3134	10.59	16.08	29
													39	3194	13.33	16.08	29
													40	3241	13.33	16.08	29
													40	3307	13.33	20	29
													42	3411	13.33	20	29
													43	3505	0	20	29
													42	3117	0	20	29
													41	2158	0	20	29
													40	2187	0	20	29
													40	2168	0	20	29
													40	2153	0	20	29
													39	2147	0	20	29
													40	2160	0	20	29
													41	2205	8.63	20	29
													42	2270	8.63	20	29
													43	2343	8.63	20	29
													44	2411	8.63	20	29
													45	2445	0	20	29
													44	2422	0	20	29
													42	2281	0	20	29
													40	2201	0	20	29
													41	2202	0	20	29
													43	2350	0	20	29
													46	2512	0	20	29
													49	2665	0	20	29
													51	2768	0.39	20	29
													51	2774	0.39	20	29
													51	2762	0.39	20	29
													51	2768	0.39	20	29
													51	2789	3.14	20	29
													52	2819	3.14	20	29
													53	2855	3.14	20	29
													53	2888	3.14	20	29
													54	2923	3.14	20	29
													54	2923	0	15.29	28
													55	2961	0	15.29	28
													55	2971	0	15.29	28
													54	2935	0	15.29	28
													54	2916	3.92	15.29	28
													55	2943	3.92	15.29	28
													55	3000	3.92	15.29	28
													52	2930	3.92	15.29	28
													50	2763	0	15.29	28
													48	2685	0	15.29	28
													46	2569	0	15.29	28
													44	2466	0	15.29	28
													42	2385	0	15.29	28
													41	2313	0	15.29	28
													39	2192	0	15.29	28
													38	2107	0	15.29	28
													38	2036	0	15.29	28
													39	2075	0	15.29	28
													41	2169	0	15.29	28
													43	2279	0	15.29	28
													44	2391	1.57	15.29	28
													46	2432	1.57	15.29	28
													47	2505	1.57	15.29	28
													48	2555	1.57	15.29	28
													48	2601	1.18	15.29	28
													48	2607	1.18	15.29	28
													48	2607	1.18	15.29	28
													48	2615	1.18	15.29	28
													48	2614	4.31	15.29	28
													48	2618	4.31	15.29	28
													48	2626	4.31	18.82	28
													49	2637	4.31	18.82	28
													49	2649	10.59	18.82	28
													49	2656	10.59	18.82	28
													49	2651	10.59	18.82	28
													48	2630	10.59	18.82	28
													47	2567	0	18.82	28
													45	2523	0	18.82	28
													43	2422	0	18.82	28
													40	2304	0	18.82	28
													35	2067	0	18.82	28
													33	1900	0	18.82	28
													30	1724	0	18.82	28
													27	1575	0	18.82	28
													23	1397	0	18.82	28
													21	1274	0	18.82	28
													16	1085	0	18.82	28
													9	717	0	18.82	28
													5	1251	0	18.82	28
													3	1044	0	18.82	28
													1	892	0	18.82	28
													1	858	0	18.82	28
													0	881	0	18.82	28
													0	875	0	18.82	28
													0	874	0	18.82	28
													0	856	0	18.82	28
													0	855	0.39	18.82	28
													0	864	0.39	18.82	28
													0	862	0.39	18.82	28
													0	847	0.39	18.82	28
													0	868	0.78	20.78	28
													0	856	0.78	20.78	28
													0	872	0.78	20.78	28
													0	858	0.78	20.78	28
													0	1184	16.47	20.78	28
													5	1509	16.47	20.78	28
													9	1484	16.47	20.78	28
													11	1764	16.47	20.78	28
													12	1466	0	20.78	28
													11	1022	0	20.78	28
													10	882	0	20.78	28
													9	847	0	20.78	28
													10	2065	0	20.78	28
													13	1213	0	20.78	28
													18	1504	0	20.78	28
													23	1915	0	20.78	28
													28	2235	27.45	20.78	28
													30	2444	27.45	20.78	28
													33	2699	27.45	20.78	28
													36	2874	27.45	20.78	28
													37	2474	0	20.78	28
													39	2112	0	20.78	28
													40	2183	0	20.78	28
													41	2239	0	20.78	28
													42	2272	0.78	20.78	28
													43	2313	0.78	20.78	28
													43	2333	0.78	20.78	28
													43	2333	0.78	20.78	28
													43	2315	0	20.78	28
													42	2293	0	20.78	28
													42	2264	0	20	28
													41	2234	0	20	28
													40	2189	0	20	28
													40	2157	0	20	28
													39	2119	0	20	28
													39	2130	0	20	28
													39	2131	0	20	28
													40	2174	0	20	28
													41	2204	0	20	28
													41	2236	0	20	28
													42	2271	0.78	20	28
													42	2293	0.78	20	28
													42	2306	0.78	20	28
													42	2305	0.78	20	28
													43	2316	1.57	20	28
													43	2297	1.57	20	28
													42	2281	1.57	20	28
													42	2300	1.57	20	28
													42	2294	4.31	20	28
													42	2282	4.31	20	28
													42	2277	4.31	20	28
													42	2262	4.31	20	28
													42	2264	11.37	20	28
													42	2274	11.37	20	28
													42	2277	11.37	20	28
													42	2290	11.37	20	28
													43	2300	21.18	20	28
													43	2329	21.18	20	28
													43	2345	21.18	20	28
													43	2359	21.18	20	28
													43	2304	21.18	20	28
													42	2304	0	15.29	28
													41	2273	0	15.29	28
													38	2159	0	15.29	28
													34	2009	0	15.29	28
													28	1693	0	15.29	28
													25	1550	0	15.29	28
													20	1101	0	15.29	28
													20	873	0	15.29	28
													22	1639	0	15.29	28
													26	1927	0	15.29	28
													32	2338	0	15.29	28
													38	2795	0	15.29	28
													44	3414	0	15.29	28
													44	3140	0	15.29	28
													44	2353	0	15.29	28
													43	2352	0	15.29	28
													42	2343	0	15.29	28
													42	2294	0	15.29	28
													41	2237	0	15.29	28
													40	2199	0	15.29	28
													42	2157	0	15.29	28
													43	2263	0	15.29	28
													45	2393	0	15.29	28
													46	2444	0	15.29	28
													48	2505	0	15.29	28
													49	2578	0	15.29	28
													50	2662	0	15.29	28
													50	2714	0	15.29	28
													50	2719	0.78	15.29	28
													51	2716	0.78	15.29	28
													52	2761	0.78	16.86	28
													52	2809	0.78	16.86	28
													52	2822	1.57	16.86	28
													52	2830	1.57	16.86	28
													52	2828	1.57	16.86	28
													54	2861	1.57	16.86	28
													59	3052	98.82	16.86	28
													62	3242	98.82	16.86	28
													63	3418	98.82	16.86	28
													66	3517	98.82	16.86	28
													66	3073	0	16.86	28
													66	2612	0	16.86	28
													66	2639	0	16.86	28
													67	2660	0	16.86	28
													67	2678	0	16.86	28
													67	2671	0	16.86	28
													67	2671	0	16.86	28
													66	2666	0	16.86	28
													67	2672	12.16	16.86	28
													67	2681	12.16	16.86	28
													67	2696	12.16	16.86	28
													68	2705	12.16	16.86	28
													68	2719	30.98	16.86	28
													68	2731	30.98	16.86	28
													69	2739	30.98	16.86	28
													70	2778	30.98	16.86	28
													73	2869	51.76	16.86	28
													75	2941	51.76	16.86	28
													73	3002	51.76	16.86	28
													76	2968	51.76	16.86	28
													78	3109	0	18.43	28
													76	3047	0	18.43	28
													74	2982	0	18.43	28
													73	2919	0	18.43	28
													71	2855	0	18.43	28
													70	2800	0	18.43	28
													69	2772	0	18.43	28
													68	2755	0	18.43	28
													69	2747	0	18.43	28
													70	2795	0	18.43	28
													72	2872	0	18.43	28
													73	2904	0	18.43	28
													71	2883	0	18.43	28
													70	2831	0	18.43	28
													71	2838	0	18.43	28
													72	2873	0	18.43	28
													73	2925	0	18.43	28
													75	2991	0	18.43	28
													74	2956	0	18.43	28
													74	2971	0	18.43	28
													75	3015	0	18.43	28
													76	3055	0	18.43	28
													79	3168	0	18.43	28
													82	3292	0	18.43	28
													85	3401	1.96	18.43	28
													87	3436	1.96	18.43	28
													85	3395	1.96	18.43	28
													82	3298	1.96	18.43	28
													80	3228	1.96	18.43	28
													78	3146	0	18.43	28
													76	3060	0	23.14	28
													74	2981	0	23.14	28
													72	2895	0	23.14	28
													70	2814	0	23.14	28
													69	2758	0	23.14	28
													67	2689	0	23.14	28
													65	2627	0	23.14	28
													66	2637	0	23.14	28
													66	2630	0	23.14	28
													64	2589	0	23.14	28
													62	2512	0	23.14	28
													61	2441	0	23.14	28
													59	2368	0	23.14	28
													56	2296	0	23.14	28
													50	2075	0	23.14	28
													46	1865	0	23.14	28
													42	1722	0	23.14	28
													38	1553	0	23.14	28
													33	1159	0	23.14	28
													28	990	0	23.14	28
													20	865	0	23.14	28
													16	857	0	23.14	28
													18	2489	0	23.14	28
													21	1730	0	23.14	28
													26	2102	0	23.14	28
													32	2561	0	23.14	28
													40	3181	98.82	23.14	28
													46	3638	98.82	23.14	28
													48	3377	98.82	23.14	28
													48	2615	98.82	23.14	28
													49	2654	98.82	23.14	28
													49	2654	0	16.86	27
													50	2684	0	16.86	27
													50	2706	0	16.86	27
													51	2735	0	16.86	27
													53	2813	2.35	16.86	27
													54	2871	2.35	16.86	27
													55	2937	2.35	16.86	27
													59	3090	2.35	16.86	27
													64	3351	12.55	16.86	27
													64	3443	12.55	16.86	27
													64	3451	12.55	16.86	27
													63	3446	12.55	16.86	27
													63	3403	5.88	16.86	27
													63	3390	5.88	16.86	27
													62	3361	5.88	16.86	27
													61	3323	5.88	16.86	27
													60	3268	16.47	16.86	27
													60	3232	16.47	16.86	27
													60	3254	16.47	16.86	27
													59	3225	16.47	16.86	27
													56	3099	0	16.86	27
													55	3005	0	16.86	27
													53	2905	0	16.86	27
													51	2800	0	16.86	27
													48	2671	0	16.86	27
													46	2579	0	16.86	27
													44	2434	0	16.86	27
													41	2295	0	16.86	27
													39	1695	0	16.86	27
													38	1149	0	16.86	27
													37	934	0	3.53	27
													35	858	0	3.53	27
													36	2692	0	3.53	27
													38	2979	0	3.53	27
													43	3391	0	3.53	27
													48	3768	0	3.53	27
													51	4184	0	3.53	27
													52	3453	0	3.53	27
													52	2763	0	3.53	27
													54	2858	0	3.53	27
													57	2998	0	3.53	27
													58	3079	0	3.53	27
													58	3158	0	3.53	27
													58	3149	0	3.53	27
													57	3101	3.14	3.53	27
													56	3072	3.14	3.53	27
													56	3044	3.14	3.53	27
													56	3029	3.14	3.53	27
													57	3057	0	3.53	27
													57	3068	0	3.53	27
													57	3076	0	3.53	27
													57	3090	0	3.53	27
													55	3002	1.18	3.53	27
													54	2953	1.18	3.53	27
													54	2925	1.18	3.53	27
													54	2902	1.18	3.53	27
													53	2883	0	3.53	27
													53	2869	0	3.53	27
													52	2850	0	3.53	27
													51	2834	0	3.53	27
													50	2695	0.78	19.61	27
													47	2579	0.78	19.61	27
													44	2395	0.78	19.61	27
													41	2266	0.78	19.61	27
													37	2034	0	19.61	27
													33	1828	0	19.61	27
													30	1338	0	19.61	27
													21	1016	0	19.61	27
													12	849	0	19.61	27
													9	851	0	19.61	27
													4	863	0	19.61	27
													1	861	0	19.61	27
													0	856	0	19.61	27
													0	855	0	19.61	27
													0	874	0	19.61	27
													0	2078	0	19.61	27
													2	1996	8.63	19.61	27
													9	1866	8.63	19.61	27
													17	2422	8.63	19.61	27
													20	2801	8.63	19.61	27
													21	2114	0	19.61	27
													23	1882	0	19.61	27
													25	2043	0	19.61	27
													25	2068	0	19.61	27
													24	1988	0	19.61	27
													23	1925	0	19.61	27
													24	1928	0	19.61	27
													26	2122	0	19.61	27
													32	2527	0	19.61	27
													37	3068	0	19.61	27
													44	3473	0	8.63	27
													45	2798	0	8.63	27
													45	2419	0	8.63	27
													45	2453	0	8.63	27
													46	2472	0	8.63	27
													46	2505	0	8.63	27
													47	2530	0	8.63	27
													47	2519	0	8.63	27
													44	2423	0	8.63	27
													37	2073	0	8.63	27
													30	1726	0	8.63	27
													25	1415	0	8.63	27
													22	1075	0	8.63	27
													20	870	0	8.63	27
													25	1851	0	8.63	27
													30	2351	0	8.63	27
													36	2902	0	8.63	27
													41	3299	0	8.63	27
													42	2724	0	8.63	27
													44	2370	0	8.63	27
													47	2509	0	8.63	27
													49	2637	0	8.63	27
													50	2728	1.18	8.63	27
													51	2770	1.18	8.63	27
													51	2754	1.18	8.63	27
													49	2674	1.18	8.63	27
													46	2512	0	8.63	27
													41	2019	0	8.63	27
													31	1370	0	8.63	27
													23	1019	0	8.63	27
													23	2441	0	8.63	27
													28	2441	0	17.65	27
													32	2458	0	17.65	27
													39	2974	0	17.65	27
													45	3535	0	17.65	27
													45	3090	0	17.65	27
													45	2450	0	17.65	27
													45	2440	0	17.65	27
													45	2446	0	17.65	27
													45	2457	0	17.65	27
													46	2450	0	17.65	27
													46	2480	0	17.65	27
													46	2501	0	17.65	27
													46	2513	3.92	17.65	27
													47	2531	3.92	17.65	27
													47	2555	3.92	17.65	27
													48	2585	3.92	17.65	27
													49	2617	16.47	17.65	27
													49	2652	16.47	17.65	27
													50	2681	16.47	17.65	27
													50	2708	16.47	17.65	27
													50	2707	16.08	17.65	27
													49	2687	16.08	17.65	27
													49	2663	16.08	17.65	27
													49	2642	16.08	17.65	27
													48	2614	17.65	17.65	27
													48	2624	17.65	17.65	27
													48	2616	17.65	17.65	27
													48	2611	17.65	17.65	27
													48	2599	17.25	17.65	27
													48	2590	17.25	17.65	27
													48	2588	17.25	18.82	27
													47	2587	17.25	18.82	27
													46	2526	0	18.82	27
													45	2471	0	18.82	27
													43	2386	0	18.82	27
													42	2318	0	18.82	27
													38	2188	0	18.82	27
													34	2023	0	18.82	27
													26	1577	0	18.82	27
													24	1367	0	18.82	27
													25	1276	0	18.82	27
													25	1359	0	18.82	27
													25	1372	0	18.82	27
													23	1322	0	18.82	27
													20	1164	0	18.82	27
													20	1111	0	18.82	27
													22	1142	0	18.82	27
													24	1279	0	18.82	27
													29	1475	0	18.82	27
													31	1606	0	18.82	27
													33	1791	0	18.82	27
													36	1942	0	18.82	27
													42	2137	52.55	18.82	27
													43	2290	52.55	18.82	27
													42	2308	52.55	18.82	27
													41	2289	52.55	18.82	27
													43	2271	0	18.82	27
													44	2354	0	18.82	27
													46	2458	0	18.82	27
													46	2478	0	18.82	27
													46	2480	1.18	18.43	27
													46	2500	1.18	18.43	27
													46	2504	1.18	18.43	27
													48	2557	1.18	18.43	27
													49	2632	4.31	18.43	27
													50	2677	4.31	18.43	27
													51	2722	4.31	18.43	27
													51	2755	4.31	18.43	27
													51	2754	0	18.43	27
													51	2742	0	18.43	27
													51	2752	0	18.43	27
													51	2751	0	18.43	27
													50	2732	0	18.43	27
													50	2714	0	18.43	27
													50	2720	0	18.43	27
													50	2739	0	18.43	27
													51	2745	0	18.43	27
													51	2765	0	18.43	27
													51	2765	0	18.43	27
													51	2777	0	18.43	27
													51	2770	0	18.43	27
													51	2744	0	18.43	27
													55	2894	0	18.43	27
													61	3188	0	18.43	27
													60	3309	0	18.43	27
													59	3253	0	18.43	27
													53	2987	0	18.43	27
													48	2743	0	18.43	27
													37	2319	0	18.43	27
													34	1990	0	18.43	27
													28	1305	0	14.9	27
													21	1008	0	14.9	27
													14	851	0	14.9	27
													14	849	0	14.9	27
													14	1691	0	14.9	27
													18	1534	0	14.9	27
													24	1715	1.57	14.9	27
													25	1950	1.57	14.9	27
													30	2295	1.57	14.9	27
													34	2639	1.57	14.9	27
													33	2351	0	14.9	27
													33	1804	0	14.9	27
													33	1793	0	14.9	27
													34	1825	0	14.9	27
													35	1883	0	14.9	27
													35	1913	0	14.9	27
													34	1875	0	14.9	27
													33	1811	0	14.9	27
													31	1745	1.18	14.9	27
													31	1692	1.18	14.9	27
													30	1661	1.18	14.9	27
													29	1598	1.18	14.9	27
													24	1448	0	14.9	27
													23	1335	0	14.9	27
													20	1151	0	14.9	27
													18	1038	0	14.9	27
													19	1007	0	14.9	27
													19	1012	0	14.9	27
													20	1066	0	14.9	27
													20	1095	0	14.9	27
													17	954	0	15.69	26
													15	831	0	15.69	26
													11	1015	0	15.69	26
													8	836	0	15.69	26
													4	848	0	15.69	26
													2	1560	0	15.69	26
													5	1711	0	15.69	26
													11	1662	0	15.69	26
													16	2321	8.24	15.69	26
													21	3228	8.24	15.69	26
													19	2504	8.24	15.69	26
													17	1683	8.24	15.69	26
													17	1465	0	15.69	26
													18	1494	0	15.69	26
													18	1481	0	15.69	26
													18	1451	0	15.69	26
													16	1364	0	15.69	26
													13	1144	0	15.69	26
													8	893	0	15.69	26
													5	844	0	15.69	26
													3	1480	2.35	15.69	26
													9	1655	2.35	15.69	26
													14	2127	2.35	15.69	26
													20	2909	2.35	15.69	26
													20	2952	0	15.69	26
													17	2304	0	15.69	26
													18	1520	0	15.69	26
													20	1578	0	15.69	26
													22	1766	0	15.69	26
													23	1936	0	15.69	26
													23	1876	0	17.25	27
													20	1701	0	17.25	27
													18	1442	0	17.25	27
													15	1058	0	17.25	27
													9	895	0	17.25	27
													5	849	0	17.25	27
													6	1532	0	17.25	27
													11	1801	0	17.25	27
													13	2010	0	17.25	27
													13	1979	0	17.25	27
													14	2199	0	17.25	27
													12	1560	0	17.25	27
													11	1603	0	17.25	27
													14	1173	0	17.25	27
													17	1427	0	17.25	27
													20	1587	0	17.25	27
													21	1711	0	17.25	27
													21	1707	0	17.25	27
													19	1620	0	17.25	27
													18	1526	0	17.25	27
													17	1400	0	17.25	27
													15	1256	0	17.25	27
													14	1157	0	17.25	27
													14	1168	0	17.25	27
													15	1212	0	17.25	27
													18	1397	0	17.25	27
													20	1658	0.39	17.25	27
													19	1613	0.39	17.25	27
													19	1573	0.39	17.25	27
													19	1541	0.39	17.25	27
													17	1442	0.39	17.25	27
													16	1442	0	18.04	27
													15	1319	0	18.04	27
													14	1218	0	18.04	27
													13	1117	0	18.04	27
													13	1030	0.39	18.04	27
													14	1108	0.39	18.04	27
													15	1238	0.39	18.04	27
													16	1271	0.39	18.04	27
													22	1655	11.37	18.04	27
													22	1840	11.37	18.04	27
													22	1811	11.37	18.04	27
													21	1755	11.37	18.04	27
													19	1658	0	18.04	27
													19	1579	0	18.04	27
													17	1493	0	18.04	27
													16	1377	0	18.04	27
													20	1466	0	18.04	27
													22	1705	0	18.04	27
													26	2040	0	18.04	27
													25	2093	0	18.04	27
													22	1957	0	18.04	27
													22	1839	0	18.04	27
													20	1681	0	18.04	27
													18	1521	0	18.04	27
													15	1363	0	18.04	27
													16	1341	0	18.04	27
													16	1341	0	18.04	27
													15	1288	0	18.04	27
													14	1191	0	18.04	27
													14	1114	0	18.04	27
													13	896	0	16.47	27
													7	842	0	16.47	27
													1	855	0	16.47	27
													0	858	0	16.47	27
													0	863	0	16.47	27
													0	856	0	16.47	27
													0	909	0	16.47	27
													0	843	0	16.47	27
													0	867	0	16.47	27
													0	856	0	16.47	27
													0	896	0	16.47	27
													0	847	0	16.47	27
													0	362	0	16.47	27
													0	0	0	16.47	27
													0	0	0	16.47	27
													0	0	0	16.47	27
													0	0	0	16.47	27
													0	0	0	16.47	27
													0	0	0	16.47	27
													0	0	0	16.47	27
													0	0	0	16.47	27
													0	0	0	16.47	27
													0	0	0	16.47	27
													0	0	0	16.47	27
													0	0	0	16.47	27
													0	0	0	16.47	27
													0	0	0	16.47	27
													0	0	0	16.47	27
													0	0	0	16.47	27
													0	0	0	16.47	27
													0	0	0	16.47	27
													0	0	0	16.47	27
													0	0	0	16.47	27
													0	0	0	16.47	27
													0	0	0	16.47	27
													0	0	0	16.47	27
													0	0	0	16.47	27
													0	0	0	16.47	27
													0	0	0	16.47	27
													0	0	0	16.47	27
													0	0	0	16.47	27
													0	0	0	16.47	27
													0	0	0	16.47	27
													0	0	0	16.47	27
													0	0	0	16.47	27
													0	0	0	16.47	27
													0	0	0	16.47	27
													0	0	0	16.47	27
													0	0	0	16.47	27

## Sheet: Trip 2
Date	Time	Tank Temperature (°C)	Ambient Temperature Meteo	Ambient Temperature OBD	DT M	DDT OBD	Normalized DT M	Normalized DT OBD					Vehicle speed	Engine rpm	Controlled canister purge system	Fuel level input	Ambient air temperature
2017-07-18 09:30:41	2017-07-18 09:30:41	24.55	18.649	24.5	5.901	0.05	0.001	-0.05					0	1510	0	18.43	24
2017-07-18 09:31:41	2017-07-18 09:31:41	24.55	18.735	24.7193	5.815	-0.169298	-0.085	0					1	1335	0	18.43	25
2017-07-18 09:32:41	2017-07-18 09:32:41	24.62	18.721	23.7458	5.899	0.874237	-0.001	0.774237					2	1192	0	18.43	25
2017-07-18 09:33:41	2017-07-18 09:33:41	24.88	18.661	23.7627	6.219	1.11729	0.319	1.01729					2	1188	0	18.43	25
2017-07-18 09:34:41	2017-07-18 09:34:41	25.18	18.675	23.7627	6.505	1.41729	0.605	1.31729					2	1191	0	18.43	25
2017-07-18 09:35:41	2017-07-18 09:35:41	25.63	18.861	23.2373	6.769	2.39271	0.869	2.29271					1	1182	0	18.43	25
2017-07-18 09:36:41	2017-07-18 09:36:41	25.9	19.058	24	6.842	1.9	0.942	1.8					1	1213	0	18.43	25
2017-07-18 09:37:41	2017-07-18 09:37:41	26.28	19.248	24	7.032	2.28	1.132	2.18					3	1568	0	18.43	25
2017-07-18 09:38:41	2017-07-18 09:38:41	26.6	19.347	24	7.253	2.6	1.353	2.5					2	1298	0	18.43	25
2017-07-18 09:39:41	2017-07-18 09:39:41	26.96	19.286	24	7.674	2.96	1.774	2.86					0	1191	0	18.43	25
2017-07-18 09:40:41	2017-07-18 09:40:41	27.31	19.224	23.7966	8.086	3.51339	2.186	3.41339					0	1187	0	18.43	25
2017-07-18 09:41:41	2017-07-18 09:41:41	27.73	19.214	23.7966	8.516	3.93339	2.616	3.83339					0	1180	0	18.43	25
2017-07-18 09:42:41	2017-07-18 09:42:41	28.04	19.185	23.7966	8.855	4.24339	2.955	4.14339					0	1180	0	17.65	25
													0	1206	0	17.65	25
													5	1791	0	17.65	25
													5	1281	0	17.65	25
													4	1116	0	17.65	25
													5	1515	0	17.65	25
													4	1345	0	17.65	25
													5	1660	0	17.65	25
													5	1631	0	17.65	25
													5	1408	0	17.65	25
													8	1285	0	17.65	25
													6	1244	0	17.65	25
													6	1168	0	17.65	25
													7	1191	0	17.65	25
													4	1215	0	17.65	25
													4	1197	0	17.65	25
													7	1645	0	17.65	25
													13	1385	0	17.65	25
													17	1264	0	17.65	25
													21	1610	0	17.65	25
													25	2064	0	17.65	25
													31	2367	0	17.65	25
													36	2781	0	17.65	25
													40	3231	0	17.65	25
													39	2447	0	17.65	25
													42	2193	0	17.65	25
													44	2335	0	17.65	25
													47	2478	0	17.65	25
													48	2591	0	17.65	25
													49	2637	0	17.65	25
													50	2670	0	18.04	24
													50	2700	0	18.04	24
													51	2769	0	18.04	24
													52	2819	0	18.04	24
													53	2858	0	18.04	24
													53	2870	0	18.04	24
													53	2895	0	18.04	24
													54	2906	0	18.04	24
													54	2915	0	18.04	24
													54	2927	0	18.04	24
													54	2923	0	18.04	24
													54	2918	0	18.04	24
													54	2926	0	18.04	24
													55	2959	0	18.04	24
													56	3007	0	18.04	24
													57	3051	0	18.04	24
													58	3102	0	18.04	24
													58	3147	0	18.04	24
													59	3203	0	18.04	24
													60	3239	0	18.04	24
													61	3274	0	18.04	24
													61	3296	0	18.04	24
													61	3308	0	18.04	24
													61	3315	0	18.04	24
													62	3325	0	18.04	24
													62	3349	0	18.04	24
													62	3359	0	18.04	24
													62	3368	0	18.04	24
													63	3382	0	18.04	24
													63	3394	0	18.04	24
													63	3405	0	19.22	24
													63	3409	0	19.22	24
													63	3412	0	19.22	24
													63	3412	0	19.22	24
													63	3427	0	19.22	24
													63	3422	0	19.22	24
Date	Time	Tank Temperature (°C)	Ambient Temperature Meteo	Ambient Temperature OBD	DT M	DDT OBD	Normalized DT M	Normalized DT OBD	Vehicle Speed	Engine rpm	Controlled canister purge system	Fuel level input	63	3426	0	19.22	24
	638	26.0177	18.9895	23.9321	7.02815	2.08557	1.12815	2.00628	39.4796	2113.83	1.4144	15.2447	63	3444	0	19.22	24
		28.04	19.347	24.7193	8.855	4.24339	2.955	4.14339	75	3483	39.22	20.39	63	3461	0	19.22	24
													64	3483	6.27	19.22	24
													64	3470	6.27	19.22	24
													64	3443	6.27	19.22	24
													62	3364	6.27	19.22	24
													61	3311	0	19.22	24
													60	3249	0	19.22	24
													59	3211	0	19.22	24
													58	3145	0	19.22	24
													57	3086	0	19.22	24
													55	2985	0	19.22	24
													52	2863	0	19.22	24
													50	2723	0	19.22	24
													49	2666	0	19.22	24
													47	2574	0	19.22	24
													47	2543	0	19.22	24
													47	2571	0	19.22	24
													48	2585	0	19.22	24
													48	2585	0	19.22	24
													48	2621	0	19.22	24
													49	2656	0	19.22	24
													50	2693	2.75	19.22	24
													51	2754	2.75	16.47	24
													51	2788	2.75	16.47	23
													52	2829	2.75	16.47	23
													53	2857	5.88	16.47	23
													53	2864	5.88	16.47	23
													53	2866	5.88	16.47	23
													53	2839	5.88	16.47	23
													52	2818	0	16.47	23
													51	2759	0	16.47	23
													50	2713	0	16.47	23
													50	2700	0	16.47	23
													49	2660	0	16.47	23
													49	2661	0	16.47	23
													49	2659	0	16.47	23
													48	2630	0	16.47	23
													48	2622	0	16.47	23
													47	2587	0	16.47	23
													46	2497	0	16.47	23
													43	2358	0	16.47	23
													41	2262	0	16.47	23
													40	2206	0	16.47	23
													42	2249	0	16.47	23
													46	2473	0	16.47	23
													49	2629	0	16.47	23
													51	2778	0	16.47	23
													52	2816	0	16.47	23
													53	2878	0	16.47	23
													54	2921	0.78	16.47	23
													55	2970	0.78	16.47	23
													55	2991	0.78	16.47	23
													56	3008	0.78	16.47	23
													56	3008	2.35	15.29	24
													57	3057	2.35	15.29	24
													57	3112	2.35	15.29	24
													58	3153	2.35	15.29	24
													59	3168	0	15.29	24
													59	3222	0	15.29	24
													61	3268	0	15.29	24
													61	3296	0	15.29	24
													60	3238	0	15.29	24
													59	3220	0	15.29	24
													59	3190	0	15.29	24
													58	3177	0	15.29	24
													58	3162	0	15.29	24
													58	3148	0	15.29	24
													58	3129	0	15.29	24
													57	3095	0	15.29	24
													56	3055	0	15.29	24
													56	3017	0	15.29	24
													55	2996	0	15.29	24
													54	2966	0	15.29	24
													54	2917	0	15.29	24
													51	2865	0	15.29	24
													47	2645	0	15.29	24
													43	2450	0	15.29	24
													37	1998	0	15.29	24
													30	1709	0	15.29	24
													28	1155	0	15.29	24
													27	937	0	15.29	24
													26	1469	0	15.29	24
													24	1369	0	15.29	24
													25	1346	0	8.24	24
													27	1443	0	8.24	24
													29	1591	0	8.24	24
													33	1731	0	8.24	24
													37	1948	0	8.24	24
													42	2194	0	8.24	24
													45	2448	0	8.24	24
													50	2639	0	8.24	24
													55	2896	0	8.24	24
													60	3167	0	8.24	24
													60	2678	0	8.24	24
													61	2465	0	8.24	24
													63	2504	0	8.24	24
													64	2554	0	8.24	24
													66	2636	0	8.24	24
													68	2703	0	8.24	24
													71	2802	0	8.24	24
													73	2889	0	8.24	24
													74	2953	0	8.24	24
													75	2977	0	8.24	24
													74	2998	0	8.24	24
													74	2971	0	8.24	24
													73	2936	0	8.24	24
													72	2914	0	8.24	24
													72	2882	0	8.24	24
													71	2849	0	8.24	24
													70	2826	1.96	8.24	24
													70	2805	1.96	8.24	24
													69	2789	1.96	8.24	24
													69	2781	1.96	8.24	24
													69	2793	8.63	15.69	24
													70	2813	8.63	15.69	24
													71	2829	8.63	15.69	24
													71	2843	8.63	15.69	24
													71	2847	8.63	15.69	24
													71	2839	0	15.69	24
													70	2821	0	15.69	24
													70	2819	0	15.69	24
													71	2849	0	15.69	24
													72	2870	2.75	15.69	24
													72	2890	2.75	15.69	24
													73	2926	2.75	15.69	24
													74	2970	2.75	15.69	24
													75	2985	0	15.69	24
													75	3005	0	15.69	24
													75	3007	0	15.69	24
													75	3001	0	15.69	24
													75	2991	1.96	15.69	24
													74	2952	1.96	15.69	24
													72	2910	1.96	15.69	24
													71	2847	1.96	15.69	24
													70	2804	0	15.69	24
													68	2742	0	15.69	24
													67	2686	0	15.69	24
													65	2622	0	15.69	24
													64	2575	0	15.69	24
													64	2540	0	15.69	24
													63	2525	0	15.69	24
													62	2508	0	15.69	24
													63	2510	0	15.69	24
													63	2535	0	15.29	24
													63	2532	0	15.29	23
													63	2515	0	15.29	23
													62	2512	0.78	15.29	23
													62	2499	0.78	15.29	23
													62	2502	0.78	15.29	23
													62	2505	0.78	15.29	23
													63	2516	5.49	15.29	23
													63	2532	5.49	15.29	23
													64	2551	5.49	15.29	23
													64	2566	5.49	15.29	23
													64	2580	0	15.29	23
													65	2605	0	15.29	23
													66	2633	0	15.29	23
													66	2654	0	15.29	23
													66	2656	0	15.29	23
													66	2657	0	15.29	23
													66	2650	0	15.29	23
													66	2644	0	15.29	23
													66	2639	2.75	15.29	23
													65	2625	2.75	15.29	23
													65	2607	2.75	15.29	23
													64	2577	2.75	15.29	23
													64	2563	8.24	15.29	23
													63	2543	8.24	15.29	23
													63	2529	8.24	15.29	23
													62	2504	8.24	15.29	23
													62	2491	21.18	15.29	23
													62	2485	21.18	15.29	23
													62	2480	21.18	15.29	23
													62	2482	21.18	15.29	23
													62	2482	39.22	15.29	23
													62	2495	39.22	15.29	23
													63	2513	39.22	15.29	23
													63	2538	39.22	15.29	23
													64	2568	0	15.29	23
													64	2581	0	15.29	23
													65	2605	0	15.29	23
													65	2618	0	15.29	23
													66	2639	0	15.29	23
													65	2628	0	15.29	23
													65	2607	0	15.29	23
													64	2588	0	15.29	23
													63	2512	0	15.29	23
													60	2449	0	15.29	23
													58	2376	0	15.29	23
													57	2302	0	15.29	23
													54	2221	0	15.29	23
													53	2163	0	15.29	23
													51	2091	0	15.29	23
													46	1955	0	15.29	23
													42	1706	0	15.29	23
													37	1569	0	15.29	23
													31	1348	0	15.29	23
													23	1024	0	15.29	23
													21	853	0	15.29	23
													19	856	0	15.29	23
													19	873	0	15.29	23
													22	1631	0	15.29	23
													27	2220	7.06	15.29	23
													34	2618	7.06	15.29	23
													37	2970	7.06	12.55	24
													37	2063	7.06	12.55	24
													37	2016	0	12.55	24
													41	2143	0	12.55	24
													44	2341	0	12.55	24
													46	2466	0	12.55	24
													47	2554	0	12.55	24
													49	2616	0	12.55	24
													51	2711	0	12.55	24
													53	2816	0	12.55	24
													54	2910	0	12.55	24
													55	2966	0	12.55	24
													56	3017	0	12.55	24
													58	3081	0	12.55	24
													60	3197	0	12.55	24
													61	3259	0	12.55	24
													62	3331	0	12.55	24
													63	3401	0	12.55	24
													64	3444	1.96	12.55	24
													64	3467	1.96	12.55	24
													64	3455	1.96	12.55	24
													63	3439	1.96	12.55	24
													63	3362	0	12.55	24
													60	3309	0	12.55	24
													58	3204	0	12.55	24
													56	3091	0	12.55	24
													55	2957	0	12.55	24
													52	2876	0	12.55	24
													50	2771	0	12.55	24
													48	2653	0	12.55	24
													46	2469	0	15.29	24
													40	2233	0	15.29	24
													37	2026	0	15.29	24
													34	1859	0	15.29	24
													32	1763	0	15.29	24
													31	1694	0	15.29	24
													31	1661	0	15.29	24
													34	1802	0	15.29	24
													37	2003	0	15.29	24
													40	2124	0	15.29	24
													42	2272	0	15.29	24
													45	2431	0	15.29	24
													48	2625	0	15.29	24
													51	2763	0	15.29	24
													55	2938	0	15.29	24
													56	3047	0	15.29	24
													56	3022	0	15.29	24
													57	3072	0	15.29	24
													58	3141	0	15.29	24
													57	3111	0	15.29	24
													56	3050	0	15.29	24
													55	2985	0	15.29	24
													54	2928	0	15.29	24
													54	2923	0	15.29	24
													54	2922	0	15.29	24
													55	2954	0	15.29	24
													55	2990	0	15.29	24
													56	3013	0	15.29	24
													56	3031	0	15.29	24
													56	3044	0	15.29	24
													55	3002	0	17.25	24
													54	2952	0	17.25	24
													53	2891	0	17.25	24
													53	2862	0	17.25	24
													52	2819	0	17.25	24
													51	2778	0	17.25	24
													47	2594	0	17.25	24
													44	2430	0	17.25	24
													40	2211	0	17.25	24
													34	1884	0	17.25	24
													27	1548	0	17.25	24
													24	1136	0	17.25	24
													19	877	0	17.25	24
													15	885	0	17.25	24
													11	854	0	17.25	24
													9	861	0	17.25	24
													6	856	0	17.25	24
													4	856	0	17.25	24
													5	1845	0	17.25	24
													8	1495	0	17.25	24
													9	1439	0	17.25	24
													9	1415	0	17.25	24
													7	1098	0	17.25	24
													4	903	0	17.25	24
													3	1125	0	17.25	24
													5	1733	0	17.25	24
													5	1266	0	17.25	24
													3	1618	0	17.25	24
													3	1604	0	17.25	24
													3	1753	0	17.25	24
													11	2172	0	17.25	24
													16	2172	17.65	11.37	24
													18	2752	17.65	11.37	24
													19	2195	17.65	11.37	24
													20	1889	17.65	11.37	24
													24	1971	0	11.37	24
													27	2145	0	11.37	24
													27	2173	0	11.37	24
													26	2155	0	11.37	24
													25	2076	0	11.37	24
													25	2026	0	11.37	24
													29	2195	0	11.37	24
													35	2643	0	11.37	24
													38	2828	0	11.37	24
													39	2029	0	11.37	24
													40	2166	0	11.37	24
													41	2230	0	11.37	24
													43	2316	0	11.37	24
													45	2388	0	11.37	24
													46	2464	0	11.37	24
													47	2538	0	11.37	24
													49	2627	2.75	11.37	24
													50	2684	2.75	11.37	24
													51	2763	2.75	11.37	24
													52	2835	2.75	11.37	24
													53	2851	5.1	11.37	24
													53	2868	5.1	11.37	24
													53	2881	5.1	11.37	24
													53	2875	5.1	11.37	24
													53	2873	7.84	11.37	24
													53	2887	7.84	11.37	24
													53	2835	7.84	20.39	24
													51	2794	7.84	20.39	24
													51	2741	0	20.39	24
													49	2695	0	20.39	24
													42	2502	0	20.39	24
													30	1904	0	20.39	24
													25	1371	0	20.39	24
													21	1236	0	20.39	24
													18	971	0	20.39	24
													16	850	0	20.39	24
													15	1144	0	20.39	24
													19	1911	0	20.39	24
													23	1768	0	20.39	24
													28	2101	0	20.39	24
													32	2592	3.14	20.39	24
													38	2922	3.14	20.39	24
													38	2890	3.14	20.39	24
													39	2140	3.14	20.39	24
													40	2201	0	20.39	24
													43	2283	0	20.39	24
													44	2354	0	20.39	24
													45	2408	0	20.39	24
													46	2475	0	20.39	24
													47	2521	0	20.39	24
													48	2562	0	20.39	24
													47	2573	0	20.39	24
													47	2572	1.18	20.39	24
													48	2574	1.18	20.39	24
													48	2595	1.18	20.39	24
													48	2610	1.18	20.39	24
													49	2645	5.88	14.12	24
													49	2674	5.88	14.12	24
													50	2682	5.88	14.12	24
													50	2700	5.88	14.12	24
													50	2706	5.88	14.12	24
													50	2699	15.29	14.12	24
													50	2710	15.29	14.12	24
													50	2709	15.29	14.12	24
													49	2666	15.29	14.12	24
													49	2661	15.69	14.12	24
													48	2621	15.69	14.12	24
													48	2607	15.69	14.12	24
													48	2590	15.69	14.12	24
													47	2570	12.94	14.12	24
													47	2547	12.94	14.12	24
													46	2514	12.94	14.12	24
													46	2474	12.94	14.12	24
													43	2422	0	14.12	24
													36	1991	0	14.12	24
													30	1706	0	14.12	24
													24	1316	0	14.12	24
													15	1020	0	14.12	24
													9	861	0	14.12	24
													5	852	0	14.12	24
													5	1734	0	14.12	24
													10	1428	0	14.12	24
													12	1870	0	14.12	24
													11	1284	0	14.12	24
													11	974	0	14.12	24
													12	1738	0	14.12	24
													15	2307	0	13.73	24
													15	1779	0	13.73	24
													15	1720	0	13.73	24
													14	1310	0	13.73	24
													13	986	0	13.73	24
													12	863	0	13.73	24
													14	1452	0	13.73	24
													15	1230	0	13.73	24
													16	1316	0	13.73	24
													17	1396	0	13.73	24
													19	1560	0	13.73	24
													20	1635	1.57	13.73	24
													21	1743	1.57	13.73	24
													21	1620	1.57	13.73	24
													20	1071	1.57	13.73	24
													15	928	0	13.73	24
													10	902	0	13.73	24
													8	874	0	13.73	24
													7	875	0	13.73	24
													7	884	0.39	13.73	24
													6	845	0.39	13.73	24
													6	850	0.39	13.73	24
													5	867	0.39	13.73	24
													5	972	0	13.73	24
													10	1326	0	13.73	24
													15	1154	0	13.73	24
													16	1244	0	13.73	24
													15	979	0	13.73	24
													17	1685	0	13.73	24
													22	1736	0	13.73	24
													29	2290	0	13.73	24
													32	2290	3.92	15.69	24
													33	2617	3.92	15.69	24
													35	1791	3.92	15.69	24
													36	1919	3.92	15.69	24
													36	1974	0	15.69	24
													37	2005	0	15.69	24
													38	2042	0	15.69	24
													38	2049	0	15.69	24
													37	2019	0	15.69	24
													30	1741	0	15.69	24
													29	1595	0	15.69	24
													31	1651	0	15.69	24
													35	1894	0	15.69	24
													40	2077	0	15.69	24
													45	2332	0	15.69	24
													47	2383	0	15.69	24
													46	1713	0	15.69	24
													48	1914	0	15.69	24
													48	1928	0	15.69	24
													48	1941	0	15.69	24
													48	1949	0	15.69	24
													49	1965	0	15.69	24
													50	1979	0	15.69	24
													50	2011	0	15.69	24
													51	2049	1.96	15.69	24
													52	2081	1.96	15.69	24
													53	2123	1.96	15.69	24
													53	2146	1.96	15.69	24
													54	2157	1.96	15.69	24
													54	2172	1.96	15.69	24
													54	2187	1.96	18.04	24
													55	2195	1.96	18.04	24
													55	2199	1.96	18.04	24
													54	2185	1.96	18.04	24
													53	2163	1.96	18.04	24
													52	2115	1.96	18.04	24
													50	2018	0	18.04	24
													47	1932	0	18.04	24
													44	1818	0	18.04	24
													37	1618	0	18.04	24
													33	1319	0	18.04	24
													29	1223	0	18.04	24
													30	1181	0	18.04	24
													32	1259	0	18.04	24
													35	1399	0	18.04	24
													39	1515	0	18.04	24
													42	1643	0	18.04	24
													45	1775	0	18.04	24
													45	1802	0	18.04	24
													45	1808	0	18.04	24
													44	1786	0	18.04	24
													43	1761	0	18.04	24
													43	1716	0	18.04	24
													40	1650	0	18.04	24
													35	1500	0	18.04	24
													31	1319	0	18.04	24
													26	1126	0	18.04	24
													26	1067	0	18.04	24
													27	1065	0	18.04	24
													29	1178	0	18.04	24
													30	1226	0	9.8	24
													30	1216	0	9.8	24
													29	1185	0	9.8	24
													28	1147	0	9.8	24
													27	1090	0	9.8	24
													26	1078	0	9.8	24
													26	1043	0	9.8	24
													25	1005	0	9.8	24
													23	955	0	9.8	24
													23	928	0	9.8	24
													22	913	0	9.8	24
													22	900	0	9.8	24
													22	905	0	9.8	24
													22	905	0	9.8	24
													20	844	0	9.8	24
													17	743	0	9.8	24
													17	1077	0	9.8	24
													19	1435	0	9.8	24
													20	821	0	9.8	24
													20	1212	0	9.8	24
													19	1017	0	9.8	24
													21	1736	0.78	9.8	24
													23	1840	0.78	9.8	24
													23	1902	0.78	9.8	24
													23	1867	0.78	9.8	24
													23	1920	1.96	9.8	24
													24	1988	1.96	9.8	24
													23	1982	1.96	9.8	24
													22	1856	1.96	9.8	24
													23	1903	0	9.8	24
													22	1802	0	14.9	23
													20	1696	0	14.9	23
													19	1165	0	14.9	23
													17	934	0	14.9	23
													13	833	0	14.9	23
													12	870	0	14.9	23
													9	845	0	14.9	23
													4	847	0	14.9	23
													0	863	0	14.9	23
													0	862	0	14.9	23
													0	855	0	14.9	23
													0	673	0	14.9	23
													0	227	0	14.9	23
													0	0	0	14.9	23
													0	0	0	14.9	23
													0	0	0	14.9	23
													0	0	0	14.9	23
													0	0	0	14.9	23
													0	0	0	14.9	23
													0	0	0	14.9	23
													0	0	0	14.9	23
													0	0	0	14.9	23
													0	0	0	14.9	23
													0	0	0	14.9	23
													0	0	0	14.9	23
													0	0	0	14.9	23
													0	0	0	14.9	23
													0	0	0	14.9	23
													0	0	0	14.9	23
													0	0	0	14.9	23
													0	0	0	14.9	23
													0	0	0	14.9	23
													0	0	0	14.9	23
													0	0	0	14.9	23
													0	0	0	14.9	23
													0	0	0	14.9	23
													0	0	0	14.9	23
													0	0	0	14.9	23
													0	0	0	14.9	23
													0	0	0	14.9	23
													0	0	0	14.9	23
													0	0	0	14.9	23
													0	0	0	14.9	23
													0	0	0	14.9	23
													0	0	0	14.9	23
													0	0	0	14.9	23
													0	0	0	14.9	23
													0	0	0	14.9	23
													0	0	0	14.9	23
													0	0	0	14.9	23
													0	0	0	14.9	23
													0	0	0	0	23

## Sheet: Trip 3
Date	Time	Tank Temperature (°C)	Ambient Temperature Meteo	Ambient Temperature OBD	DT M	DDT OBD	Normalized DT M	Normalized DT OBD					Vehicle speed	Engine rpm	Controlled canister purge system	Fuel level input	Ambient air temperature	Flow	Flow [l/s]
2017-07-18 12:28:41	2017-07-18 12:28:41	27.51	26.498	27	1.012	0.51	0.012	0.01					0	0	0	16.08	27	0.00855	0.0001425
2017-07-18 12:29:41	2017-07-18 12:29:41	27.52	26.646	27	0.874	0.52	-0.126	0.02					2	1232	0	16.08	27	0.00855	0.0001425
2017-07-18 12:30:41	2017-07-18 12:30:41	27.52	26.645	27	0.875	0.52	-0.125	0.02					3	1178	0	16.08	27	0.00855	0.0001425
2017-07-18 12:31:41	2017-07-18 12:31:41	27.82	26.255	27	1.565	0.82	0.565	0.32					3	1256	0	16.08	27	0.00855	0.0001425
2017-07-18 12:32:41	2017-07-18 12:32:41	28.19	26.612	27	1.578	1.19	0.578	0.69					4	1319	0	16.08	27	0.011115	0.00018525
2017-07-18 12:33:41	2017-07-18 12:33:41	28.58	26.793	27	1.787	1.58	0.787	1.08					2	1286	0	16.08	27	0.00855	0.0001425
2017-07-18 12:34:41	2017-07-18 12:34:41	28.95	26.715	27.5254	2.235	1.42458	1.235	0.924576					1	1192	0	16.08	27	0.00855	0.0001425
2017-07-18 12:35:41	2017-07-18 12:35:41	29.35	26.767	27.9831	2.583	1.36695	1.583	0.866949					1	1516	0	16.08	27	0.00855	0.0001425
2017-07-18 12:36:41	2017-07-18 12:36:41	29.79	26.284	28	3.506	1.79	2.506	1.29					2	1606	0	16.08	27	0.00855	0.0001425
2017-07-18 12:37:41	2017-07-18 12:37:41	30.19	25.904	28.5085	4.286	1.68153	3.286	1.18153					6	1618	0	16.08	27	0.00855	0.0001425
2017-07-18 12:38:41	2017-07-18 12:38:41	30.71	25.845	28.5085	4.865	2.20153	3.865	1.70153					11	1792	0	16.08	27	0.00855	0.0001425
2017-07-18 12:39:41	2017-07-18 12:39:41	31.26	26.495	28.9661	4.765	2.2939	3.765	1.7939					12	1792	0	16.08	27	0.00855	0.0001425
2017-07-18 12:40:41	2017-07-18 12:40:41	31.65	26.563	28.4915	5.087	3.15847	4.087	2.65847					15	2076	0	16.86	27	0.00855	0.0001425
2017-07-18 12:41:41	2017-07-18 12:41:41	32.11	26.881	28.0508	5.229	4.05915	4.229	3.55915					17	2482	0	16.86	27	0.00855	0.0001425
2017-07-18 12:42:41	2017-07-18 12:42:41	32.65	26.492	28.4237	6.158	4.22627	5.158	3.72627					18	2702	0	16.86	27	0.00855	0.0001425
2017-07-18 12:43:41	2017-07-18 12:43:41	32.87	26.525	28.5763	6.345	4.29373	5.345	3.79373					19	2829	0	16.86	27	0.00855	0.0001425
2017-07-18 12:44:41	2017-07-18 12:44:41	33.39	26.802	28	6.588	5.39	5.588	4.89					19	2974	0	16.86	27	0.00855	0.0001425
2017-07-18 12:45:41	2017-07-18 12:45:41	33.74	26.121	28	7.619	5.74	6.619	5.24					18	2298	0	16.86	27	0.00855	0.0001425
2017-07-18 12:46:41	2017-07-18 12:46:41	34.01	26.4	28.4068	7.61	5.60322	6.61	5.10322					17	1618	0	16.86	27	0.00855	0.0001425
2017-07-18 12:47:41	2017-07-18 12:47:41	34.49	26.715	29.3898	7.775	5.10017	6.775	4.60017					16	1332	0	16.86	27	0.00855	0.0001425
2017-07-18 12:48:41	2017-07-18 12:48:41	34.68	27.073	30	7.607	4.68	6.607	4.18					15	1231	0	16.86	27	0.00855	0.0001425
2017-07-18 12:49:41	2017-07-18 12:49:41	34.88	26.969	29.1017	7.911	5.77831	6.911	5.27831					16	1244	0	16.86	27	0.00855	0.0001425
2017-07-18 12:50:41	2017-07-18 12:50:41	35.33	27.159	28.1186	8.171	7.21136	7.171	6.71136					17	1352	0	16.86	27	0.00855	0.0001425
2017-07-18 12:51:41	2017-07-18 12:51:41	35.7	26.539	28	9.161	7.7	8.161	7.2					17	1376	0	16.86	27	0.00855	0.0001425
2017-07-18 12:52:41	2017-07-18 12:52:41	35.91	26.731	27.4915	9.179	8.41847	8.179	7.91847					18	1477	0	16.86	27	0.00855	0.0001425
2017-07-18 12:53:41	2017-07-18 12:53:41	36.35	26.355	28	9.995	8.35	8.995	7.85					19	1528	0	16.86	27	0.00855	0.0001425
2017-07-18 12:54:41	2017-07-18 12:54:41	36.6	26.785	28.8475	9.815	7.75254	8.815	7.25254					20	1619	0	16.86	27	0.00855	0.0001425
2017-07-18 12:55:41	2017-07-18 12:55:41	36.91	26.75	29	10.16	7.91	9.16	7.41					20	1636	0	16.86	27	0.00855	0.0001425
2017-07-18 12:56:41	2017-07-18 12:56:41	37.1	26.385	29	10.715	8.1	9.715	7.6					20	1694	0	16.86	27	0.00855	0.0001425
2017-07-18 12:57:41	2017-07-18 12:57:41	37.29	26.676	29.8305	10.614	7.45949	9.614	6.95949					21	1718	0	16.86	27	0.00855	0.0001425
2017-07-18 12:58:41	2017-07-18 12:58:41	37.61	26.77	29.6949	10.84	7.91508	9.84	7.41508					21	1741	0	16.86	27	0.00855	0.0001425
2017-07-18 12:59:41	2017-07-18 12:59:41	37.95	26.377	28.4746	11.573	9.47542	10.573	8.97542					20	1691	0	16.86	27	0.00855	0.0001425
2017-07-18 13:00:41	2017-07-18 13:00:41	38.16	27.129	29	11.031	9.16	10.031	8.66					20	1639	0	16.86	27	0.00855	0.0001425
2017-07-18 13:01:41	2017-07-18 13:01:41	38.34	27.027	29	11.313	9.34	10.313	8.84					19	1613	0	16.86	27	0.00855	0.0001425
2017-07-18 13:02:41	2017-07-18 13:02:41	38.67	26.892	29	11.778	9.67	10.778	9.17					19	1598	0	16.86	27	0.00855	0.0001425
2017-07-18 13:03:41	2017-07-18 13:03:41	38.91	26.657	29	12.253	9.91	11.253	9.41					19	1596	0	16.86	27	0.00855	0.0001425
2017-07-18 13:04:41	2017-07-18 13:04:41	39.22	26.575	29	12.645	10.22	11.645	9.72					20	1633	0	16.86	27	0.00855	0.0001425
2017-07-18 13:05:41	2017-07-18 13:05:41	39.34	27.378	29	11.962	10.34	10.962	9.84					21	1693	0	16.86	27	0.00855	0.0001425
2017-07-18 13:06:41	2017-07-18 13:06:41	39.6	27.91	29	11.69	10.6	10.69	10.1					21	1726	0	16.86	27	0.00855	0.0001425
2017-07-18 13:07:41	2017-07-18 13:07:41	39.73	27.603	29	12.127	10.73	11.127	10.23					21	1768	0	16.86	27	0.00855	0.0001425
2017-07-18 13:08:41	2017-07-18 13:08:41	39.87	27.418	29	12.452	10.87	11.452	10.37					21	1726	0	16.86	27	0.00855	0.0001425
													20	1662	0	16.86	27	0.00855	0.0001425
													19	1643	0	14.51	27	0.00855	0.0001425
													19	1581	0	14.51	27	0.00855	0.0001425
													20	1667	0	14.51	27	0.00855	0.0001425
													23	1752	0	14.51	27	0.00855	0.0001425
													25	1941	0	14.51	27	0.00855	0.0001425
													25	2055	0	14.51	27	0.00855	0.0001425
													25	2059	0	14.51	27	0.00855	0.0001425
													24	2001	0	14.51	27	0.00855	0.0001425
													22	1883	0	14.51	27	0.00855	0.0001425
													19	1277	0	14.51	27	0.00855	0.0001425
													17	930	0	14.51	27	0.007695	0.00012825
													14	944	0	14.51	27	0.007695	0.00012825
													17	1249	0	14.51	27	0.00855	0.0001425
													20	1503	0	14.51	27	0.00855	0.0001425
													22	1851	9.41	14.51	27	0.00855	0.0001425
													28	2124	9.41	14.51	27	0.00855	0.0001425
													33	2478	9.41	14.51	27	0.00855	0.0001425
													39	2904	9.41	14.51	27	0.00855	0.0001425
													39	2824	0	14.51	27	0.00855	0.0001425
													40	2058	0	14.51	27	0.00855	0.0001425
													41	2216	0	14.51	27	0.007695	0.00012825
													41	2217	0	14.51	27	0.00855	0.0001425
													40	2193	0	14.51	27	0.00855	0.0001425
													38	2134	0	14.51	27	0.00855	0.0001425
													37	2070	0	14.51	27	0.007695	0.00012825
													35	1968	0	14.51	27	0.007695	0.00012825
													33	1821	0	14.51	27	0.00855	0.0001425
													30	1730	0	14.51	27	0.007695	0.00012825
													24	1136	0	14.51	27	0.007695	0.00012825
													19	916	0	14.51	27	0.007695	0.00012825
													17	903	0	13.73	27	0.007695	0.00012825
													19	1602	0	13.73	27	0.007695	0.00012825
													23	1880	0	13.73	27	0.007695	0.00012825
													27	2277	0	13.73	27	0.007695	0.00012825
													30	2811	0	13.73	27	0.007695	0.00012825
													40	3253	98.82	13.73	27	0.007695	0.00012825
Date	Time	Tank Temperature (°C)	Ambient Temperature Meteo	Ambient Temperature OBD	DT M	DDT OBD	Normalized DT M	Normalized DT OBD	Vehicle Speed	Engine rpm	Controlled canister purge system	Fuel level input	46	3770	98.82	13.73	27	0.007695	0.00012825
	2330	34.1573	26.7101	28.4241	7.44717	5.73317	6.44717	5.23317	48.5652	2496.94	5.30393	12.6768	48	3297	98.82	13.73	27	0.00855	0.0001425
		39.87	27.91	30	12.645	10.87	11.645	10.37	96	4288	98.82	18.04	50	2682	98.82	13.73	27	0.007695	0.00012825
													51	2764	0	13.73	27	0.00855	0.0001425
													52	2797	0	13.73	27	0.00855	0.0001425
													52	2808	0	13.73	27	0.007695	0.00012825
													52	2823	0	13.73	27	0.00855	0.0001425
													52	2818	4.31	13.73	27	0.007695	0.00012825
													52	2811	4.31	13.73	27	0.00855	0.0001425
													52	2805	4.31	13.73	27	0.01026	0.000171
													51	2763	4.31	13.73	27	0.014535	0.00024225
													50	2704	8.24	13.73	27	0.00855	0.0001425
													49	2684	8.24	13.73	27	0.01026	0.000171
													49	2664	8.24	13.73	27	0.01197	0.0001995
													49	2653	8.24	13.73	27	0.009405	0.00015675
													48	2624	23.92	13.73	27	0.00855	0.0001425
													47	2559	23.92	13.73	27	0.00855	0.0001425
													46	2458	23.92	13.73	27	0.007695	0.00012825
													45	2328	23.92	13.73	27	0.009405	0.00015675
													41	2207	0	13.73	27	0.014535	0.00024225
													39	2141	0	13.73	27	0.007695	0.00012825
													37	2035	0	13.73	27	0.012825	0.00021375
													36	1864	0	13.73	27	0.007695	0.00012825
													32	1726	0	13.73	27	0.007695	0.00012825
													28	1535	0	13.73	27	0.01026	0.000171
													25	1359	0	13.73	27	0.016245	0.00027075
													24	1301	0	13.73	27	0.012825	0.00021375
													23	1242	0	13.73	27	0.01197	0.0001995
													23	1251	0	13.73	27	0.00855	0.0001425
													22	1186	0	13.73	27	0.01026	0.000171
													21	1117	0	13.73	27	0.01026	0.000171
													21	1178	0	13.73	27	0.01368	0.000228
													23	1238	0	13.73	27	0.007695	0.00012825
													24	1310	0	13.73	27	0.01026	0.000171
													24	1400	0	13.73	27	0.012825	0.00021375
													27	1459	7.06	13.73	27	0.01197	0.0001995
													28	1535	7.06	13.73	27	0.009405	0.00015675
													30	1629	7.06	13.73	27	0.012825	0.00021375
													30	1721	7.06	13.73	27	0.00855	0.0001425
													33	1783	65.88	13.73	27	0.012825	0.00021375
													34	1873	65.88	13.73	27	0.011115	0.00018525
													35	1893	65.88	13.73	27	0.00855	0.0001425
													35	1805	65.88	13.73	27	0.01881	0.0003135
													31	1714	6.67	13.73	27	0.01368	0.000228
													30	1616	6.67	13.73	27	0.009405	0.00015675
													31	1662	6.67	13.73	27	0.0171	0.000285
													31	1290	6.67	13.73	27	0.007695	0.00012825
													29	1033	0	13.73	27	0.01881	0.0003135
													22	891	0	13.73	27	0.009405	0.00015675
													14	871	0	13.73	27	0.00855	0.0001425
													11	891	0	13.73	27	0.00855	0.0001425
													3	914	0	13.73	27	0.11115	0.0018525
													1	909	0	13.73	27	1.68093	0.0280155
													0	919	0	13.73	27	2.56072	0.0426787
													0	919	0	13.73	27	3.72438	0.062073
													0	914	2.35	15.69	27	3.40461	0.0567435
													0	918	2.35	15.69	27	2.33244	0.038874
													0	914	2.35	15.69	27	0.01197	0.0001995
													0	908	2.35	15.69	27	0.021375	0.00035625
													0	911	1.57	15.69	27	0.01197	0.0001995
													0	907	1.57	15.69	27	0.011115	0.00018525
													0	899	1.57	15.69	27	0.18297	0.0030495
													0	1604	1.57	15.69	27	1.10295	0.0183825
													1	1804	0.39	15.69	27	0.012825	0.00021375
													2	1485	0.39	15.69	27	0.01368	0.000228
													4	1552	0.39	15.69	27	0.014535	0.00024225
													7	1460	0.39	15.69	27	0.01368	0.000228
													6	1575	3.53	15.69	27	0.01197	0.0001995
													8	1719	3.53	15.69	27	0.00855	0.0001425
													11	1717	3.53	15.69	27	0.00855	0.0001425
													13	2147	3.53	15.69	27	0.980685	0.0163447
													12	1657	0	15.69	27	3.29346	0.054891
													14	1382	0	15.69	27	2.565	0.04275
													13	1127	0	15.69	27	1.93914	0.032319
													12	1080	0	15.69	27	2.27344	0.0378907
													11	946	0	15.69	27	1.82371	0.0303952
													13	973	0	15.69	27	0.02223	0.0003705
													18	1281	0	15.69	27	0.01197	0.0001995
													21	1618	0	15.69	27	0.07524	0.001254
													22	1816	9.8	15.69	27	0.011115	0.00018525
													23	1856	9.8	15.69	27	0.067545	0.00112575
													23	1883	9.8	15.69	27	2.15631	0.0359385
													23	1917	9.8	15.69	27	4.18522	0.0697538
													23	1933	16.08	15.69	27	4.6264	0.0771067
													25	2009	16.08	15.69	27	4.78714	0.0797858
													29	2178	16.08	4.31	27	5.24885	0.0874808
													33	2503	16.08	4.31	27	5.60794	0.0934658
													34	2798	14.9	4.31	27	5.06587	0.0844312
													35	2931	14.9	4.31	27	6.37402	0.106234
													35	2859	14.9	4.31	27	6.58093	0.109682
													37	2875	14.9	4.31	27	5.80459	0.0967433
													40	3262	0	4.31	27	2.99165	0.0498608
													47	3588	0	4.31	27	0.0684	0.00114
													47	3648	0	4.31	27	0.03249	0.0005415
													49	2639	0	4.31	27	0.03591	0.0005985
													50	2708	0	4.31	27	0.01539	0.0002565
													51	2734	0	4.31	27	0.019665	0.00032775
													51	2750	0	4.31	27	0.038475	0.00064125
													51	2769	0	4.31	27	0.00855	0.0001425
													52	2816	1.96	4.31	27	0.02565	0.0004275
													53	2847	1.96	4.31	27	0.02223	0.0003705
													53	2858	1.96	4.31	27	0.01197	0.0001995
													52	2848	1.96	4.31	27	0.012825	0.00021375
													53	2859	5.49	4.31	27	0.01368	0.000228
													54	2867	5.49	4.31	27	0.01197	0.0001995
													54	2903	5.49	4.31	27	0.033345	0.00055575
													55	2943	5.49	4.31	27	0.052155	0.00086925
													55	2989	12.16	4.31	27	1.10808	0.018468
													55	2989	12.16	4.31	27	1.24146	0.020691
													54	2971	12.16	4.31	27	2.88477	0.0480795
													52	2884	12.16	4.31	27	2.96429	0.0494048
													52	2803	0	4.31	27	3.90992	0.0651653
													51	2780	0	4.31	27	4.17924	0.069654
													52	2772	0	4.31	27	5.07699	0.0846165
													53	2840	0	4.31	27	4.9077	0.081795
													53	2886	0.39	3.53	27	7.14181	0.11903
													53	2853	0.39	3.53	27	3.80218	0.0633697
													52	2795	0.39	3.53	27	3.80304	0.063384
													50	2718	0.39	3.53	27	4.07493	0.0679155
													49	2625	0.39	3.53	27	5.29416	0.088236
													47	2532	0	3.53	27	5.36855	0.0894758
													42	2255	0	3.53	27	0.02394	0.000399
													35	1377	0	3.53	27	0.02223	0.0003705
													32	965	0	3.53	27	0.00855	0.0001425
													19	872	0	3.53	27	0.00855	0.0001425
													13	869	0	3.53	27	0.03591	0.0005985
													2	878	0	3.53	27	0.27702	0.004617
													0	1026	0	3.53	27	1.79379	0.0298965
													6	1941	2.75	3.53	27	1.49625	0.0249375
													16	2488	2.75	3.53	27	1.26455	0.0210758
													21	2829	2.75	3.53	27	2.38716	0.039786
													21	1880	2.75	3.53	27	1.9588	0.0326467
													24	1900	0	3.53	27	2.57953	0.0429922
													28	2307	0	3.53	27	1.27994	0.0213323
													33	2680	0	3.53	27	1.07131	0.0178552
													39	3085	0	3.53	27	0.192375	0.00320625
													42	3391	0	3.53	27	0.267615	0.00446025
													42	2366	0	3.53	27	0.505305	0.00842175
													41	2255	0	3.53	27	0.34884	0.005814
													42	2287	0	3.53	27	0.645525	0.0107588
													44	2387	0	3.53	27	2.41196	0.0401993
													46	2495	0	3.53	27	1.68863	0.0281438
													47	2537	0	3.53	27	3.02413	0.0504022
													47	2581	0	3.53	27	3.82185	0.0636975
													48	2615	0	3.53	27	6.38257	0.106376
													49	2653	0	16.08	27	0.026505	0.00044175
													49	2670	0	16.08	27	0.012825	0.00021375
													49	2595	0	16.08	27	0.01197	0.0001995
													47	2557	0	16.08	27	0.01026	0.000171
													45	2415	0	16.08	27	0.01026	0.000171
													43	2307	0	16.08	27	0.016245	0.00027075
													42	2206	0	16.08	27	1.32183	0.0220305
													40	2202	0	16.08	27	4.50756	0.075126
													42	2295	0	16.08	27	4.60503	0.0767505
													44	2403	0	16.08	27	3.83296	0.0638828
													45	2441	0	16.08	27	3.59955	0.0599925
													44	2403	0.39	16.08	27	5.13941	0.0856568
													43	2327	0.39	16.08	27	5.04279	0.0840465
													41	2209	0.39	16.08	27	6.73142	0.11219
													40	2048	0.39	16.08	27	5.91831	0.0986385
													35	1926	0	16.08	27	7.06572	0.117762
													32	1734	0	16.08	27	6.41848	0.106975
													29	1596	0	16.08	27	1.69461	0.0282435
													28	1518	0	16.08	27	0.02052	0.000342
													29	1590	0	16.08	27	0.0171	0.000285
													31	1704	0	16.08	27	0.021375	0.00035625
													31	1393	0	16.08	27	0.031635	0.00052725
													28	1006	0	16.08	27	0.029925	0.00049875
													24	861	0	16.08	27	0.01881	0.0003135
													21	855	0	16.08	27	0.033345	0.00055575
													22	1948	0	16.08	27	0.01368	0.000228
													24	2463	0	16.08	27	0.04104	0.000684
													36	2924	6.27	16.08	27	0.055575	0.00092625
													40	2646	6.27	16.08	27	0.279585	0.00465975
													42	2288	6.27	16.08	27	0.710505	0.0118417
													44	2288	6.27	16.08	27	0.797715	0.0132953
													48	2534	0	14.9	27	1.6245	0.027075
													50	2657	0	14.9	27	2.60604	0.043434
													51	2741	0	14.9	27	3.77824	0.0629707
													52	2793	0	14.9	27	5.31041	0.0885068
													53	2879	0.78	14.9	27	5.21208	0.086868
													55	2930	0.78	14.9	27	6.16113	0.102685
													56	2995	0.78	14.9	27	5.39334	0.089889
													58	3069	0.78	14.9	27	0.33003	0.0055005
													58	3159	2.75	14.9	27	0.01026	0.000171
													60	3195	2.75	14.9	27	0.048735	0.00081225
													61	3257	2.75	14.9	27	0.038475	0.00064125
													61	3294	2.75	14.9	27	0.012825	0.00021375
													62	3354	0	14.9	27	0.011115	0.00018525
													62	3361	0	14.9	27	0.040185	0.00066975
													62	3347	0	14.9	27	0.448875	0.00748125
													62	3350	0	14.9	27	0.011115	0.00018525
													62	3363	0	14.9	27	0.019665	0.00032775
													62	3370	0	14.9	27	0.053865	0.00089775
													62	3369	0	14.9	27	0.047025	0.00078375
													62	3369	0	14.9	27	0.03078	0.000513
													62	3331	0	14.9	27	0.01197	0.0001995
													60	3275	0	14.9	27	0.01539	0.0002565
													58	3199	0	14.9	27	0.01368	0.000228
													56	3111	0	14.9	27	0.00855	0.0001425
													54	2932	0	14.9	27	0.007695	0.00012825
													50	2807	0	14.9	27	0.009405	0.00015675
													44	2579	0	14.9	27	0.16245	0.0027075
													39	2249	0	14.9	27	0.382185	0.00636975
													36	1683	0	14.9	27	2.36408	0.0394013
													24	1136	0	14.9	27	0.011115	0.00018525
													17	899	0	1.96	28	0.00855	0.0001425
													17	847	0	1.96	28	0.00855	0.0001425
													19	1650	0	1.96	28	0.00855	0.0001425
													28	1978	0	1.96	28	0.00855	0.0001425
													34	2477	0	1.96	28	0.01026	0.000171
													37	2988	0	1.96	28	0.03078	0.000513
													37	2467	0	1.96	28	0.01881	0.0003135
													43	2211	0	1.96	28	0.011115	0.00018525
													47	2431	0	1.96	28	0.028215	0.00047025
													52	2672	0	1.96	28	0.02223	0.0003705
													55	2981	0	1.96	28	0.08721	0.0014535
													57	2916	0	1.96	28	0.02736	0.000456
													57	2243	0	1.96	28	0.035055	0.00058425
													59	2275	0	1.96	28	0.03762	0.000627
													59	2391	0	1.96	28	0.02565	0.0004275
													61	2418	0	1.96	28	0.06156	0.001026
													62	2459	0	1.96	28	0.035055	0.00058425
													62	2498	0	1.96	28	0.017955	0.00029925
													63	2523	1.18	1.96	28	0.024795	0.00041325
													63	2525	1.18	1.96	28	0.00855	0.0001425
													62	2511	1.18	1.96	28	0.01197	0.0001995
													62	2509	1.18	1.96	28	0.009405	0.00015675
													62	2474	3.92	1.96	28	0.011115	0.00018525
													61	2463	3.92	1.96	28	0.017955	0.00029925
													61	2462	3.92	1.96	28	0.101745	0.00169575
													61	2450	3.92	1.96	28	0.23085	0.0038475
													61	2433	9.41	1.96	28	0.021375	0.00035625
													60	2424	9.41	1.96	28	0.016245	0.00027075
													59	2385	9.41	1.96	28	0.02052	0.000342
													58	2351	9.41	1.96	28	0.01026	0.000171
													58	2327	0	15.69	28	0.021375	0.00035625
													55	2212	0	15.69	27	0.00855	0.0001425
													50	2025	0	15.69	27	0.01368	0.000228
													45	1804	0	15.69	27	0.007695	0.00012825
													42	1342	0	15.69	27	0.00855	0.0001425
													30	1018	0	15.69	27	0.011115	0.00018525
													24	857	0	15.69	27	0.009405	0.00015675
													18	924	0	15.69	27	0.009405	0.00015675
													16	851	0	15.69	27	0.009405	0.00015675
													8	850	0	15.69	27	0.074385	0.00123975
													6	863	0	15.69	27	1.35859	0.0226432
													5	1783	0	15.69	27	0.3591	0.005985
													6	2138	0	15.69	27	0.01026	0.000171
													8	1495	0	15.69	27	0.019665	0.00032775
													7	1712	0	15.69	27	0.009405	0.00015675
													9	1413	0	15.69	27	0.014535	0.00024225
													9	950	0	15.69	27	0.05472	0.000912
													7	2042	0	15.69	27	0.19665	0.0032775
													14	2183	0	15.69	27	0.43947	0.0073245
													18	2783	0	15.69	27	0.561735	0.00936225
													21	2639	0	15.69	27	0.61389	0.0102315
													24	1952	0	15.69	27	1.07302	0.0178837
													30	2499	0	15.69	27	1.66298	0.0277163
													36	2993	0	15.69	27	2.17256	0.0362092
													44	3519	0	15.69	27	3.4619	0.0576982
													47	3456	0	15.69	27	3.38323	0.0563872
													48	2700	0	15.69	27	3.74233	0.0623722
													52	2840	0	15.69	27	0.023085	0.00038475
													58	3096	0	15.69	27	0.04617	0.0007695
													62	3370	0	15.69	27	0.02223	0.0003705
													67	3622	0	15.69	27	0.014535	0.00024225
													71	3850	0	15.69	28	0.069255	0.00115425
													76	4078	0	15.69	28	0.048735	0.00081225
													78	3991	0	15.69	28	0.05643	0.0009405
													77	3363	0	15.69	28	0.023085	0.00038475
													80	3214	0	15.69	28	0.017955	0.00029925
													81	3361	0	15.69	28	0.03591	0.0005985
													86	3467	0	15.69	28	0.01197	0.0001995
													89	3579	0	15.69	28	0.047025	0.00078375
													91	3660	0	15.69	28	0.050445	0.00084075
													91	3653	0	15.69	28	0.009405	0.00015675
													93	3719	0	15.69	28	0.01539	0.0002565
													96	3837	0	15.69	28	0.01026	0.000171
													96	3824	0	15.69	28	0.01539	0.0002565
													95	3761	0	15.69	28	0.01026	0.000171
													93	3713	0	15.69	28	0.01026	0.000171
													92	3680	0	15.69	28	0.007695	0.00012825
													91	3649	0	15.69	28	0.01026	0.000171
													92	3710	0	15.69	28	0.818235	0.0136372
													92	3689	0	15.69	28	0.78147	0.0130245
													90	3601	0	15.69	28	0.00855	0.0001425
													88	3525	0	15.69	28	0.009405	0.00015675
													87	3447	0	15.69	28	0.01026	0.000171
													85	3416	0	15.69	28	0.01539	0.0002565
													86	3446	0	15.69	28	0.016245	0.00027075
													87	3479	0	15.69	28	0.03591	0.0005985
													87	3471	0	15.69	28	0.024795	0.00041325
													86	3428	0	15.69	28	0.07011	0.0011685
													84	3373	0	15.69	28	0.01368	0.000228
													83	3347	0	15.69	28	0.0342	0.00057
													83	3326	0	15.69	28	0.011115	0.00018525
													83	3326	0	15.29	28	0.088065	0.00146775
													82	3316	0	15.29	28	0.20862	0.003477
													81	3283	0	15.29	28	0.486495	0.00810825
													80	3229	0	15.29	28	1.41331	0.0235552
													79	3169	0	15.29	28	1.86646	0.0311077
													78	3154	0	15.29	28	2.58552	0.043092
													79	3143	0	15.29	28	3.90564	0.065094
													80	3182	0	15.29	28	4.55202	0.075867
													81	3232	0	15.29	28	4.30835	0.0718058
													80	3200	0	15.29	28	4.72387	0.0787312
													82	3219	0	15.29	28	4.59049	0.0765082
													84	3316	0	15.29	28	4.02107	0.0670178
													86	3442	0	15.29	28	5.7798	0.09633
													87	3518	0	15.29	28	6.44499	0.107416
													85	3476	0	15.29	28	0.07695	0.0012825
													83	3385	0	15.29	28	0.026505	0.00044175
													82	3290	0	15.29	28	0.02052	0.000342
													80	3252	0	15.29	28	0.04275	0.0007125
													79	3193	0	15.29	28	0.014535	0.00024225
													78	3160	0	15.29	28	0.00855	0.0001425
													78	3100	0	15.29	28	0.017955	0.00029925
													77	3097	0	15.29	28	0.00855	0.0001425
													76	3061	0	15.29	28	0.007695	0.00012825
													75	3032	0	15.29	28	0.069255	0.00115425
													76	3038	5.88	15.29	28	0.00855	0.0001425
													77	3088	5.88	15.29	28	0.296685	0.00494475
													77	3101	5.88	15.29	28	0.026505	0.00044175
													76	3060	5.88	15.29	28	0.00855	0.0001425
													75	3005	0	15.29	28	0.009405	0.00015675
													76	3007	0	15.29	28	0.007695	0.00012825
													78	3063	0	13.73	28	0.009405	0.00015675
													78	3125	0	13.73	28	0.007695	0.00012825
													78	3112	0.39	13.73	28	0.01026	0.000171
													78	3113	0.39	13.73	28	0.012825	0.00021375
													79	3148	0.39	13.73	28	0.009405	0.00015675
													79	3153	0.39	13.73	28	0.014535	0.00024225
													78	3144	2.75	13.73	28	0.00855	0.0001425
													78	3126	2.75	13.73	28	0.016245	0.00027075
													77	3116	2.75	13.73	28	0.009405	0.00015675
													76	3033	2.75	13.73	28	0.024795	0.00041325
													75	2990	0	13.73	28	0.02907	0.0004845
													74	2979	0	13.73	28	0.01368	0.000228
													75	2987	0	13.73	28	0.026505	0.00044175
													75	3016	0	13.73	28	0.011115	0.00018525
													75	3018	0	13.73	28	0.01026	0.000171
													73	2953	0	13.73	28	0.04446	0.000741
													69	2861	0	13.73	28	0.076095	0.00126825
													65	2685	0	13.73	28	0.023085	0.00038475
													62	2500	0	13.73	28	0.0171	0.000285
													55	2321	0	13.73	28	0.01539	0.0002565
													50	2129	0	13.73	28	0.023085	0.00038475
													43	1443	0	13.73	28	0.03762	0.000627
													38	974	0	13.73	28	0.021375	0.00035625
													32	858	0	13.73	28	0.082935	0.00138225
													30	849	0	13.73	28	0.086355	0.00143925
													30	1045	0	13.73	28	0.096615	0.00161025
													31	1646	0	13.73	28	0.0855	0.001425
													30	1669	0	13.73	28	0.0342	0.00057
													32	1688	0	13.73	28	0.012825	0.00021375
													35	1825	0	13.73	28	0.04617	0.0007695
													37	2004	0	0.78	28	0.01368	0.000228
													42	2284	0	0.78	28	0.024795	0.00041325
													45	2450	0	0.78	28	0.06669	0.0011115
													47	2556	0	0.78	28	0.0342	0.00057
													48	2614	0	0.78	28	0.02223	0.0003705
													48	2627	0	0.78	28	0.17613	0.0029355
													50	2732	0	0.78	28	0.02394	0.000399
													54	2921	0	0.78	28	0.029925	0.00049875
													55	3195	0	0.78	28	0.03933	0.0006555
													62	3369	25.1	0.78	28	0.04788	0.000798
													61	2969	25.1	0.78	28	0.079515	0.00132525
													63	2523	25.1	0.78	28	0.04617	0.0007695
													64	2614	25.1	0.78	28	0.07695	0.0012825
													66	2661	0	0.78	28	0.01368	0.000228
													66	2660	0	0.78	28	0.017955	0.00029925
													66	2638	0	0.78	28	0.10089	0.0016815
													66	2691	0	0.78	28	0.011115	0.00018525
													67	2655	41.57	0.78	28	0.0342	0.00057
													65	2607	41.57	0.78	28	0.009405	0.00015675
													63	2562	41.57	0.78	28	0.011115	0.00018525
													63	2521	41.57	0.78	28	0.058995	0.00098325
													63	2543	0	0.78	28	0.040185	0.00066975
													64	2579	0	0.78	28	0.023085	0.00038475
													66	2638	0	0.78	28	0.02907	0.0004845
													66	2648	0	0.78	28	0.023085	0.00038475
													66	2654	2.75	0.78	28	0.03249	0.0005415
													67	2663	2.75	0.78	28	0.0171	0.000285
													66	2663	2.75	0.78	28	0.11286	0.001881
													67	2711	2.75	0.78	28	0.017955	0.00029925
													68	2749	3.53	0.78	28	0.0513	0.000855
													68	2737	3.53	17.25	28	0.021375	0.00035625
													67	2681	3.53	17.25	29	0.036765	0.00061275
													66	2624	3.53	17.25	29	0.13167	0.0021945
													64	2575	0	17.25	29	0.009405	0.00015675
													64	2585	0	17.25	29	0.055575	0.00092625
													66	2644	0	17.25	29	0.0513	0.000855
													66	2672	0	17.25	29	0.39501	0.0065835
													66	2661	0	17.25	29	0.71649	0.0119415
													66	2629	0	17.25	29	1.06106	0.0176843
													65	2633	0	17.25	29	2.68555	0.0447593
													66	2677	0	17.25	29	0.404415	0.00674025
													67	2669	1.96	17.25	29	0.0171	0.000285
													66	2648	1.96	17.25	29	0.017955	0.00029925
													66	2646	1.96	17.25	29	0.023085	0.00038475
													66	2627	1.96	17.25	29	0.01881	0.0003135
													65	2606	0	17.25	29	0.041895	0.00069825
													64	2568	0	17.25	29	0.06156	0.001026
													63	2512	0	17.25	29	0.18297	0.0030495
													62	2410	0	17.25	29	0.16416	0.002736
													58	2321	0	17.25	29	0.428355	0.00713925
													55	2201	0	17.25	29	1.02942	0.017157
													51	2072	0	17.25	29	2.62314	0.043719
													50	1977	0	17.25	29	2.96087	0.0493478
													48	1955	0	17.25	29	0.017955	0.00029925
													49	1990	0	17.25	29	0.014535	0.00024225
													52	2109	0	17.25	29	0.050445	0.00084075
													54	2215	0	17.25	29	0.036765	0.00061275
													56	2259	0	17.25	29	0.01539	0.0002565
													58	2311	0	17.25	29	0.052155	0.00086925
													58	2360	0	17.25	29	0.045315	0.00075525
													60	2360	0	17.25	29	0.03591	0.0005985
													65	2579	39.61	14.12	28	0.03762	0.000627
													65	2609	39.61	14.12	28	0.01026	0.000171
													65	2625	39.61	14.12	28	0.031635	0.00052725
													66	2634	39.61	14.12	28	0.017955	0.00029925
													66	2652	6.27	14.12	28	0.012825	0.00021375
													67	2689	6.27	14.12	28	0.01539	0.0002565
													68	2714	6.27	14.12	28	0.009405	0.00015675
													68	2699	6.27	14.12	28	0.007695	0.00012825
													67	2678	0	14.12	28	0.007695	0.00012825
													67	2704	0	14.12	28	0.01881	0.0003135
													68	2716	0	14.12	28	0.007695	0.00012825
													68	2733	0	14.12	28	0.007695	0.00012825
													68	2732	0	14.12	28	0.01368	0.000228
													68	2738	0	14.12	28	0.007695	0.00012825
													68	2730	0	14.12	28	0.017955	0.00029925
													68	2709	0	14.12	28	0.01026	0.000171
													67	2689	0	14.12	28	0.00855	0.0001425
													66	2652	0	14.12	28	0.045315	0.00075525
													64	2566	0	14.12	28	0.024795	0.00041325
													62	2398	0	14.12	28	0.00855	0.0001425
													58	2316	0	14.12	28	0.01881	0.0003135
													53	2144	0	14.12	28	0.00855	0.0001425
													49	1985	0	14.12	28	1.11748	0.0186247
													47	1742	0	14.12	28	0.245385	0.00408975
													39	1576	0	14.12	28	0.00855	0.0001425
													37	1507	0	14.12	28	0.05985	0.0009975
													37	1124	0	14.12	28	0.026505	0.00044175
													37	2168	0	14.12	28	0.02907	0.0004845
													42	2269	0	14.12	28	0.4446	0.00741
													44	2409	0	3.53	28	0.80028	0.013338
													47	2534	0	3.53	29	1.79293	0.0298822
													50	2675	0	3.53	29	0.00684	0.000114
													49	2713	0	3.53	29	0.03249	0.0005415
													50	2701	0	3.53	29	0.02223	0.0003705
													51	2766	0	3.53	29	0.021375	0.00035625
													52	2820	0	3.53	29	0.043605	0.00072675
													51	2750	0	3.53	29	0.01368	0.000228
													49	2680	0	3.53	29	2.4795	0.041325
													48	2609	0	3.53	29	0.691695	0.0115283
													48	2398	0	3.53	29	1.99643	0.0332738
													41	2290	0	3.53	29	0.44973	0.0074955
													44	2380	0	3.53	29	1.6758	0.02793
													48	2616	0	3.53	29	1.69974	0.028329
													50	2871	0	3.53	29	0.011115	0.00018525
													56	3040	0	3.53	29	0.01881	0.0003135
													60	3267	0	3.53	29	0.04104	0.000684
													65	3509	0	3.53	29	0.041895	0.00069825
													66	3781	0	3.53	29	0.01368	0.000228
													73	3951	61.96	3.53	29	0.017955	0.00029925
													78	4195	61.96	3.53	29	0.02052	0.000342
													79	4157	61.96	3.53	29	0.05814	0.000969
													78	3209	61.96	3.53	29	0.173565	0.00289275
													82	3306	0	3.53	29	0.705375	0.0117562
													85	3407	0	3.53	29	2.44359	0.0407265
													87	3502	0	3.53	29	1.46376	0.024396
													87	3433	0	3.53	29	0.79173	0.0131955
													84	3357	0	3.53	29	2.39913	0.0399855
													82	3284	0	3.53	29	2.61288	0.043548
													85	3392	0	3.53	29	0.009405	0.00015675
													86	3392	0	3.53	29	0.040185	0.00066975
													90	3514	0	15.29	28	0.036765	0.00061275
													91	3654	0	15.29	28	0.012825	0.00021375
													89	3602	0	15.29	28	0.024795	0.00041325
													87	3534	0	15.29	28	0.014535	0.00024225
													85	3417	0	15.29	28	0.040185	0.00066975
													81	3323	0	15.29	28	0.014535	0.00024225
													79	3224	0	15.29	28	0.04617	0.0007695
													78	3152	0	15.29	28	0.045315	0.00075525
													77	3080	0	15.29	28	0.01026	0.000171
													75	3022	0	15.29	28	0.011115	0.00018525
													73	2964	0	15.29	28	0.00855	0.0001425
													73	2950	0	15.29	28	0.00855	0.0001425
													72	2897	0	15.29	28	0.325755	0.00542925
													72	2888	0	15.29	28	2.09475	0.0349125
													71	2872	0	15.29	28	1.83568	0.0305947
													71	2846	0	15.29	28	0.85158	0.014193
													71	2831	1.18	15.29	28	2.24779	0.0374632
													70	2818	1.18	15.29	28	3.0951	0.051585
													69	2797	1.18	15.29	28	4.52893	0.0754823
													67	2757	1.18	15.29	28	5.82255	0.0970425
													66	2644	0	15.29	28	5.96106	0.099351
													61	2581	0	15.29	28	0.22059	0.0036765
													55	2360	0	15.29	28	0.05985	0.0009975
													54	2211	0	15.29	28	0.0171	0.000285
													54	2154	0	15.29	28	0.009405	0.00015675
													52	2127	0	15.29	28	0.038475	0.00064125
													52	2021	0	15.29	28	0.062415	0.00104025
													52	1559	0	15.29	28	0.5985	0.009975
													52	2813	0	15.29	28	0.445455	0.00742425
													53	2844	0	15.29	28	0.777195	0.0129532
													54	2893	0	11.76	29	0.03078	0.000513
													54	2900	0	11.76	29	0.016245	0.00027075
													54	2915	0.39	11.76	29	0.024795	0.00041325
													54	2948	0.39	11.76	29	0.01539	0.0002565
													54	2939	0.39	11.76	29	0.036765	0.00061275
													55	2968	0.39	11.76	29	0.02736	0.000456
													56	3012	0.39	11.76	29	0.023085	0.00038475
													56	3039	0.39	11.76	29	0.01197	0.0001995
													57	3051	0.39	11.76	29	0.00855	0.0001425
													57	3067	0.39	11.76	29	0.01881	0.0003135
													58	3121	1.18	11.76	29	0.011115	0.00018525
													60	3174	1.18	11.76	29	0.016245	0.00027075
													60	3261	1.18	11.76	29	0.007695	0.00012825
													60	3233	1.18	11.76	29	0.00855	0.0001425
													60	3243	3.14	11.76	29	0.00855	0.0001425
													60	3269	3.14	11.76	29	0.012825	0.00021375
													60	3266	3.14	11.76	29	0.03249	0.0005415
													59	3235	3.14	11.76	29	0.014535	0.00024225
													59	3210	10.59	11.76	29	0.009405	0.00015675
													60	3238	10.59	11.76	29	0.055575	0.00092625
													61	3288	10.59	11.76	29	0.043605	0.00072675
													61	3299	10.59	11.76	29	0.00855	0.0001425
													61	3294	9.02	11.76	29	0.01197	0.0001995
													61	3288	9.02	11.76	29	0.014535	0.00024225
													61	3292	9.02	11.76	29	0.012825	0.00021375
													60	3271	9.02	11.76	29	0.0171	0.000285
													60	3270	21.57	11.76	29	0.007695	0.00012825
													60	3267	21.57	11.76	29	0.01197	0.0001995
													61	3258	21.57	11.76	29	0.01197	0.0001995
													63	3355	21.57	11.76	29	0.860985	0.0143497
													61	3345	0	13.33	29	1.65443	0.0275738
													60	3276	0	13.33	29	2.48719	0.0414532
													61	3294	0	13.33	29	2.33672	0.0389453
													63	3432	0	13.33	29	2.48976	0.041496
													68	3646	0	13.33	29	3.44736	0.057456
													69	3720	3.92	13.33	29	0.04617	0.0007695
													68	3686	3.92	13.33	29	0.01539	0.0002565
													68	3669	3.92	13.33	29	0.07011	0.0011685
													69	3731	3.92	13.33	29	0.02223	0.0003705
													69	3722	0	13.33	29	0.03762	0.000627
													69	3717	0	13.33	29	0.02394	0.000399
													68	3670	0	13.33	29	0.069255	0.00115425
													67	3590	0	13.33	29	0.060705	0.00101175
													68	3671	0	13.33	29	0.01539	0.0002565
													69	3749	0	13.33	29	0.045315	0.00075525
													67	3646	0	13.33	29	0.08037	0.0013395
													67	3578	0	13.33	29	0.045315	0.00075525
													67	3617	0	13.33	29	0.012825	0.00021375
													66	3579	0	13.33	29	0.02736	0.000456
													65	3509	0	13.33	29	0.01881	0.0003135
													64	3464	0	13.33	29	0.01026	0.000171
													65	3489	0	13.33	29	0.052155	0.00086925
													65	3502	0	13.33	29	0.01881	0.0003135
													65	3500	0	13.33	29	0.08208	0.001368
													65	3502	0	13.33	29	0.050445	0.00084075
													65	3527	1.96	13.33	29	0.040185	0.00066975
													66	3568	1.96	13.33	29	0.012825	0.00021375
													66	3569	1.96	13.33	29	0.028215	0.00047025
													66	3585	1.96	13.33	29	0.011115	0.00018525
													67	3610	10.59	13.33	29	0.156465	0.00260775
													67	3641	10.59	16.08	29	0.527535	0.00879225
													68	3654	10.59	16.08	28	0.57969	0.0096615
													67	3645	10.59	16.08	28	0.01026	0.000171
													68	3654	22.75	16.08	28	0.023085	0.00038475
													68	3670	22.75	16.08	28	0.04275	0.0007125
													68	3676	22.75	16.08	28	0.043605	0.00072675
													67	3619	22.75	16.08	28	0.009405	0.00015675
													65	3529	0	16.08	28	0.05472	0.000912
													63	3423	0	16.08	28	0.029925	0.00049875
													61	3312	0	16.08	28	0.029925	0.00049875
													61	3230	0	16.08	28	0.01881	0.0003135
													59	3166	0	16.08	28	0.012825	0.00021375
													57	3097	0	16.08	28	0.009405	0.00015675
													56	3038	0	16.08	28	0.02223	0.0003705
													56	2992	0	16.08	28	0.007695	0.00012825
													55	2950	0	16.08	28	0.019665	0.00032775
													54	2920	0	16.08	28	0.09234	0.001539
													53	2861	0	16.08	28	0.058995	0.00098325
													52	2793	0	16.08	28	0.15219	0.0025365
													51	2769	0	16.08	28	0.62415	0.0104025
													50	2740	0	16.08	28	0.21888	0.003648
													50	2719	0	16.08	28	0.03933	0.0006555
													50	2707	0	16.08	28	0.105165	0.00175275
													50	2694	0	16.08	28	0.442035	0.00736725
													49	2677	0	16.08	28	0.484785	0.00807975
													49	2664	0	16.08	28	0.30609	0.0051015
													49	2661	0	16.08	28	0.076095	0.00126825
													49	2665	1.18	16.08	28	0.28386	0.004731
													49	2672	1.18	16.08	28	0.932805	0.0155467
													49	2664	1.18	16.08	28	2.44359	0.0407265
													49	2666	1.18	16.08	28	1.73992	0.0289988
													49	2666	3.53	16.08	29	2.70094	0.0450157
													49	2673	3.53	16.08	29	3.89794	0.0649658
													49	2672	3.53	16.08	29	5.30185	0.0883642
													49	2674	3.53	16.08	29	3.59015	0.0598358
													49	2680	13.73	16.08	29	3.64743	0.0607905
													50	2695	13.73	16.08	29	4.04757	0.0674595
													50	2713	13.73	16.08	29	5.04279	0.0840465
													51	2727	13.73	16.08	29	6.27313	0.104552
													51	2744	21.18	16.08	29	5.60966	0.0934943
													50	2739	21.18	16.08	29	7.19995	0.119999
													50	2735	21.18	16.08	29	7.50177	0.125029
													50	2723	21.18	16.08	29	5.97303	0.0995505
													50	2710	15.69	16.08	29	6.18678	0.103113
													50	2711	15.69	16.08	29	0.156465	0.00260775
													50	2701	15.69	16.08	29	0.06156	0.001026
													50	2693	15.69	16.08	29	0.014535	0.00024225
													49	2675	14.51	16.08	29	0.00855	0.0001425
													49	2662	14.51	16.08	29	0.047025	0.00078375
													49	2660	14.51	16.08	29	0.62928	0.010488
													49	2669	14.51	16.08	29	0.035055	0.00058425
													50	2705	86.67	16.08	29	0.0171	0.000285
													52	2786	86.67	16.08	29	0.01197	0.0001995
													52	2827	86.67	16.08	29	0.03249	0.0005415
													53	2840	86.67	16.08	29	0.017955	0.00029925
													53	2876	33.73	16.08	29	0.026505	0.00044175
													54	2889	33.73	16.08	29	0.01368	0.000228
													54	2904	33.73	16.08	29	0.023085	0.00038475
													54	2908	33.73	16.08	29	0.02394	0.000399
													53	2870	0	16.08	29	0.04104	0.000684
													53	2868	0	16.08	29	0.01197	0.0001995
													52	2841	0	13.73	28	0.009405	0.00015675
													53	2839	0	13.73	28	0.02736	0.000456
													52	2838	0.39	13.73	28	0.00855	0.0001425
													52	2808	0.39	13.73	28	0.009405	0.00015675
													50	2764	0.39	13.73	28	0.04275	0.0007125
													49	2690	0.39	13.73	28	0.009405	0.00015675
													49	2656	0	13.73	28	0.062415	0.00104025
													49	2642	0	13.73	28	0.156465	0.00260775
													48	2629	0	13.73	28	0.498465	0.00830775
													49	2639	0	13.73	28	2.00327	0.0333878
													49	2665	8.63	13.73	28	1.55695	0.0259492
													49	2684	8.63	13.73	28	2.96087	0.0493478
													49	2676	8.63	13.73	28	4.85469	0.0809115
													49	2679	8.63	13.73	28	6.33897	0.105649
													49	2667	16.08	13.73	28	6.83744	0.113957
													49	2672	16.08	13.73	28	6.65617	0.110936
													49	2663	16.08	13.73	28	7.08539	0.11809
													49	2665	16.08	13.73	28	7.61377	0.126896
													49	2662	23.92	13.73	28	6.74937	0.112489
													49	2674	23.92	13.73	28	0.727605	0.0121267
													50	2689	23.92	13.73	28	0.055575	0.00092625
													50	2700	23.92	13.73	28	0.106875	0.00178125
													50	2706	23.14	13.73	28	0.017955	0.00029925
													50	2712	23.14	13.73	28	0.05985	0.0009975
													51	2737	23.14	13.73	28	0.062415	0.00104025
													51	2745	23.14	13.73	28	0.023085	0.00038475
													51	2735	16.86	13.73	28	0.05643	0.0009405
													51	2727	16.86	13.73	28	0.00855	0.0001425
													51	2753	16.86	13.73	28	0.029925	0.00049875
													51	2776	16.86	13.73	28	0.01368	0.000228
													51	2763	20.78	14.9	28	0.021375	0.00035625
													51	2756	20.78	14.9	28	0.0171	0.000285
													51	2775	20.78	14.9	28	0.011115	0.00018525
													51	2768	20.78	14.9	28	0.033345	0.00055575
													51	2753	20.78	14.9	28	0.016245	0.00027075
													51	2740	22.75	14.9	28	0.02565	0.0004275
													50	2720	22.75	14.9	28	0.02394	0.000399
													50	2696	22.75	14.9	28	0.149625	0.00249375
													50	2664	22.75	14.9	28	0.15219	0.0025365
													48	2615	14.9	14.9	28	0.4788	0.00798
													47	2555	14.9	14.9	28	0.39843	0.0066405
													47	2546	14.9	14.9	28	0.744705	0.0124117
													47	2558	14.9	14.9	28	1.3603	0.0226717
													47	2558	0	14.9	28	2.06825	0.0344708
													47	2573	0	14.9	28	2.87536	0.0479228
													48	2607	0	14.9	28	3.4123	0.0568717
													48	2606	0	14.9	28	3.40803	0.0568005
													48	2630	31.37	14.9	28	4.84358	0.0807263
													49	2656	31.37	14.9	28	5.54809	0.0924682
													49	2661	31.37	14.9	28	6.01065	0.100178
													49	2507	31.37	14.9	28	6.62368	0.110395
													48	1746	0	14.9	28	7.24784	0.120797
													47	1125	0	14.9	28	7.22133	0.120356
													46	944	0	14.9	28	6.22184	0.103697
													45	835	0	14.9	28	6.3954	0.10659
													44	862	0	14.9	28	6.40993	0.106832
													43	849	0	14.9	28	5.63445	0.0939075
													42	858	0	14.9	28	6.29366	0.104894
													42	866	0	14.9	28	6.1731	0.102885
													40	860	0	14.9	28	5.45404	0.0909007
													39	850	0	15.69	28	5.95166	0.0991943
													38	862	0	15.69	28	5.50705	0.0917842
													37	866	0	15.69	28	6.58179	0.109697
													35	861	0	15.69	28	6.14574	0.102429
													31	858	0	15.69	28	6.49714	0.108286
													27	862	0	15.69	28	6.1389	0.102315
													18	856	0	15.69	28	5.1035	0.0850583
													12	857	0	15.69	28	6.0953	0.101588
													5	854	0	15.69	28	6.01407	0.100234
													2	883	0	15.69	28	6.03288	0.100548
													1	858	0	15.69	28	6.63309	0.110551
													0	865	0	15.69	28	6.30135	0.105022
													0	862	0	15.69	28	0.64296	0.010716
													0	860	0	15.69	28	0.01197	0.0001995
													0	862	0	15.69	28	0.028215	0.00047025
													0	863	0	15.69	28	0.019665	0.00032775
													0	850	0	15.69	28	0.00855	0.0001425
													0	862	0	15.69	28	0.02907	0.0004845
													0	863	0	15.69	28	0.02394	0.000399
													0	863	0	15.69	28	0.031635	0.00052725
													0	862	0	15.69	28	0.016245	0.00027075
													0	854	0	15.69	28	0.029925	0.00049875
													0	859	0	15.69	28	0.009405	0.00015675
													0	859	0	15.69	28	0.41895	0.0069825
													0	853	0	15.69	28	2.21701	0.0369502
													0	869	0	15.69	28	4.11939	0.0686565
													0	1695	0	15.69	28	3.9937	0.0665618
													13	2173	0	15.69	28	5.0103	0.083505
													21	3295	0	15.69	28	5.77296	0.096216
													22	2817	0	15.69	28	6.15258	0.102543
													22	2113	0	15.69	28	6.35265	0.105877
													31	2511	0	5.88	29	6.38941	0.10649
													36	2955	0	5.88	29	6.40053	0.106675
													39	3156	0	5.88	29	7.12386	0.118731
													40	2270	0	5.88	29	7.23757	0.120626
													42	2274	0	5.88	29	5.26509	0.0877515
													45	2458	0	5.88	29	6.15087	0.102514
													47	2532	0	5.88	29	5.53954	0.0923257
													47	2594	0	5.88	29	6.2757	0.104595
													49	2646	0.78	5.88	29	5.86359	0.0977265
													49	2684	0.78	5.88	29	5.62761	0.0937935
													50	2730	0.78	5.88	29	5.91746	0.0986243
													50	2757	0.78	5.88	29	6.57067	0.109511
													51	2785	4.31	5.88	29	5.42241	0.0903735
													52	2804	4.31	5.88	29	6.13377	0.10223
													52	2799	4.31	5.88	29	5.98671	0.0997785
													52	2796	4.31	5.88	29	6.22782	0.103797
													52	2801	4.71	5.88	29	6.2321	0.103868
													53	2890	4.71	5.88	29	5.20182	0.086697
													57	3103	4.71	5.88	29	6.39454	0.106576
													59	3265	4.71	5.88	29	6.2834	0.104723
													61	2545	0	5.88	29	6.18079	0.103013
													62	2496	0	5.88	29	6.00381	0.100064
													64	2562	0	5.88	29	5.87642	0.0979403
													64	2615	0	5.88	29	0.05301	0.0008835
													66	2635	0	5.88	29	0.024795	0.00041325
													67	2697	0	5.88	29	0.045315	0.00075525
													67	2684	0	5.88	29	0.00855	0.0001425
													67	2696	0	5.88	29	0.074385	0.00123975
													68	2718	3.92	5.88	29	2.51712	0.041952
													68	2718	3.92	15.69	29	5.23346	0.0872243
													68	2715	3.92	15.69	29	5.31639	0.0886065
													68	2706	3.92	15.69	29	5.82768	0.097128
													67	2680	5.1	15.69	29	6.16626	0.102771
													66	2669	5.1	15.69	29	5.89522	0.0982538
													66	2660	5.1	15.69	29	0.048735	0.00081225
													66	2658	5.1	15.69	29	0.009405	0.00015675
													65	2623	7.06	15.69	29	0.03078	0.000513
													65	2593	7.06	15.69	29	0.01197	0.0001995
													64	2574	7.06	15.69	29	0.01368	0.000228
													64	2559	7.06	15.69	29	0.04446	0.000741
													63	2538	20.39	15.69	29	0.1539	0.002565
													63	2518	20.39	15.69	29	0.13167	0.0021945
													62	2500	20.39	15.69	29	0.07524	0.001254
													62	2487	20.39	15.69	29	0.076095	0.00126825
													61	2463	20	15.69	29	0.021375	0.00035625
													61	2449	20	15.69	29	0.009405	0.00015675
													61	2441	20	15.69	29	0.011115	0.00018525
													61	2470	20	15.69	29	0.01368	0.000228
													62	2504	38.04	15.69	29	0.01368	0.000228
													63	2529	38.04	15.69	29	0.01026	0.000171
													63	2522	38.04	15.69	29	0.00855	0.0001425
													63	2522	38.04	15.69	29	0.007695	0.00012825
													63	2513	0	15.69	29	0.01026	0.000171
													62	2475	0	15.69	29	0.007695	0.00012825
													62	2499	0	15.69	29	0.007695	0.00012825
													63	2514	0	15.69	29	0.00855	0.0001425
													62	2500	0	15.69	29	0.00855	0.0001425
													62	2509	0	15.69	29	0.007695	0.00012825
													62	2502	0	15.69	29	0.00855	0.0001425
													62	2464	0	15.69	29	0.007695	0.00012825
													62	2495	0	15.29	28	0.00855	0.0001425
													62	2496	0	15.29	28	0.007695	0.00012825
													63	2528	0	15.29	28	0.007695	0.00012825
													64	2542	0	15.29	28	0.007695	0.00012825
													63	2544	0	15.29	28	0.007695	0.00012825
													63	2539	0	15.29	28	0.007695	0.00012825
													63	2531	0	15.29	28	0.007695	0.00012825
													63	2522	0	15.29	28	0.007695	0.00012825
													63	2512	1.57	15.29	28	0.007695	0.00012825
													62	2499	1.57	15.29	28	0.009405	0.00015675
													62	2483	1.57	15.29	28	0.007695	0.00012825
													62	2477	1.57	15.29	28	0.16929	0.0028215
													61	2467	3.92	15.29	28	0.011115	0.00018525
													61	2459	3.92	15.29	28	0.00684	0.000114
													61	2450	3.92	15.29	28	0.017955	0.00029925
													61	2440	3.92	15.29	28	0.01026	0.000171
													60	2433	9.8	15.29	28	0.01026	0.000171
													60	2425	9.8	15.29	28	0.00855	0.0001425
													60	2420	9.8	15.29	28	0.00855	0.0001425
													60	2419	9.8	15.29	28	0.007695	0.00012825
													60	2419	15.29	15.29	28	0.011115	0.00018525
													60	2383	15.29	15.29	28	0.02052	0.000342
													59	2381	15.29	15.29	28	0.20178	0.003363
													59	2347	15.29	15.29	28	0.330885	0.00551475
													58	2344	0	15.29	28	0.784035	0.0130673
													58	2336	0	15.29	28	1.50822	0.025137
													58	2336	0	15.29	28	2.94718	0.0491197
													59	2349	0	15.29	28	2.61459	0.0435765
													59	2356	2.75	15.29	28	3.04038	0.050673
													59	2359	2.75	14.9	28	2.54619	0.0424365
													59	2356	2.75	14.9	28	3.66282	0.061047
													59	2356	2.75	14.9	28	2.94889	0.0491482
													59	2352	16.86	14.9	28	2.78132	0.0463553
													58	2343	16.86	14.9	28	1.52446	0.0254077
													58	2347	16.86	14.9	28	0.036765	0.00061275
													59	2351	16.86	14.9	28	0.01539	0.0002565
													58	2353	18.04	14.9	28	0.05814	0.000969
													58	2350	18.04	14.9	28	0.009405	0.00015675
													58	2351	18.04	14.9	28	0.016245	0.00027075
													59	2352	18.04	14.9	28	0.021375	0.00035625
													58	2346	14.51	14.9	28	0.11115	0.0018525
													58	2339	14.51	14.9	28	1.58004	0.026334
													58	2338	14.51	14.9	28	2.28456	0.038076
													58	2346	14.51	14.9	28	1.57662	0.026277
													59	2352	14.51	14.9	28	2.15374	0.0358957
													59	2366	14.51	14.9	28	3.82869	0.0638115
													59	2375	14.51	14.9	28	3.01045	0.0501742
													59	2383	14.51	14.9	28	4.32374	0.0720623
													59	2386	18.43	14.9	28	5.15394	0.085899
													60	2394	18.43	14.9	28	6.01492	0.100249
													60	2411	18.43	14.9	28	3.89709	0.0649515
													60	2423	18.43	14.9	28	4.89316	0.0815527
													61	2435	22.35	14.9	28	4.92907	0.0821512
													61	2438	22.35	14.9	28	6.25945	0.104324
													61	2440	22.35	14.9	28	6.77844	0.112974
													61	2452	22.35	14.9	28	6.61428	0.110238
													61	2457	14.12	14.9	28	5.84393	0.0973988
													61	2448	14.12	14.9	28	6.781	0.113017
													61	2454	14.12	14.9	28	6.82461	0.113743
													61	2455	14.12	14.9	28	6.03202	0.100534
													61	2455	12.94	16.08	28	6.82204	0.113701
													61	2440	12.94	16.08	28	6.21585	0.103597
													60	2435	12.94	16.08	28	6.38343	0.10639
													61	2430	12.94	16.08	28	6.01065	0.100178
													60	2425	14.9	16.08	28	2.42478	0.040413
													60	2409	14.9	16.08	28	0.05814	0.000969
													60	2407	14.9	16.08	28	0.04104	0.000684
													60	2401	14.9	16.08	28	0.11628	0.001938
													60	2400	13.33	16.08	28	0.216315	0.00360525
													60	2397	13.33	16.08	28	0.33687	0.0056145
													62	2423	13.33	16.08	28	0.033345	0.00055575
													64	2526	13.33	16.08	28	0.04104	0.000684
													66	2654	0	16.08	28	0.064125	0.00106875
													65	2600	0	16.08	28	0.02394	0.000399
													63	2574	0	16.08	28	0.01197	0.0001995
													62	2517	0	16.08	28	0.009405	0.00015675
													62	2496	0	16.08	28	0.021375	0.00035625
													61	2475	0	16.08	28	0.077805	0.00129675
													61	2466	0	16.08	28	0.014535	0.00024225
													61	2459	0	16.08	28	0.12825	0.0021375
													61	2466	4.31	16.08	28	0.21033	0.0035055
													62	2485	4.31	16.08	28	0.395865	0.00659775
													63	2511	4.31	16.08	28	0.763515	0.0127253
													62	2509	4.31	16.08	28	0.76437	0.0127395
													62	2499	4.71	16.08	28	1.78866	0.029811
													62	2491	4.71	16.08	28	1.8297	0.030495
													64	2518	4.71	16.08	28	3.10792	0.0517987
													65	2577	4.71	16.08	28	2.93179	0.0488632
													65	2599	9.41	16.08	28	3.56962	0.0594937
													64	2585	9.41	16.08	28	4.60247	0.0767078
													64	2573	9.41	15.29	28	5.0351	0.0839182
													64	2558	9.41	15.29	28	5.52928	0.0921547
													63	2548	21.57	15.29	28	5.9089	0.0984817
													63	2544	21.57	15.29	28	6.31674	0.105279
													64	2559	21.57	15.29	28	5.472	0.0912
													64	2569	21.57	15.29	28	5.48055	0.0913425
													64	2558	30.98	15.29	28	2.72146	0.0453577
													64	2550	30.98	15.29	28	0.017955	0.00029925
													64	2552	30.98	15.29	28	0.06498	0.001083
													63	2548	30.98	15.29	28	0.03933	0.0006555
													63	2541	21.18	15.29	28	0.053865	0.00089775
													63	2534	21.18	15.29	28	0.03762	0.000627
													63	2525	21.18	15.29	28	1.56379	0.0260632
													62	2508	21.18	15.29	28	4.09631	0.0682718
													61	2466	0	15.29	28	5.58913	0.0931522
													58	2407	0	15.29	28	5.78578	0.0964297
													52	2225	0	15.29	28	6.03972	0.100662
													47	2007	0	15.29	28	5.56947	0.0928245
													47	1894	0	15.29	28	5.88154	0.0980257
													46	1884	0	15.29	28	6.15172	0.102529
													47	1901	0	15.29	28	5.91147	0.0985245
													47	1900	0	15.29	28	6.4809	0.108015
													46	1873	0	15.29	28	6.27826	0.104638
													45	1824	0	15.29	28	5.74474	0.0957458
													46	1836	0	15.29	28	6.09273	0.101545
													48	1891	0	15.29	28	5.59341	0.0932235
													49	1961	0	15.29	28	5.06929	0.0844882
													50	2009	0	15.29	28	5.98671	0.0997785
													50	2009	0	15.29	28	5.49508	0.0915847
													49	2005	0	15.29	28	5.97902	0.0996503
													49	1964	0.78	18.04	28	6.0192	0.10032
													47	1902	0.78	18.04	28	6.40309	0.106718
													46	1848	0.78	18.04	28	5.87043	0.0978405
													43	1735	0.78	18.04	28	6.45268	0.107545
													42	1549	0.78	18.04	28	6.59462	0.10991
													30	1111	0	18.04	28	6.40908	0.106818
													26	881	0	18.04	28	6.49372	0.108229
													22	850	0	18.04	28	6.21243	0.103541
													21	865	0	18.04	28	6.11923	0.101987
													15	901	0	18.04	28	5.54809	0.0924682
													12	910	0	18.04	28	5.04621	0.0841035
													10	850	0	18.04	28	5.46088	0.0910147
													9	848	0	18.04	28	4.90257	0.0817095
													5	850	0	18.04	28	5.47884	0.091314
													4	1776	0	18.04	28	5.00517	0.0834195
													8	1704	0	18.04	28	5.3865	0.089775
													9	1939	0	18.04	28	4.94019	0.0823365
													17	2644	4.31	18.04	28	5.89266	0.098211
													20	3072	4.31	18.04	28	6.0705	0.101175
													19	2418	4.31	18.04	28	5.42155	0.0903592
													18	1622	4.31	18.04	28	6.27826	0.104638
													16	1125	0	18.04	28	5.89351	0.0982252
													14	888	0	18.04	28	5.70199	0.0950332
													13	1807	0	18.04	28	5.58657	0.0931095
													14	2005	0	18.04	28	5.44721	0.0907867
													17	2016	0	18.04	28	2.59835	0.0433058
													18	2263	0	18.04	28	2.88904	0.0481507
													20	1847	0	18.04	28	0.01026	0.000171
													21	1751	0	18.04	28	0.07011	0.0011685
													21	1725	1.18	18.04	28	0.0342	0.00057
													20	1158	1.18	15.69	28	0.050445	0.00084075
													17	942	1.18	15.69	28	0.035055	0.00058425
													16	1842	1.18	15.69	28	0.038475	0.00064125
													20	1693	0	15.69	28	0.02736	0.000456
													22	1792	0	15.69	28	0.659205	0.0109867
													24	1966	0	15.69	28	3.90393	0.0650655
													25	2272	0	15.69	28	3.77226	0.062871
													31	2565	7.45	15.69	28	1.21752	0.020292
													35	2880	7.45	15.69	28	2.46582	0.041097
													38	3079	7.45	15.69	28	3.54996	0.059166
													38	3121	7.45	15.69	28	3.98601	0.0664335
													38	3130	1.57	15.69	28	5.88411	0.0980685
													39	3158	1.57	15.69	28	3.35331	0.0558885
													39	3190	1.57	15.69	28	5.12658	0.085443
													39	3213	1.57	15.69	28	5.89694	0.0982823
													39	3203	5.49	15.69	28	6.0628	0.101047
													38	3129	5.49	15.69	28	6.25774	0.104296
													37	3012	5.49	15.69	28	6.32871	0.105479
													36	2865	5.49	15.69	28	7.13412	0.118902
													31	2571	0	15.69	28	5.73278	0.0955462
													26	2100	0	15.69	28	7.00929	0.116821
													21	1601	0	15.69	28	5.69003	0.0948338
													20	1123	0	15.69	28	6.69465	0.111578
													9	880	0	15.69	28	6.11239	0.101873
													6	855	0	15.69	28	6.09871	0.101645
													4	851	0	15.69	28	6.215	0.103583
													4	1406	0	15.69	28	6.06452	0.101075
													8	1513	0.39	15.69	28	3.38922	0.056487
													12	1929	0.39	15.69	28	0.05643	0.0009405
													14	2193	0.39	15.69	28	0.045315	0.00075525
													16	2193	0.39	15.69	28	0.0513	0.000855
													18	2437	0	10.2	29	0.01368	0.000228
													20	2297	0	10.2	29	0.05472	0.000912
													22	1681	0	10.2	29	0.026505	0.00044175
													25	1971	0	10.2	29	0.01881	0.0003135
													27	2184	0	10.2	29	0.012825	0.00021375
													29	2319	0	10.2	29	0.024795	0.00041325
													30	2434	0	10.2	29	0.035055	0.00058425
													31	2524	0	10.2	29	0.012825	0.00021375
													32	2651	5.88	10.2	29	0.031635	0.00052725
													37	2782	5.88	10.2	29	0.00855	0.0001425
													41	3196	5.88	10.2	29	0.04446	0.000741
													41	3316	5.88	10.2	29	0.057285	0.00095475
													41	3325	4.31	10.2	29	0.176985	0.00294975
													41	3314	4.31	10.2	29	0.281295	0.00468825
													41	3326	4.31	10.2	29	0.42066	0.007011
													41	3373	4.31	10.2	29	0.601065	0.0100177
													42	3406	16.47	10.2	29	0.00855	0.0001425
													42	3423	16.47	10.2	29	0.009405	0.00015675
													42	3444	16.47	10.2	29	0.016245	0.00027075
													42	2821	16.47	10.2	29	0.00855	0.0001425
													41	2198	0	10.2	29	0.014535	0.00024225
													39	2186	0	10.2	29	0.011115	0.00018525
													36	2094	0	10.2	29	0.00855	0.0001425
													29	1771	0	10.2	29	0.08208	0.001368
													25	1358	0	10.2	29	0.07182	0.001197
													13	1068	0	10.2	29	0.0684	0.00114
													8	919	0	10.2	29	0.007695	0.00012825
													8	844	0	10.2	29	0.007695	0.00012825
													8	2521	0	10.2	29	0.007695	0.00012825
													17	2484	0	10.2	29	0.007695	0.00012825
													21	3083	0	13.33	29	0.778905	0.0129818
													21	2385	0	13.33	29	0.49932	0.008322
													21	1704	0	13.33	29	0.00684	0.000114
													19	1625	0	13.33	29	0.007695	0.00012825
													20	1627	0	13.33	29	0.01026	0.000171
													21	1699	0	13.33	29	0.00855	0.0001425
													22	1801	0	13.33	29	0.007695	0.00012825
													25	1954	0	13.33	29	0.007695	0.00012825
													29	2199	0	13.33	29	0.007695	0.00012825
													31	2473	0	13.33	29	0.070965	0.00118275
													33	2689	1.96	13.33	29	0.9063	0.015105
													35	2846	1.96	13.33	29	1.61937	0.0269895
													35	2875	1.96	13.33	29	0.601065	0.0100177
													34	2837	1.96	13.33	29	0.00684	0.000114
													34	2791	1.57	13.33	29	0.00855	0.0001425
													34	2777	1.57	13.33	29	0.007695	0.00012825
													33	2741	1.57	13.33	29	0.007695	0.00012825
													33	2704	1.57	13.33	29	0.007695	0.00012825
													34	2784	9.02	13.33	29	0.262485	0.00437475
													37	2925	9.02	13.33	29	2.28798	0.038133
													39	3110	9.02	13.33	29	3.29175	0.0548625
													41	3270	9.02	13.33	29	3.68163	0.0613605
													42	3440	1.57	13.33	29	2.91982	0.0486637
													43	3549	1.57	13.33	29	0.48051	0.0080085
													42	3485	1.57	13.33	29	0.87039	0.0145065
													41	3406	1.57	13.33	29	1.69803	0.0283005
													41	3328	2.75	13.33	29	1.99728	0.033288
													39	3246	2.75	13.33	29	3.02072	0.0503453
													39	3219	2.75	13.33	29	3.45591	0.0575985
													36	3095	2.75	13.33	29	0.014535	0.00024225
													32	2214	0	15.69	29	0.01539	0.0002565
													29	1126	0	15.69	30	0.01539	0.0002565
													27	945	0	15.69	30	0.014535	0.00024225
													25	849	0	15.69	30	0.00855	0.0001425
													23	1863	0	15.69	30	0.007695	0.00012825
													26	2146	0	15.69	30	0.00855	0.0001425
													29	2365	0	15.69	30	0.007695	0.00012825
													32	2633	0	15.69	30	0.007695	0.00012825
													34	2955	0	15.69	30	0.007695	0.00012825
													40	3257	14.9	15.69	30	0.007695	0.00012825
													41	3023	14.9	15.69	30	0.02736	0.000456
													40	2250	14.9	15.69	30	0.93366	0.015561
													40	2148	14.9	15.69	30	0.166725	0.00277875
													40	2190	0	15.69	30	1.37313	0.0228855
													42	2275	0	15.69	30	0.011115	0.00018525
													43	2326	0	15.69	30	0.009405	0.00015675
													44	2364	0	15.69	30	0.007695	0.00012825
													44	2405	1.96	15.69	30	0.007695	0.00012825
													45	2438	1.96	15.69	30	0.00855	0.0001425
													46	2471	1.96	15.69	30	0.089775	0.00149625
													46	2506	1.96	15.69	30	0.508725	0.00847875
													47	2550	0	15.69	30	0.854145	0.0142357
													48	2597	0	15.69	30	1.91606	0.0319343
													49	2655	0	15.69	30	2.87365	0.0478942
													49	2701	0	15.69	30	4.70336	0.0783893
													50	2734	0	15.69	30	2.38032	0.039672
													51	2777	0	15.69	30	2.76678	0.046113
													52	2820	0	15.69	30	3.86802	0.064467
													52	2858	0	15.69	30	4.65975	0.0776625
													53	2887	0.39	15.69	30	5.84905	0.0974842
													52	2845	0.39	15.69	30	5.71482	0.095247
													51	2758	0.39	15.69	30	6.60573	0.110095
													50	2659	0.39	15.69	30	6.65959	0.110993
													47	2560	0	15.69	30	0.053865	0.00089775
													46	2469	0	15.69	30	0.02736	0.000456
													45	2417	0	15.69	30	0.03249	0.0005415
													44	2372	0	15.69	30	0.024795	0.00041325
													43	2332	0	15.69	30	0.0171	0.000285
													42	2298	0	15.69	30	0.012825	0.00021375
													41	2222	0	15.69	30	0.00855	0.0001425
													39	2149	0	15.69	30	0.009405	0.00015675
													38	2048	0	15.69	30	0.00855	0.0001425
													35	1907	0	15.69	30	0.007695	0.00012825
													33	1806	0	15.69	30	0.007695	0.00012825
													34	1842	0	15.69	30	0.88578	0.014763
													37	2003	0	15.69	30	0.0171	0.000285
													40	2159	0	15.69	30	0.01881	0.0003135
													43	2321	0	15.69	30	0.019665	0.00032775
													44	2383	0	15.69	30	0.01026	0.000171
													44	2402	0.78	15.69	30	0.01026	0.000171
													45	2426	0.78	15.69	30	0.00855	0.0001425
													46	2469	0.78	15.69	30	0.00855	0.0001425
													46	2552	0.78	15.69	30	0.25821	0.0043035
													48	2609	1.57	15.69	30	0.56088	0.009348
													49	2641	1.57	15.69	30	0.51642	0.008607
													49	2672	1.57	15.69	30	0.264195	0.00440325
													49	2712	1.57	15.69	30	0.25137	0.0041895
													51	2740	1.18	15.69	30	0.38475	0.0064125
													50	2691	1.18	15.69	30	0.469395	0.00782325
													45	2445	1.18	15.69	30	0.66006	0.011001
													42	2445	1.18	15.69	30	1.13287	0.0188812
													35	2017	0	13.73	30	2.77191	0.0461985
													33	1841	0	13.73	30	3.82271	0.0637117
													34	1820	0	13.73	30	4.83502	0.0805837
													36	1915	0	13.73	30	3.32595	0.0554325
													38	2060	0	13.73	30	1.29618	0.021603
													42	2181	0	13.73	30	0.0513	0.000855
													45	2353	0	13.73	30	0.394155	0.00656925
													48	2505	0	13.73	30	0.814815	0.0135802
													49	2677	0.78	13.73	30	0.83277	0.0138795
													49	2686	0.78	13.73	30	2.05456	0.0342427
													49	2642	0.78	13.73	30	1.82029	0.0303383
													50	2679	0.78	13.73	30	1.8562	0.0309367
													50	2731	2.75	13.73	30	0.0342	0.00057
													51	2759	2.75	13.73	30	0.012825	0.00021375
													52	2796	2.75	13.73	30	0.01197	0.0001995
													53	2832	2.75	13.73	30	0.007695	0.00012825
													52	2820	0.39	13.73	30	0.007695	0.00012825
													53	2827	0.39	13.73	30	0.01026	0.000171
													54	2872	0.39	13.73	30	0.007695	0.00012825
													53	2915	0.39	13.73	30	0.38133	0.0063555
													52	2789	0	13.73	30	2.37947	0.0396578
													49	2708	0	13.73	30	2.48463	0.0414105
													47	2599	0	13.73	30	4.49132	0.0748552
													45	2496	0	13.73	30	4.04843	0.0674738
													44	2387	0	13.73	30	0.01539	0.0002565
													41	2312	0	13.73	30	0.00855	0.0001425
													38	2184	0	13.73	30	0.011115	0.00018525
													34	2008	0	13.73	30	0.02223	0.0003705
													32	1736	0	13.73	30	0.00855	0.0001425
													33	1732	0	13.73	30	0.17613	0.0029355
													36	1904	0	9.02	29	1.08414	0.018069
													41	2112	0	9.02	29	0.48051	0.0080085
													43	2351	0	9.02	29	0.15903	0.0026505
													43	2351	0	9.02	29	0.011115	0.00018525
													42	2303	0	9.02	29	0.007695	0.00012825
													42	2281	0	9.02	29	0.01026	0.000171
													43	2312	3.53	9.02	29	0.014535	0.00024225
													44	2367	3.53	9.02	29	0.01197	0.0001995
													45	2442	3.53	9.02	29	0.019665	0.00032775
													46	2496	3.53	9.02	29	0.074385	0.00123975
													47	2540	0.78	9.02	29	0.067545	0.00112575
													47	2538	0.78	9.02	29	0.0171	0.000285
													48	2570	0.78	9.02	29	0.04617	0.0007695
													49	2629	0.78	9.02	29	0.00855	0.0001425
													50	2700	0.78	9.02	29	0.009405	0.00015675
													51	2748	0.78	9.02	29	0.023085	0.00038475
													52	2799	0.78	9.02	29	0.03762	0.000627
													53	2855	0.78	9.02	29	0.009405	0.00015675
													52	2782	0	9.02	29	0.0171	0.000285
													50	2770	0	9.02	29	0.03078	0.000513
													49	2675	0	9.02	29	0.0171	0.000285
													47	2589	0	9.02	29	0.029925	0.00049875
													47	2546	0	9.02	29	0.031635	0.00052725
													46	2487	0	9.02	29	0.007695	0.00012825
													45	2449	0	9.02	29	0.01881	0.0003135
													43	2399	0	9.02	29	0.01539	0.0002565
													41	2199	0	9.02	29	0.00855	0.0001425
													32	1896	0	9.02	29	0.009405	0.00015675
													27	1226	0	9.02	29	0.01197	0.0001995
													22	991	0	9.02	29	0.01368	0.000228
													21	1599	0	9.8	29	0.009405	0.00015675
													24	1935	0	9.8	29	0.019665	0.00032775
													25	2059	0	9.8	29	0.26847	0.0044745
													26	2118	0	9.8	29	0.566865	0.00944775
													27	2358	0	9.8	29	1.73137	0.0288562
													31	2530	0	9.8	29	1.81175	0.0301958
													35	2796	0	9.8	29	0.377055	0.00628425
													41	3271	0	9.8	29	0.12996	0.002166
													44	3908	0	9.8	29	0.134235	0.00223725
													50	3781	0	9.8	29	0.42237	0.0070395
													50	2660	0	9.8	29	0.412965	0.00688275
													53	2852	0	9.8	29	0.038475	0.00064125
													54	2943	0	9.8	29	0.017955	0.00029925
													56	3028	0	9.8	29	0.038475	0.00064125
													57	3088	0	9.8	29	0.01539	0.0002565
													59	3172	0	9.8	29	0.014535	0.00024225
													61	3430	0	9.8	29	0.01026	0.000171
													67	3632	29.8	9.8	29	0.007695	0.00012825
													69	3730	29.8	9.8	29	0.007695	0.00012825
													68	3684	29.8	9.8	29	0.01026	0.000171
													68	3625	29.8	9.8	29	0.012825	0.00021375
													67	3598	12.16	9.8	29	2.15716	0.0359527
													66	3599	12.16	9.8	29	2.84116	0.0473527
													67	3604	12.16	9.8	29	1.04737	0.0174562
													67	3613	12.16	9.8	29	2.97796	0.0496327
													67	3611	41.18	9.8	29	3.36528	0.056088
													67	3591	41.18	9.8	29	3.07116	0.051186
													69	3704	41.18	9.8	29	0.78147	0.0130245
													69	3736	41.18	9.8	29	0.011115	0.00018525
													69	3741	46.67	9.8	29	0.01026	0.000171
													69	3711	46.67	14.9	29	0.05643	0.0009405
													68	3694	46.67	14.9	28	0.12141	0.0020235
													68	3711	46.67	14.9	28	0.14706	0.002451
													69	3718	46.67	14.9	28	0.012825	0.00021375
													69	3712	46.67	14.9	28	0.01026	0.000171
													68	3690	46.67	14.9	28	0.01368	0.000228
													68	3668	46.67	14.9	28	0.035055	0.00058425
													67	3649	29.8	14.9	28	0.01881	0.0003135
													68	3678	29.8	14.9	28	0.02052	0.000342
													69	3743	29.8	14.9	28	0.0342	0.00057
													70	3770	29.8	14.9	28	0.01539	0.0002565
													69	3697	0	14.9	28	0.017955	0.00029925
													68	3670	0	14.9	28	0.01026	0.000171
													67	3630	0	14.9	28	0.007695	0.00012825
													67	3639	0	14.9	28	0.007695	0.00012825
													69	3717	0	14.9	28	0.019665	0.00032775
													72	3855	0	14.9	28	0.01197	0.0001995
													75	4032	0	14.9	28	0.047025	0.00078375
													75	4023	0	14.9	28	0.2394	0.00399
													73	3941	0	14.9	28	0.25137	0.0041895
													71	3874	0	14.9	28	1.30558	0.0217597
													69	3755	0	14.9	28	2.38203	0.0397005
													68	3608	0	14.9	28	1.98873	0.0331455
													65	3520	0	14.9	28	0.510435	0.00850725
													62	3382	0	14.9	28	0.100035	0.00166725
													60	3245	0	14.9	28	0.655785	0.0109297
													59	3161	0	14.9	28	1.66639	0.0277732
													58	3125	0	14.9	28	1.67409	0.0279015
													57	3088	0	14.9	28	0.73359	0.0122265
													57	3080	0	14.9	28	0.158175	0.00263625
													57	3080	0	14.9	28	0.012825	0.00021375
													58	3099	0	16.08	28	0.01368	0.000228
													58	3140	0	16.08	28	0.012825	0.00021375
													59	3172	0	16.08	28	0.009405	0.00015675
													59	3177	0	16.08	28	0.03078	0.000513
													59	3168	0.78	16.08	28	0.01197	0.0001995
													58	3154	0.78	16.08	28	0.01881	0.0003135
													59	3164	0.78	16.08	28	0.017955	0.00029925
													59	3223	0.78	16.08	28	0.01026	0.000171
													59	3174	0.78	16.08	28	0.01197	0.0001995
													58	3156	0.78	16.08	28	0.014535	0.00024225
													58	3137	0.78	16.08	28	0.017955	0.00029925
													57	3102	0.78	16.08	28	0.016245	0.00027075
													57	3091	7.45	16.08	28	0.00855	0.0001425
													58	3124	7.45	16.08	28	0.007695	0.00012825
													59	3169	7.45	16.08	28	0.019665	0.00032775
													60	3206	7.45	16.08	28	0.01197	0.0001995
													60	3263	0	16.08	28	0.014535	0.00024225
													61	3296	0	16.08	28	0.02223	0.0003705
													61	3329	0	16.08	28	0.016245	0.00027075
													62	3341	0	16.08	28	0.00855	0.0001425
													62	3373	0	16.08	28	1.00633	0.0167722
													63	3405	0	16.08	28	2.0084	0.0334733
													64	3425	0	16.08	28	3.44736	0.057456
													63	3404	0	16.08	28	0.02223	0.0003705
													63	3403	0	16.08	28	0.03078	0.000513
													63	3418	0	16.08	28	0.01539	0.0002565
													64	3442	0	16.08	28	0.01026	0.000171
													63	3426	0	16.08	28	0.0171	0.000285
													64	3442	0	16.08	28	0.02223	0.0003705
													64	3469	0	16.08	28	0.06156	0.001026
													65	3499	0	13.73	28	3.88854	0.064809
													65	3527	0	13.73	28	4.9667	0.0827783
													66	3554	0.78	13.73	28	2.20163	0.0366938
													66	3566	0.78	13.73	28	4.22798	0.0704663
													66	3578	0.78	13.73	28	5.71995	0.0953325
													66	3582	0.78	13.73	28	6.94859	0.11581
													67	3591	10.98	13.73	28	6.72628	0.112105
													66	3577	10.98	13.73	28	7.06059	0.117676
													65	3544	10.98	13.73	28	7.30939	0.121823
													65	3520	10.98	13.73	28	7.5411	0.125685
													65	3521	47.84	13.73	28	4.74012	0.079002
													66	3541	47.84	13.73	28	6.94431	0.115738
													66	3568	47.84	13.73	28	7.72321	0.12872
													67	3599	47.84	13.73	28	6.44243	0.107374
													67	3629	43.92	13.73	28	6.61855	0.110309
													67	3618	43.92	13.73	28	7.09821	0.118303
													66	3570	43.92	13.73	28	7.34188	0.122365
													64	3461	43.92	13.73	28	6.20046	0.103341
													63	3398	0	13.73	28	6.00466	0.100078
													62	3357	0	13.73	28	5.92515	0.0987525
													62	3354	0	13.73	28	6.82204	0.113701
													62	3349	0	13.73	28	6.68182	0.111364
													62	3370	1.96	13.73	28	6.86223	0.11437
													63	3393	1.96	13.73	28	5.13171	0.0855285
													64	3448	1.96	13.73	28	0.09576	0.001596
													65	3503	1.96	13.73	28	0.050445	0.00084075
													66	3596	27.06	13.73	28	0.021375	0.00035625
													67	3641	27.06	13.73	28	0.02736	0.000456
													68	3651	27.06	13.73	28	0.03249	0.0005415
													68	3656	27.06	13.73	28	0.05985	0.0009975
													68	3666	19.22	14.9	28	0.02565	0.0004275
													68	3661	19.22	14.9	28	0.052155	0.00086925
													68	3652	19.22	14.9	28	0.00855	0.0001425
													68	3656	19.22	14.9	28	0.01368	0.000228
													67	3619	19.22	14.9	28	0.038475	0.00064125
													66	3582	0	14.9	28	0.024795	0.00041325
													66	3564	0	14.9	28	0.01539	0.0002565
													65	3555	0	14.9	28	0.016245	0.00027075
													65	3504	0	14.9	28	0.0513	0.000855
													64	3487	0.39	14.9	28	0.011115	0.00018525
													64	3460	0.39	14.9	28	0.011115	0.00018525
													63	3419	0.39	14.9	28	0.0171	0.000285
													63	3340	0.39	14.9	28	0.02394	0.000399
													60	3247	0	14.9	28	0.026505	0.00044175
													58	3160	0	14.9	28	0.007695	0.00012825
													57	3095	0	14.9	28	0.02565	0.0004275
													56	3016	0	14.9	28	0.011115	0.00018525
													55	2977	0	14.9	28	0.009405	0.00015675
													54	2933	0	14.9	28	0.12825	0.0021375
													53	2878	0	14.9	28	0.55233	0.0092055
													53	2811	0	14.9	28	0.802845	0.0133807
													43	2409	0	14.9	28	0.383895	0.00639825
													37	2044	0	14.9	28	0.1368	0.00228
													34	1875	0	14.9	28	0.445455	0.00742425
													33	1768	0	14.9	28	1.52874	0.025479
													32	1725	0	14.9	28	1.47317	0.0245528
													30	1648	0	14.9	28	3.49267	0.0582112
													30	1628	0	14.9	28	3.06432	0.051072
													30	1619	0	14.9	28	2.11099	0.0351832
													30	1638	0	14.9	28	0.529245	0.00882075
													31	1675	0	0.39	28	0.00855	0.0001425
													31	1683	0	0.39	27	0.01197	0.0001995
													31	1673	0	0.39	27	0.02052	0.000342
													31	1691	0	0.39	27	0.00855	0.0001425
													33	1773	0	0.39	27	0.014535	0.00024225
													35	1886	0	0.39	27	0.057285	0.00095475
													36	2082	0	0.39	27	0.01026	0.000171
													42	2262	63.92	0.39	27	0.019665	0.00032775
													45	2401	63.92	0.39	27	0.0171	0.000285
													46	2501	63.92	0.39	27	0.043605	0.00072675
													47	2605	63.92	0.39	27	0.01368	0.000228
													50	2724	13.33	0.39	27	0.017955	0.00029925
													52	2787	13.33	0.39	27	0.041895	0.00069825
													53	2861	13.33	0.39	27	0.014535	0.00024225
													54	2987	13.33	0.39	27	0.02907	0.0004845
													56	3039	0.39	0.39	27	0.009405	0.00015675
													57	3082	0.39	0.39	27	0.012825	0.00021375
													58	3129	0.39	0.39	27	0.710505	0.0118417
													59	3204	0.39	0.39	27	2.59835	0.0433058
													60	3242	0.39	0.39	27	4.12794	0.068799
													60	3237	0.39	0.39	27	4.44344	0.0740573
													59	3203	0.39	0.39	27	5.01885	0.0836475
													58	3162	0.39	0.39	27	5.38051	0.0896752
													58	3147	2.35	0.39	27	7.00843	0.116807
													59	3152	2.35	0.39	27	6.40309	0.106718
													60	3210	2.35	0.39	27	7.83607	0.130601
													60	3271	2.35	0.39	27	8.41662	0.140277
													61	3315	1.57	0.39	27	8.44313	0.140719
													61	3307	1.57	0.39	27	8.4055	0.140092
													60	3272	1.57	0.39	27	6.33641	0.105607
													60	3272	1.57	0.39	27	3.47215	0.0578692
													60	3231	2.75	15.29	28	0.081225	0.00135375
													60	3254	2.75	15.29	28	0.07011	0.0011685
													61	3272	2.75	15.29	28	0.02223	0.0003705
													62	3343	2.75	15.29	28	0.03933	0.0006555
													64	3452	14.51	15.29	28	0.062415	0.00104025
													65	3478	14.51	15.29	28	0.13338	0.002223
													63	3443	14.51	15.29	28	2.47779	0.0412965
													63	3403	14.51	15.29	28	4.06467	0.0677445
													62	3310	0	15.29	28	5.50877	0.0918128
													60	3273	0	15.29	28	6.55186	0.109198
													58	3171	0	15.29	28	5.44293	0.0907155
													56	3085	0	15.29	28	6.51595	0.108599
													55	2962	0	15.29	28	6.15429	0.102571
													54	2938	0	15.29	28	6.65703	0.11095
													56	3009	0	15.29	28	6.41506	0.106918
													56	3045	0	15.29	28	6.55101	0.109184
													55	2958	0	15.29	28	6.2321	0.103868
													52	2862	0	15.29	28	0.04446	0.000741
													50	2750	0	15.29	28	0.01539	0.0002565
													48	2654	0	15.29	28	0.03591	0.0005985
													48	2578	0	15.29	28	0.03762	0.000627
													48	2583	0	15.29	28	0.026505	0.00044175
													49	2652	0	15.29	28	0.272745	0.00454575
													50	2693	0	15.29	28	1.42187	0.0236978
													51	2752	0	15.29	28	1.85278	0.0308797
													53	2809	0	15.29	28	0.02736	0.000456
													55	2905	0	15.29	28	0.03933	0.0006555
													56	3002	0	15.29	28	0.01368	0.000228
													56	3030	0	15.29	28	0.053865	0.00089775
													56	3022	0	15.29	28	0.03249	0.0005415
													55	3012	0	14.9	28	0.04617	0.0007695
													55	2994	0	14.9	28	0.07524	0.001254
													55	2974	0	14.9	28	0.01368	0.000228
													54	2963	0	14.9	28	0.02907	0.0004845
													54	2931	0	14.9	28	0.014535	0.00024225
													53	2893	0	14.9	28	0.012825	0.00021375
													53	2866	0	14.9	28	0.012825	0.00021375
													55	2905	0	14.9	28	0.0171	0.000285
													58	3049	0	14.9	28	0.01197	0.0001995
													62	3285	0	14.9	28	0.011115	0.00018525
													64	3390	0	14.9	28	0.01881	0.0003135
													62	3398	0	14.9	28	0.024795	0.00041325
													62	3357	0	14.9	28	0.01368	0.000228
													62	3328	0	14.9	28	0.031635	0.00052725
													61	3293	0	14.9	28	0.04788	0.000798
													61	3304	0	14.9	28	0.02565	0.0004275
													60	3269	0	14.9	28	0.009405	0.00015675
													60	3252	0	14.9	28	0.895185	0.0149197
													60	3261	0	14.9	28	0.44631	0.0074385
													61	3320	0	14.9	28	1.15853	0.0193087
													63	3380	0	14.9	28	2.02379	0.0337298
													65	3475	0	14.9	28	3.86374	0.0643958
													65	3535	0	14.9	28	7.14011	0.119002
													66	3573	0	14.9	28	3.12246	0.052041
													66	3584	0	14.9	28	2.87878	0.0479797
													66	3565	0	14.9	28	4.44857	0.0741428
													65	3539	0	14.9	28	3.06774	0.051129
													65	3539	0	14.9	28	2.88306	0.048051
													66	3557	0	14.9	28	0.098325	0.00163875
													66	3595	0	14.9	28	0.108585	0.00180975
													67	3623	0	14.51	28	0.243675	0.00406125
													69	3702	0	14.51	28	0.221445	0.00369075
													69	3750	0	14.51	28	0.117135	0.00195225
													70	3805	0	14.51	28	0.18639	0.0031065
													70	3821	0	14.51	28	0.32148	0.005358
													71	3827	0	14.51	28	0.47538	0.007923
													71	3811	0	14.51	28	1.05678	0.017613
													70	3770	0	14.51	28	2.8386	0.04731
													70	3739	0	14.51	28	2.8822	0.0480367
													70	3768	0	14.51	28	2.22557	0.0370928
													70	3681	0	14.51	28	0.44289	0.0073815
													70	2804	0	14.51	28	0.00855	0.0001425
													70	2826	0	14.51	28	0.23256	0.003876
													71	2841	0	14.51	28	0.358245	0.00597075
													71	2854	0	14.51	28	1.50736	0.0251227
													71	2866	0	14.51	28	2.21958	0.036993
													71	2848	0	14.51	28	3.98687	0.0664477
													71	2833	0	14.51	28	4.28954	0.0714923
													70	2820	0	14.51	28	4.98893	0.0831488
													70	2803	0	14.51	28	3.72267	0.0620445
													70	2783	0	14.51	28	0.047025	0.00078375
													69	2793	0	14.51	28	0.05985	0.0009975
													69	2788	0	14.51	28	0.047025	0.00078375
													70	2794	0	14.51	28	0.05985	0.0009975
													70	2796	0	14.51	28	0.02565	0.0004275
													70	2805	0	14.51	28	0.060705	0.00101175
													69	2787	0	14.51	28	0.01197	0.0001995
													69	2766	0	14.51	28	0.017955	0.00029925
													69	2788	0	14.51	28	0.03762	0.000627
													69	2756	1.18	14.51	28	0.00855	0.0001425
													68	2734	1.18	14.51	28	0.016245	0.00027075
													68	2737	1.18	14.51	29	0.007695	0.00012825
													68	2723	1.18	14.51	29	0.0171	0.000285
													67	2712	1.96	14.51	29	0.0171	0.000285
													67	2710	1.96	14.51	29	0.01881	0.0003135
													67	2701	1.96	14.51	29	0.0171	0.000285
													67	2694	1.96	14.51	29	0.02223	0.0003705
													67	2695	4.31	14.51	29	0.01368	0.000228
													67	2699	4.31	14.51	29	0.009405	0.00015675
													67	2701	4.31	14.51	29	0.09576	0.001596
													67	2704	4.31	14.51	29	0.351405	0.00585675
													68	2742	5.88	14.51	29	0.019665	0.00032775
													71	2838	5.88	14.51	29	0.012825	0.00021375
													74	2958	5.88	14.51	29	0.0513	0.000855
													74	2978	5.88	14.51	29	0.016245	0.00027075
													77	3075	27.06	14.51	29	0.03078	0.000513
													77	3072	27.06	14.51	29	0.016245	0.00027075
													75	3030	27.06	14.51	29	0.04275	0.0007125
													73	2822	27.06	14.51	29	0.029925	0.00049875
													66	2666	0	14.51	29	0.011115	0.00018525
													63	2541	0	14.51	29	0.016245	0.00027075
													59	2389	0	14.51	29	0.029925	0.00049875
													58	2279	0	14.51	29	0.01026	0.000171
													55	2209	0	14.51	29	0.014535	0.00024225
													54	2169	0	14.51	29	0.04275	0.0007125
													52	2098	0	14.51	29	0.021375	0.00035625
													51	1946	0	14.51	29	0.02394	0.000399
													45	1837	0	14.51	29	0.035055	0.00058425
													41	1659	0	14.51	29	0.05643	0.0009405
													35	1147	0	14.51	29	0.017955	0.00029925
													33	1147	0	14.51	29	0.024795	0.00041325
													26	852	0	13.33	29	0.01539	0.0002565
													22	844	0	13.33	29	0.021375	0.00035625
													21	850	0	13.33	29	0.016245	0.00027075
													25	1705	0	13.33	29	0.012825	0.00021375
													28	1563	13.33	13.33	29	0.017955	0.00029925
													33	1731	13.33	13.33	29	0.028215	0.00047025
													37	1933	13.33	13.33	29	0.370215	0.00617025
													37	2000	13.33	13.33	29	0.0171	0.000285
													36	1971	0	13.33	29	0.05643	0.0009405
													35	1944	0	13.33	29	0.07353	0.0012255
													34	1878	0	13.33	29	0.01368	0.000228
													35	1904	0	13.33	29	0.007695	0.00012825
													36	1972	0	13.33	29	0.01026	0.000171
													38	2026	0	13.33	29	0.0171	0.000285
													40	2159	0	13.33	29	0.02907	0.0004845
													39	2158	0	13.33	29	0.48564	0.008094
													39	2124	0	13.33	29	0.48051	0.0080085
													41	2183	0	13.33	29	0.98838	0.016473
													44	2314	0	13.33	29	1.01574	0.016929
													47	2465	0	13.33	29	0.04446	0.000741
													47	2574	0.39	13.33	29	0.031635	0.00052725
													48	2601	0.39	13.33	29	0.011115	0.00018525
													50	2675	0.39	13.33	29	0.02565	0.0004275
													51	2773	0.39	13.33	29	0.02565	0.0004275
													52	2815	1.18	13.33	29	0.02394	0.000399
													53	2841	1.18	13.33	29	0.02223	0.0003705
													54	2898	1.18	13.33	29	0.007695	0.00012825
													56	2993	1.18	13.33	29	0.011115	0.00018525
													57	3102	0.78	13.33	29	0.0171	0.000285
													58	3133	0.78	13.33	29	0.01026	0.000171
													58	3146	0.78	15.29	29	0.057285	0.00095475
													58	3140	0.78	15.29	29	0.02394	0.000399
													57	3063	0	15.29	29	0.01026	0.000171
													51	2894	0	15.29	29	0.033345	0.00055575
													47	2659	0	15.29	29	0.091485	0.00152475
													41	2352	0	15.29	29	0.007695	0.00012825
													36	1954	0	15.29	29	0.036765	0.00061275
													29	1709	0	15.29	29	0.076095	0.00126825
													26	1161	0	15.29	29	0.05985	0.0009975
													24	949	0	15.29	29	0.16929	0.0028215
													24	845	0	15.29	29	0.496755	0.00827925
													23	1915	0	15.29	29	0.4959	0.008265
													22	1885	0	15.29	29	0.48051	0.0080085
													22	1842	0	15.29	29	0.648945	0.0108158
													21	1784	0.39	15.29	29	0.821655	0.0136942
													22	1753	0.39	15.29	29	0.843885	0.0140647
													22	1799	0.39	15.29	29	0.908865	0.0151477
													23	1818	0.39	15.29	29	1.05079	0.0175132
													25	2069	10.98	15.29	29	1.56294	0.026049
													28	2305	10.98	15.29	29	2.17939	0.0363232
													28	2279	10.98	15.29	29	2.75652	0.045942
													29	2304	10.98	15.29	29	3.2755	0.0545918
													32	2668	0	15.29	29	3.42256	0.0570427
													40	3052	0	15.29	29	3.25498	0.0542497
													47	3619	0	15.29	29	3.762	0.0627
													46	3791	0	15.29	29	1.99472	0.0332453
													45	3681	0	15.29	29	1.59286	0.0265477
													44	3610	0	15.29	29	2.25634	0.0376057
													43	3524	0	15.29	29	2.69667	0.0449445
													40	3378	0	15.29	29	3.82612	0.0637687
													36	2928	0	13.33	29	0.04617	0.0007695
													34	2770	0	13.33	29	0.03078	0.000513
													33	2694	0	13.33	29	0.01881	0.0003135
													32	2627	0	13.33	29	0.016245	0.00027075
													32	2546	0	13.33	29	0.029925	0.00049875
													31	2521	0	13.33	29	0.045315	0.00075525
													32	2603	0	13.33	29	0.023085	0.00038475
													34	2759	0	13.33	29	0.067545	0.00112575
													35	3028	0	13.33	29	0.050445	0.00084075
													42	3453	0	13.33	29	0.047025	0.00078375
													44	3194	0	13.33	29	0.009405	0.00015675
													44	2335	0	13.33	29	0.00855	0.0001425
													44	2389	0	13.33	29	0.01539	0.0002565
													44	2380	0	13.33	29	0.016245	0.00027075
													45	2413	0	13.33	29	0.007695	0.00012825
													47	2536	0	13.33	29	0.007695	0.00012825
													48	2604	0	13.33	29	0.00855	0.0001425
													48	2624	0.39	13.33	29	1.17562	0.0195938
													49	2635	0.39	13.33	29	0.78147	0.0130245
													49	2646	0.39	13.33	29	1.5997	0.0266617
													49	2682	0.39	13.33	29	2.99592	0.049932
													50	2689	3.14	13.33	29	0.95589	0.0159315
													50	2687	3.14	13.33	29	0.14022	0.002337
													49	2679	3.14	13.33	29	0.012825	0.00021375
													49	2671	3.14	13.33	29	0.00855	0.0001425
													49	2657	0	13.33	29	0.00855	0.0001425
													48	2589	0	13.33	29	0.017955	0.00029925
													47	2538	0	13.33	29	0.012825	0.00021375
													46	2473	0	13.33	29	0.02394	0.000399
													44	2408	0	13.33	29	0.01197	0.0001995
													41	2249	0	14.51	29	0.00855	0.0001425
													37	2075	0	14.51	29	0.01539	0.0002565
													35	1777	0	14.51	29	0.01026	0.000171
													28	1548	0	14.51	29	0.02223	0.0003705
													24	1116	0	14.51	29	0.05985	0.0009975
													20	936	0	14.51	29	0.385605	0.00642675
													20	840	0	14.51	29	0.512145	0.00853575
													17	852	0	14.51	29	0.2394	0.00399
													16	878	0	14.51	29	0.265905	0.00443175
													18	2634	0	14.51	29	0.5472	0.00912
													19	1678	0	14.51	29	2.63426	0.0439042
													23	1887	1.96	14.51	29	2.26575	0.0377625
													27	2166	1.96	14.51	29	0.684855	0.0114143
													34	2662	1.96	14.51	29	0.25479	0.0042465
													36	3344	1.96	14.51	29	0.469395	0.00782325
													48	3821	90.98	14.51	29	0.26847	0.0044745
													53	4255	90.98	14.51	29	0.028215	0.00047025
													53	3801	90.98	14.51	29	0.014535	0.00024225
													53	2885	90.98	14.51	29	0.014535	0.00024225
													51	2782	0	14.51	29	0.014535	0.00024225
													50	2731	0	14.51	29	0.017955	0.00029925
													49	2677	0	14.51	29	0.009405	0.00015675
													48	2637	0	14.51	29	0.01197	0.0001995
													48	2603	0	14.51	29	0.01368	0.000228
													47	2581	0	14.51	29	0.01026	0.000171
													47	2540	0	14.51	29	0.00855	0.0001425
													46	2470	0	14.51	29	0.00855	0.0001425
													45	2422	0	14.51	29	0.08037	0.0013395
													43	2373	0	14.51	29	0.2223	0.003705
													43	2319	0	14.51	29	0.13338	0.002223
													42	2319	0	14.51	29	0.366795	0.00611325
													42	2290	0	14.51	29	0.554895	0.00924825
													43	2325	0	14.51	29	1.87416	0.031236
													45	2406	0	14.51	29	0.17442	0.002907
													46	2485	0	14.51	29	0.011115	0.00018525
													48	2588	0	14.51	29	0.007695	0.00012825
													50	2658	0	14.51	29	0.023085	0.00038475
													52	2753	0	14.51	29	0.012825	0.00021375
													53	2822	0	14.51	29	0.00855	0.0001425
													53	2877	0.78	14.51	29	0.00855	0.0001425
													53	2859	0.78	14.51	29	0.02052	0.000342
													53	2886	0.78	14.51	29	0.007695	0.00012825
													52	2855	0.78	14.51	29	0.038475	0.00064125
													52	2810	0	14.51	29	0.01368	0.000228
													51	2781	0	14.51	29	0.02394	0.000399
													50	2747	0	14.51	29	0.01368	0.000228
													50	2699	0	14.51	29	0.028215	0.00047025
													49	2651	0	14.51	29	0.012825	0.00021375
													48	2615	0	14.51	29	0.01368	0.000228
													46	2541	0	14.51	29	0.00855	0.0001425
													45	2472	0	14.51	29	0.0171	0.000285
													43	2339	0	14.51	29	0.007695	0.00012825
													40	2243	0	14.51	29	0.01881	0.0003135
													38	2126	0	14.51	29	0.01026	0.000171
													37	2059	0	14.51	29	0.0171	0.000285
													37	1989	0	14.51	29	0.02394	0.000399
													36	1987	0	14.51	29	0.024795	0.00041325
													37	2002	0	14.51	29	0.00855	0.0001425
													39	2101	0	14.51	29	0.041895	0.00069825
													40	2159	0	14.51	29	0.01197	0.0001995
													40	2171	0	14.51	29	0.0855	0.001425
													39	2134	0	14.12	30	0.32832	0.005472
													39	2135	0	14.12	30	0.377055	0.00628425
													39	2147	0	14.12	30	0.375345	0.00625575
													41	2192	0	14.12	30	1.46889	0.0244815
													42	2259	0	14.12	30	2.01438	0.033573
													43	2325	0	14.12	30	1.60312	0.0267187
													43	2348	0	14.12	30	1.65357	0.0275595
													41	2260	0	14.12	30	1.69546	0.0282578
													37	2094	0	14.12	30	0.01026	0.000171
													31	1755	0	14.12	30	0.012825	0.00021375
													25	1089	0	14.12	30	0.007695	0.00012825
													20	887	0	14.12	30	0.029925	0.00049875
													19	856	0	14.12	30	0.02394	0.000399
													19	855	0	14.12	30	0.007695	0.00012825
													20	2230	0.39	14.12	30	0.012825	0.00021375
													24	1838	0.39	14.12	30	0.009405	0.00015675
													27	2119	0.39	14.12	30	0.019665	0.00032775
													30	2377	0.39	14.12	30	0.014535	0.00024225
													33	2737	29.8	14.12	30	0.007695	0.00012825
													40	3125	29.8	14.12	30	0.007695	0.00012825
													44	3617	29.8	14.12	30	0.011115	0.00018525
													44	2874	29.8	14.12	30	0.007695	0.00012825
													43	2349	0	14.12	30	0.235125	0.00391875
													43	2314	0	14.12	30	0.22059	0.0036765
													44	2354	0	14.12	30	0.679725	0.0113288
													45	2406	0	14.12	30	2.5915	0.0431917
													46	2476	1.18	14.12	30	2.60775	0.0434625
													46	2485	1.18	14.12	30	2.90443	0.0484072
													45	2476	1.18	14.12	30	3.32339	0.0553898
													45	2443	1.18	14.12	30	2.57269	0.0428782
													44	2401	2.35	14.51	30	0.021375	0.00035625
													43	2350	2.35	14.51	30	0.03249	0.0005415
													42	2314	2.35	14.51	30	0.023085	0.00038475
													41	2241	2.35	14.51	30	0.03249	0.0005415
													40	2093	2.35	14.51	30	0.0342	0.00057
													31	1659	0	14.51	30	0.01197	0.0001995
													25	1388	0	14.51	30	0.02394	0.000399
													23	1256	0	14.51	30	0.01539	0.0002565
													22	1280	0	14.51	30	0.02052	0.000342
													25	1382	0	14.51	30	0.03249	0.0005415
													27	1453	0	14.51	30	0.009405	0.00015675
													29	1537	0	14.51	30	0.016245	0.00027075
													30	1710	0	14.51	30	0.007695	0.00012825
													33	1803	1.57	14.51	30	0.009405	0.00015675
													33	1791	1.57	14.51	30	0.019665	0.00032775
													32	1752	1.57	14.51	30	0.017955	0.00029925
													33	1897	1.57	14.51	30	0.00855	0.0001425
													38	2056	0	14.51	30	0.04104	0.000684
													41	2197	0	14.51	30	0.03249	0.0005415
													43	2323	0	14.51	30	0.01539	0.0002565
													43	2307	0	14.51	30	0.05643	0.0009405
													42	2288	1.18	14.51	30	0.15732	0.002622
													42	2285	1.18	14.51	30	0.38475	0.0064125
													42	2288	1.18	14.51	30	0.03249	0.0005415
													42	2263	1.18	14.51	30	0.035055	0.00058425
													41	2223	0	14.51	30	0.024795	0.00041325
													39	2131	0	14.51	30	0.01197	0.0001995
													37	2040	0	14.51	30	0.02223	0.0003705
													37	1928	0	14.51	30	0.028215	0.00047025
													34	1855	0	14.51	30	0.028215	0.00047025
													32	1739	0	15.69	30	0.014535	0.00024225
													30	1643	0	15.69	30	0.014535	0.00024225
													29	1481	0	15.69	30	0.031635	0.00052725
													24	1348	0	15.69	30	0.011115	0.00018525
													22	1256	0	15.69	30	0.01368	0.000228
													22	1175	0	15.69	30	0.014535	0.00024225
													23	1299	0	15.69	30	0.007695	0.00012825
													26	1397	0	15.69	30	0.01197	0.0001995
													28	1501	0	15.69	30	0.00855	0.0001425
													28	1524	0	15.69	30	0.041895	0.00069825
													28	1516	0	15.69	30	0.03249	0.0005415
													28	1525	0	15.69	30	0.00855	0.0001425
													30	1583	0	15.69	30	0.01539	0.0002565
													33	1784	0	15.69	30	0.0171	0.000285
													35	2071	0	15.69	30	0.01368	0.000228
													41	2229	0	15.69	30	0.01539	0.0002565
													42	2303	0	15.69	30	0.01197	0.0001995
													43	2324	0	15.69	30	0.014535	0.00024225
													43	2345	0	15.69	30	0.01026	0.000171
													44	2367	0	15.69	30	0.16758	0.002793
													44	2393	0	15.69	30	0.017955	0.00029925
													46	2457	0	15.69	30	0.009405	0.00015675
													46	2563	0	15.69	30	0.01539	0.0002565
													50	2705	0	15.69	30	0.00855	0.0001425
													51	2759	0	15.69	30	0.011115	0.00018525
													51	2785	0	15.69	30	0.01197	0.0001995
													51	2750	0	15.69	30	0.007695	0.00012825
													50	2727	0	15.69	30	0.00855	0.0001425
													49	2662	0	15.69	30	0.009405	0.00015675
													47	2584	0	15.69	30	0.421515	0.00702525
													47	2584	0	15.69	30	1.42528	0.0237547
													50	2613	0	1.57	29	3.14383	0.0523972
													51	2719	0	1.57	29	2.75823	0.0459705
													53	2835	0	1.57	29	2.453	0.0408833
													54	2935	0	1.57	29	4.68027	0.0780045
													53	2864	0	1.57	29	0.021375	0.00035625
													52	2810	0	1.57	29	0.029925	0.00049875
													56	2929	0	1.57	29	0.02736	0.000456
													59	3171	0	1.57	29	0.017955	0.00029925
													59	3163	0	1.57	29	0.01368	0.000228
													59	2525	0	1.57	29	0.040185	0.00066975
													59	2355	0	1.57	29	0.27018	0.004503
													59	2362	0	1.57	29	1.19529	0.0199215
													59	2383	0	1.57	29	1.39621	0.0232702
													60	2408	0	1.57	29	1.66982	0.0278303
													61	2457	0	1.57	29	1.88613	0.0314355
													61	2463	0	1.57	29	0.04617	0.0007695
													61	2461	1.96	1.57	29	0.011115	0.00018525
													62	2492	1.96	1.57	29	0.028215	0.00047025
													64	2544	1.96	1.57	29	0.01881	0.0003135
													65	2606	1.96	1.57	29	0.011115	0.00018525
													67	2681	1.96	1.57	29	0.007695	0.00012825
													67	2708	1.96	1.57	29	0.01539	0.0002565
													67	2705	1.96	1.57	29	0.009405	0.00015675
													66	2671	1.96	1.57	29	0.007695	0.00012825
													65	2616	0	1.57	29	0.01539	0.0002565
													65	2597	0	1.57	29	0.00855	0.0001425
													64	2583	0	1.57	29	0.416385	0.00693975
													64	2578	0	1.57	29	0.0171	0.000285
													64	2588	0	1.57	29	0.00855	0.0001425
													65	2611	0	1.57	29	0.007695	0.00012825
													67	2671	0	14.9	28	0.01197	0.0001995
													68	2732	0	14.9	28	0.023085	0.00038475
													69	2758	1.57	14.9	28	0.43263	0.0072105
													70	2786	1.57	14.9	28	0.37791	0.0062985
													71	2831	1.57	14.9	28	0.518985	0.00864975
													72	2876	1.57	14.9	28	0.98496	0.016416
													70	2811	0	14.9	28	1.79037	0.0298395
													69	2799	0	14.9	28	1.89468	0.031578
													69	2760	0	14.9	28	0.68913	0.0114855
													69	2757	0	14.9	28	0.033345	0.00055575
													69	2754	0	14.9	28	0.02052	0.000342
													68	2752	0	14.9	28	0.011115	0.00018525
													67	2702	0	14.9	28	0.023085	0.00038475
													66	2658	0	14.9	28	0.0171	0.000285
													66	2639	2.75	14.9	28	0.011115	0.00018525
													66	2650	2.75	14.9	28	0.011115	0.00018525
													67	2679	2.75	14.9	28	0.014535	0.00024225
													66	2677	2.75	14.9	28	0.007695	0.00012825
													66	2663	3.14	14.9	28	0.009405	0.00015675
													67	2667	3.14	14.9	28	0.00855	0.0001425
													66	2645	3.14	14.9	28	0.01368	0.000228
													65	2603	3.14	14.9	28	0.007695	0.00012825
													64	2568	4.71	14.9	28	0.01539	0.0002565
													63	2541	4.71	14.9	28	0.01026	0.000171
													63	2533	4.71	14.9	28	0.009405	0.00015675
													63	2534	4.71	14.9	28	0.017955	0.00029925
													63	2515	0	14.9	28	0.01539	0.0002565
													61	2462	0	14.9	28	0.00855	0.0001425
													60	2406	0	14.9	28	0.0342	0.00057
													61	2426	0	14.9	28	0.02565	0.0004275
													62	2480	0	14.51	28	0.009405	0.00015675
													61	2437	0	14.51	29	0.01368	0.000228
													59	2378	0	14.51	29	0.01539	0.0002565
													57	2310	0	14.51	29	0.021375	0.00035625
													56	2241	0	14.51	29	0.017955	0.00029925
													54	2189	0	14.51	29	0.011115	0.00018525
													54	2161	0	14.51	29	0.009405	0.00015675
													53	2144	0	14.51	29	0.03591	0.0005985
													53	2142	0	14.51	29	0.23085	0.0038475
													54	2149	0.39	14.51	29	0.44289	0.0073815
													53	2138	0.39	14.51	29	0.00855	0.0001425
													53	2122	0.39	14.51	29	0.01881	0.0003135
													52	2095	0.39	14.51	29	0.01197	0.0001995
													52	2099	1.96	14.51	29	0.012825	0.00021375
													53	2121	1.96	14.51	29	0.04959	0.0008265
													53	2147	1.96	14.51	29	0.01368	0.000228
													54	2158	1.96	14.51	29	0.01197	0.0001995
													53	2148	6.67	14.51	29	0.01368	0.000228
													53	2114	6.67	14.51	29	0.007695	0.00012825
													53	2127	6.67	14.51	29	0.029925	0.00049875
													54	2187	6.67	14.51	29	0.021375	0.00035625
													54	2187	10.98	14.51	29	0.029925	0.00049875
													55	2195	10.98	14.51	29	0.00684	0.000114
													56	2227	10.98	14.51	29	0.012825	0.00021375
													56	2280	10.98	14.51	29	0.0342	0.00057
													58	2312	97.65	14.51	29	0.02052	0.000342
													58	2321	97.65	14.51	29	0.014535	0.00024225
													57	2305	97.65	14.51	29	0.04104	0.000684
													57	2291	97.65	14.51	29	0.024795	0.00041325
													57	2281	5.1	14.51	29	0.12825	0.0021375
													57	2304	5.1	14.12	29	0.501885	0.00836475
													58	2314	5.1	14.12	29	0.633555	0.0105592
													58	2328	5.1	14.12	29	0.842175	0.0140362
													59	2364	38.43	14.12	29	0.43092	0.007182
													60	2403	38.43	14.12	29	1.73992	0.0289988
													61	2447	38.43	14.12	29	0.35397	0.0058995
													61	2471	38.43	14.12	29	0.715635	0.0119272
													62	2480	4.31	14.12	29	0.04788	0.000798
													62	2500	4.31	14.12	29	0.02223	0.0003705
													64	2539	4.31	14.12	29	0.053865	0.00089775
													64	2613	4.31	14.12	29	0.077805	0.00129675
													66	2639	1.57	14.12	29	0.00855	0.0001425
													66	2647	1.57	14.12	29	0.024795	0.00041325
													65	2624	1.57	14.12	29	0.038475	0.00064125
													66	2691	1.57	14.12	29	0.01026	0.000171
													69	2771	45.49	14.12	29	0.02223	0.0003705
													68	2751	45.49	14.12	29	0.16416	0.002736
													67	2683	45.49	14.12	29	0.2907	0.004845
													69	2783	45.49	14.12	29	0.175275	0.00292125
													72	2884	0	14.12	29	0.03762	0.000627
													72	2907	0	14.12	29	0.012825	0.00021375
													72	2872	0	14.12	29	0.041895	0.00069825
													72	2906	0	14.12	29	0.06669	0.0011115
													71	2825	0	14.12	29	0.079515	0.00132525
													69	2781	0	14.12	29	0.038475	0.00064125
													67	2718	0	14.12	29	0.093195	0.00155325
													66	2606	0	14.12	29	0.21033	0.0035055
													64	2567	0	14.12	29	0.32319	0.0053865
													63	2552	0	14.12	29	1.19529	0.0199215
													63	2542	0	14.12	29	1.42101	0.0236835
													64	2542	0	14.12	29	0.518985	0.00864975
													66	2631	0	13.73	29	0.377055	0.00628425
													66	2659	0	13.73	29	0.83106	0.013851
													66	2671	0	13.73	29	1.90836	0.031806
													67	2672	0	13.73	29	0.78147	0.0130245
													67	2671	2.35	13.73	29	1.80576	0.030096
													66	2670	2.35	13.73	29	1.74249	0.0290415
													66	2667	2.35	13.73	29	3.09767	0.0516278
													65	2635	2.35	13.73	29	5.0026	0.0833767
													64	2584	0	13.73	29	4.64094	0.077349
													63	2549	0	13.73	29	1.13886	0.018981
													62	2512	0	13.73	29	0.05301	0.0008835
													62	2502	0	13.73	29	0.009405	0.00015675
													62	2496	0	13.73	29	0.024795	0.00041325
													62	2499	0	13.73	29	0.03249	0.0005415
													62	2497	0	13.73	29	0.007695	0.00012825
													62	2503	0	13.73	29	0.03249	0.0005415
													62	2496	0	13.73	29	0.048735	0.00081225
													61	2476	0	13.73	29	0.017955	0.00029925
													60	2436	0	13.73	29	0.01539	0.0002565
													59	2399	0	13.73	29	0.01368	0.000228
													58	2347	0	13.73	29	0.028215	0.00047025
													57	2313	0	13.73	29	0.017955	0.00029925
													56	2271	0	13.73	29	0.05985	0.0009975
													55	2248	0	13.73	29	0.206055	0.00343425
													55	2214	0	13.73	29	0.40698	0.006783
													54	2182	0	13.73	29	0.387315	0.00645525
													53	2147	0	13.73	29	1.41075	0.0235125
													52	2107	0	13.73	29	4.0527	0.067545
													51	2049	0	13.73	29	4.49388	0.074898
													49	2006	0	13.73	29	4.1553	0.069255
													48	1957	0	14.12	29	3.69446	0.0615743
													47	1549	0	14.12	29	4.25448	0.070908
													47	1059	0	14.12	29	5.51646	0.091941
													46	894	0	14.12	29	7.07427	0.117904
													45	872	0	14.12	29	4.40154	0.073359
													45	854	0	14.12	29	7.23757	0.120626
													44	851	0	14.12	29	7.98142	0.133024
													44	868	0	14.12	29	7.53084	0.125514
													43	864	0	14.12	29	7.59069	0.126511
													42	856	0	14.12	29	6.53134	0.108856
													42	847	0	14.12	29	1.76472	0.029412
													40	864	0	14.12	29	2.28199	0.0380332
													39	852	0	14.12	29	3.2832	0.05472
													36	855	0	14.12	29	4.90428	0.081738
													34	862	0	14.12	29	5.34033	0.0890055
													30	865	0	14.12	29	5.91147	0.0985245
													28	860	0	14.12	29	7.49065	0.124844
													27	849	0	14.12	29	5.93199	0.0988665
													25	858	0	14.12	29	6.87078	0.114513
													23	863	0	14.12	29	5.0539	0.0842317
													21	846	0	14.12	29	2.18196	0.036366
													21	864	0	14.12	29	3.21138	0.053523
													22	2220	5.1	14.12	29	3.078	0.0513
													27	2129	5.1	14.12	29	2.70949	0.0451582
													27	2234	5.1	14.12	29	0.50616	0.008436
													28	2276	5.1	14.12	29	0.09234	0.001539
													30	2464	34.9	14.12	29	0.094905	0.00158175
													35	2761	34.9	14.12	29	0.74214	0.012369
													36	2910	34.9	14.12	29	1.71257	0.0285428
													38	3021	34.9	14.12	29	0.01026	0.000171
													39	3226	9.02	9.8	29	0.062415	0.00104025
													43	3458	9.02	9.8	29	0.02907	0.0004845
													45	3648	9.02	9.8	29	0.060705	0.00101175
													47	3825	9.02	9.8	29	0.016245	0.00027075
													48	4049	9.02	9.8	29	0.02565	0.0004275
													53	4288	98.82	9.8	29	0.12654	0.002109
													53	3400	98.82	9.8	29	0.08208	0.001368
													53	2859	98.82	9.8	29	0.01026	0.000171
													54	2958	98.82	9.8	29	0.014535	0.00024225
													55	2988	0	9.8	29	0.02394	0.000399
													56	3007	0	9.8	29	0.081225	0.00135375
													56	3045	0	9.8	29	0.0171	0.000285
													56	3064	0	9.8	29	0.031635	0.00052725
													57	3077	13.73	9.8	29	0.045315	0.00075525
													57	3094	13.73	9.8	29	0.011115	0.00018525
													58	3121	13.73	9.8	29	0.20862	0.003477
													58	3142	13.73	9.8	29	0.265905	0.00443175
													59	3162	24.71	9.8	29	0.79002	0.013167
													59	3187	24.71	9.8	29	0.698535	0.0116422
													59	3204	24.71	9.8	29	1.31157	0.0218595
													59	3208	24.71	9.8	29	1.53387	0.0255645
													59	3218	18.43	9.8	29	0.03591	0.0005985
													59	3208	18.43	9.8	29	0.00855	0.0001425
													60	3233	18.43	9.8	29	0.01197	0.0001995
													60	3253	18.43	9.8	29	0.047025	0.00078375
													60	3242	15.69	9.8	29	0.04788	0.000798
													60	3247	15.69	9.8	29	0.04617	0.0007695
													60	3245	15.69	9.8	29	0.03249	0.0005415
													60	3246	15.69	9.8	29	0.14364	0.002394
													60	3254	19.22	9.8	29	0.75753	0.0126255
													60	3250	19.22	14.12	29	0	0
													60	3252	19.22	14.12	29	0.0171	0.000285
													60	3248	19.22	14.12	29	0.01197	0.0001995
													60	3249	19.22	14.12	29	0.040185	0.00066975
													60	3244	19.22	14.12	29	0.00855	0.0001425
													60	3232	19.22	14.12	29	0.011115	0.00018525
													60	3220	19.22	14.12	29	0.01881	0.0003135
													59	3213	20.39	14.12	29	0.009405	0.00015675
													59	3212	20.39	14.12	29	0.047025	0.00078375
													59	3205	20.39	14.12	29	0.01539	0.0002565
													59	3208	20.39	14.12	29	0.031635	0.00052725
													59	3195	20.78	14.12	29	0.012825	0.00021375
													58	3191	20.78	14.12	29	0.055575	0.00092625
													57	3112	20.78	14.12	29	0.009405	0.00015675
													57	3014	20.78	14.12	29	0.033345	0.00055575
													54	2959	0	14.12	29	0.01539	0.0002565
													53	2905	0	14.12	29	0.00855	0.0001425
													52	2856	0	14.12	29	0.014535	0.00024225
													52	2812	0	14.12	29	0.01368	0.000228
													52	2811	0	14.12	29	0.02052	0.000342
													51	2791	0	14.12	29	0.012825	0.00021375
													51	2787	0	14.12	29	0.011115	0.00018525
													51	2781	0	14.12	29	0.007695	0.00012825
[truncated: 331 more rows]

## Sheet: Trip 4
Date	Time	Tank Temperature (°C)	Ambient Temperature Meteo	Ambient Temperature OBD	DT M	DDT OBD	Normalized DT M	Normalized DT OBD					Vehicle speed	Engine rpm	Controlled canister purge system	Fuel level input	Ambient air temperature
2017-07-18 14:52:41	2017-07-18 14:52:41	32.22	29.836	32	2.384	0.22	-0.016	0.02					0	1287	0	12.94	32
2017-07-18 14:53:41	2017-07-18 14:53:41	32.15	29.929	32	2.221	0.15	-0.179	0					3	1109	0	12.94	32
2017-07-18 14:54:41	2017-07-18 14:54:41	33.12	29.821	30.9831	3.299	2.13695	0.899	1.93695					1	1081	0	12.94	32
2017-07-18 14:55:41	2017-07-18 14:55:41	33.75	29.839	29.8305	3.911	3.91949	1.511	3.71949					2	1058	0	12.94	32
2017-07-18 14:56:41	2017-07-18 14:56:41	34.21	29.684	29.6271	4.526	4.58288	2.126	4.38288					3	1098	0	12.94	32
2017-07-18 14:57:41	2017-07-18 14:57:41	34.54	29.3	30	5.24	4.54	2.84	4.34					2	1102	0	12.94	32
2017-07-18 14:58:41	2017-07-18 14:58:41	34.97	29.801	30.5085	5.169	4.46153	2.769	4.26153					1	1164	0	12.94	32
2017-07-18 14:59:41	2017-07-18 14:59:41	35.44	29.881	30.5254	5.559	4.91458	3.159	4.71458					0	1813	0	12.94	32
2017-07-18 15:00:41	2017-07-18 15:00:41	35.88	29.692	30.5085	6.188	5.37153	3.788	5.17153					2	1605	0	12.94	32
2017-07-18 15:01:41	2017-07-18 15:01:41	36.28	30.297	30.4407	5.983	5.83932	3.583	5.63932					4	1790	0	12.94	32
2017-07-18 15:02:41	2017-07-18 15:02:41	36.81	29.916	30.7966	6.894	6.01339	4.494	5.81339					1	1463	0	12.94	32
2017-07-18 15:03:41	2017-07-18 15:03:41	37.25	30.146	30.7966	7.104	6.45339	4.704	6.25339					1	1093	0	12.94	32
													2	1093	0	9.41	32
													2	1429	0	9.41	32
													2	1125	0	9.41	32
													1	1714	0	9.41	32
													1	1492	0	9.41	32
													3	1435	0	9.41	32
													4	1464	0	9.41	32
													4	1450	0	9.41	32
													3	1792	0	9.41	32
													4	1640	0	9.41	32
													5	1569	0	9.41	32
													5	1256	0	9.41	32
													5	959	0.78	9.41	32
													6	927	0.78	9.41	32
													4	900	0.78	9.41	32
													2	868	0.78	9.41	32
													1	866	1.57	9.41	32
													5	2012	1.57	9.41	32
													13	2464	1.57	9.41	32
													20	2713	1.57	9.41	32
													24	3624	0	9.41	32
													23	2904	0	9.41	32
													26	1942	0	9.41	32
													30	2328	0	9.41	32
													33	2712	0	9.41	32
													36	2886	0	9.41	32
													38	3101	0	9.41	32
													37	2341	0	9.41	32
													38	2064	0	9.41	32
													40	2132	0	9.41	32
													41	2208	0	9.8	30
													43	2293	0	9.8	30
													44	2415	0	9.8	30
													46	2486	0	9.8	30
													48	2564	0	9.8	30
													50	2658	0	9.8	30
													51	2746	0	9.8	30
													52	2794	0	9.8	30
													53	2844	0	9.8	30
													54	2894	0	9.8	30
													55	2969	0	9.8	30
													55	2707	0	9.8	30
													54	2249	0	9.8	30
													54	2173	0	9.8	30
													54	2177	0	9.8	30
													54	2177	0	9.8	30
													54	2188	0	9.8	30
													55	2197	0	9.8	30
													55	2212	0.78	9.8	30
													56	2219	0.78	9.8	30
													56	2237	0.78	9.8	30
													56	2238	0.78	9.8	30
													57	2285	6.67	9.8	30
													58	2318	6.67	9.8	30
													59	2365	6.67	9.8	30
													60	2406	6.67	9.8	30
													60	2430	7.06	9.8	30
													61	2444	7.06	9.8	30
													61	2453	7.06	9.8	30
													61	2457	7.06	9.8	30
													62	2470	23.92	10.98	30
													62	2486	23.92	10.98	30
													62	2489	23.92	10.98	30
													62	2478	23.92	10.98	30
													62	2470	23.92	10.98	30
													62	2495	89.41	10.98	30
Date	Time	Tank Temperature (°C)	Ambient Temperature Meteo	Ambient Temperature OBD	DT M	DDT OBD	Normalized DT M	Normalized DT OBD	Vehicle Speed	Engine rpm	Controlled canister purge system	Fuel level input	63	2512	89.41	10.98	30
	591	34.7183	29.8452	30.6681	4.87317	4.05025	2.47317	3.85442	42.0897	2100.92	3.0555	7.2476	63	2540	89.41	10.98	30
		37.25	30.297	32	7.104	6.45339	4.704	6.25339	82	3819	89.41	13.73	64	2580	89.41	10.98	30
													64	2577	1.57	10.98	30
													65	2591	1.57	10.98	30
													65	2603	1.57	10.98	30
													65	2601	1.57	10.98	30
													65	2606	5.49	10.98	30
													65	2626	5.49	10.98	30
													66	2665	5.49	10.98	30
													67	2689	5.49	10.98	30
													67	2693	3.14	10.98	30
													66	2620	3.14	10.98	30
													64	2596	3.14	10.98	30
													62	2508	3.14	10.98	30
													60	2417	0	10.98	30
													57	2317	0	10.98	30
													55	2219	0	10.98	30
													53	2135	0	10.98	30
													53	2142	0	10.98	30
													55	2189	0	10.98	30
													57	2295	0	10.98	30
													58	2338	0	10.98	30
													59	2350	0.78	10.98	30
													59	2361	0.78	13.73	30
													59	2364	0.78	13.73	29
													59	2374	0.78	13.73	29
													60	2391	3.92	13.73	29
													59	2386	3.92	13.73	29
													58	2354	3.92	13.73	29
													57	2293	3.92	13.73	29
													56	2257	0	13.73	29
													55	2205	0	13.73	29
													53	2159	0	13.73	29
													53	2134	0	13.73	29
													53	2110	0	13.73	30
													54	2160	0	13.73	30
													55	2200	0	13.73	30
													55	2224	0	13.73	30
													54	2191	0	13.73	30
													53	2136	0	13.73	30
													51	2081	0	13.73	30
													50	2022	0	13.73	30
													51	2029	0	13.73	30
													53	2101	0	13.73	30
													54	2150	0	13.73	30
													54	2168	0	13.73	30
													54	2172	0.78	13.73	30
													54	2184	0.78	13.73	30
													53	2134	0.78	13.73	30
													52	2112	0.78	13.73	30
													53	2117	1.96	13.73	30
													53	2130	1.96	13.73	30
													54	2158	1.96	13.73	30
													54	2197	1.96	13.73	30
													55	2197	7.84	13.33	30
													56	2233	7.84	13.33	30
													56	2249	7.84	13.33	30
													56	2260	7.84	13.33	30
													56	2267	16.47	13.33	30
													58	2310	16.47	13.33	30
													60	2398	16.47	13.33	30
													62	2470	16.47	13.33	30
													62	2510	7.84	13.33	30
													63	2526	7.84	13.33	30
													63	2529	7.84	13.33	30
													63	2539	7.84	13.33	30
													63	2532	0	13.33	30
													63	2521	0	13.33	30
													62	2491	0	13.33	30
													61	2457	0	13.33	30
													60	2408	0	13.33	30
													58	2370	0	13.33	30
													58	2329	0	13.33	29
													54	2249	0	13.33	29
													48	1911	0	13.33	29
													38	1407	0	13.33	29
													30	1066	0	13.33	29
													25	923	0	13.33	29
													24	910	0	13.33	29
													22	1879	0	13.33	29
													21	1792	0	13.33	29
													20	1707	0	13.33	29
													20	1682	1.18	13.33	29
													22	1746	1.18	13.33	29
													24	1897	1.18	0.78	29
													28	2165	1.18	0.78	29
													31	2554	7.06	0.78	29
													38	2905	7.06	0.78	29
													42	3401	7.06	0.78	29
													44	2611	7.06	0.78	29
													47	2534	0	0.78	29
													51	2699	0	0.78	29
													55	2914	0	0.78	29
													59	3131	0	0.78	29
													62	3255	0	0.78	30
													62	2595	0	0.78	30
													65	2565	0	0.78	30
													66	2647	0	0.78	30
													68	2722	0	0.78	30
													70	2783	0	0.78	30
													73	2880	0	0.78	30
													75	2962	0	0.78	30
													76	3068	0	0.78	30
													78	3125	0	0.78	30
													81	3205	0	0.78	30
													81	3043	0	0.78	30
													80	2241	0	0.78	30
													80	2552	0	0.78	30
													81	2564	0	0.78	30
													80	2567	0	0.78	30
													80	2559	0	0.78	30
													81	2568	0	0.78	30
													82	2587	0	0.78	30
													82	2607	0	0.78	30
													82	2607	0	12.55	30
													82	2604	0	12.55	30
													81	2596	0	12.55	30
													81	2579	0	12.55	30
													80	2547	0	12.55	30
													78	2500	0	12.55	30
													78	2479	0	12.55	30
													77	2461	0	12.55	30
													76	2416	0	12.55	30
													74	2377	0	12.55	30
													73	2323	0	12.55	30
													72	2292	0	12.55	30
													70	2232	0	12.55	30
													67	2156	0	12.55	30
													62	2023	0	12.55	30
													55	1816	0	12.55	30
													49	1186	0	12.55	30
													48	1045	0	12.55	30
													47	919	0	12.55	30
													47	902	0	12.55	30
													46	1390	0	12.55	30
													45	1094	0	12.55	30
													40	2300	0	12.55	30
													35	1980	0	12.55	30
													29	1180	0	12.55	30
													23	1012	0	12.55	30
													18	900	0	12.55	30
													15	899	0	12.55	30
													16	1780	0	12.55	30
													20	1590	1.18	12.55	30
													25	2072	1.18	3.53	30
													30	2410	1.18	3.53	30
													36	2937	1.18	3.53	30
													42	3330	0	3.53	30
													47	3819	0	3.53	30
													48	3033	0	3.53	30
													51	2793	0	3.53	30
													55	2937	0	3.53	30
													58	3123	0	3.53	30
													62	3303	0	3.53	30
													65	3535	0	3.53	30
													67	3436	0	3.53	30
													66	2691	0	3.53	30
													67	2690	0	3.53	30
													68	2741	0	3.53	30
													69	2766	0	3.53	30
													69	2777	0	3.53	30
													70	2787	0	3.53	30
													70	2812	0	3.53	30
													71	2825	0	3.53	30
													69	2784	0	3.53	30
													68	2724	0	3.53	30
													68	2720	0	3.53	30
													67	2693	0	3.53	30
													66	2647	0	3.53	30
													64	2599	0	3.53	30
													62	2498	0	3.53	30
													61	2434	0	3.53	30
													61	2451	0	3.53	30
													63	2505	0	3.53	30
													63	2595	0	3.53	30
													66	2595	0	4.31	31
													68	2691	0	4.31	31
													69	2756	0	4.31	31
													71	2825	0	4.31	31
													71	2848	0	4.31	31
													71	2866	0	4.31	31
													72	2880	0	4.31	31
													73	2905	0	4.31	31
													73	2933	0	4.31	31
													74	2952	0	4.31	31
													75	2980	0	4.31	31
													74	2993	0	4.31	31
													74	2969	0.78	4.31	31
													74	2964	0.78	4.31	31
													73	2949	0.78	4.31	31
													73	2942	0.78	4.31	31
													72	2893	0	4.31	31
													70	2842	0	4.31	31
													68	2757	0	4.31	31
													66	2671	0	4.31	31
													63	2528	0	4.31	31
													59	2436	0	4.31	31
													55	2283	0	4.31	31
													50	2094	0	4.31	31
													44	1151	0	4.31	31
													34	1044	0	4.31	31
													24	937	0	4.31	31
													20	901	0	4.31	31
													19	1208	1.96	4.31	31
													24	1821	1.96	4.31	31
													30	2311	1.96	0.39	30
													36	2747	1.96	0.39	30
													37	2379	0	0.39	30
													41	2108	0	0.39	30
													44	2327	0	0.39	30
													48	2517	0	0.39	30
													50	2752	0	0.39	30
													52	2817	0	0.39	30
													53	2873	0	0.39	30
													55	2933	0	0.39	30
													56	3040	0	0.39	30
													59	3136	0	0.39	30
													60	3252	0	0.39	30
													62	3329	0	0.39	30
													63	3412	1.57	0.39	30
													65	3468	1.57	0.39	30
													65	3510	1.57	0.39	30
													66	3526	1.57	0.39	30
													66	3543	7.84	0.39	30
													66	3563	7.84	0.39	30
													66	3550	7.84	0.39	30
													65	3523	7.84	0.39	30
													64	3480	18.04	0.39	30
													63	3435	18.04	0.39	30
													62	3387	18.04	0.39	30
													61	3344	18.04	0.39	30
													60	3218	0	0.39	30
													57	3153	0	0.39	30
													55	3012	0	0.39	30
													52	2882	0	0.39	30
													50	2712	0	8.24	30
													46	2536	0	8.24	31
													43	2353	0	8.24	31
													39	2174	0	8.24	31
													37	1998	0	8.24	31
													36	1930	0	8.24	31
													39	2075	0	8.24	31
													41	2222	0	8.24	31
													44	2405	0	8.24	31
													47	2529	0	8.24	31
													50	2691	0	8.24	31
													53	2854	0	8.24	31
													56	3052	0	8.24	31
													60	3193	67.06	8.24	31
													63	3394	67.06	8.24	31
													62	2766	67.06	8.24	31
													63	2530	67.06	8.24	31
													64	2549	0	8.24	31
													64	2575	0	8.24	31
													65	2606	0	8.24	31
													66	2633	0	8.24	31
													66	2642	55.29	8.24	31
													66	2661	55.29	8.24	31
													67	2667	55.29	8.24	31
													67	2677	55.29	8.24	31
													66	2663	21.57	8.24	31
													65	2615	21.57	8.24	31
													64	2564	21.57	8.24	31
													63	2529	21.57	8.24	31
													63	2515	12.94	8.24	31
													62	2495	12.94	10.59	31
													59	2434	12.94	10.59	31
													56	2247	12.94	10.59	30
													53	2134	0	10.59	30
													48	1995	0	10.59	30
													44	1366	0	10.59	30
													37	1082	0	10.59	30
													27	1040	0	10.59	30
													13	957	0	10.59	30
													4	922	0	10.59	30
													2	1488	0	10.59	30
													3	2245	7.45	10.59	30
													4	2111	7.45	10.59	30
													1	2402	7.45	10.59	30
													0	1299	7.45	10.59	30
													0	1065	0	10.59	30
													0	933	0	10.59	30
													0	913	0	10.59	30
													0	907	0	10.59	30
													2	2270	3.14	10.59	30
													13	2428	3.14	10.59	30
													18	2751	3.14	10.59	30
													22	3127	3.14	10.59	30
													22	2124	0	10.59	30
													25	2068	0	10.59	30
													27	2222	0	10.59	30
													27	2244	0	10.59	30
													27	2232	0	10.59	30
													28	2296	0	10.59	30
													32	2534	0	10.59	30
													33	3017	0	10.59	30
													42	3017	27.84	0.39	31
													44	3559	27.84	0.39	31
													47	2584	27.84	0.39	31
													50	2650	27.84	0.39	31
													52	2846	0	0.39	31
													55	2949	0	0.39	31
													57	3073	0	0.39	31
													59	3156	0	0.39	31
													60	3231	1.18	0.39	31
													60	3254	1.18	0.39	31
													61	3280	1.18	0.39	31
													61	3295	1.18	0.39	31
													61	3292	9.41	0.39	31
													61	3292	9.41	0.39	31
													60	3271	9.41	0.39	31
													59	3256	9.41	0.39	31
													58	3146	0	0.39	31
													56	3066	0	0.39	31
													54	2967	0	0.39	31
													50	2812	0	0.39	31
													47	2517	0	0.39	31
													39	1868	0	0.39	31
													30	1134	0	0.39	31
													20	1102	0	0.39	31
													10	1090	0	0.39	31
													2	1069	0	0.39	31
													1	922	0	0.39	31
													1	902	0	0.39	31
													4	2558	0	0.39	31
													18	2621	0	0.39	31
													24	3468	0	1.18	30
													24	2745	0	1.18	30
													28	2348	0	1.18	30
													34	2633	0	1.18	30
													40	3080	0	1.18	30
													43	3551	0	1.18	30
													44	2459	0	1.18	30
													48	2526	0	1.18	30
													49	2628	0	1.18	30
													50	2703	0	1.18	30
													52	2809	0	1.18	30
													53	2871	0	1.18	30
													54	2910	0	1.18	30
													55	2962	0	1.18	30
													56	3006	0	1.18	30
													56	3024	0	1.18	30
													57	3070	0	1.18	30
													57	3093	0	1.18	30
													57	3109	0	1.18	30
													57	3108	0	1.18	30
													57	3088	0	1.18	30
													56	3061	0	1.18	30
													56	3028	3.53	1.18	30
													56	3016	3.53	1.18	30
													55	2998	3.53	1.18	30
													55	2985	3.53	1.18	30
													55	2978	13.33	1.18	30
													54	2956	13.33	1.18	30
													53	2901	13.33	1.18	30
													52	2819	13.33	1.18	30
													50	2701	0	1.18	30
													47	2566	0	1.18	30
													45	2468	0	1.18	30
													43	2359	0	1.18	30
													39	2109	0	1.18	30
													34	1866	0	1.18	30
													32	1757	0	1.18	30
													30	1673	0	1.18	30
													30	1612	0	1.18	30
													29	1563	0	1.18	30
													32	1698	0	1.18	30
													33	1808	0	1.18	30
													32	1750	0	1.18	30
													31	1711	0	1.18	30
													30	1311	0	1.18	30
													25	1111	0	1.18	30
													16	1099	0	1.18	30
													9	1091	0	1.18	30
													6	1083	0	1.18	30
													6	1037	0	1.18	30
													7	2380	0	1.18	30
													8	2164	1.18	1.18	30
													7	1359	1.18	1.18	30
													5	1101	1.18	1.18	30
													4	1117	1.18	1.18	30
													5	1522	0	1.18	30
													7	1964	0	1.18	30
													11	1903	0	1.18	30
													12	1634	0	1.18	30
													12	1158	0	1.18	30
													11	1941	0	12.16	30
													16	1150	0	12.16	31
													21	1722	0	12.16	31
													26	2056	0	12.16	31
													32	2496	0	12.16	31
													36	2964	0	12.16	31
													37	1974	0	12.16	31
													39	2085	0	12.16	31
													40	2153	0	12.16	31
													41	2181	0	12.16	31
													41	2247	0	12.16	31
													41	2253	0	12.16	31
													41	2222	0	12.16	31
													39	2115	0	12.16	31
													38	2069	0	12.16	31
													39	2108	0	12.16	31
													42	2303	0	12.16	31
													47	2518	0	12.16	31
													51	2780	0	12.16	31
													52	2443	0	12.16	31
													54	2150	0	12.16	31
													57	2263	0	12.16	31
													59	2379	0	12.16	31
													61	2432	0	12.16	31
													62	2478	0	12.16	31
													63	2509	0	12.16	31
													64	2570	0	12.16	31
													66	2621	1.57	12.16	31
													66	2619	1.57	12.16	31
													65	2611	1.57	12.16	31
													65	2582	1.57	12.16	31
													64	2582	0	11.37	30
													63	2545	0	11.37	30
													61	2485	0	11.37	30
													59	2423	0	11.37	30
													56	2252	0	11.37	30
													51	2116	0	11.37	30
													47	1946	0	11.37	30
													42	1781	0	11.37	30
													39	1554	0	11.37	30
													33	1401	0	11.37	30
													31	1287	0	11.37	30
													31	1250	0	11.37	30
													33	1342	0	11.37	31
													38	1464	0	11.37	31
													41	1599	0	11.37	31
													44	1727	0	11.37	31
													46	1869	0	11.37	31
													47	1886	0	11.37	31
													46	1865	0	11.37	31
													46	1841	0	11.37	31
													45	1815	0	11.37	31
													44	1788	0	11.37	31
													39	1685	0	11.37	31
													30	1143	0	11.37	31
													26	882	0	11.37	31
													25	849	0	11.37	31
													26	906	0	11.37	31
													30	2345	0	11.37	31
													35	2830	0	11.37	31
													35	2377	0	11.37	31
													34	1604	0	5.88	31
													28	1058	0	5.88	31
													26	864	0	5.88	31
													25	856	0	5.88	31
													26	867	0	5.88	31
													27	854	0	5.88	31
													26	866	0	5.88	31
													26	859	0	5.88	31
													26	848	0	5.88	31
													24	870	0	5.88	31
													23	859	0	5.88	31
													21	863	0	5.88	31
													21	864	0	5.88	31
													20	846	0	5.88	31
													20	853	0	5.88	31
													18	870	0	5.88	31
													14	865	0	5.88	31
													6	861	0	5.88	31
													3	849	0	5.88	31
													0	854	0	5.88	31
													0	850	0	5.88	31
													0	856	0	5.88	31
													0	849	0.39	5.88	31
													0	867	0.39	5.88	31
													0	853	0.39	5.88	31
													0	676	0.39	5.88	31
													0	100	0	5.88	31
													0	0	0	5.88	31
													0	0	0	5.88	31
													0	0	0	5.88	31
													0	0	0	5.88	31
													0	0	0	5.88	31
													0	0	0	5.88	31
													0	0	0	5.88	31
													0	0	0	5.88	31
													0	0	0	5.88	31
													0	0	0	5.88	31
													0	0	0	5.88	31
													0	0	0	5.88	31
													0	0	0	5.88	31
													0	0	0	5.88	31
													0	0	0	5.88	31
													0	0	0	5.88	31
													0	0	0	5.88	31
													0	0	0	5.88	31
													0	0	0	5.88	31
													0	0	0	5.88	31
													0	0	0	5.88	31
													0	0	0	5.88	31
													0	0	0	5.88	31
													0	0	0	5.88	31
													0	0	0	5.88	31
													0	0	0	5.88	31
													0	0	0	5.88	31
													0	0	0	5.88	31
													0	0	0	5.88	31
													0	0	0	5.88	31
													0	0	0	5.88	31
													0	0	0	5.88	31
													0	0	0	5.88	31
													0	0	0	5.88	31
													0	0	0	5.88	31
													0	0	0	5.88	31
													0	0	0	0	31
													0	0	0	0	31

## Sheet: Trip 5
Date	Time	Tank Temperature (°C)	Ambient Temperature Meteo	Ambient Temperature OBD	DT M	DDT OBD	Normalized DT M	Normalized DT OBD					Vehicle speed	Engine rpm	Controlled canister purge system	Fuel level input	Ambient air temperature
2017-07-18 17:38:41	2017-07-18 17:38:41	34.03	31.52	33	2.51	1.03	0.01	0.03					2	1165	0	9.8	33
2017-07-18 17:39:41	2017-07-18 17:39:41	34.03	31.904	33	2.126	1.03	-0.374	0.03					1	1089	0	9.8	33
2017-07-18 17:40:41	2017-07-18 17:40:41	34.36	31.335	32.3898	3.025	1.97017	0.525	0.970169					0	1091	0	9.8	33
2017-07-18 17:41:41	2017-07-18 17:41:41	34.65	31.165	31.7797	3.485	2.87034	0.985	1.87034					0	1084	0	9.8	33
2017-07-18 17:42:41	2017-07-18 17:42:41	34.89	31.196	31.5763	3.694	3.31373	1.194	2.31373					0	1134	0	9.8	33
2017-07-18 17:43:41	2017-07-18 17:43:41	35.39	31.643	32	3.747	3.39	1.247	2.39					5	2225	0	9.8	33
2017-07-18 17:44:41	2017-07-18 17:44:41	35.69	31.417	31.8305	4.273	3.85949	1.773	2.85949					11	2160	0	9.8	33
2017-07-18 17:45:41	2017-07-18 17:45:41	36.08	31.173	31.4746	4.907	4.60542	2.407	3.60542					15	2265	0	9.8	33
2017-07-18 17:46:41	2017-07-18 17:46:41	36.41	31.292	32	5.118	4.41	2.618	3.41					16	2592	0	9.8	33
2017-07-18 17:47:41	2017-07-18 17:47:41	36.76	32.398	32	4.362	4.76	1.862	3.76					16	1613	0	9.8	33
2017-07-18 17:48:41	2017-07-18 17:48:41	37.12	31.978	32	5.142	5.12	2.642	4.12					15	1269	0	9.8	33
2017-07-18 17:49:41	2017-07-18 17:49:41	37.47	32.114	32	5.356	5.47	2.856	4.47					14	1200	0	0.78	33
													13	1087	0	0.78	33
													13	1124	0	0.78	33
													15	1236	0	0.78	33
													15	1236	0	0.78	33
													17	1407	0	0.78	33
													18	1470	0	0.78	33
													19	1553	0	0.78	33
													19	1553	0	0.78	33
													20	1681	0	0.78	33
													21	1722	0	0.78	33
													21	1745	0	0.78	33
													21	1745	0	0.78	33
													21	1691	0	0.78	33
													21	1735	0	0.78	33
													22	1793	0	0.78	33
													22	1793	0	0.78	33
													22	1842	0	0.78	33
													22	1841	0	0.78	33
													22	1857	0	0.78	33
													23	1857	0	0.78	33
													24	1952	2.35	0.78	33
													23	1910	2.35	0.78	33
													22	1838	2.35	0.78	33
													22	1806	2.35	0.78	33
													23	1893	7.06	0.78	33
													26	2119	7.06	0.78	33
													29	2411	7.06	0.78	33
													29	2408	7.06	0.78	33
													29	2341	0	0.78	33
													27	2167	0	12.16	33
													20	1341	0	12.16	32
													17	1341	0	12.16	32
													14	1475	0	12.16	32
													16	1355	0	12.16	32
													20	1669	0	12.16	32
													21	1669	0	12.16	32
													28	2342	36.86	12.16	32
													34	2765	36.86	12.16	32
													35	2512	36.86	12.16	32
													35	2512	36.86	12.16	32
													35	1923	0	12.16	32
													36	1945	0	12.16	32
													37	1994	0	12.16	32
													37	1994	0	12.16	32
													38	2094	3.53	12.16	32
													39	2093	3.53	12.16	32
													37	2004	3.53	12.16	32
													36	2004	3.53	12.16	32
													32	1753	0	12.16	32
													28	1194	0	12.16	32
													22	937	0	12.16	32
													19	937	0	12.16	32
													5	900	0	12.16	32
													2	903	0	12.16	32
													1	1536	0	12.16	32
													2	2268	0	12.16	32
													14	2157	20.39	12.16	32
													21	3265	20.39	12.16	32
													26	3690	20.39	12.16	32
													25	3690	20.39	12.16	32
													30	2435	0	2.35	32
													35	2894	0	2.35	32
													42	3430	0	2.35	32
													44	2949	0	2.35	32
													45	2444	0	2.35	32
													47	2561	0	2.35	32
Date	Time	Tank Temperature (°C)	Ambient Temperature Meteo	Ambient Temperature OBD	DT M	DDT OBD	Normalized DT M	Normalized DT OBD	Vehicle Speed	Engine rpm	Controlled canister purge system	Fuel level input	48	2583	0	2.35	32
	632	35.5733	31.5946	32.0876	3.97875	3.48576	1.47875	2.48576	39.6392	2173.59	2.35399	8.38511	48	2583	0	2.35	32
		37.47	32.398	33	5.356	5.47	2.856	4.47	79	3724	36.86	13.33	46	2561	0.39	2.35	32
													46	2511	0.39	2.35	32
													45	2428	0.39	2.35	32
													44	2428	0.39	2.35	32
													41	2208	0	2.35	32
													39	2139	0	2.35	32
													39	2094	0	2.35	32
													38	2094	0	2.35	32
													35	1892	0	2.35	32
													33	1782	0	2.35	32
													35	1884	0	2.35	32
													35	1884	0	2.35	32
													40	2162	0	2.35	32
													42	2296	0	2.35	32
													45	2421	0	2.35	32
													45	2421	0	2.35	32
													46	2482	0	2.35	32
													45	2400	0	2.35	32
													42	2245	0	2.35	32
													40	1952	0	2.35	32
													32	1755	0	2.35	32
													27	1480	0	3.92	32
													25	1370	0	3.92	32
													24	1205	0	3.92	32
													23	1283	0	3.92	32
													24	1303	0	3.92	32
													24	1309	0	3.92	32
													24	1349	0	3.92	32
													26	1420	0.78	3.92	32
													28	1534	0.78	3.92	32
													30	1646	0.78	3.92	32
													31	1646	0.78	3.92	32
													33	1823	1.96	3.92	32
													35	1926	1.96	3.92	32
													38	2047	1.96	3.92	32
													39	2047	1.96	3.92	32
													37	2008	0	3.92	32
													35	1933	0	3.92	32
													33	1814	0	3.92	32
													33	1814	0	3.92	32
													30	1589	0	3.92	32
													29	1093	0	3.92	32
													27	892	0	3.92	32
													24	892	0	3.92	32
													15	895	0	3.92	32
													10	879	0	3.92	31
													7	881	0	3.92	31
													6	881	0	3.92	31
													6	879	0	3.92	31
													5	890	0	3.92	31
													5	2119	0	3.92	31
													5	2119	0	3.92	31
													8	1373	0	9.8	31
													9	1761	0	9.8	31
													9	1521	0	9.8	31
													9	1044	0	9.8	31
													9	869	0	9.8	31
													9	865	0	9.8	31
													9	1033	0	9.8	31
													11	878	0	9.8	31
													13	1128	0.39	9.8	31
													15	1122	0.39	9.8	31
													16	1273	0.39	9.8	31
													18	1414	0.39	9.8	31
													18	1479	0.78	9.8	31
													18	1492	0.78	9.8	31
													16	1427	0.78	9.8	31
													8	1070	0.78	9.8	31
													4	870	0	9.8	31
													2	867	0	9.8	31
													2	868	0	9.8	31
													5	1647	0	9.8	31
													8	1867	8.63	9.8	31
													16	2016	8.63	9.8	31
													18	2776	8.63	9.8	31
													18	2245	8.63	9.8	31
													19	1567	0	9.8	31
													22	1734	0	9.8	31
													25	1916	0	9.8	31
													27	2109	0	9.8	31
													29	2296	3.14	9.8	31
													32	2487	3.14	9.8	31
													35	2748	3.14	0.78	31
													38	2924	3.14	0.78	31
													42	3346	0	0.78	32
													43	3533	0	0.78	32
													44	2664	0	0.78	32
													46	2438	0	0.78	32
													46	2518	0	0.78	32
													47	2550	0	0.78	32
													48	2583	0	0.78	32
													48	2591	0	0.78	32
													48	2618	1.57	0.78	32
													49	2650	1.57	0.78	32
													49	2653	1.57	0.78	32
													49	2666	1.57	0.78	32
													49	2674	4.31	0.78	32
													49	2678	4.31	0.78	32
													50	2681	4.31	0.78	32
													50	2693	4.31	0.78	32
													50	2718	12.55	0.78	32
													51	2731	12.55	0.78	32
													51	2752	12.55	0.78	32
													51	2756	12.55	0.78	32
													51	2764	18.82	0.78	32
													51	2757	18.82	0.78	32
													51	2754	18.82	0.78	32
													50	2740	18.82	0.78	32
													50	2727	11.76	0.78	32
													50	2705	11.76	0.78	32
													51	2726	11.76	0.78	32
													51	2784	11.76	0.78	32
													51	2772	0	9.02	32
													51	2731	0	9.02	32
													49	2664	0	9.02	32
													46	2523	0	9.02	32
													45	2523	0	9.02	32
													31	1154	0	9.02	32
													22	897	0	9.02	32
													16	854	0	9.02	32
													16	854	0	9.02	32
													24	1950	0	9.02	32
													29	2420	0	9.02	32
													35	2893	0	9.02	32
													38	2893	0	9.02	32
													40	2135	0	9.02	32
													43	2342	0	9.02	32
													46	2513	0	9.02	32
													48	2513	0	9.02	32
													53	2888	0	9.02	32
													55	2663	0	9.02	32
													54	2120	0	9.02	32
													54	2120	0	9.02	32
													56	2242	0	9.02	32
													56	2251	0	9.02	32
													56	2254	0	9.02	32
													56	2254	0	9.02	32
													55	2222	1.18	9.02	32
													55	2203	1.18	9.02	32
													54	2187	1.18	9.02	32
													54	2187	1.18	9.02	32
													53	2120	3.53	9.02	32
													51	2061	3.53	9.02	32
													50	1993	3.53	10.98	32
													49	1993	3.53	10.98	32
													43	1721	0	10.98	32
													37	1164	0	10.98	32
													32	905	0	10.98	32
													30	905	0	10.98	32
													27	2285	0	10.98	32
													27	2263	0	10.98	32
													30	2489	0	10.98	32
													31	2489	0	10.98	32
													31	2463	0	10.98	32
													27	1611	0	10.98	32
													22	1088	0	10.98	32
													21	1088	0	10.98	32
													25	2067	0	10.98	32
													32	2593	0	10.98	32
													38	3179	0	10.98	32
													39	2288	0	10.98	32
													43	2336	0	10.98	32
													46	2505	0	10.98	32
													48	2589	0	10.98	32
													49	2589	0	10.98	32
													51	2765	0.39	10.98	32
													52	2834	0.39	10.98	32
													54	2903	0.39	10.98	32
													54	2903	0.39	10.98	32
													56	3021	1.96	10.98	32
													57	3086	1.96	10.98	32
													58	3137	1.96	10.98	32
													58	3137	1.96	10.98	32
													59	3158	0	10.98	32
													59	3181	0	10.98	32
													60	3222	0	10.98	32
													61	3260	0	10.98	32
													61	3298	0	10.98	32
													62	3334	0	10.98	32
													62	3350	0	10.98	32
													63	3374	0	10.98	32
													63	3405	3.14	10.98	32
													63	3397	3.14	10.98	32
													62	3373	3.14	10.98	32
													60	3308	3.14	10.98	32
													59	3208	0	10.98	32
													58	3162	0	10.98	32
													55	3082	0	10.98	32
													50	2873	0	10.98	32
													46	2495	0	10.98	32
													37	2227	0	10.98	32
													30	1836	0	10.98	32
													23	1469	0	10.98	32
													18	1015	0	10.98	32
													16	859	0	10.98	32
													20	1667	0	10.98	32
													25	1801	0	10.98	32
													29	2398	18.43	10.98	32
													34	2743	18.43	10.98	32
													37	2104	18.43	10.98	32
													41	2101	18.43	10.98	32
													45	2374	0	10.98	32
													50	2578	0	10.98	32
													55	2871	0	9.02	32
													59	3069	0	9.02	32
													59	2802	0	9.02	32
													61	2569	0	9.02	32
													63	2478	0	9.02	32
													64	2573	0	9.02	32
													65	2612	0	9.02	32
													66	2651	0	9.02	32
													67	2682	0	9.02	32
													66	2687	0	9.02	32
													66	2659	1.96	9.02	32
													65	2644	1.96	9.02	32
													64	2593	1.96	9.02	32
													63	2548	1.96	9.02	32
													62	2479	0	9.02	32
													59	2428	0	9.02	32
													58	2367	0	9.02	32
													57	2311	0	9.02	32
													57	2293	0	9.02	32
													57	2308	0	9.02	32
													56	2295	0	9.02	32
													55	2227	0	9.02	32
													54	2157	0	9.02	32
													51	1779	0	9.02	32
													45	1146	0	9.02	32
													38	899	0	9.02	31
													33	851	0	9.02	31
													20	861	0	9.02	31
													11	854	0	9.02	31
													8	852	0	9.02	31
													6	860	0	9.02	31
													5	1846	0	9.02	31
													5	1682	0	9.02	31
													8	2103	0	9.02	31
													12	2103	0	9.02	31
													21	3285	0	9.02	31
													23	2745	0	9.02	31
													27	2101	0	9.02	31
													29	2101	0	9.02	31
													39	3194	0	9.02	31
													40	2618	0	9.02	31
													43	2326	0	9.02	31
													44	2326	0	9.02	31
													47	2576	0	9.02	31
													50	2692	0	9.02	31
													52	2809	0	9.02	31
													53	2809	0	9.02	31
													55	3013	0	9.02	31
													56	3051	0	9.02	31
													58	3115	0	9.02	31
													58	3115	0	9.02	31
													60	3266	0	9.02	31
													62	3349	0	9.02	31
													64	3486	0	9.02	31
													66	3724	0	9.02	31
													69	3096	0	9.02	31
													69	2748	0	9.02	31
													69	2773	0	9.02	31
													70	2824	0	9.02	31
													71	2860	0	9.02	31
													72	2873	0	10.59	31
													72	2885	0	10.59	31
													72	2932	0	10.59	31
													73	2944	0.39	10.59	31
													74	2963	0.39	10.59	31
													74	2984	0.39	10.59	31
													75	2984	0.39	10.59	31
													76	3062	1.57	10.59	32
													77	3104	1.57	10.59	32
													77	3103	1.57	10.59	32
													78	3103	1.57	10.59	32
													79	3167	1.96	10.59	32
													79	3151	1.96	10.59	32
													78	3149	1.96	10.59	32
													79	3149	1.96	10.59	32
													78	3121	1.96	10.59	32
													77	3076	1.96	10.59	32
													75	3011	1.96	10.59	32
													75	3011	1.96	10.59	32
													72	2906	0	10.59	32
													71	2866	0	10.59	32
													72	2894	0	10.59	32
													73	2894	0	10.59	32
													75	2990	0	10.59	32
													74	2977	0	10.59	32
													73	2933	0	10.59	32
													73	2882	0	10.59	32
													71	2861	0	10.59	32
													70	2823	0	10.59	32
													70	2811	0	10.59	32
													70	2811	0	10.59	32
													71	2838	0	13.33	32
													70	2825	0	13.33	32
													70	2799	0	13.33	32
													70	2797	0	13.33	32
													70	2805	3.14	13.33	32
													71	2846	3.14	13.33	32
													72	2911	3.14	13.33	32
													73	2911	3.14	13.33	32
													76	3064	2.35	13.33	32
													76	3066	2.35	13.33	32
													76	3060	2.35	13.33	32
													77	3060	2.35	13.33	32
													78	3137	0	13.33	32
													79	3151	0	13.33	32
													78	3118	0	13.33	32
													78	3118	0	13.33	32
													78	3117	0	13.33	32
													79	3160	0	13.33	32
													77	3100	0	13.33	32
													76	3100	0	13.33	32
													74	3006	0	13.33	32
													73	2947	0	13.33	32
													73	2949	0	13.33	32
													74	2949	0	13.33	32
													75	2999	0	13.33	32
													76	3039	0	13.33	32
													77	3100	0	13.33	32
													77	3083	0	13.33	32
													77	3069	0	13.33	32
													76	3063	0	10.59	32
													76	3061	0	10.59	32
													76	3059	0	10.59	32
													76	3045	0	10.59	32
													75	3026	0	10.59	32
													74	2983	0	10.59	32
													74	2938	0	10.59	32
													73	2912	1.96	10.59	32
													72	2885	1.96	10.59	32
													71	2850	1.96	10.59	32
													71	2850	1.96	10.59	32
													70	2790	3.92	10.59	32
													69	2733	3.92	10.59	32
													67	2681	3.92	10.59	32
													66	2681	3.92	10.59	32
													58	2344	0	10.59	32
													53	2137	0	10.59	32
													49	1976	0	10.59	32
													47	1976	0	10.59	32
													33	1157	0	10.59	32
													23	917	0	10.59	32
													20	858	0	10.59	32
													19	858	0	10.59	32
													21	1760	0	10.59	32
													23	1871	0	10.59	32
													26	2155	0	10.59	32
													28	2155	0	10.59	32
													37	3010	7.84	10.59	32
													40	3132	7.84	10.59	32
													40	2113	7.84	10.59	32
													40	2113	7.84	10.59	32
													44	2285	0	9.02	32
													46	2458	0	9.02	32
													46	2478	0	9.02	32
													46	2505	0	9.02	32
													46	2516	0	9.02	32
													47	2527	0	9.02	32
													47	2545	0	9.02	32
													48	2557	0	9.02	32
													49	2621	0	9.02	32
													50	2666	0	9.02	32
													50	2720	0	9.02	32
													51	2736	0	9.02	32
													51	2769	0	9.02	32
													52	2803	0	9.02	32
													53	2856	0	9.02	32
													54	2909	0	9.02	32
													54	2927	0	9.02	32
													52	2854	0	9.02	32
													50	2771	0	9.02	32
													49	2688	0	9.02	32
													50	2728	0	9.02	32
													52	2788	0	9.02	32
													54	2874	0	9.02	32
													56	2968	0	9.02	32
													57	3081	0	9.02	32
													57	3104	0	9.02	32
													57	3102	0	9.02	32
													58	3119	0	9.02	32
													58	3122	0.39	9.02	32
													57	3088	0.39	9.02	32
													56	3048	0.39	10.59	32
													56	3026	0.39	10.59	32
													56	3015	5.1	10.59	32
													57	3061	5.1	10.59	32
													58	3103	5.1	10.59	32
													58	3160	5.1	10.59	32
													58	3141	1.96	10.59	32
													59	3149	1.96	10.59	32
													58	3175	1.96	10.59	32
													57	3155	1.96	10.59	32
													57	3078	2.75	10.59	32
													57	3059	2.75	10.59	32
													57	3084	2.75	10.59	32
													57	3093	2.75	10.59	32
													58	3111	0.39	10.59	32
													58	3123	0.39	10.59	32
													58	3133	0.39	10.59	32
													58	3159	0.39	10.59	32
													58	3166	0	10.59	32
													60	3191	0	10.59	32
													61	3281	0	10.59	32
													59	3271	0	10.59	32
													57	3111	0	10.59	32
													55	3026	0	10.59	32
													54	2949	0	10.59	32
													52	2866	0	10.59	32
													51	2770	0	10.59	32
													50	2706	0	10.59	32
													51	2710	0	10.59	32
													52	2767	0	10.59	32
													53	2876	3.92	1.57	32
													55	2993	3.92	1.57	32
													57	3095	3.92	1.57	32
													58	3122	3.92	1.57	32
													58	3122	3.92	1.57	32
													59	3221	1.96	1.57	32
													60	3270	1.96	1.57	32
													60	3269	1.96	1.57	32
													60	3269	1.96	1.57	32
													61	3281	3.14	1.57	32
													61	3278	3.14	1.57	32
													60	3254	3.14	1.57	32
													60	3254	3.14	1.57	32
													59	3209	6.27	1.57	32
													59	3194	6.27	1.57	32
													59	3194	6.27	1.57	32
													59	3194	6.27	1.57	32
													58	3162	9.02	1.57	32
													58	3122	9.02	1.57	32
													58	3141	9.02	1.57	32
													58	3141	9.02	1.57	32
													60	3265	32.16	1.57	32
													61	3286	32.16	1.57	32
													60	3256	32.16	1.57	32
													60	3256	32.16	1.57	32
													59	3195	14.51	1.57	32
													59	3169	14.51	1.57	32
													59	3201	14.51	1.57	32
													59	3201	14.51	1.57	32
													59	3202	4.71	1.57	32
													58	3153	4.71	1.57	32
													57	3094	4.71	10.98	32
													57	3094	4.71	10.98	32
													56	3018	18.43	10.98	32
													56	3013	18.43	10.98	32
													55	3006	18.43	10.98	32
													55	3006	18.43	10.98	32
													54	2918	17.25	10.98	32
													53	2874	17.25	10.98	32
													52	2844	17.25	10.98	32
													52	2829	17.25	10.98	32
													52	2801	6.67	10.98	32
													52	2801	6.67	10.98	32
													52	2823	6.67	10.98	32
													52	2863	6.67	10.98	32
													54	2905	20	10.98	32
													54	2935	20	10.98	32
													55	2979	20	10.98	32
													55	2979	20	10.98	32
													56	3047	16.47	10.98	32
													57	3104	16.47	10.98	32
													57	3111	16.47	10.98	32
													57	3111	16.47	10.98	32
													55	3002	0	10.98	32
													55	2625	0	10.98	32
													54	1836	0	10.98	32
													53	1836	0	10.98	32
													45	929	0	10.98	32
													38	877	0	10.98	32
													31	867	0	10.98	32
													28	867	0	10.98	32
													17	856	0	7.45	32
													13	866	0	7.45	32
													11	850	0	7.45	32
													10	868	0	7.45	32
													8	849	0	7.45	32
													3	852	0	7.45	32
													0	848	0	7.45	32
													0	857	0	7.45	32
													0	859	0	7.45	32
													0	849	0	7.45	32
													0	851	0	7.45	32
													0	856	0	7.45	32
													0	868	0	7.45	32
													0	866	0	7.45	32
													0	869	0	7.45	32
													0	859	0	7.45	32
													0	849	0.39	7.45	32
													0	853	0.39	7.45	32
													0	856	0.39	7.45	32
													0	885	0.39	7.45	32
													2	2031	1.57	7.45	32
													4	1511	1.57	7.45	32
													4	1409	1.57	7.45	32
													6	987	1.57	7.45	32
													6	855	2.35	7.45	32
													5	850	2.35	7.45	32
													4	866	2.35	7.45	32
													3	860	2.35	7.45	32
													3	873	3.53	7.45	32
													3	853	3.53	7.45	32
													3	853	3.53	12.16	32
													2	854	3.53	12.16	32
													0	857	3.53	12.16	32
													0	869	3.53	12.16	32
													0	870	3.53	12.16	32
													0	853	3.53	12.16	32
													0	853	3.53	12.16	32
													0	869	3.53	12.16	32
													0	542	3.53	12.16	32
													0	138	3.53	12.16	32
													0	0	0	12.16	32
													0	0	0	12.16	32
													0	0	0	12.16	32
													0	0	0	12.16	32
													0	0	0	12.16	32
													0	0	0	12.16	32
													0	0	0	12.16	32
													0	0	0	12.16	32
													0	0	0	12.16	32
													0	0	0	12.16	32
													0	0	0	12.16	32
													0	0	0	12.16	32
													0	0	0	12.16	32
													0	0	0	12.16	32
													0	0	0	12.16	32
													0	0	0	12.16	32
													0	0	0	12.16	32
													0	0	0	12.16	32
													0	0	0	12.16	32
													0	0	0	12.16	32
													0	0	0	12.16	32
													0	0	0	12.16	32
													0	0	0	12.16	32
													0	0	0	12.16	32
													0	0	0	12.16	32
													0	0	0	12.16	32
													0	0	0	12.16	32
													0	0	0	12.16	32
													0	0	0	12.16	32
													0	0	0	12.16	32
													0	0	0	12.16	32
													0	0	0	12.16	32
													0	0	0	12.16	32
													0	0	0	12.16	32
													0	0	0	12.16	32
													0	0	0	12.16	32
													0	0	0	12.16	32

## Sheet: Trip 6
Date	Time	Tank Temperature (°C)	Ambient Temperature Meteo	Ambient Temperature OBD	DT M	DDT OBD	Normalized DT M	Normalized DT OBD					Vehicle speed	Engine rpm	Controlled canister purge system	Fuel level input	Ambient air temperature
2017-07-20 09:31:41	2017-07-20 09:31:41	23.98	21.199	24	2.781	-0.02	-0.019	-0.02					2	1195	0	9.8	24
2017-07-20 09:32:41	2017-07-20 09:32:41	23.97	21.196	24	2.774	-0.03	-0.026	-0.03					2	1198	0	9.8	24
2017-07-20 09:33:41	2017-07-20 09:33:41	24.13	21.242	24	2.888	0.13	0.088	0.13					1	1179	0	9.8	24
2017-07-20 09:34:41	2017-07-20 09:34:41	24.62	21.27	24	3.35	0.62	0.55	0.62					3	1313	0	9.8	24
2017-07-20 09:35:41	2017-07-20 09:35:41	25.12	21.294	24	3.826	1.12	1.026	1.12					2	1406	0	9.8	24
2017-07-20 09:36:41	2017-07-20 09:36:41	25.77	21.322	24	4.448	1.77	1.648	1.77					1	1393	0	9.8	24
2017-07-20 09:37:41	2017-07-20 09:37:41	26.06	21.314	24	4.746	2.06	1.946	2.06					0	1255	0	9.8	24
2017-07-20 09:38:41	2017-07-20 09:38:41	26.68	21.364	24	5.316	2.68	2.516	2.68					0	1206	0	9.8	24
2017-07-20 09:39:41	2017-07-20 09:39:41	27.15	21.436	24	5.714	3.15	2.914	3.15					0	1212	0	9.8	24
2017-07-20 09:40:41	2017-07-20 09:40:41	27.73	21.316	24	6.414	3.73	3.614	3.73					0	1214	0	9.8	24
2017-07-20 09:41:41	2017-07-20 09:41:41	28.18	21.388	24	6.792	4.18	3.992	4.18					0	1213	0	9.8	24
2017-07-20 09:42:41	2017-07-20 09:42:41	28.74	21.435	24	7.305	4.74	4.505	4.74					0	1200	0	9.8	24
													0	1200	0	9.8	24
													0	1208	0	9.8	24
													0	1194	0	9.8	24
													0	1205	0	9.8	24
													0	1186	0	9.8	24
													0	1195	0	9.8	24
													0	1202	0	9.8	24
													0	1203	0	9.8	24
													0	1205	0	9.8	24
													0	1192	0	9.8	24
													0	1195	0	9.8	24
													2	1689	0	9.8	24
													3	1500	0	9.8	24
													5	1184	0	9.8	24
													4	1255	0	9.8	24
													3	1230	0	9.8	24
													5	1531	0	9.8	24
													6	1535	0	9.8	24
													7	1627	0	9.8	24
													8	1368	0	9.8	24
													8	1366	0	9.8	24
													7	1200	0	9.8	24
													4	1129	0	9.8	24
													2	1099	0	9.8	24
													0	1052	0	9.8	24
													0	1025	0	9.8	24
													4	2131	0	9.8	24
													9	2407	0	9.8	24
													15	2339	0	9.8	24
													22	3197	0	9.8	24
													22	2571	0	9.02	24
													25	1993	0	9.02	24
													28	2289	0	9.02	24
													32	2535	0	9.02	24
													36	2822	0	9.02	24
													39	3080	0	9.02	24
													40	3148	0	9.02	24
													40	2301	0	9.02	24
													42	2233	0	9.02	24
													44	2338	0	9.02	24
													44	2375	0	9.02	24
													44	2385	0	9.02	24
													43	2369	0	9.02	24
													42	2319	0	9.02	24
													41	2220	0	9.02	24
													38	2121	0	9.02	24
													36	1982	0	9.02	24
													33	1860	0	9.02	24
													30	1699	0	9.02	24
													28	1600	0	9.02	24
													27	1482	0	9.02	24
													28	1511	0	9.02	24
													31	1630	0	9.02	24
													32	1705	0	9.02	24
													35	1838	0	9.02	24
													38	2033	0	9.02	24
													41	2251	0	9.02	24
													46	2420	0	9.02	24
													51	2658	0	9.02	24
													55	2912	0	9.02	24
													57	3066	0	12.94	24
													57	3115	0	12.94	24
													61	3246	0	12.94	24
													61	2550	0	12.94	24
													61	2432	0	12.94	24
													61	2434	0	12.94	24
Date	Time	Tank Temperature (°C)	Ambient Temperature Meteo	Ambient Temperature OBD	DT M	DDT OBD	Normalized DT M	Normalized DT OBD	Vehicle Speed	Engine rpm	Controlled canister purge system	Fuel level input	61	2444	0	12.94	24
	596	26.0108	21.3147	24	4.69617	2.01083	1.89617	2.01083	39.4614	2205.71	3.2057	8.46111	63	2476	0	12.94	24
		28.74	21.436	24	7.305	4.74	4.505	4.74	91	4892	98.82	12.94	63	2530	0	12.94	24
													64	2575	0	12.94	24
													66	2628	0	12.94	24
													68	2706	0	12.94	24
													69	2783	0	12.94	24
													70	2811	0	12.94	24
													70	2819	0	12.94	24
													70	2822	0	12.94	24
													70	2813	0	12.94	24
													70	2810	0	12.94	24
													70	2800	0	12.94	24
													70	2812	0	12.94	24
													70	2809	0	12.94	24
													70	2810	0	12.94	24
													70	2817	0	12.94	24
													71	2841	0	12.94	24
													71	2864	0	12.94	24
													72	2881	3.53	12.94	24
													72	2898	3.53	12.94	24
													73	2914	3.53	12.94	24
													72	2879	3.53	12.94	24
													70	2829	0	12.94	24
													68	2742	0	10.59	24
													67	2683	0	10.59	24
													64	2587	0	10.59	24
													62	2521	0	10.59	24
													60	2442	0	10.59	24
													58	2349	0	10.59	24
													57	2303	0	10.59	24
													57	2288	0	10.59	24
													56	2268	0	10.59	24
													54	2184	0	10.59	24
													49	1976	0	10.59	24
													47	1893	0	10.59	24
													41	1735	0	10.59	24
													33	1371	0	10.59	24
													29	1003	0	10.59	24
													26	909	0	10.59	24
													25	904	0	10.59	24
													23	902	0	10.59	24
													21	916	0	10.59	24
													21	1058	0	10.59	24
													21	1699	0	10.59	24
													21	1734	0	10.59	24
													18	1520	0	10.59	24
													17	1389	0	10.59	24
													16	1303	0	10.59	24
													15	1271	0	10.59	24
													16	1308	0	10.59	24
													16	1323	0	10.59	24
													16	1328	0	10.59	24
													17	1368	0	10.59	24
													19	1574	0	10.59	24
													22	1751	3.53	9.8	24
													26	2059	3.53	9.8	24
													31	2488	3.53	9.8	24
													36	2938	3.53	9.8	24
													39	3150	18.43	9.8	24
													40	3228	18.43	9.8	24
													41	3326	18.43	9.8	24
													43	3510	18.43	9.8	24
													44	3343	17.65	9.8	24
													44	2476	17.65	9.8	24
													44	2380	17.65	9.8	24
													42	2274	17.65	9.8	24
													39	2156	0	9.8	24
													37	2048	0	9.8	24
													36	1984	0	9.8	24
													36	1987	0	9.8	24
													38	2047	0	9.8	24
													40	2179	0	9.8	24
													43	2290	0	9.8	24
													45	2422	0	9.8	24
													46	2483	1.96	9.8	24
													45	2449	1.96	9.8	24
													43	2332	1.96	9.8	24
													41	2231	1.96	9.8	24
													40	2184	0	9.8	24
													40	2157	0	9.8	24
													41	2231	0	9.8	24
													43	2320	0	9.8	24
													44	2374	0	9.8	24
													44	2427	0	9.8	24
													44	2400	0	9.8	24
													44	2408	0	9.8	24
													44	2413	1.18	9.8	24
													45	2440	1.18	9.8	24
													46	2476	1.18	9.8	24
													46	2509	1.18	9.8	24
													47	2542	3.14	9.8	24
													47	2557	3.14	9.8	24
													48	2614	3.14	9.8	24
													49	2680	3.14	9.8	24
													50	2712	7.06	9.8	24
													50	2726	7.06	9.8	24
													50	2728	7.06	9.8	24
													50	2713	7.06	9.8	24
													50	2693	0	9.8	24
													49	2649	0	9.8	24
													48	2618	0	9.8	24
													48	2579	0	9.8	24
													47	2552	0	9.8	24
													46	2517	0	9.8	24
													46	2488	0	9.8	24
													45	2430	0	9.8	24
													44	2397	0	9.8	24
													43	2356	0	9.8	24
													39	2154	0	9.8	24
													35	1929	0	9.8	24
													32	1793	0	9.8	24
													29	1617	0	9.8	24
													26	1438	0	9.8	24
													24	1015	0	9.8	24
													23	1015	0	7.45	24
													20	902	0	7.45	24
													20	917	0	7.45	24
													21	1605	0	7.45	24
													20	1648	0	7.45	24
													19	1594	0	7.45	24
													19	1533	0	7.45	24
													20	1601	0	7.45	24
													21	1718	0	7.45	24
													23	1806	0	7.45	24
													27	2117	0	7.45	24
													32	2484	0	7.45	24
													36	2952	10.59	7.45	24
													42	3244	10.59	7.45	24
													46	3576	10.59	7.45	24
													50	4034	10.59	7.45	24
													51	2840	0	7.45	24
													53	2836	0	7.45	24
													54	2886	0	7.45	24
													58	3076	0	7.45	24
													60	3253	0	7.45	24
													61	3298	0	7.45	24
													61	3294	0	7.45	24
													64	3388	0	7.45	24
													67	3648	98.82	7.45	24
													73	3849	98.82	7.45	24
													78	4105	98.82	7.45	24
													82	4332	98.82	7.45	24
													85	4596	98.82	7.45	24
													90	4781	98.82	7.45	24
													91	4892	98.82	0.39	24
													90	3826	98.82	0.39	24
													89	3587	0	0.39	24
													88	3543	0	0.39	24
													87	3511	0	0.39	24
													87	3492	0	0.39	24
													87	3505	7.84	0.39	24
													88	3518	7.84	0.39	24
													88	3533	7.84	0.39	24
													89	3548	7.84	0.39	24
													89	3564	44.71	0.39	24
													89	3573	44.71	0.39	24
													90	3588	44.71	0.39	24
													90	3611	44.71	0.39	24
													91	3628	17.25	0.39	24
													91	3642	17.25	0.39	24
													90	3621	17.25	0.39	24
													89	3581	17.25	0.39	24
													88	3512	0	0.39	24
													86	3480	0	0.39	24
													85	3416	0	0.39	24
													83	3349	0	0.39	24
													81	3262	0	0.39	24
													79	3208	0	0.39	24
													78	3144	0	0.39	24
													77	3080	0	0.39	24
													76	3045	0	0.39	24
													75	3020	0	0.39	24
													73	2964	0	0.39	24
													72	2892	0	0.39	24
													72	2895	0	9.8	24
													73	2916	0	9.8	24
													73	2928	0	9.8	24
													74	2953	0	9.8	24
													73	2930	0	9.8	24
													72	2893	0	9.8	24
													70	2833	0	9.8	24
													69	2768	0	9.8	24
													68	2724	0	9.8	24
													67	2703	0	9.8	24
													66	2667	0	9.8	24
													67	2678	0	9.8	24
													68	2715	0	9.8	24
													67	2706	0	9.8	24
													66	2650	0	9.8	24
													65	2607	0	9.8	24
													63	2531	0	9.8	24
													61	2465	0	9.8	24
													59	2385	0	9.8	24
													58	2363	0	9.8	24
													60	2417	0	9.8	24
													62	2473	0	9.8	24
													64	2547	0	9.8	24
													65	2610	0	9.8	24
													65	2660	0	9.8	24
													64	2575	0	9.8	24
													62	2505	0	9.8	24
													62	2504	0	9.8	24
													62	2470	0	9.8	24
													61	2448	0	9.8	24
													62	2487	0	10.2	24
													63	2528	0	10.2	24
													64	2563	0	10.2	24
													63	2555	0	10.2	24
													63	2523	0	10.2	24
													64	2556	0	10.2	24
													65	2588	0	10.2	24
													63	2563	0	10.2	24
													62	2489	0	10.2	24
													60	2419	0	10.2	24
													59	2368	0	10.2	24
													58	2345	0	10.2	24
													58	2333	0	10.2	24
													58	2346	0	10.2	24
													59	2355	0	10.2	24
													58	2313	0	10.2	24
													56	2265	0	10.2	24
													55	2231	0	10.2	24
													54	2171	0	10.2	24
													53	2142	0.78	10.2	24
													52	2091	0.78	10.2	24
													50	2024	0.78	10.2	24
													48	1907	0.78	10.2	24
													42	1205	0	10.2	24
													33	938	0	10.2	24
													25	848	0	10.2	24
													18	861	0	10.2	24
													16	860	0	10.2	24
													19	1465	0	10.2	24
													24	1883	0	10.2	24
													31	2438	0	10.2	24
													36	2438	7.06	1.96	24
													40	3110	7.06	1.96	24
													41	2598	7.06	1.96	24
													44	2318	7.06	1.96	24
													45	2461	0	1.96	24
													48	2536	0	1.96	24
													49	2622	0	1.96	24
													50	2698	0	1.96	24
													51	2770	0	1.96	24
													53	2826	0	1.96	24
													54	2893	0	1.96	24
													55	2949	0	1.96	24
													56	3022	0	1.96	24
													57	3064	0	1.96	24
													57	3102	0	1.96	24
													58	3127	0	1.96	24
													59	3221	4.71	1.96	24
													62	3297	4.71	1.96	24
													63	3405	4.71	1.96	24
													63	3414	4.71	1.96	24
													63	3428	5.1	1.96	24
													64	3448	5.1	1.96	24
													64	3468	5.1	1.96	24
													64	3446	5.1	1.96	24
													63	3415	10.98	1.96	24
													62	3383	10.98	1.96	24
													61	3308	10.98	1.96	24
													59	3234	10.98	1.96	24
													57	3095	0	1.96	24
													54	2994	0	1.96	24
													51	2842	0	9.02	24
													49	2695	0	9.02	24
													47	2525	0	9.02	24
													44	2423	0	9.02	24
													42	2321	0	9.02	24
													41	2201	0	9.02	24
													43	2345	0	9.02	24
													46	2454	0	9.02	24
													49	2597	0	9.02	24
													52	2741	0	9.02	24
													54	2907	0	9.02	24
													57	3018	0	9.02	24
													59	3144	0	9.02	24
													61	3262	0	9.02	24
													63	3353	0	9.02	24
													63	3414	0	9.02	24
													64	3467	0	9.02	24
													64	3458	0	9.02	24
													61	3368	4.31	9.02	24
													60	3273	4.31	9.02	24
													60	3242	4.31	9.02	24
													59	3220	4.31	9.02	24
													59	3201	1.96	9.02	24
													59	3181	1.96	9.02	24
													58	3166	1.96	9.02	24
													58	3137	1.96	9.02	24
													58	3115	0	9.02	24
													57	3101	0	9.02	24
													56	3075	0	9.02	24
													57	3063	0	9.02	24
													57	3067	0	9.02	24
													56	3056	0	9.02	24
													54	2930	0	9.02	24
													51	2795	0	9.02	24
													47	2569	0	9.02	24
													43	2363	0	9.02	24
													37	1905	0	9.02	24
													29	1135	0	9.02	24
													20	893	0	9.02	24
													14	852	0	9.02	24
													11	846	0	9.02	24
													9	848	0	9.02	24
													5	852	0	9.02	24
													3	865	0	9.02	24
													1	1449	0	9.02	24
													2	2032	0	9.02	24
													10	2131	0	9.02	24
													15	2322	0.39	9.02	24
													19	2907	0.39	9.02	24
													20	2068	0.39	9.02	24
													24	1907	0.39	9.02	24
													26	2142	0	9.02	24
													28	2310	0	9.02	24
													28	2293	0	9.02	24
													27	2240	0	9.02	24
													28	2318	0	9.02	24
													33	2612	0	9.02	24
													39	3081	0	9.02	24
													46	3751	0	9.02	24
													48	3418	0	9.02	24
													49	2651	0	8.63	24
													50	2698	0	8.63	24
													53	2855	0	8.63	24
													55	2959	0	8.63	24
													56	3034	0	8.63	24
													57	3057	0	8.63	24
													57	3087	0	8.63	24
													57	3101	1.96	8.63	24
													58	3110	1.96	8.63	24
													58	3136	1.96	8.63	24
													58	3137	1.96	8.63	24
													58	3148	3.92	8.63	24
													58	3160	3.92	8.63	24
													58	3113	3.92	8.63	24
													56	3049	3.92	8.63	24
													55	3004	0	8.63	24
													54	2937	0	8.63	24
													48	2666	0	8.63	24
													41	2212	0	8.63	24
													35	1900	0	8.63	24
													28	1528	0	8.63	24
													22	1101	0	8.63	24
													16	864	0	8.63	24
													17	1859	0	8.63	24
													23	1833	0	8.63	24
													27	2265	0	8.63	24
													34	2809	0	8.63	24
													35	2269	0	8.63	24
													36	1977	0	8.63	24
													39	2119	0	8.63	24
													43	2295	0	8.63	24
													45	2295	0	8.24	24
													45	2438	0	8.24	24
													46	2476	0	8.24	24
													46	2516	0	8.24	24
													47	2559	5.1	8.24	24
													48	2580	5.1	8.24	24
													48	2617	5.1	8.24	24
													49	2641	5.1	8.24	24
													49	2666	13.73	8.24	24
													49	2656	13.73	8.24	24
													48	2631	13.73	8.24	24
													48	2612	13.73	8.24	24
													48	2624	30.2	8.24	24
													49	2641	30.2	8.24	24
													49	2679	30.2	8.24	24
													50	2694	30.2	8.24	24
													49	2668	3.53	8.24	24
													49	2644	3.53	8.24	24
													48	2629	3.53	8.24	24
													48	2603	3.53	8.24	24
													48	2579	10.59	8.24	24
													47	2566	10.59	8.24	24
													47	2559	10.59	8.24	24
													46	2536	10.59	8.24	24
													45	2482	0	8.24	24
													44	2418	0	8.24	24
													42	2337	0	8.24	24
													41	2260	0	8.24	24
													40	2159	0	8.24	24
													38	2109	0	8.24	24
													36	2018	0	7.84	24
													32	1810	0	7.84	24
													29	1606	0	7.84	24
													26	1332	0	7.84	24
													21	992	0	7.84	24
													13	850	0	7.84	24
													7	847	0	7.84	24
													3	855	0	7.84	24
													6	1602	0	7.84	24
													15	2218	0	7.84	24
													20	2660	0	7.84	24
													19	1979	0	7.84	24
													23	1679	0	7.84	24
													26	2038	0	7.84	24
													28	2276	0	7.84	24
													29	2355	0	7.84	24
													28	2369	0	7.84	24
													28	2300	0	7.84	24
													27	2206	0	7.84	24
													24	2120	0	7.84	24
													16	1511	0	7.84	24
													9	1055	0	7.84	24
													7	861	0	7.84	24
													7	850	0	7.84	24
													7	2064	0	7.84	24
													8	1723	0	7.84	24
													7	1156	0	7.84	24
													5	947	0	7.84	24
													7	1547	0	7.84	24
													12	1595	0	7.84	24
													15	1219	0	7.06	24
													15	1212	0	7.06	24
													17	1254	0	7.06	24
													21	1657	0	7.06	24
													26	2154	0	7.06	24
													30	2473	18.43	7.06	24
													31	2540	18.43	7.06	24
													31	2514	18.43	7.06	24
													31	2649	18.43	7.06	24
													36	2902	20.39	7.06	24
													39	3191	20.39	7.06	24
													40	3235	20.39	7.06	24
													39	3214	20.39	7.06	24
													39	3185	0	7.06	24
													37	3097	0	7.06	24
													35	2920	0	7.06	24
													32	2594	0	7.06	24
													27	2286	0	7.06	24
													23	1967	0	7.06	24
													22	1817	0	7.06	24
													21	1768	0	7.06	24
													23	1872	0	7.06	24
													26	2111	0	7.06	24
													29	2319	0	7.06	24
													30	2456	0	7.06	24
													31	2473	0	7.06	24
													34	2711	0	7.06	24
													37	2977	0	7.06	24
													41	3317	0	7.06	24
													44	3530	0	7.06	24
													47	3829	0	9.8	24
													49	3945	0	9.8	24
													49	3031	0	9.8	24
													50	2704	0	9.8	24
													50	2706	0	9.8	24
													48	2650	0	9.8	24
													46	2506	0	9.8	24
													38	2172	0	9.8	24
													31	1729	0	9.8	24
													25	1436	0	9.8	24
													21	1165	0	9.8	24
													20	1094	0	9.8	24
													23	1211	0	9.8	24
													27	1426	0	9.8	24
													31	1706	0	9.8	24
													36	1884	0	9.8	24
													37	1978	0	9.8	24
													36	1973	0	9.8	24
													36	1930	0	9.8	24
													34	1864	0	9.8	24
													31	1717	0	9.8	24
													25	1421	0	9.8	24
													19	1047	0	9.8	24
													14	877	0	9.8	24
													10	842	0	9.8	24
													6	862	0	9.8	24
													4	852	0	9.8	24
													1	853	0	9.8	24
													0	855	0	9.8	24
													0	854	0	9.8	24
													0	857	0	9.8	24
													0	871	0	8.63	24
													0	842	0	8.63	24
													0	332	0	8.63	24
													0	0	0	8.63	24
													0	0	0	8.63	24
													0	0	0	8.63	24
													0	0	0	8.63	24
													0	0	0	8.63	24
													0	0	0	8.63	24
													0	0	0	8.63	24
													0	0	0	8.63	24
													0	0	0	8.63	24
													0	0	0	8.63	24
													0	0	0	8.63	24
													0	0	0	8.63	24
													0	0	0	8.63	24
													0	0	0	8.63	24
													0	0	0	8.63	24
													0	0	0	8.63	24
													0	0	0	8.63	24
													0	0	0	8.63	24
													0	0	0	8.63	24
													0	0	0	8.63	24
													0	0	0	8.63	24
													0	0	0	8.63	24
													0	0	0	8.63	24
													0	0	0	8.63	24
													0	0	0	8.63	24
													0	0	0	8.63	24
													0	0	0	8.63	24
													0	0	0	8.63	24
													0	0	0	8.63	24
													0	0	0	8.63	24
													0	0	0	8.63	24
													0	0	0	8.63	24
													0	0	0	8.63	24
													0	0	0	8.63	24
													0	0	0	8.63	24
													0	0	0	8.63	24
													0	0	0	8.63	24

## Sheet: Trip 7
Date	Time	Tank Temperature (°C)	Ambient Temperature Meteo	Ambient Temperature OBD	DT M	DDT OBD	Normalized DT M	Normalized DT OBD					Vehicle speed	Engine rpm	Controlled canister purge system	Fuel level input	Ambient air temperature
2017-07-21 12:15:41	2017-07-21 12:15:41	28.68	27.067	27.8983	1.613	0.781695	0.013	-0.0183051					0	880	3.92	60.39	27
2017-07-21 12:16:41	2017-07-21 12:16:41	29.52	27.059	28	2.461	1.52	0.861	0.72					0	877	3.92	60.39	27
2017-07-21 12:17:41	2017-07-21 12:17:41	28.97	26.698	27.6271	2.272	1.34288	0.672	0.542881					0	866	3.92	60.39	27
2017-07-21 12:18:41	2017-07-21 12:18:41	30.02	26.732	27	3.288	3.02	1.688	2.22					0	883	3.92	60.39	27
2017-07-21 12:19:41	2017-07-21 12:19:41	30.33	27.073	27	3.257	3.33	1.657	2.53					0	882	3.92	60.39	27
2017-07-21 12:20:41	2017-07-21 12:20:41	30.45	26.646	27	3.804	3.45	2.204	2.65					0	878	3.92	60.39	27
2017-07-21 12:21:41	2017-07-21 12:21:41	29.28	26.128	27	3.152	2.28	1.552	1.48					0	876	3.92	60.39	27
2017-07-21 12:22:41	2017-07-21 12:22:41	30.1	26.209	27	3.891	3.1	2.291	2.3					0	872	3.92	60.39	27
2017-07-21 12:23:41	2017-07-21 12:23:41	30.38	26.547	27	3.833	3.38	2.233	2.58					0	868	3.92	60.39	27
2017-07-21 12:24:41	2017-07-21 12:24:41	30.17	26.713	27	3.457	3.17	1.857	2.37					0	876	3.92	60.39	27
2017-07-21 12:25:41	2017-07-21 12:25:41	29.84	26.364	27	3.476	2.84	1.876	2.04					0	875	3.53	60.39	27
2017-07-21 12:26:41	2017-07-21 12:26:41	30.41	26.689	27	3.721	3.41	2.121	2.61					0	864	3.53	60.39	27
2017-07-21 12:27:41	2017-07-21 12:27:41	31.15	26.773	27	4.377	4.15	2.777	3.35					0	877	3.53	60.39	27
2017-07-21 12:28:41	2017-07-21 12:28:41	31.26	26.724	27	4.536	4.26	2.936	3.46					0	866	3.53	60.39	27
2017-07-21 12:29:41	2017-07-21 12:29:41	31.52	26.707	27	4.813	4.52	3.213	3.72					0	874	3.92	60.39	27
2017-07-21 12:30:41	2017-07-21 12:30:41	31.74	26.576	27	5.164	4.74	3.564	3.94					0	869	3.92	60.39	27
2017-07-21 12:31:41	2017-07-21 12:31:41	31.95	26.566	27	5.384	4.95	3.784	4.15					0	873	3.92	60.39	27
2017-07-21 12:32:41	2017-07-21 12:32:41	32.07	26.75	27	5.32	5.07	3.72	4.27					0	864	3.92	60.39	27
2017-07-21 12:33:41	2017-07-21 12:33:41	32.16	26.849	27	5.311	5.16	3.711	4.36					0	876	3.92	60.39	27
2017-07-21 12:34:41	2017-07-21 12:34:41	32.23	26.159	27.5085	6.071	4.72153	4.471	3.92153					0	864	3.92	60.39	27
2017-07-21 12:35:41	2017-07-21 12:35:41	32.24	26.157	27.7458	6.083	4.49424	4.483	3.69424					0	860	3.92	60.39	27
2017-07-21 12:36:41	2017-07-21 12:36:41	32.18	25.953	28	6.227	4.18	4.627	3.38					0	857	3.92	60.39	27
2017-07-21 12:37:41	2017-07-21 12:37:41	32.05	25.975	28	6.075	4.05	4.475	3.25					0	866	3.53	60.39	27
													0	850	3.53	60.39	27
													0	869	3.53	60.39	27
													0	854	3.53	60.39	27
													0	867	3.92	60.39	27
													0	858	3.92	60.39	27
													0	859	3.92	60.39	27
													0	859	3.92	60.39	27
													0	860	3.92	60.39	27
													0	847	3.92	60.39	27
													0	869	3.92	60.39	27
													0	859	3.92	60.39	27
													0	858	3.53	60.39	27
													0	855	3.53	60.39	27
													0	867	3.53	60.39	27
													0	850	3.53	60.39	27
													0	860	3.92	60.39	27
													0	864	3.92	60.39	27
													0	865	3.92	60.39	27
													0	860	3.92	60.39	27
													0	854	3.92	60.39	27
													0	865	3.92	60.39	27
													0	852	3.92	60.39	27
													0	856	3.92	60.39	27
													0	854	3.92	60.39	27
													0	862	3.92	60.39	27
													0	855	3.92	60.39	27
													0	859	3.92	60.39	27
													0	855	3.92	60.39	27
													0	858	3.92	60.39	27
													0	867	3.92	60.39	27
													0	858	3.92	60.39	27
													0	842	3.92	60.39	27
													0	863	3.92	60.39	27
													0	916	3.92	60.39	27
													2	987	3.92	60.39	27
													3	986	3.92	60.39	27
													5	1002	20.39	60.39	27
													4	877	20.39	60.39	27
													3	853	20.39	60.39	27
													2	1615	20.39	60.39	27
													3	1684	18.82	60.39	27
													9	1479	18.82	60.39	27
													12	1895	18.82	60.39	27
													13	2363	18.82	60.39	27
													17	2676	39.61	60.39	27
													19	2917	39.61	53.73	27
													18	2181	39.61	53.73	27
													18	1559	39.61	53.73	27
													18	1518	0	53.73	27
													19	1546	0	53.73	27
													18	1538	0	53.73	27
													19	1528	0	53.73	27
													19	1540	0.78	53.73	27
													19	1592	0.78	53.73	27
													19	1559	0.78	53.73	27
Date	Time	Tank Temperature (°C)	Ambient Temperature Meteo	Ambient Temperature OBD	DT M	DDT OBD	Normalized DT M	Normalized DT OBD	Vehicle Speed	Engine rpm	Controlled canister purge system	Fuel level input	19	1568	0.78	53.73	27
	1362	30.813	26.5702	27.2513	4.24287	3.56175	2.64287	2.76175	42.5147	2200.17	1.9096	57.9592	19	1617	2.75	53.73	27
		32.24	27.073	28	6.227	5.16	4.627	4.36	97	4229	39.61	66.67	21	1716	2.75	53.73	27
													22	1850	2.75	53.73	27
													23	1922	2.75	53.73	27
													23	1895	4.71	53.73	27
													22	1853	4.71	53.73	27
													22	1859	4.71	53.73	27
													23	1983	4.71	53.73	27
													26	2122	0	53.73	27
													26	2167	0	53.73	27
													26	2101	0	53.73	27
													25	2065	0	53.73	27
													25	2021	0.78	53.73	27
													23	1832	0.78	53.73	27
													21	1773	0.78	53.73	27
													20	1676	0.78	53.73	27
													21	1745	10.2	53.73	27
													21	1770	10.2	53.73	27
													22	1813	10.2	53.73	27
													23	1813	10.2	53.73	27
													24	1921	8.24	58.04	27
													24	1969	8.24	58.04	27
													23	1908	8.24	58.04	27
													19	1798	8.24	58.04	27
													17	1401	0	58.04	27
													15	1199	0	58.04	27
													17	1328	0	58.04	27
													21	1535	0	58.04	27
													23	1894	0.78	58.04	27
													29	2159	0.78	58.04	27
													33	2504	0.78	58.04	27
													39	2882	0.78	58.04	27
													42	3471	0	58.04	27
													45	3565	0	58.04	27
													44	2392	0	58.04	27
													44	2377	0	58.04	27
													43	2330	0	58.04	27
													42	2303	0	58.04	27
													40	2236	0	58.04	27
													37	2124	0	58.04	27
													35	1878	0	58.04	27
													24	1553	0	58.04	27
													17	1151	0	58.04	27
													14	896	0	58.04	27
													10	932	0	58.04	27
													0	885	0	58.04	27
													0	872	0	58.04	27
													0	876	0	58.04	27
													0	861	0	58.04	27
													0	870	0	58.04	27
													1	1481	0	63.53	27
													4	2197	0	63.53	27
													3	1833	0	63.53	27
													0	1322	0	63.53	27
													0	914	0	63.53	27
													0	879	0	63.53	27
													0	857	0	63.53	27
													0	868	0	63.53	27
													0	862	0	63.53	27
													0	855	0	63.53	27
													2	2739	1.18	63.53	27
													12	2003	1.18	63.53	27
													19	2333	1.18	63.53	27
													21	3248	1.18	63.53	27
													21	2210	0	63.53	27
													26	1989	0	63.53	27
													31	2293	0	63.53	27
													35	2666	0	63.53	27
													39	3186	0	63.53	27
													46	3617	0	63.53	27
													46	3337	0	63.53	27
													49	2557	0	63.53	27
													50	2706	0	63.53	27
													52	2775	0	63.53	27
													53	2835	0	63.53	27
													54	2889	0	63.53	27
													54	2916	0	63.53	27
													54	2933	0	63.53	27
													54	2920	0	63.53	27
													53	2882	0	63.53	27
													52	2823	1.18	61.57	27
													50	2725	1.18	61.57	27
													48	2626	1.18	61.57	27
													46	2498	1.18	61.57	27
													46	2420	1.18	61.57	27
													44	2385	0	61.57	27
													43	2333	0	61.57	27
													42	2278	0	61.57	27
													42	2182	0	61.57	27
													38	2065	0	61.57	27
													34	1836	0	61.57	27
													28	1554	0	61.57	27
													22	1217	0	61.57	27
													19	1064	0	61.57	27
													18	1011	0	61.57	27
													19	1043	0	61.57	27
													21	1144	0	61.57	27
													21	1116	0	61.57	27
													20	1078	0	61.57	27
													19	1022	0	61.57	27
													18	999	0	61.57	27
													17	985	0	61.57	27
													19	1061	0	61.57	27
													21	1163	0	61.57	27
													23	1269	0	61.57	27
													25	1350	38.04	61.57	27
													27	1461	38.04	61.57	27
													29	1581	38.04	61.57	27
													30	1723	38.04	61.57	27
													33	1788	16.08	61.57	27
													34	1845	16.08	63.92	27
													32	1728	16.08	63.92	27
													31	1594	16.08	63.92	27
													27	1495	0	63.92	27
													25	1361	0	63.92	27
													23	1257	0	63.92	27
													22	1247	0	63.92	27
													24	1323	0	63.92	27
													23	1089	0	63.92	27
													22	875	0	63.92	27
													21	850	0	63.92	27
													11	850	0	63.92	27
													8	857	0	63.92	27
													7	863	0	63.92	27
													6	854	0	63.92	27
													6	861	0.39	63.92	27
													5	864	0.39	63.92	27
													3	858	0.39	63.92	27
													1	860	0.39	63.92	27
													1	874	0.78	63.92	27
													0	916	0.78	63.92	27
													0	876	0.78	63.92	27
													0	852	0.78	63.92	27
													0	853	1.57	63.92	27
													0	870	1.57	63.92	27
													0	871	1.57	63.92	27
													0	856	1.57	63.92	27
													0	937	2.75	63.92	27
													0	1483	2.75	63.92	27
													0	1414	2.75	63.92	27
													0	1414	2.75	63.92	27
													4	1641	25.1	61.57	27
													6	1659	25.1	61.57	27
													8	1793	25.1	61.57	27
													9	1835	25.1	61.57	27
													9	1687	0	61.57	27
													10	1409	0	61.57	27
													11	1584	0	61.57	27
													13	1796	0	61.57	27
													17	1430	0	61.57	27
													22	1675	0	61.57	27
													23	1822	0	61.57	27
													23	1883	0	61.57	27
													22	1861	0	61.57	27
													24	1915	0	61.57	27
													24	1925	0	61.57	27
													21	1885	0	61.57	27
													20	1620	0	61.57	27
													24	1738	0	61.57	27
													28	2118	0	61.57	27
													33	2493	0	61.57	27
													35	2870	0	61.57	27
													37	2905	0	61.57	27
													40	3069	0	61.57	27
													45	3401	0	61.57	27
													47	3706	0	61.57	27
													47	3018	0	61.57	27
													49	2573	0	61.57	27
													50	2680	0	61.57	27
													50	2724	0	61.57	27
													50	2723	0	61.57	27
													50	2710	0	57.65	27
													50	2704	0	57.65	27
													50	2705	1.96	57.65	27
													50	2709	1.96	57.65	27
													50	2733	1.96	57.65	27
													51	2744	1.96	57.65	27
													51	2760	8.24	57.65	27
													52	2799	8.24	57.65	27
													52	2816	8.24	57.65	27
													53	2844	8.24	57.65	27
													53	2865	18.04	57.65	27
													53	2879	18.04	57.65	27
													53	2882	18.04	57.65	27
													54	2892	18.04	57.65	27
													54	2910	38.04	57.65	27
													55	2951	38.04	57.65	27
													57	3033	38.04	57.65	27
													60	3153	38.04	57.65	27
													61	3295	0	57.65	27
													59	3232	0	57.65	27
													56	3143	0	57.65	27
													51	2929	0	57.65	27
													48	2577	0	57.65	27
													38	2278	0	57.65	27
													32	1935	0	57.65	27
													26	1131	0	57.65	27
													21	899	0	57.65	27
													10	850	0	57.65	27
													7	857	0	57.65	27
													10	1633	0	57.65	27
													17	2703	1.96	58.43	27
													24	3461	1.96	58.43	27
													24	3131	1.96	58.43	27
													29	2297	1.96	58.43	27
													30	2789	1.96	58.43	27
													38	3125	0	58.43	28
													43	3511	0	58.43	28
													48	3886	0	58.43	28
													49	3390	0	58.43	28
													49	2615	0	58.43	28
													51	2784	0	58.43	28
													54	2918	0	58.43	28
													54	3025	0	58.43	28
													57	3094	0	58.43	28
													58	3166	0	58.43	28
													60	3234	0	58.43	28
													60	2748	0	58.43	28
													58	2343	0	58.43	28
													56	2241	0	58.43	28
													54	2186	0	58.43	28
													52	2091	0	58.43	28
													51	2037	0	58.43	28
													49	1954	0	58.43	28
													47	1897	0	58.43	28
													45	1838	0	58.43	28
													44	1756	0	58.43	28
													40	1599	0	58.43	28
													34	1364	0	58.43	28
													27	1075	0	58.43	28
													25	1010	0	58.43	28
													24	967	0	66.67	28
													25	1013	0	66.67	28
													25	1068	0	66.67	28
													27	1104	1.57	66.67	28
													27	1072	1.57	66.67	28
													25	858	1.57	66.67	28
													24	849	1.57	66.67	28
													20	855	0.39	66.67	28
													20	914	0.39	66.67	28
													26	2130	0.39	66.67	28
													28	2822	0.39	66.67	28
													37	2490	0	66.67	28
													39	2095	0	66.67	28
													41	2243	0	66.67	28
													41	2314	0	66.67	28
													44	2381	0	66.67	28
													45	2456	0	66.67	28
													47	2542	0	66.67	28
													47	2619	0	66.67	28
													49	2691	0.78	66.67	28
													51	2748	0.78	66.67	28
													52	2792	0.78	66.67	28
													52	2911	0.78	66.67	28
													55	2972	1.96	66.67	28
													56	3042	1.96	66.67	28
													57	3094	1.96	66.67	28
													58	3183	1.96	66.67	28
													59	3198	0	66.67	28
													57	3072	0	66.67	28
													50	2702	0	66.67	28
													47	2702	0	66.67	28
													35	2210	0	48.24	28
													27	1611	0	48.24	28
													18	1075	0	48.24	28
													9	884	0	48.24	28
													6	854	0	48.24	28
													4	862	0	48.24	28
													9	1187	0	48.24	28
													19	2107	0	48.24	28
													22	2779	0	48.24	28
													26	2108	0	48.24	28
													32	2273	0	48.24	28
													37	2774	0	48.24	28
													41	3363	0	48.24	28
													45	3459	0	48.24	28
													46	2549	0	48.24	28
													47	2518	0	48.24	28
													47	2539	0	48.24	28
													47	2544	0	48.24	28
													47	2570	0	48.24	28
													47	2577	0	48.24	28
													47	2561	0	48.24	28
													42	2447	0	48.24	28
													38	2205	0	48.24	28
													33	1948	0	48.24	28
													30	1618	0	48.24	28
													25	1446	0	48.24	28
													28	1447	0	48.24	28
													32	1587	0	48.24	28
													35	1879	0	48.24	28
													41	2073	0	48.24	28
													45	2350	0	56.47	28
													49	2524	0	56.47	28
													52	2817	0	56.47	28
													58	3006	0	56.47	28
													62	3239	0	56.47	28
													64	3451	0	56.47	28
													64	2669	0	56.47	28
													65	2575	0	56.47	28
													66	2605	0	56.47	28
													68	2682	0	56.47	28
													70	2799	0	56.47	28
													69	2775	0	56.47	28
													65	2710	0	56.47	28
													62	2553	0	56.47	28
													61	2432	0	56.47	28
													58	2368	0	56.47	28
													55	2281	0	56.47	28
													49	2122	0	56.47	28
													44	1777	0	56.47	28
													30	1474	0	56.47	28
													19	1018	0	56.47	28
													13	898	0	56.47	28
													13	2865	0	56.47	28
													20	2713	0	56.47	28
													25	1842	0	56.47	28
													30	2211	0	56.47	28
													33	2631	0	56.47	28
													34	2019	0	56.47	28
													36	1935	0	56.47	28
													34	1802	0	56.47	28
													29	1087	0	57.25	28
													17	866	0	57.25	28
													14	958	0	57.25	28
													17	1437	0	57.25	28
													23	1922	0	57.25	28
													28	2291	9.02	57.25	28
													32	2627	9.02	57.25	28
													32	2637	9.02	57.25	28
													32	2533	9.02	57.25	28
													30	2424	0	57.25	28
													28	2269	0	57.25	28
													25	2024	0	57.25	28
													23	1402	0	57.25	28
													11	1080	0	57.25	28
													5	885	0	57.25	28
													5	1621	0	57.25	28
													8	2407	0	57.25	28
													18	2874	0	57.25	28
													22	2965	0	57.25	28
													25	2429	0	57.25	28
													28	2651	0	57.25	28
													37	3066	0	57.25	28
													44	3609	0	57.25	28
													51	4157	0	57.25	28
													52	2656	0	57.25	28
													53	2884	0	57.25	28
													55	2982	0	57.25	28
													55	2989	0	57.25	28
													56	3023	0	57.25	28
													57	3106	0.78	57.25	28
													60	3271	0.78	59.61	28
													63	3421	0.78	59.61	28
													66	3576	0.78	59.61	28
													67	3600	0	59.61	28
													68	3686	0	59.61	28
													72	3886	0	59.61	27
													73	3527	0	59.61	27
													75	2934	0	59.61	27
													77	3097	0	59.61	27
													78	3164	0	59.61	27
													79	3245	0	59.61	27
													81	3242	0	59.61	27
													80	3202	0	59.61	27
													79	3151	0	59.61	27
													78	3086	0	59.61	27
													76	3084	0	59.61	27
													76	3040	0	59.61	27
													75	3028	0	59.61	27
													75	3049	0	59.61	27
													77	3096	0	59.61	27
													78	3144	0	59.61	27
													79	3177	0	59.61	27
													79	3153	0	59.61	27
													78	3140	0	59.61	27
													77	3105	0	59.61	27
													77	3077	0	59.61	27
													76	3057	0	59.61	27
													76	3045	1.96	59.61	27
													76	3026	1.96	59.61	27
													76	3033	1.96	59.61	27
													76	3049	1.96	59.61	27
													76	3049	3.14	60.78	27
													76	3040	3.14	60.78	27
													75	3029	3.14	60.78	27
													75	3010	3.14	60.78	27
													74	2974	0	60.78	27
													72	2936	0	60.78	27
													71	2869	0	60.78	27
													69	2815	0	60.78	27
													69	2753	0	60.78	27
													67	2723	0	60.78	27
													66	2684	0	60.78	27
													65	2651	0	60.78	27
													65	2616	0	60.78	27
													63	2557	0	60.78	27
													62	2504	0	60.78	27
													61	2459	0	60.78	27
													61	2436	0	60.78	27
													64	2499	0	60.78	27
													66	2604	0	60.78	27
													69	2708	0	60.78	27
													68	2736	0	60.78	27
													66	2692	0	60.78	27
													67	2654	0	60.78	27
													66	2693	0	60.78	27
													65	2626	0	60.78	27
													63	2571	0	60.78	27
													61	2502	0	60.78	27
													61	2463	0	60.78	27
													61	2433	0	60.78	27
													60	2414	0	60.78	27
													60	2409	0	58.82	27
													61	2430	0	58.82	27
													60	2428	0	58.82	27
													60	2431	0	58.82	27
													60	2422	0	58.82	27
													60	2409	0	58.82	27
													60	2396	1.18	58.82	27
													59	2388	1.18	58.82	27
													61	2404	1.18	58.82	27
													62	2462	1.18	58.82	27
													63	2533	0.78	58.82	27
													62	2511	0.78	58.82	27
													62	2488	0.78	58.82	27
													61	2463	0.78	58.82	27
													60	2419	1.57	58.82	27
													59	2391	1.57	58.82	27
													58	2365	1.57	58.82	27
													58	2327	1.57	58.82	27
													57	2305	7.06	58.82	27
													57	2299	7.06	58.82	27
													58	2310	7.06	58.82	27
													57	2274	7.06	58.82	27
													56	2270	0	58.82	27
													56	2247	0	58.82	27
													55	2226	0	58.82	27
													55	2205	0	58.82	27
													56	2237	0	58.82	27
													54	2234	0	58.82	27
													55	2193	0	58.82	27
													54	2193	0	58.82	27
													52	1859	0	56.08	27
													50	2751	0	56.08	27
													48	2676	0	56.08	27
													47	2586	0	56.08	27
													46	2475	0	56.08	27
													43	2388	0	56.08	27
													41	2293	0	56.08	27
													39	2192	0	56.08	27
													37	1976	0	56.08	27
													28	1717	0	56.08	27
													23	1211	0	56.08	27
													20	958	0	56.08	27
													19	929	0	56.08	27
													19	1631	0	56.08	27
													18	1133	0	56.08	27
													23	1590	0	56.08	27
													25	2057	0	56.08	27
													27	2177	0	56.08	27
													31	2316	0	56.08	27
													35	2660	0	56.08	27
													38	3110	1.18	56.08	27
													47	3502	1.18	56.08	27
													51	4034	1.18	56.08	27
													52	3458	1.18	56.08	27
													53	2838	0	56.08	27
													52	2804	0	56.08	27
													52	2794	0	56.08	27
													53	2837	0	56.08	27
													54	2920	0	56.08	27
													56	2976	0	56.08	27
													57	3039	0	61.96	27
													57	3106	0	61.96	27
													56	3065	0	61.96	27
													55	3002	0	61.96	27
													54	2960	0	61.96	27
													55	2932	0	61.96	27
													56	3025	0.78	61.96	27
													58	3089	0.78	61.96	27
													59	3159	0.78	61.96	27
													59	3218	0.78	61.96	27
													58	3162	0.78	61.96	27
													57	3120	0.78	61.96	27
													57	3087	0.78	61.96	27
													58	3129	0.78	61.96	27
													59	3202	1.18	61.96	27
													61	3251	1.18	61.96	27
													62	3326	1.18	61.96	27
													61	3328	1.18	61.96	27
													61	3278	0	61.96	27
													59	3240	0	61.96	27
													59	3211	0	61.96	27
													59	3186	0	61.96	27
													59	3216	1.57	61.96	27
													61	3249	1.57	61.96	27
													61	3289	1.57	61.96	27
													60	3277	1.57	61.96	27
													59	3205	0	61.96	27
													58	3140	0	61.96	27
													57	3101	0	61.96	27
													57	3066	0	61.96	27
													57	3086	1.18	60	27
													58	3132	1.18	60	27
													57	3089	1.18	60	27
													55	3021	1.18	60	27
													55	3008	1.18	60	27
													55	2938	0	60	27
													54	2952	0	60	27
													55	2995	0	60	27
													55	2944	0	60	27
													53	2878	0	60	27
													52	2858	0	60	27
													52	2825	0	60	27
													52	2804	0	60	27
													51	2797	0	60	27
													50	2681	0	60	27
													47	2570	0	60	27
													47	2429	0	60	27
													43	2348	0	60	27
													42	2282	0	60	27
													43	2364	0	60	27
													45	2529	0	60	27
													47	2555	0	60	27
													47	2552	0	60	27
													47	2541	0	60	27
													48	2786	0	60	27
													55	2993	0	60	27
													60	3275	0	60	27
													65	3542	0	60	27
													67	3860	0	60	27
													73	3954	29.02	60	27
													74	3990	29.02	56.86	27
													74	4016	29.02	56.86	27
													75	4229	29.02	56.86	27
													78	4192	2.35	56.86	27
													77	4181	2.35	56.86	27
													77	4187	2.35	56.86	27
													77	4198	2.35	56.86	27
													77	4160	12.55	56.86	27
													76	4120	12.55	56.86	27
													74	3990	12.55	56.86	27
													72	3597	12.55	56.86	27
													63	3427	0	56.86	27
													62	3323	0	56.86	27
													59	3194	0	56.86	27
													58	2977	0	56.86	27
													52	2812	0	56.86	27
													50	2714	0	56.86	27
													50	2694	0	56.86	27
													50	2701	0	56.86	27
													49	2662	0	56.86	27
													47	2557	0	56.86	27
													46	2473	0	56.86	27
													45	2422	0	56.86	27
													44	2393	0	56.86	27
													47	2541	0	56.86	27
													51	2742	0	56.86	27
													52	2941	0	56.86	27
													56	3000	0	56.86	27
													55	2959	0	56.86	27
													53	2860	0	56.86	27
													52	2860	0	56.86	27
													46	2667	0	58.82	27
													44	2436	0	58.82	27
													41	2327	0	58.82	27
													39	2199	0	58.82	27
													38	2089	0	58.82	27
													38	2080	0	58.82	27
													30	1945	0	58.82	27
													21	1396	0	58.82	27
													20	974	0	58.82	27
													23	1961	0	58.82	27
													29	2069	0	58.82	27
													35	2595	0	58.82	27
													39	3234	8.63	58.82	27
													43	3410	8.63	58.82	27
													47	2716	8.63	58.82	27
													51	2630	8.63	58.82	27
													51	2773	0	58.82	27
													54	2826	0	58.82	27
													57	2985	0	58.82	27
													58	3117	0	58.82	27
													59	3199	0	58.82	27
													64	3337	0	58.82	27
													68	3541	0	58.82	27
													69	3749	0	58.82	27
													68	3677	0	58.82	27
													65	3599	0	58.82	27
													63	3499	0	58.82	27
													62	3386	0	58.82	27
													60	3263	0	58.82	27
													59	3224	0	58.82	27
													60	3193	0	57.25	27
													62	3284	0	57.25	27
													62	3352	0	57.25	27
													60	3326	0	57.25	27
													59	3223	0	57.25	27
													57	3142	0	57.25	27
													57	3059	0	57.25	27
													55	3004	0	57.25	27
													56	3018	0	57.25	27
													56	3032	0	57.25	27
													55	2989	0	57.25	27
													53	2941	0	57.25	27
													52	2871	0	57.25	27
													51	2794	0	57.25	27
													50	2733	0	57.25	27
													52	2777	0	57.25	27
													57	2918	0	57.25	27
													61	3155	0	57.25	27
													64	3444	9.41	57.25	27
													70	3642	9.41	57.25	27
													74	3867	9.41	57.25	27
													75	4107	9.41	57.25	27
													75	3004	0	57.25	27
													79	3099	0	57.25	27
													81	3193	0	57.25	27
													81	3249	0	57.25	27
													82	3300	0.78	57.25	27
													87	3386	0.78	57.25	27
													90	3537	0.78	57.25	27
													92	3676	0.78	57.25	27
													92	3683	0	58.82	27
													91	3684	0	58.82	27
													94	3783	0	58.82	27
													97	3872	0	58.82	27
													97	3796	0	58.82	27
													93	3707	0	58.82	27
													90	3605	0	58.82	27
													88	3528	0	58.82	27
													87	3420	0	58.82	27
													84	3374	0	58.82	27
													83	3302	0	58.82	27
													83	3317	0	58.82	27
													83	3358	0	58.82	27
													83	3352	0.78	58.82	27
													83	3351	0.78	58.82	27
													85	3404	0.78	58.82	27
													84	3362	0.78	58.82	27
													84	3360	3.14	58.82	27
													83	3337	3.14	58.82	27
													83	3304	3.14	58.82	27
													82	3282	3.14	58.82	27
													81	3238	0	58.82	27
													79	3161	0	58.82	27
													77	3092	0	58.82	27
													77	3096	0	58.82	27
													78	3117	0	58.82	27
													78	3107	0	58.82	27
													76	3066	0	58.82	27
													76	3066	0	58.82	27
													77	3091	0	58.82	27
													78	3107	0	60	27
													79	3169	0	60	27
													80	3279	0	60	27
													82	3270	0	60	27
													80	3249	0	60	27
													81	3263	0	60	27
													82	3366	0	60	27
													86	3434	0	60	27
													88	3524	0	60	27
													87	3477	0	60	27
													87	3409	0	60	27
													84	3355	0	60	27
													82	3289	0	60	27
													80	3222	0	60	27
													80	3151	0	60	27
													77	3103	0	60	27
													76	3048	0	60	27
													74	2987	0	60	27
													73	2917	0	60	27
													73	2945	0	60	27
													74	2954	0	60	27
													73	2927	0	60	27
													73	2922	0	60	27
													72	2899	1.18	60	27
													71	2838	1.18	60	27
													70	2793	1.18	60	27
													68	2721	1.18	60	27
													67	2669	0	60	27
													65	2611	0	60	27
													64	2561	0	60	27
													63	2505	0	60	27
													61	2505	0	58.82	27
													60	2448	0	58.82	27
													58	2388	0	58.82	27
													56	2319	0	58.82	27
													55	2220	0	58.82	27
													54	2180	0	58.82	27
													52	2136	0	58.82	27
													51	2070	0	58.82	27
													50	2016	0	58.82	27
													49	2008	0	58.82	27
													50	1986	0	58.82	27
													51	2020	0	58.82	27
													51	2041	0	58.82	27
													51	2039	0	58.82	27
													51	2040	0	58.82	27
													52	2065	0	58.82	27
													52	2095	1.96	58.82	27
													53	2120	1.96	58.82	27
													54	2153	1.96	58.82	27
													54	2171	1.96	58.82	27
													54	2164	2.75	58.82	27
													54	2166	2.75	58.82	27
													54	2163	2.75	58.82	27
													54	2174	2.75	58.82	27
													54	2185	4.71	58.82	27
													54	2183	4.71	58.82	27
													54	2184	4.71	58.82	27
													53	2130	4.71	58.82	27
													52	2105	0	58.82	27
													51	2060	0	58.82	27
													51	2056	0	58.82	27
													50	2031	0	58.82	27
													50	2020	0	58.82	27
													50	2011	0	58.82	27
													50	2001	0	58.82	27
													49	1990	0	58.82	27
													49	1933	0	58.82	27
													47	1930	0	58.82	27
													47	1897	0	58.82	27
													49	1934	0	58.82	27
													50	2027	0	58.82	27
													50	2031	0	58.82	27
													50	2022	0	58.82	27
													50	2009	0	58.82	27
													50	2008	1.96	58.82	27
													50	2002	1.96	58.82	27
													49	1993	1.96	58.82	27
													49	1983	1.96	58.82	27
													49	1959	0	58.82	27
													48	1947	0	58.82	27
													46	1903	0	58.82	27
													45	1855	0	58.82	27
													46	1845	0	58.82	27
													48	1898	0	58.82	27
													48	1929	0	58.82	27
													48	1928	0	58.82	27
													48	1939	1.96	58.82	27
													49	1967	1.96	58.82	27
													50	1987	1.96	58.82	27
													50	2004	1.96	58.82	27
													50	2018	4.31	64.71	27
													50	1993	4.31	64.71	27
													49	1971	4.31	64.71	27
													48	1912	4.31	64.71	27
													47	1859	4.31	64.71	27
													45	1824	0	64.71	27
													45	1805	0	64.71	27
													46	1837	0	64.71	27
													45	1853	0	64.71	27
													46	1856	0	64.71	27
													46	1853	0	64.71	27
													46	1862	0	64.71	27
													46	1899	0	64.71	27
													48	1913	3.14	64.71	27
													48	1944	3.14	64.71	27
													49	1963	3.14	64.71	27
													50	1993	3.14	64.71	27
													51	2048	14.12	64.71	27
													53	2133	14.12	64.71	27
													54	2191	14.12	64.71	27
													55	2230	14.12	64.71	27
													56	2259	4.71	64.71	27
													57	2274	4.71	64.71	27
													57	2283	4.71	64.71	27
													57	2293	4.71	64.71	27
													57	2301	13.33	64.71	27
													57	2285	13.33	64.71	27
													56	2238	13.33	64.71	27
													55	2184	13.33	64.71	27
													54	2170	0	64.71	27
													54	2160	0	53.73	27
													53	2144	0	53.73	27
													53	2106	0	53.73	27
													51	2075	0	53.73	27
													51	2056	0	53.73	27
													51	2042	0	53.73	27
													51	2028	0	53.73	27
													50	2020	0	53.73	27
													50	2007	0	53.73	27
													50	1994	0	53.73	27
													49	1961	0	53.73	27
													49	1957	6.67	53.73	27
													49	1967	6.67	53.73	27
													49	1948	6.67	53.73	27
													48	1889	6.67	53.73	27
													46	1863	0	53.73	27
													46	1830	0	53.73	27
													45	1795	0	53.73	27
													44	1761	0	53.73	27
													43	1738	0	53.73	27
													43	1718	0	53.73	27
													42	1666	0	53.73	27
													41	1605	0	53.73	27
													39	1583	0	53.73	27
													40	1603	0	53.73	27
													41	1648	0	53.73	27
													41	1702	0	53.73	27
													43	1735	0.39	53.73	27
													44	1755	0.39	53.73	27
													44	1771	0.39	53.73	27
													44	1771	0.39	53.73	27
													45	1793	11.37	54.12	27
													46	1818	11.37	54.12	27
													47	1860	11.37	54.12	27
													48	1903	11.37	54.12	27
													47	1913	16.86	54.12	27
													47	1910	16.86	54.12	27
													46	1868	16.86	54.12	27
													45	1834	16.86	54.12	27
													44	1774	0	54.12	27
													43	1752	0	54.12	27
													44	1751	0	54.12	27
													44	1751	0	54.12	27
													44	1760	0	54.12	27
													45	1786	0	54.12	27
													45	1804	0	54.12	27
													46	1823	0	54.12	27
													46	1850	1.57	54.12	27
													46	1864	1.57	54.12	27
													47	1887	1.57	54.12	27
													49	1922	1.57	54.12	27
													50	1997	3.53	54.12	27
													51	2037	3.53	54.12	27
													51	2052	3.53	54.12	27
													51	2055	3.53	54.12	27
													51	2063	8.24	54.12	27
													52	2078	8.24	54.12	27
													52	2093	8.24	54.12	27
													52	2090	8.24	54.12	27
													51	2072	11.37	54.12	27
													51	2061	11.37	54.12	27
													51	2050	11.37	57.65	27
													50	2034	11.37	57.65	27
													50	2017	20	57.65	27
													50	2018	20	57.65	27
													49	2003	20	57.65	27
													48	1959	20	57.65	27
													48	1933	0	57.65	27
													48	1946	0	57.65	27
													50	1966	0	57.65	27
													53	2062	0	57.65	27
													53	2133	0	57.65	27
													53	2119	0	57.65	27
													52	2115	0	57.65	27
													54	2113	0	57.65	27
													56	2229	0	57.65	27
													59	2325	0	57.65	27
													62	2418	0	57.65	27
													64	2522	0	57.65	27
													66	2645	0	57.65	27
													67	2680	0	57.65	27
													69	2712	0	57.65	27
													71	2780	0	57.65	27
													72	2901	0	57.65	27
													71	2914	0	57.65	27
													69	2815	0	57.65	27
													69	2768	0	57.65	27
													68	2732	0	57.65	27
													68	2717	0	57.65	27
													68	2711	0	57.65	27
													68	2718	0	57.65	27
													68	2731	0	56.08	27
													68	2718	0	56.08	27
													68	2712	0	56.08	27
													67	2698	0	56.08	27
													67	2688	0	56.08	27
													67	2677	1.96	56.08	27
													67	2672	1.96	56.08	27
													66	2663	1.96	56.08	27
													66	2658	1.96	56.08	27
													66	2658	2.75	56.08	27
													66	2629	2.75	56.08	27
													65	2604	2.75	56.08	27
													64	2574	2.75	56.08	27
													64	2579	0	56.08	27
													64	2559	0	56.08	27
													63	2545	0	56.08	27
													63	2529	0	56.08	27
													63	2514	1.57	56.08	27
													62	2504	1.57	56.08	27
													62	2491	1.57	56.08	27
													62	2473	1.57	56.08	27
													61	2461	3.92	56.08	27
													60	2424	3.92	56.08	27
													60	2419	3.92	56.08	27
													61	2460	3.92	56.08	27
													62	2491	0	56.08	27
													63	2528	0	56.08	27
													63	2521	0	56.08	27
[truncated: 389 more rows]

## Sheet: Trip 8
Date	Time	Tank Temperature (°C)	Ambient Temperature Meteo	Ambient Temperature OBD	DT M	DDT OBD	Normalized DT M	Normalized DT OBD					Vehicle speed	Engine rpm	Controlled canister purge system	Fuel level input	Ambient air temperature
[truncated: 1,062 more rows]

[truncated: 10 more sheets: Trip 9, Trip 10, Trip 11, Trip 12, Trip 13, Trip 14, Trip 15, Trip 16, Trip 17, Overall]
